# Supplementary material for: Interspecies Differences in Proteome Turnover Kinetics Are Correlated With Life Spans and Energetic Demands
Source: Mol Cell Proteomics. 2021 Jan 7;20:100041. doi: 10.1074/mcp.RA120.002301 (PMC7950207; doi:10.1074/mcp.RA120.002301)
Supplement: Supplemental Figures and Tables [file mmc1.xlsx]

## Sheet: GOrilla output
Description
GOrilla Output of Mouse and Naked Mole Rat LFQ
Legend
GO Term	GO Term associated with the enriched group
Description	Brief descriptor of the listed GO term
P-value	The enrichment p-value computed of the enriched GO Term.
FDR q-value	The correction of the p-value for multiple testing using the Benjamini and Hochberg (1995) method.
N	The total number of genes used for GO analysis
B	The total number of genes associated with the identified GO Term
n	The number of genes in the top of the input list
b	The number of genes in the top of the list (n) that belong to the identified GO Term
Genes	Each gene in the input list that belongs to the associated GO Term
*For additional information regarding these parmeters, refer to: Eden et al. (2009). BMC Bioinformatics 210:48.
*Each tab represent the enriched GO Terms for the listed species

## Sheet: Mouse GO Process
GO Term	Description	P-value	FDR q-value	Enrichment	N	B	n	b	Genes
GO:0055114	oxidation-reduction process	1.53e-08	0.000145	1.69	2700	192	797	96	[Fasn - fatty acid synthase, Hsd17b4 - hydroxysteroid (17-beta) dehydrogenase 4, Pir - pirin, Hadha - hydroxyacyl-coenzyme a dehydrogenase/3-ketoacyl-coenzyme a thiolase/enoyl-coenzyme a hydratase (trifunctional protein), alpha subunit, Acat1 - acetyl-coenzyme a acetyltransferase 1, Gpd2 - glycerol phosphate dehydrogenase 2, mitochondrial, Ptgis - prostaglandin i2 (prostacyclin) synthase, Ero1l -…
GO:0006082	organic acid metabolic process	1.92e-07	0.000915	1.51	2700	208	996	116	[Fasn - fatty acid synthase, Hsd17b4 - hydroxysteroid (17-beta) dehydrogenase 4, Hadha - hydroxyacyl-coenzyme a dehydrogenase/3-ketoacyl-coenzyme a thiolase/enoyl-coenzyme a hydratase (trifunctional protein), alpha subunit, Lypla2 - lysophospholipase 2, Idh3b - isocitrate dehydrogenase 3 (nad+) beta, Ptgis - prostaglandin i2 (prostacyclin) synthase, Ero1l - ero1-like (s. cerevisiae), Decr1 - 2,4-…
GO:0043436	oxoacid metabolic process	2.01e-07	0.000637	1.51	2700	206	996	115	[Fasn - fatty acid synthase, Hsd17b4 - hydroxysteroid (17-beta) dehydrogenase 4, Hadha - hydroxyacyl-coenzyme a dehydrogenase/3-ketoacyl-coenzyme a thiolase/enoyl-coenzyme a hydratase (trifunctional protein), alpha subunit, Lypla2 - lysophospholipase 2, Ptgis - prostaglandin i2 (prostacyclin) synthase, Idh3b - isocitrate dehydrogenase 3 (nad+) beta, Ero1l - ero1-like (s. cerevisiae), Decr1 - 2,4-…
GO:0044281	small molecule metabolic process	8.66e-07	0.00206	1.36	2700	338	996	170	[Fasn - fatty acid synthase, Man2a1 - mannosidase 2, alpha 1, Hsd17b4 - hydroxysteroid (17-beta) dehydrogenase 4, Man2b2 - mannosidase 2, alpha b2, Hadha - hydroxyacyl-coenzyme a dehydrogenase/3-ketoacyl-coenzyme a thiolase/enoyl-coenzyme a hydratase (trifunctional protein), alpha subunit, Lypla2 - lysophospholipase 2, Ndufa9 - nadh dehydrogenase (ubiquinone) 1 alpha subcomplex, 9, Gpd2 - glycero…
GO:0019752	carboxylic acid metabolic process	9.24e-07	0.00176	1.5	2700	199	996	110	[Fasn - fatty acid synthase, Hsd17b4 - hydroxysteroid (17-beta) dehydrogenase 4, Hadha - hydroxyacyl-coenzyme a dehydrogenase/3-ketoacyl-coenzyme a thiolase/enoyl-coenzyme a hydratase (trifunctional protein), alpha subunit, Lypla2 - lysophospholipase 2, Ptgis - prostaglandin i2 (prostacyclin) synthase, Idh3b - isocitrate dehydrogenase 3 (nad+) beta, Ero1l - ero1-like (s. cerevisiae), Decr1 - 2,4-…
GO:0044282	small molecule catabolic process	9.56e-07	0.00152	1.93	2700	78	861	48	[Pex5 - peroxisomal biogenesis factor 5, Hsd17b4 - hydroxysteroid (17-beta) dehydrogenase 4, Acat1 - acetyl-coenzyme a acetyltransferase 1, Hadha - hydroxyacyl-coenzyme a dehydrogenase/3-ketoacyl-coenzyme a thiolase/enoyl-coenzyme a hydratase (trifunctional protein), alpha subunit, Pcyox1 - prenylcysteine oxidase 1, Hadhb - hydroxyacyl-coenzyme a dehydrogenase/3-ketoacyl-coenzyme a thiolase/enoyl…
GO:0016042	lipid catabolic process	1.26e-06	0.00172	2.64	2700	58	512	29	[Pex5 - peroxisomal biogenesis factor 5, Acat1 - acetyl-coenzyme a acetyltransferase 1, Hadha - hydroxyacyl-coenzyme a dehydrogenase/3-ketoacyl-coenzyme a thiolase/enoyl-coenzyme a hydratase (trifunctional protein), alpha subunit, Decr1 - 2,4-dienoyl coa reductase 1, mitochondrial, Plbd2 - phospholipase b domain containing 2, Akr1b8 - aldo-keto reductase family 1, member b8, Acadvl - acyl-coenzym…
GO:0034440	lipid oxidation	1.37e-06	0.00163	2.97	2700	24	720	19	[Pex5 - peroxisomal biogenesis factor 5, Hsd17b4 - hydroxysteroid (17-beta) dehydrogenase 4, Acat1 - acetyl-coenzyme a acetyltransferase 1, Hadha - hydroxyacyl-coenzyme a dehydrogenase/3-ketoacyl-coenzyme a thiolase/enoyl-coenzyme a hydratase (trifunctional protein), alpha subunit, Hadhb - hydroxyacyl-coenzyme a dehydrogenase/3-ketoacyl-coenzyme a thiolase/enoyl-coenzyme a hydratase (trifunctiona…
GO:0019395	fatty acid oxidation	1.37e-06	0.00145	2.97	2700	24	720	19	[Pex5 - peroxisomal biogenesis factor 5, Hsd17b4 - hydroxysteroid (17-beta) dehydrogenase 4, Acat1 - acetyl-coenzyme a acetyltransferase 1, Hadha - hydroxyacyl-coenzyme a dehydrogenase/3-ketoacyl-coenzyme a thiolase/enoyl-coenzyme a hydratase (trifunctional protein), alpha subunit, Hadhb - hydroxyacyl-coenzyme a dehydrogenase/3-ketoacyl-coenzyme a thiolase/enoyl-coenzyme a hydratase (trifunctiona…
GO:0006635	fatty acid beta-oxidation	3.32e-06	0.00316	3.04	2700	21	720	17	[Pex5 - peroxisomal biogenesis factor 5, Hsd17b4 - hydroxysteroid (17-beta) dehydrogenase 4, Acat1 - acetyl-coenzyme a acetyltransferase 1, Hadha - hydroxyacyl-coenzyme a dehydrogenase/3-ketoacyl-coenzyme a thiolase/enoyl-coenzyme a hydratase (trifunctional protein), alpha subunit, Hadhb - hydroxyacyl-coenzyme a dehydrogenase/3-ketoacyl-coenzyme a thiolase/enoyl-coenzyme a hydratase (trifunctiona…
GO:0044242	cellular lipid catabolic process	3.96e-06	0.00342	2.03	2700	44	996	33	[Pex5 - peroxisomal biogenesis factor 5, Hsd17b4 - hydroxysteroid (17-beta) dehydrogenase 4, Lypla2 - lysophospholipase 2, Acat1 - acetyl-coenzyme a acetyltransferase 1, Hadha - hydroxyacyl-coenzyme a dehydrogenase/3-ketoacyl-coenzyme a thiolase/enoyl-coenzyme a hydratase (trifunctional protein), alpha subunit, Hadhb - hydroxyacyl-coenzyme a dehydrogenase/3-ketoacyl-coenzyme a thiolase/enoyl-coen…
GO:0032787	monocarboxylic acid metabolic process	9.18e-06	0.00728	1.72	2700	99	902	57	[Fasn - fatty acid synthase, Hsd17b4 - hydroxysteroid (17-beta) dehydrogenase 4, Hadha - hydroxyacyl-coenzyme a dehydrogenase/3-ketoacyl-coenzyme a thiolase/enoyl-coenzyme a hydratase (trifunctional protein), alpha subunit, Acat1 - acetyl-coenzyme a acetyltransferase 1, Ptgis - prostaglandin i2 (prostacyclin) synthase, Hadhb - hydroxyacyl-coenzyme a dehydrogenase/3-ketoacyl-coenzyme a thiolase/en…
GO:0016054	organic acid catabolic process	1.66e-05	0.0121	1.87	2700	55	996	38	[Pex5 - peroxisomal biogenesis factor 5, Hsd17b4 - hydroxysteroid (17-beta) dehydrogenase 4, Hadha - hydroxyacyl-coenzyme a dehydrogenase/3-ketoacyl-coenzyme a thiolase/enoyl-coenzyme a hydratase (trifunctional protein), alpha subunit, Acat1 - acetyl-coenzyme a acetyltransferase 1, Lypla2 - lysophospholipase 2, Pcyox1 - prenylcysteine oxidase 1, Hadhb - hydroxyacyl-coenzyme a dehydrogenase/3-keto…
GO:0046395	carboxylic acid catabolic process	1.66e-05	0.0113	1.87	2700	55	996	38	[Pex5 - peroxisomal biogenesis factor 5, Hsd17b4 - hydroxysteroid (17-beta) dehydrogenase 4, Hadha - hydroxyacyl-coenzyme a dehydrogenase/3-ketoacyl-coenzyme a thiolase/enoyl-coenzyme a hydratase (trifunctional protein), alpha subunit, Acat1 - acetyl-coenzyme a acetyltransferase 1, Lypla2 - lysophospholipase 2, Pcyox1 - prenylcysteine oxidase 1, Hadhb - hydroxyacyl-coenzyme a dehydrogenase/3-keto…
GO:0006631	fatty acid metabolic process	1.8e-05	0.0114	1.85	2700	57	996	39	[Pex5 - peroxisomal biogenesis factor 5, Acadsb - acyl-coenzyme a dehydrogenase, short/branched chain, Fasn - fatty acid synthase, Hsd17b4 - hydroxysteroid (17-beta) dehydrogenase 4, Lypla2 - lysophospholipase 2, Hadha - hydroxyacyl-coenzyme a dehydrogenase/3-ketoacyl-coenzyme a thiolase/enoyl-coenzyme a hydratase (trifunctional protein), alpha subunit, Acat1 - acetyl-coenzyme a acetyltransferase…
GO:0000727	double-strand break repair via break-induced replication	3.11e-05	0.0185	17.09	2700	4	158	4	[Mcm3 - minichromosome maintenance deficient 3 (s. cerevisiae), Mcm6 - minichromosome maintenance deficient 6 (mis5 homolog, s. pombe) (s. cerevisiae), Mcm2 - minichromosome maintenance deficient 2 mitotin (s. cerevisiae), Mcm4 - minichromosome maintenance deficient 4 homolog (s. cerevisiae)]
GO:1902299	pre-replicative complex assembly involved in cell cycle DNA replication	3.11e-05	0.0174	17.09	2700	4	158	4	[Mcm6 - minichromosome maintenance deficient 6 (mis5 homolog, s. pombe) (s. cerevisiae), Mcm3 - minichromosome maintenance deficient 3 (s. cerevisiae), Mcm2 - minichromosome maintenance deficient 2 mitotin (s. cerevisiae), Mcm4 - minichromosome maintenance deficient 4 homolog (s. cerevisiae)]
GO:0036388	pre-replicative complex assembly	3.11e-05	0.0165	17.09	2700	4	158	4	[Mcm3 - minichromosome maintenance deficient 3 (s. cerevisiae), Mcm6 - minichromosome maintenance deficient 6 (mis5 homolog, s. pombe) (s. cerevisiae), Mcm2 - minichromosome maintenance deficient 2 mitotin (s. cerevisiae), Mcm4 - minichromosome maintenance deficient 4 homolog (s. cerevisiae)]
GO:0006270	DNA replication initiation	3.11e-05	0.0156	17.09	2700	4	158	4	[Mcm3 - minichromosome maintenance deficient 3 (s. cerevisiae), Mcm6 - minichromosome maintenance deficient 6 (mis5 homolog, s. pombe) (s. cerevisiae), Mcm2 - minichromosome maintenance deficient 2 mitotin (s. cerevisiae), Mcm4 - minichromosome maintenance deficient 4 homolog (s. cerevisiae)]
GO:0006267	pre-replicative complex assembly involved in nuclear cell cycle DNA replication	3.11e-05	0.0148	17.09	2700	4	158	4	[Mcm3 - minichromosome maintenance deficient 3 (s. cerevisiae), Mcm6 - minichromosome maintenance deficient 6 (mis5 homolog, s. pombe) (s. cerevisiae), Mcm2 - minichromosome maintenance deficient 2 mitotin (s. cerevisiae), Mcm4 - minichromosome maintenance deficient 4 homolog (s. cerevisiae)]
GO:0005975	carbohydrate metabolic process	3.33e-05	0.0151	1.87	2700	94	690	45	[Man2a1 - mannosidase 2, alpha 1, Manba - mannosidase, beta a, lysosomal, Pdhb - pyruvate dehydrogenase (lipoamide) beta, Man2b2 - mannosidase 2, alpha b2, Gpd2 - glycerol phosphate dehydrogenase 2, mitochondrial, Agl - amylo-1,6-glucosidase, 4-alpha-glucanotransferase, Neu1 - neuraminidase 1, Gpi1 - glucose phosphate isomerase 1, Pygb - brain glycogen phosphorylase, Pkm - pyruvate kinase, muscle…
GO:0030258	lipid modification	4.65e-05	0.0201	2.43	2700	39	654	23	[Pex5 - peroxisomal biogenesis factor 5, Hadha - hydroxyacyl-coenzyme a dehydrogenase/3-ketoacyl-coenzyme a thiolase/enoyl-coenzyme a hydratase (trifunctional protein), alpha subunit, Acat1 - acetyl-coenzyme a acetyltransferase 1, Hadhb - hydroxyacyl-coenzyme a dehydrogenase/3-ketoacyl-coenzyme a thiolase/enoyl-coenzyme a hydratase (trifunctional protein), beta subunit, Inppl1 - inositol polyphos…
GO:0009062	fatty acid catabolic process	6.38e-05	0.0264	2.19	2700	26	996	21	[Pex5 - peroxisomal biogenesis factor 5, Hsd17b4 - hydroxysteroid (17-beta) dehydrogenase 4, Hadha - hydroxyacyl-coenzyme a dehydrogenase/3-ketoacyl-coenzyme a thiolase/enoyl-coenzyme a hydratase (trifunctional protein), alpha subunit, Acat1 - acetyl-coenzyme a acetyltransferase 1, Lypla2 - lysophospholipase 2, Hadhb - hydroxyacyl-coenzyme a dehydrogenase/3-ketoacyl-coenzyme a thiolase/enoyl-coen…
GO:0072329	monocarboxylic acid catabolic process	0.000121	0.048	2.42	2700	31	720	20	[Pex5 - peroxisomal biogenesis factor 5, Hsd17b4 - hydroxysteroid (17-beta) dehydrogenase 4, Acat1 - acetyl-coenzyme a acetyltransferase 1, Hadha - hydroxyacyl-coenzyme a dehydrogenase/3-ketoacyl-coenzyme a thiolase/enoyl-coenzyme a hydratase (trifunctional protein), alpha subunit, Hadhb - hydroxyacyl-coenzyme a dehydrogenase/3-ketoacyl-coenzyme a thiolase/enoyl-coenzyme a hydratase (trifunctiona…
GO:0044255	cellular lipid metabolic process	0.000146	0.0557	1.52	2700	121	996	68	[Fasn - fatty acid synthase, Hsd17b4 - hydroxysteroid (17-beta) dehydrogenase 4, Hadha - hydroxyacyl-coenzyme a dehydrogenase/3-ketoacyl-coenzyme a thiolase/enoyl-coenzyme a hydratase (trifunctional protein), alpha subunit, Lypla2 - lysophospholipase 2, Acat1 - acetyl-coenzyme a acetyltransferase 1, Ptgis - prostaglandin i2 (prostacyclin) synthase, Hadhb - hydroxyacyl-coenzyme a dehydrogenase/3-k…
GO:0006629	lipid metabolic process	0.000282	0.103	1.44	2700	156	996	83	[Fasn - fatty acid synthase, Hsd17b4 - hydroxysteroid (17-beta) dehydrogenase 4, Acat1 - acetyl-coenzyme a acetyltransferase 1, Hadha - hydroxyacyl-coenzyme a dehydrogenase/3-ketoacyl-coenzyme a thiolase/enoyl-coenzyme a hydratase (trifunctional protein), alpha subunit, Lypla2 - lysophospholipase 2, Ptgis - prostaglandin i2 (prostacyclin) synthase, Hadhb - hydroxyacyl-coenzyme a dehydrogenase/3-k…
GO:1902975	mitotic DNA replication initiation	0.000285	0.101	18.62	2700	3	145	3	[Mcm3 - minichromosome maintenance deficient 3 (s. cerevisiae), Mcm2 - minichromosome maintenance deficient 2 mitotin (s. cerevisiae), Mcm4 - minichromosome maintenance deficient 4 homolog (s. cerevisiae)]
GO:1902315	nuclear cell cycle DNA replication initiation	0.000285	0.0969	18.62	2700	3	145	3	[Mcm3 - minichromosome maintenance deficient 3 (s. cerevisiae), Mcm2 - minichromosome maintenance deficient 2 mitotin (s. cerevisiae), Mcm4 - minichromosome maintenance deficient 4 homolog (s. cerevisiae)]
GO:1902292	cell cycle DNA replication initiation	0.000285	0.0936	18.62	2700	3	145	3	[Mcm3 - minichromosome maintenance deficient 3 (s. cerevisiae), Mcm2 - minichromosome maintenance deficient 2 mitotin (s. cerevisiae), Mcm4 - minichromosome maintenance deficient 4 homolog (s. cerevisiae)]
GO:1901160	primary amino compound metabolic process	0.00037	0.117	2700	2700	1	1	1	[Maoa - monoamine oxidase a]
GO:0042430	indole-containing compound metabolic process	0.00037	0.114	2700	2700	1	1	1	[Maoa - monoamine oxidase a]
GO:0042443	phenylethylamine metabolic process	0.00037	0.11	2700	2700	1	1	1	[Maoa - monoamine oxidase a]
GO:0042428	serotonin metabolic process	0.00037	0.107	2700	2700	1	1	1	[Maoa - monoamine oxidase a]
GO:0044786	cell cycle DNA replication	0.000376	0.105	17.09	2700	3	158	3	[Zfp830 - zinc finger protein 830, Mcm6 - minichromosome maintenance deficient 6 (mis5 homolog, s. pombe) (s. cerevisiae), Zfp259 - zinc finger protein 259]
GO:0003414	chondrocyte morphogenesis involved in endochondral bone morphogenesis	0.000378	0.103	22.75	2700	4	89	3	[Col6a3 - collagen, type vi, alpha 3, Col6a2 - collagen, type vi, alpha 2, Col6a1 - collagen, type vi, alpha 1]
GO:0003422	growth plate cartilage morphogenesis	0.000378	0.0998	22.75	2700	4	89	3	[Col6a3 - collagen, type vi, alpha 3, Col6a2 - collagen, type vi, alpha 2, Col6a1 - collagen, type vi, alpha 1]
GO:0003429	growth plate cartilage chondrocyte morphogenesis	0.000378	0.0971	22.75	2700	4	89	3	[Col6a3 - collagen, type vi, alpha 3, Col6a2 - collagen, type vi, alpha 2, Col6a1 - collagen, type vi, alpha 1]
GO:0090171	chondrocyte morphogenesis	0.000378	0.0946	22.75	2700	4	89	3	[Col6a3 - collagen, type vi, alpha 3, Col6a2 - collagen, type vi, alpha 2, Col6a1 - collagen, type vi, alpha 1]
GO:0060536	cartilage morphogenesis	0.000378	0.0921	22.75	2700	4	89	3	[Col6a3 - collagen, type vi, alpha 3, Col6a2 - collagen, type vi, alpha 2, Col6a1 - collagen, type vi, alpha 1]
GO:0009887	animal organ morphogenesis	0.000411	0.0978	2.38	2700	86	317	24	[Sos1 - son of sevenless homolog 1 (drosophila), Map2k1 - mitogen-activated protein kinase kinase 1, Zeb1 - zinc finger e-box binding homeobox 1, Itgav - integrin alpha v, Lamc1 - laminin, gamma 1, Pds5a - pds5, regulator of cohesion maintenance, homolog a (s. cerevisiae), Lamb1 - laminin b1, Pbrm1 - polybromo 1, Hspg2 - perlecan (heparan sulfate proteoglycan 2), Col5a1 - collagen, type v, alpha …
GO:0044283	small molecule biosynthetic process	0.000437	0.102	1.58	2700	102	902	54	[Fasn - fatty acid synthase, Acat1 - acetyl-coenzyme a acetyltransferase 1, Gpd2 - glycerol phosphate dehydrogenase 2, mitochondrial, Ndufa9 - nadh dehydrogenase (ubiquinone) 1 alpha subcomplex, 9, Ptgis - prostaglandin i2 (prostacyclin) synthase, Psph - phosphoserine phosphatase, Hint1 - histidine triad nucleotide binding protein 1, Gpi1 - glucose phosphate isomerase 1, Pkm - pyruvate kinase, mu…
GO:0019751	polyol metabolic process	0.000679	0.154	2.19	2700	22	954	17	[Qdpr - quinoid dihydropteridine reductase, Inppl1 - inositol polyphosphate phosphatase-like 1, Asah1 - n-acylsphingosine amidohydrolase 1, Ocrl - oculocerebrorenal syndrome of lowe, Tpi1 - triosephosphate isomerase 1, Pgp - phosphoglycolate phosphatase, Myof - myoferlin, Inpp1 - inositol polyphosphate-1-phosphatase, Nudt4 - nudix (nucleoside diphosphate linked moiety x)-type motif 4, Got1 - glut…
GO:0046716	muscle cell cellular homeostasis	0.000704	0.156	3.08	2700	8	876	8	[Pfkm - phosphofructokinase, muscle, Trim32 - tripartite motif-containing 32, Cfl2 - cofilin 2, muscle, Lox - lysyl oxidase, Bag3 - bcl2-associated athanogene 3, Gaa - glucosidase, alpha, acid, Sod1 - superoxide dismutase 1, soluble, Aldoa - aldolase a, fructose-bisphosphate]
GO:0006091	generation of precursor metabolites and energy	0.000854	0.185	1.58	2700	85	963	48	[Uqcrfs1 - ubiquinol-cytochrome c reductase, rieske iron-sulfur polypeptide 1, Acat1 - acetyl-coenzyme a acetyltransferase 1, Stoml2 - stomatin (epb7.2)-like 2, Agl - amylo-1,6-glucosidase, 4-alpha-glucanotransferase, Ndufs1 - nadh dehydrogenase (ubiquinone) fe-s protein 1, Atp5j - atp synthase, h+ transporting, mitochondrial f0 complex, subunit f, Atp5f1 - atp synthase, h+ transporting, mitochon…

## Sheet: Mouse GO Function
GO Term	Description	P-value	FDR q-value	Enrichment	N	B	n	b	Genes
GO:0016491	oxidoreductase activity	4.81e-10	1.09e-06	1.8	2700	173	797	92	[Fasn - fatty acid synthase, Hsd17b4 - hydroxysteroid (17-beta) dehydrogenase 4, Gsr - glutathione reductase, Pir - pirin, Hadha - hydroxyacyl-coenzyme a dehydrogenase/3-ketoacyl-coenzyme a thiolase/enoyl-coenzyme a hydratase (trifunctional protein), alpha subunit, Ndufa9 - nadh dehydrogenase (ubiquinone) 1 alpha subcomplex, 9, Gpd2 - glycerol phosphate dehydrogenase 2, mitochondrial, Ptgis - pro…
GO:0030246	carbohydrate binding	1.63e-07	0.000185	2.42	2700	54	702	34	[Man2a1 - mannosidase 2, alpha 1, Manba - mannosidase, beta a, lysosomal, Mrc2 - mannose receptor, c type 2, Tkt - transketolase, Man2b2 - mannosidase 2, alpha b2, Uap1 - udp-n-acetylglucosamine pyrophosphorylase 1, Agl - amylo-1,6-glucosidase, 4-alpha-glucanotransferase, Os9 - amplified in osteosarcoma, Gpi1 - glucose phosphate isomerase 1, Pygb - brain glycogen phosphorylase, Plod1 - procollage…
GO:0005201	extracellular matrix structural constituent	3.49e-07	0.000264	6.14	2700	28	204	13	[Lamc1 - laminin, gamma 1, Creld2 - cysteine-rich with egf-like domains 2, Hspg2 - perlecan (heparan sulfate proteoglycan 2), Bgn - biglycan, Col5a1 - collagen, type v, alpha 1, Nid2 - nidogen 2, Col1a2 - collagen, type i, alpha 2, Col1a1 - collagen, type i, alpha 1, Col6a3 - collagen, type vi, alpha 3, Fbn2 - fibrillin 2, Col6a2 - collagen, type vi, alpha 2, Col6a1 - collagen, type vi, alpha 1, …
GO:0030020	extracellular matrix structural constituent conferring tensile strength	9.93e-06	0.00564	4.35	2700	11	564	10	[Col1a2 - collagen, type i, alpha 2, Col1a1 - collagen, type i, alpha 1, Col3a1 - collagen, type iii, alpha 1, Col2a1 - collagen, type ii, alpha 1, Col6a3 - collagen, type vi, alpha 3, Col6a2 - collagen, type vi, alpha 2, Col5a1 - collagen, type v, alpha 1, Col6a1 - collagen, type vi, alpha 1, Col11a1 - collagen, type xi, alpha 1, Col5a2 - collagen, type v, alpha 2]
GO:0043169	cation binding	1.9e-05	0.00865	1.54	2700	586	285	95	[Man2a1 - mannosidase 2, alpha 1, Rasa3 - ras p21 protein activator 3, Acat1 - acetyl-coenzyme a acetyltransferase 1, Man2b2 - mannosidase 2, alpha b2, Gpd2 - glycerol phosphate dehydrogenase 2, mitochondrial, Ptgis - prostaglandin i2 (prostacyclin) synthase, Creld2 - cysteine-rich with egf-like domains 2, Zfp830 - zinc finger protein 830, Mta2 - metastasis-associated gene family, member 2, Yme1l…
GO:0046872	metal ion binding	2.89e-05	0.011	1.53	2700	575	285	93	[Man2a1 - mannosidase 2, alpha 1, Rasa3 - ras p21 protein activator 3, Acat1 - acetyl-coenzyme a acetyltransferase 1, Man2b2 - mannosidase 2, alpha b2, Gpd2 - glycerol phosphate dehydrogenase 2, mitochondrial, Ptgis - prostaglandin i2 (prostacyclin) synthase, Creld2 - cysteine-rich with egf-like domains 2, Zfp830 - zinc finger protein 830, Mta2 - metastasis-associated gene family, member 2, Yme1l…
GO:0016798	hydrolase activity, acting on glycosyl bonds	0.000112	0.0365	3.05	2700	17	678	13	[Gne - glucosamine (udp-n-acetyl)-2-epimerase/n-acetylmannosamine kinase, Pcna - proliferating cell nuclear antigen, Man2a1 - mannosidase 2, alpha 1, Manba - mannosidase, beta a, lysosomal, Man2b2 - mannosidase 2, alpha b2, Ganab - alpha glucosidase 2 alpha neutral subunit, Agl - amylo-1,6-glucosidase, 4-alpha-glucanotransferase, Neu1 - neuraminidase 1, Hexb - hexosaminidase b, Mogs - mannosyl-ol…
GO:0016641	oxidoreductase activity, acting on the CH-NH2 group of donors, oxygen as acceptor	0.000129	0.0366	42.19	2700	6	32	3	[Lox - lysyl oxidase, Maob - monoamine oxidase b, Maoa - monoamine oxidase a]
GO:0004553	hydrolase activity, hydrolyzing O-glycosyl compounds	0.00014	0.0355	4.21	2700	16	401	10	[Gne - glucosamine (udp-n-acetyl)-2-epimerase/n-acetylmannosamine kinase, Manba - mannosidase, beta a, lysosomal, Man2a1 - mannosidase 2, alpha 1, Man2b2 - mannosidase 2, alpha b2, Mogs - mannosyl-oligosaccharide glucosidase, Agl - amylo-1,6-glucosidase, 4-alpha-glucanotransferase, Gaa - glucosidase, alpha, acid, Gbe1 - glucan (1,4-alpha-), branching enzyme 1, Naga - n-acetyl galactosaminidase, a…
GO:0003688	DNA replication origin binding	0.000187	0.0426	13.67	2700	5	158	4	[Mcm3 - minichromosome maintenance deficient 3 (s. cerevisiae), Mcm6 - minichromosome maintenance deficient 6 (mis5 homolog, s. pombe) (s. cerevisiae), Mcm2 - minichromosome maintenance deficient 2 mitotin (s. cerevisiae), Mcm4 - minichromosome maintenance deficient 4 homolog (s. cerevisiae)]
GO:0022834	ligand-gated channel activity	0.000223	0.0461	6.92	2700	5	390	5	[Anxa6 - annexin a6, Rasa3 - ras p21 protein activator 3, Itpr3 - inositol 1,4,5-triphosphate receptor 3, Itpr1 - inositol 1,4,5-trisphosphate receptor 1, Pkd2 - polycystic kidney disease 2]
GO:0015276	ligand-gated ion channel activity	0.000223	0.0423	6.92	2700	5	390	5	[Rasa3 - ras p21 protein activator 3, Anxa6 - annexin a6, Itpr3 - inositol 1,4,5-triphosphate receptor 3, Itpr1 - inositol 1,4,5-trisphosphate receptor 1, Pkd2 - polycystic kidney disease 2]
GO:0016638	oxidoreductase activity, acting on the CH-NH2 group of donors	0.000252	0.0441	36.16	2700	7	32	3	[Lox - lysyl oxidase, Maob - monoamine oxidase b, Maoa - monoamine oxidase a]
GO:0015923	mannosidase activity	0.000266	0.0432	25.63	2700	4	79	3	[Manba - mannosidase, beta a, lysosomal, Man2a1 - mannosidase 2, alpha 1, Man2b2 - mannosidase 2, alpha b2]
GO:0008131	primary amine oxidase activity	0.000272	0.0413	84.38	2700	2	32	2	[Maob - monoamine oxidase b, Maoa - monoamine oxidase a]
GO:0050662	coenzyme binding	0.000355	0.0505	1.58	2700	89	996	52	[Fasn - fatty acid synthase, Gsr - glutathione reductase, Tkt - transketolase, Acat1 - acetyl-coenzyme a acetyltransferase 1, Hadha - hydroxyacyl-coenzyme a dehydrogenase/3-ketoacyl-coenzyme a thiolase/enoyl-coenzyme a hydratase (trifunctional protein), alpha subunit, Decr1 - 2,4-dienoyl coa reductase 1, mitochondrial, Maoa - monoamine oxidase a, Pygb - brain glycogen phosphorylase, Acadm - acyl-…
GO:0051378	serotonin binding	0.00037	0.0495	2700	2700	1	1	1	[Maoa - monoamine oxidase a]
GO:0048037	cofactor binding	0.000483	0.061	1.5	2700	123	968	66	[Fasn - fatty acid synthase, Gsr - glutathione reductase, Tkt - transketolase, Hadha - hydroxyacyl-coenzyme a dehydrogenase/3-ketoacyl-coenzyme a thiolase/enoyl-coenzyme a hydratase (trifunctional protein), alpha subunit, Acat1 - acetyl-coenzyme a acetyltransferase 1, Ptgis - prostaglandin i2 (prostacyclin) synthase, Maoa - monoamine oxidase a, Decr1 - 2,4-dienoyl coa reductase 1, mitochondrial, …
GO:0016453	C-acetyltransferase activity	0.000791	0.0947	13.3	2700	3	203	3	[Acat1 - acetyl-coenzyme a acetyltransferase 1, Acaa1a - acetyl-coenzyme a acyltransferase 1a, Acaa2 - acetyl-coenzyme a acyltransferase 2 (mitochondrial 3-oxoacyl-coenzyme a thiolase)]
GO:0003985	acetyl-CoA C-acetyltransferase activity	0.000791	0.09	13.3	2700	3	203	3	[Acat1 - acetyl-coenzyme a acetyltransferase 1, Acaa2 - acetyl-coenzyme a acyltransferase 2 (mitochondrial 3-oxoacyl-coenzyme a thiolase), Acaa1a - acetyl-coenzyme a acyltransferase 1a]

## Sheet: Mouse GO Component
GO Term	Description	P-value	FDR q-value	Enrichment	N	B	n	b	Genes
GO:0005581	collagen trimer	2.29e-06	0.0032	3.53	2689	16	667	14	[LOX - lysyl oxidase, COL6A2 - collagen, type vi, alpha 2, COL6A3 - collagen, type vi, alpha 3, C1QTNF3 - c1q and tumor necrosis factor related protein 3, CTHRC1 - collagen triple helix repeat containing 1, COLEC12 - collectin sub-family member 12, COL5A2 - collagen, type v, alpha 2, COL6A1 - collagen, type vi, alpha 1, COL5A1 - collagen, type v, alpha 1, COL1A1 - collagen, type i, alpha 1, COL1A…
GO:0005615	extracellular space	2.72e-05	0.019	1.75	2689	139	641	58	[XDH - xanthine dehydrogenase, PGK1 - phosphoglycerate kinase 1, AEBP1 - ae binding protein 1, NCOA5 - nuclear receptor coactivator 5, GSN - gelsolin, HMGB2 - high mobility group box 2, MIF - macrophage migration inhibitory factor (glycosylation-inhibiting factor), SDF2 - stromal cell-derived factor 2, RDX - radixin, LGALS1 - lectin, galactoside-binding, soluble, 1, SPARC - secreted protein, acid…
GO:0042555	MCM complex	3.02e-05	0.0141	17.35	2689	4	155	4	[MCM4 - minichromosome maintenance complex component 4, MCM3 - minichromosome maintenance complex component 3, MCM6 - minichromosome maintenance complex component 6, MCM2 - minichromosome maintenance complex component 2]
GO:0005583	fibrillar collagen trimer	7.57e-05	0.0264	4.82	2689	7	558	7	[COL1A1 - collagen, type i, alpha 1, COL1A2 - collagen, type i, alpha 2, COL3A1 - collagen, type iii, alpha 1, COL2A1 - collagen, type ii, alpha 1, COL11A1 - collagen, type xi, alpha 1, COL5A2 - collagen, type v, alpha 2, COL5A1 - collagen, type v, alpha 1]
GO:0005788	endoplasmic reticulum lumen	8.8e-05	0.0246	2.21	2689	84	450	31	[LRPAP1 - low density lipoprotein receptor-related protein associated protein 1, FKBP10 - fk506 binding protein 10, 65 kda, CNPY3 - canopy fgf signaling regulator 3, CDH2 - cadherin 2, type 1, n-cadherin (neuronal), PDIA5 - protein disulfide isomerase family a, member 5, OS9 - osteosarcoma amplified 9, endoplasmic reticulum lectin, COL1A1 - collagen, type i, alpha 1, COL1A2 - collagen, type i, al…
GO:0031012	extracellular matrix	0.000135	0.0314	3.25	2689	70	201	17	[LOX - lysyl oxidase, BGN - biglycan, COL6A2 - collagen, type vi, alpha 2, COL6A3 - collagen, type vi, alpha 3, COLEC12 - collectin sub-family member 12, SERPINB6 - serpin peptidase inhibitor, clade b (ovalbumin), member 6, COL6A1 - collagen, type vi, alpha 1, COL5A1 - collagen, type v, alpha 1, HSPG2 - heparan sulfate proteoglycan 2, COL1A1 - collagen, type i, alpha 1, COL1A2 - collagen, type i,…
GO:0043233	organelle lumen	0.000522	0.104	1.3	2689	383	789	146	[GFER - growth factor, augmenter of liver regeneration, GOLIM4 - golgi integral membrane protein 4, HSD17B4 - hydroxysteroid (17-beta) dehydrogenase 4, GSR - glutathione reductase, PDIA4 - protein disulfide isomerase family a, member 4, GSN - gelsolin, CDH2 - cadherin 2, type 1, n-cadherin (neuronal), MIF - macrophage migration inhibitory factor (glycosylation-inhibiting factor), PDIA5 - protein …
GO:0070013	intracellular organelle lumen	0.000522	0.0913	1.3	2689	383	789	146	[GFER - growth factor, augmenter of liver regeneration, GOLIM4 - golgi integral membrane protein 4, HSD17B4 - hydroxysteroid (17-beta) dehydrogenase 4, GSR - glutathione reductase, PDIA4 - protein disulfide isomerase family a, member 4, GSN - gelsolin, CDH2 - cadherin 2, type 1, n-cadherin (neuronal), MIF - macrophage migration inhibitory factor (glycosylation-inhibiting factor), PDIA5 - protein …
GO:0031974	membrane-enclosed lumen	0.000522	0.0812	1.3	2689	383	789	146	[GFER - growth factor, augmenter of liver regeneration, GOLIM4 - golgi integral membrane protein 4, HSD17B4 - hydroxysteroid (17-beta) dehydrogenase 4, GSR - glutathione reductase, PDIA4 - protein disulfide isomerase family a, member 4, GSN - gelsolin, CDH2 - cadherin 2, type 1, n-cadherin (neuronal), MIF - macrophage migration inhibitory factor (glycosylation-inhibiting factor), PDIA5 - protein …
GO:0043202	lysosomal lumen	0.000596	0.0833	4.5	2689	21	256	9	[BGN - biglycan, HEXB - hexosaminidase b (beta polypeptide), GAA - glucosidase, alpha; acid, MAN2B2 - mannosidase, alpha, class 2b, member 2, MANBA - mannosidase, beta a, lysosomal, PPT1 - palmitoyl-protein thioesterase 1, ASAH1 - n-acylsphingosine amidohydrolase (acid ceramidase) 1, GYG1 - glycogenin 1, HSPG2 - heparan sulfate proteoglycan 2]
GO:0062023	collagen-containing extracellular matrix	0.000913	0.116	2.56	2689	66	302	19	[BGN - biglycan, COL6A2 - collagen, type vi, alpha 2, COL6A3 - collagen, type vi, alpha 3, CDH2 - cadherin 2, type 1, n-cadherin (neuronal), SERPINB6 - serpin peptidase inhibitor, clade b (ovalbumin), member 6, COL6A1 - collagen, type vi, alpha 1, HSPG2 - heparan sulfate proteoglycan 2, COL5A1 - collagen, type v, alpha 1, COL1A1 - collagen, type i, alpha 1, ANXA6 - annexin a6, COL1A2 - collagen, …

## Sheet: Naked mole rat GO Process
GO Term	Description	P-value	FDR q-value	Enrichment	N	B	n	b	Genes
GO:1900047	negative regulation of hemostasis	2.41e-06	0.023	103.42	2689	3	26	3	[PRKCD - protein kinase c, delta, F2 - coagulation factor ii (thrombin), PDGFRA - platelet-derived growth factor receptor, alpha polypeptide]
GO:0010544	negative regulation of platelet activation	2.41e-06	0.0115	103.42	2689	3	26	3	[PRKCD - protein kinase c, delta, F2 - coagulation factor ii (thrombin), PDGFRA - platelet-derived growth factor receptor, alpha polypeptide]
GO:0030195	negative regulation of blood coagulation	2.41e-06	0.00768	103.42	2689	3	26	3	[PRKCD - protein kinase c, delta, F2 - coagulation factor ii (thrombin), PDGFRA - platelet-derived growth factor receptor, alpha polypeptide]
GO:0050819	negative regulation of coagulation	2.41e-06	0.00576	103.42	2689	3	26	3	[PRKCD - protein kinase c, delta, F2 - coagulation factor ii (thrombin), PDGFRA - platelet-derived growth factor receptor, alpha polypeptide]
GO:0048869	cellular developmental process	4.73e-06	0.00904	2.52	2689	426	75	30	[FIS1 - fission 1 (mitochondrial outer membrane) homolog (s. cerevisiae), NCKAP1 - nck-associated protein 1, TDRKH - tudor and kh domain containing, STAT1 - signal transducer and activator of transcription 1, 91kda, MTOR - mechanistic target of rapamycin (serine/threonine kinase), PDGFRB - platelet-derived growth factor receptor, beta polypeptide, PDGFRA - platelet-derived growth factor receptor,…
GO:0006904	vesicle docking involved in exocytosis	6.75e-06	0.0107	3.01	2689	17	789	15	[STXBP2 - syntaxin binding protein 2, RAB8A - rab8a, member ras oncogene family, STXBP1 - syntaxin binding protein 1, VPS18 - vacuolar protein sorting 18 homolog (s. cerevisiae), SCFD1 - sec1 family domain containing 1, YKT6 - ykt6 v-snare homolog (s. cerevisiae), RAB8B - rab8b, member ras oncogene family, RAB10 - rab10, member ras oncogene family, VAMP3 - vesicle-associated membrane protein 3, R…
GO:0010543	regulation of platelet activation	7.89e-06	0.0108	77.57	2689	4	26	3	[PRKCD - protein kinase c, delta, F2 - coagulation factor ii (thrombin), PDGFRA - platelet-derived growth factor receptor, alpha polypeptide]
GO:0002253	activation of immune response	9.73e-06	0.0116	1.81	2689	118	692	55	[NCKAP1 - nck-associated protein 1, LGMN - legumain, ABI1 - abl-interactor 1, NONO - non-pou domain containing, octamer-binding, IKBKG - inhibitor of kappa light polypeptide gene enhancer in b-cells, kinase gamma, NCK1 - nck adaptor protein 1, CDC42 - cell division cycle 42, SPG21 - spastic paraplegia 21 (autosomal recessive, mast syndrome), PSEN1 - presenilin 1, HRAS - harvey rat sarcoma viral o…
GO:0051241	negative regulation of multicellular organismal process	1.06e-05	0.0112	4.46	2689	174	52	15	[EPHA2 - eph receptor a2, TWSG1 - twisted gastrulation homolog 1 (drosophila), STAT1 - signal transducer and activator of transcription 1, 91kda, PFN2 - profilin 2, MTOR - mechanistic target of rapamycin (serine/threonine kinase), SRGAP2 - slit-robo rho gtpase activating protein 2, LOXL2 - lysyl oxidase-like 2, PDGFRA - platelet-derived growth factor receptor, alpha polypeptide, PSEN1 - presenili…
GO:0050818	regulation of coagulation	1.06e-05	0.0102	38.55	2689	9	31	4	[PSEN1 - presenilin 1, PRKCD - protein kinase c, delta, F2 - coagulation factor ii (thrombin), PDGFRA - platelet-derived growth factor receptor, alpha polypeptide]
GO:0048013	ephrin receptor signaling pathway	1.34e-05	0.0117	2.58	2689	38	631	23	[MMP2 - matrix metallopeptidase 2 (gelatinase a, 72kda gelatinase, 72kda type iv collagenase), EPHA2 - eph receptor a2, AP2A1 - adaptor-related protein complex 2, alpha 1 subunit, AP2B1 - adaptor-related protein complex 2, beta 1 subunit, ARPC2 - actin related protein 2/3 complex, subunit 2, 34kda, NCK1 - nck adaptor protein 1, AP2S1 - adaptor-related protein complex 2, sigma 1 subunit, CDC42 - c…
GO:0002429	immune response-activating cell surface receptor signaling pathway	1.53e-05	0.0122	1.89	2689	99	675	47	[PSMD11 - proteasome (prosome, macropain) 26s subunit, non-atpase, 11, CRKL - v-crk avian sarcoma virus ct10 oncogene homolog-like, NCKAP1 - nck-associated protein 1, ABI1 - abl-interactor 1, NCK1 - nck adaptor protein 1, IKBKG - inhibitor of kappa light polypeptide gene enhancer in b-cells, kinase gamma, CDC42 - cell division cycle 42, SPG21 - spastic paraplegia 21 (autosomal recessive, mast syn…
GO:0002768	immune response-regulating cell surface receptor signaling pathway	1.59e-05	0.0117	1.85	2689	106	687	50	[NCKAP1 - nck-associated protein 1, ABI1 - abl-interactor 1, IKBKG - inhibitor of kappa light polypeptide gene enhancer in b-cells, kinase gamma, NCK1 - nck adaptor protein 1, CDC42 - cell division cycle 42, SPG21 - spastic paraplegia 21 (autosomal recessive, mast syndrome), PSEN1 - presenilin 1, PPP3R1 - protein phosphatase 3, regulatory subunit b, alpha, HRAS - harvey rat sarcoma viral oncogene…
GO:0002764	immune response-regulating signaling pathway	2.4e-05	0.0164	1.79	2689	115	692	53	[NCKAP1 - nck-associated protein 1, LGMN - legumain, ABI1 - abl-interactor 1, NCK1 - nck adaptor protein 1, IKBKG - inhibitor of kappa light polypeptide gene enhancer in b-cells, kinase gamma, CDC42 - cell division cycle 42, SPG21 - spastic paraplegia 21 (autosomal recessive, mast syndrome), PSEN1 - presenilin 1, PPP3R1 - protein phosphatase 3, regulatory subunit b, alpha, HRAS - harvey rat sarco…
GO:0030154	cell differentiation	3.51e-05	0.0224	2.95	2689	266	72	21	[EPHA2 - eph receptor a2, MMP2 - matrix metallopeptidase 2 (gelatinase a, 72kda gelatinase, 72kda type iv collagenase), TWSG1 - twisted gastrulation homolog 1 (drosophila), TDRKH - tudor and kh domain containing, NFKB2 - nuclear factor of kappa light polypeptide gene enhancer in b-cells 2 (p49/p100), STAT1 - signal transducer and activator of transcription 1, 91kda, PDGFRB - platelet-derived grow…
GO:0038093	Fc receptor signaling pathway	3.66e-05	0.0218	1.91	2689	86	687	42	[PSMD11 - proteasome (prosome, macropain) 26s subunit, non-atpase, 11, NCKAP1 - nck-associated protein 1, ABI1 - abl-interactor 1, IKBKG - inhibitor of kappa light polypeptide gene enhancer in b-cells, kinase gamma, NCK1 - nck adaptor protein 1, CDC42 - cell division cycle 42, ARPC5 - actin related protein 2/3 complex, subunit 5, 16kda, PPP3R1 - protein phosphatase 3, regulatory subunit b, alpha,…
GO:0002757	immune response-activating signal transduction	3.96e-05	0.0223	1.8	2689	108	692	50	[NCKAP1 - nck-associated protein 1, LGMN - legumain, ABI1 - abl-interactor 1, NCK1 - nck adaptor protein 1, IKBKG - inhibitor of kappa light polypeptide gene enhancer in b-cells, kinase gamma, CDC42 - cell division cycle 42, SPG21 - spastic paraplegia 21 (autosomal recessive, mast syndrome), PSEN1 - presenilin 1, HRAS - harvey rat sarcoma viral oncogene homolog, RELB - v-rel avian reticuloendothe…
GO:0050778	positive regulation of immune response	5.44e-05	0.0289	1.65	2689	153	692	65	[NCKAP1 - nck-associated protein 1, LGMN - legumain, ABI1 - abl-interactor 1, AP1G1 - adaptor-related protein complex 1, gamma 1 subunit, VAMP7 - vesicle-associated membrane protein 7, NONO - non-pou domain containing, octamer-binding, IKBKG - inhibitor of kappa light polypeptide gene enhancer in b-cells, kinase gamma, NCK1 - nck adaptor protein 1, CDC42 - cell division cycle 42, SPG21 - spastic …
GO:0061041	regulation of wound healing	7.93e-05	0.0399	17.24	2689	26	30	5	[MYLK - myosin light chain kinase, PRKCD - protein kinase c, delta, F2 - coagulation factor ii (thrombin), MTOR - mechanistic target of rapamycin (serine/threonine kinase), PDGFRA - platelet-derived growth factor receptor, alpha polypeptide]
GO:0050776	regulation of immune response	8.11e-05	0.0387	1.55	2689	196	698	79	[UBQLN1 - ubiquilin 1, NCKAP1 - nck-associated protein 1, ABI1 - abl-interactor 1, LGMN - legumain, NONO - non-pou domain containing, octamer-binding, VAMP7 - vesicle-associated membrane protein 7, AP1G1 - adaptor-related protein complex 1, gamma 1 subunit, NCK1 - nck adaptor protein 1, IKBKG - inhibitor of kappa light polypeptide gene enhancer in b-cells, kinase gamma, CDC42 - cell division cycl…
GO:0006914	autophagy	0.000103	0.0467	1.88	2689	71	767	38	[UBQLN1 - ubiquilin 1, PRKAA1 - protein kinase, amp-activated, alpha 1 catalytic subunit, MFN2 - mitofusin 2, FIS1 - fission 1 (mitochondrial outer membrane) homolog (s. cerevisiae), PRKAB1 - protein kinase, amp-activated, beta 1 non-catalytic subunit, TOMM70A - translocase of outer mitochondrial membrane 70 homolog a (s. cerevisiae), VPS18 - vacuolar protein sorting 18 homolog (s. cerevisiae), T…
GO:0061919	process utilizing autophagic mechanism	0.000103	0.0446	1.88	2689	71	767	38	[UBQLN1 - ubiquilin 1, PRKAA1 - protein kinase, amp-activated, alpha 1 catalytic subunit, MFN2 - mitofusin 2, FIS1 - fission 1 (mitochondrial outer membrane) homolog (s. cerevisiae), PRKAB1 - protein kinase, amp-activated, beta 1 non-catalytic subunit, TOMM70A - translocase of outer mitochondrial membrane 70 homolog a (s. cerevisiae), VPS18 - vacuolar protein sorting 18 homolog (s. cerevisiae), T…
GO:0048731	system development	0.000108	0.0449	4.28	2689	86	95	13	[EPHA2 - eph receptor a2, NCKAP1 - nck-associated protein 1, TAGLN3 - transgelin 3, TROVE2 - trove domain family, member 2, ZEB2 - zinc finger e-box binding homeobox 2, PDGFRB - platelet-derived growth factor receptor, beta polypeptide, PDGFRA - platelet-derived growth factor receptor, alpha polypeptide, MYLK - myosin light chain kinase, CDH11 - cadherin 11, type 2, ob-cadherin (osteoblast), ATXN…
GO:0042327	positive regulation of phosphorylation	0.000133	0.0529	3.68	2689	177	62	15	[EPHA2 - eph receptor a2, TWSG1 - twisted gastrulation homolog 1 (drosophila), ZEB2 - zinc finger e-box binding homeobox 2, PFN2 - profilin 2, PDGFRB - platelet-derived growth factor receptor, beta polypeptide, MTOR - mechanistic target of rapamycin (serine/threonine kinase), PDGFRA - platelet-derived growth factor receptor, alpha polypeptide, ACSL1 - acyl-coa synthetase long-chain family member …
GO:1903034	regulation of response to wounding	0.000168	0.0642	14.94	2689	30	30	5	[MYLK - myosin light chain kinase, PRKCD - protein kinase c, delta, F2 - coagulation factor ii (thrombin), MTOR - mechanistic target of rapamycin (serine/threonine kinase), PDGFRA - platelet-derived growth factor receptor, alpha polypeptide]
GO:0007175	negative regulation of epidermal growth factor-activated receptor activity	0.00021	0.077	5.23	2689	6	514	6	[SNX6 - sorting nexin 6, CHMP6 - charged multivesicular body protein 6, CBL - cbl proto-oncogene, e3 ubiquitin protein ligase, PSEN1 - presenilin 1, TSG101 - tumor susceptibility gene 101, VPS25 - vacuolar protein sorting 25 homolog (s. cerevisiae)]
GO:0002684	positive regulation of immune system process	0.000237	0.0839	1.53	2689	190	692	75	[NCKAP1 - nck-associated protein 1, ABI1 - abl-interactor 1, LGMN - legumain, AP1G1 - adaptor-related protein complex 1, gamma 1 subunit, VAMP7 - vesicle-associated membrane protein 7, NONO - non-pou domain containing, octamer-binding, NCK1 - nck adaptor protein 1, IKBKG - inhibitor of kappa light polypeptide gene enhancer in b-cells, kinase gamma, CDC42 - cell division cycle 42, SPG21 - spastic …
GO:1900046	regulation of hemostasis	0.00024	0.082	38.78	2689	8	26	3	[PRKCD - protein kinase c, delta, F2 - coagulation factor ii (thrombin), PDGFRA - platelet-derived growth factor receptor, alpha polypeptide]
GO:0030193	regulation of blood coagulation	0.00024	0.0792	38.78	2689	8	26	3	[PRKCD - protein kinase c, delta, F2 - coagulation factor ii (thrombin), PDGFRA - platelet-derived growth factor receptor, alpha polypeptide]
GO:0001934	positive regulation of protein phosphorylation	0.00024	0.0766	3.51	2689	164	70	15	[TWSG1 - twisted gastrulation homolog 1 (drosophila), ZEB2 - zinc finger e-box binding homeobox 2, PFN2 - profilin 2, PDGFRB - platelet-derived growth factor receptor, beta polypeptide, MTOR - mechanistic target of rapamycin (serine/threonine kinase), PDGFRA - platelet-derived growth factor receptor, alpha polypeptide, ACSL1 - acyl-coa synthetase long-chain family member 1, DAB2 - dab, mitogen-re…
GO:0051563	smooth endoplasmic reticulum calcium ion homeostasis	0.000257	0.0793	86.74	2689	2	31	2	[PSEN1 - presenilin 1, APP - amyloid beta (a4) precursor protein]
GO:1905908	positive regulation of amyloid fibril formation	0.000257	0.0769	86.74	2689	2	31	2	[PSEN1 - presenilin 1, APP - amyloid beta (a4) precursor protein]
GO:1905906	regulation of amyloid fibril formation	0.000257	0.0745	86.74	2689	2	31	2	[PSEN1 - presenilin 1, APP - amyloid beta (a4) precursor protein]
GO:0001932	regulation of protein phosphorylation	0.000275	0.0772	2.96	2689	249	62	17	[EPHA2 - eph receptor a2, TWSG1 - twisted gastrulation homolog 1 (drosophila), PFN2 - profilin 2, ZEB2 - zinc finger e-box binding homeobox 2, MTOR - mechanistic target of rapamycin (serine/threonine kinase), PDGFRB - platelet-derived growth factor receptor, beta polypeptide, AKAP8L - a kinase (prka) anchor protein 8-like, PDGFRA - platelet-derived growth factor receptor, alpha polypeptide, ACSL1…
GO:0010562	positive regulation of phosphorus metabolic process	0.000286	0.0782	3.44	2689	189	62	15	[EPHA2 - eph receptor a2, TWSG1 - twisted gastrulation homolog 1 (drosophila), ZEB2 - zinc finger e-box binding homeobox 2, PFN2 - profilin 2, PDGFRB - platelet-derived growth factor receptor, beta polypeptide, MTOR - mechanistic target of rapamycin (serine/threonine kinase), PDGFRA - platelet-derived growth factor receptor, alpha polypeptide, ACSL1 - acyl-coa synthetase long-chain family member …
GO:0045937	positive regulation of phosphate metabolic process	0.000286	0.076	3.44	2689	189	62	15	[EPHA2 - eph receptor a2, TWSG1 - twisted gastrulation homolog 1 (drosophila), ZEB2 - zinc finger e-box binding homeobox 2, PFN2 - profilin 2, PDGFRB - platelet-derived growth factor receptor, beta polypeptide, MTOR - mechanistic target of rapamycin (serine/threonine kinase), PDGFRA - platelet-derived growth factor receptor, alpha polypeptide, ACSL1 - acyl-coa synthetase long-chain family member …
GO:0140029	exocytic process	0.000296	0.0764	2.48	2689	22	789	16	[STXBP2 - syntaxin binding protein 2, RAB8A - rab8a, member ras oncogene family, STXBP1 - syntaxin binding protein 1, VPS18 - vacuolar protein sorting 18 homolog (s. cerevisiae), SCFD1 - sec1 family domain containing 1, YKT6 - ykt6 v-snare homolog (s. cerevisiae), RAB8B - rab8b, member ras oncogene family, RAB10 - rab10, member ras oncogene family, VAMP3 - vesicle-associated membrane protein 3, R…
GO:0031401	positive regulation of protein modification process	0.000323	0.0813	3.07	2689	226	62	16	[TWSG1 - twisted gastrulation homolog 1 (drosophila), ZEB2 - zinc finger e-box binding homeobox 2, PFN2 - profilin 2, MTOR - mechanistic target of rapamycin (serine/threonine kinase), PDGFRB - platelet-derived growth factor receptor, beta polypeptide, AKAP8L - a kinase (prka) anchor protein 8-like, PDGFRA - platelet-derived growth factor receptor, alpha polypeptide, ACSL1 - acyl-coa synthetase lo…
GO:1901652	response to peptide	0.000323	0.0792	5.6	2689	108	40	9	[MMP2 - matrix metallopeptidase 2 (gelatinase a, 72kda gelatinase, 72kda type iv collagenase), PSEN1 - presenilin 1, PRKCD - protein kinase c, delta, ADCY6 - adenylate cyclase 6, APP - amyloid beta (a4) precursor protein, SRSF4 - serine/arginine-rich splicing factor 4, MTOR - mechanistic target of rapamycin (serine/threonine kinase), FOXO1 - forkhead box o1, RAB8B - rab8b, member ras oncogene fam…
GO:0007176	regulation of epidermal growth factor-activated receptor activity	0.000344	0.0821	4.58	2689	8	514	7	[CHMP6 - charged multivesicular body protein 6, SNX6 - sorting nexin 6, CBL - cbl proto-oncogene, e3 ubiquitin protein ligase, PSEN1 - presenilin 1, TSG101 - tumor susceptibility gene 101, APP - amyloid beta (a4) precursor protein, VPS25 - vacuolar protein sorting 25 homolog (s. cerevisiae)]
GO:0002431	Fc receptor mediated stimulatory signaling pathway	0.000351	0.0817	2.37	2689	36	631	20	[NCKAP1 - nck-associated protein 1, ARPC2 - actin related protein 2/3 complex, subunit 2, 34kda, ABI1 - abl-interactor 1, NCK1 - nck adaptor protein 1, HSP90AB1 - heat shock protein 90kda alpha (cytosolic), class b member 1, CDC42 - cell division cycle 42, ARPC5 - actin related protein 2/3 complex, subunit 5, 16kda, ARPC1A - actin related protein 2/3 complex, subunit 1a, 41kda, ACTB - actin, beta…
GO:0002433	immune response-regulating cell surface receptor signaling pathway involved in phagocytosis	0.000351	0.0798	2.37	2689	36	631	20	[NCKAP1 - nck-associated protein 1, ARPC2 - actin related protein 2/3 complex, subunit 2, 34kda, ABI1 - abl-interactor 1, NCK1 - nck adaptor protein 1, HSP90AB1 - heat shock protein 90kda alpha (cytosolic), class b member 1, CDC42 - cell division cycle 42, ARPC5 - actin related protein 2/3 complex, subunit 5, 16kda, ARPC1A - actin related protein 2/3 complex, subunit 1a, 41kda, ACTB - actin, beta…
GO:0038096	Fc-gamma receptor signaling pathway involved in phagocytosis	0.000351	0.0779	2.37	2689	36	631	20	[NCKAP1 - nck-associated protein 1, ARPC2 - actin related protein 2/3 complex, subunit 2, 34kda, ABI1 - abl-interactor 1, NCK1 - nck adaptor protein 1, HSP90AB1 - heat shock protein 90kda alpha (cytosolic), class b member 1, CDC42 - cell division cycle 42, ARPC5 - actin related protein 2/3 complex, subunit 5, 16kda, ARPC1A - actin related protein 2/3 complex, subunit 1a, 41kda, ACTB - actin, beta…
GO:0038094	Fc-gamma receptor signaling pathway	0.000351	0.0761	2.37	2689	36	631	20	[NCKAP1 - nck-associated protein 1, ARPC2 - actin related protein 2/3 complex, subunit 2, 34kda, ABI1 - abl-interactor 1, NCK1 - nck adaptor protein 1, HSP90AB1 - heat shock protein 90kda alpha (cytosolic), class b member 1, CDC42 - cell division cycle 42, ARPC5 - actin related protein 2/3 complex, subunit 5, 16kda, ARPC1A - actin related protein 2/3 complex, subunit 1a, 41kda, ACTB - actin, beta…
GO:0032482	Rab protein signal transduction	0.000359	0.0762	2.09	2689	26	991	20	[RAB6A - rab6a, member ras oncogene family, RAB8A - rab8a, member ras oncogene family, RAB1B - rab1b, member ras oncogene family, RAB5A - rab5a, member ras oncogene family, RAB5B - rab5b, member ras oncogene family, RAB7A - rab7a, member ras oncogene family, RAB21 - rab21, member ras oncogene family, RAB22A - rab22a, member ras oncogene family, RAB35 - rab35, member ras oncogene family, RAB1A - r…
GO:0038084	vascular endothelial growth factor signaling pathway	0.000468	0.0971	21.01	2689	4	96	3	[NRP1 - neuropilin 1, PDGFRB - platelet-derived growth factor receptor, beta polypeptide, PDGFRA - platelet-derived growth factor receptor, alpha polypeptide]
GO:0006979	response to oxidative stress	0.000478	0.0971	4.77	2689	91	62	10	[MMP2 - matrix metallopeptidase 2 (gelatinase a, 72kda gelatinase, 72kda type iv collagenase), PXDN - peroxidasin homolog (drosophila), SOD2 - superoxide dismutase 2, mitochondrial, PSEN1 - presenilin 1, PRKCD - protein kinase c, delta, APP - amyloid beta (a4) precursor protein, STAT1 - signal transducer and activator of transcription 1, 91kda, PDGFRB - platelet-derived growth factor receptor, be…
GO:0006775	fat-soluble vitamin metabolic process	0.000498	0.0992	20.79	2689	4	97	3	[LGMN - legumain, CBR1 - carbonyl reductase 1, RBP1 - retinol binding protein 1, cellular]
GO:0032502	developmental process	0.000508	0.099	1.89	2689	816	54	31	[PRPSAP2 - phosphoribosyl pyrophosphate synthetase-associated protein 2, NCKAP1 - nck-associated protein 1, TAGLN3 - transgelin 3, TDRKH - tudor and kh domain containing, STAT1 - signal transducer and activator of transcription 1, 91kda, MTOR - mechanistic target of rapamycin (serine/threonine kinase), PDGFRA - platelet-derived growth factor receptor, alpha polypeptide, SDF4 - stromal cell derive…
GO:0033674	positive regulation of kinase activity	0.000522	0.0998	4.3	2689	111	62	11	[EPHA2 - eph receptor a2, ACSL1 - acyl-coa synthetase long-chain family member 1, PSEN1 - presenilin 1, PRKCD - protein kinase c, delta, F2 - coagulation factor ii (thrombin), ADCY6 - adenylate cyclase 6, ZEB2 - zinc finger e-box binding homeobox 2, MTOR - mechanistic target of rapamycin (serine/threonine kinase), PDGFRB - platelet-derived growth factor receptor, beta polypeptide, PDGFRA - platel…
GO:0019221	cytokine-mediated signaling pathway	0.00055	0.103	1.47	2689	129	994	70	[ZC3H15 - zinc finger ccch-type containing 15, IKBKG - inhibitor of kappa light polypeptide gene enhancer in b-cells, kinase gamma, TCP1 - t-complex 1, HIST1H3A - histone cluster 1, h3a, CDC42 - cell division cycle 42, CANX - calnexin, RQCD1 - rcd1 required for cell differentiation1 homolog (s. pombe), CAMK2G - calcium/calmodulin-dependent protein kinase ii gamma, ACSL1 - acyl-coa synthetase long…
GO:0016192	vesicle-mediated transport	0.000557	0.102	1.21	2689	534	981	235	[PRDX6 - peroxiredoxin 6, ARFGAP2 - adp-ribosylation factor gtpase activating protein 2, GDI1 - gdp dissociation inhibitor 1, GDI2 - gdp dissociation inhibitor 2, CORO1C - coronin, actin binding protein, 1c, ATP6AP2 - atpase, h+ transporting, lysosomal accessory protein 2, KCMF1 - potassium channel modulatory factor 1, HRAS - harvey rat sarcoma viral oncogene homolog, DSCR3 - down syndrome critic…
GO:0048856	anatomical structure development	0.000565	0.102	2.26	2689	526	52	23	[PRPSAP2 - phosphoribosyl pyrophosphate synthetase-associated protein 2, EPHA2 - eph receptor a2, NCKAP1 - nck-associated protein 1, TAGLN3 - transgelin 3, TWSG1 - twisted gastrulation homolog 1 (drosophila), STAT1 - signal transducer and activator of transcription 1, 91kda, ZEB2 - zinc finger e-box binding homeobox 2, MTOR - mechanistic target of rapamycin (serine/threonine kinase), SRGAP2 - sli…
GO:0048278	vesicle docking	0.000611	0.108	2.27	2689	27	789	18	[STXBP2 - syntaxin binding protein 2, STXBP1 - syntaxin binding protein 1, RAB8A - rab8a, member ras oncogene family, STX16 - syntaxin 16, NSF - n-ethylmaleimide-sensitive factor, VPS18 - vacuolar protein sorting 18 homolog (s. cerevisiae), EXOC5 - exocyst complex component 5, SCFD1 - sec1 family domain containing 1, RAB8B - rab8b, member ras oncogene family, YKT6 - ykt6 v-snare homolog (s. cerev…
GO:2000278	regulation of DNA biosynthetic process	0.000634	0.11	1.99	2689	31	957	22	[CCT6A - chaperonin containing tcp1, subunit 6a (zeta 1), EXOSC10 - exosome component 10, CCT3 - chaperonin containing tcp1, subunit 3 (gamma), CCT7 - chaperonin containing tcp1, subunit 7 (eta), CCT8 - chaperonin containing tcp1, subunit 8 (theta), HNRNPA2B1 - heterogeneous nuclear ribonucleoprotein a2/b1, TCP1 - t-complex 1, HNRNPA1 - heterogeneous nuclear ribonucleoprotein a1, HSP90AB1 - heat …
GO:0022406	membrane docking	0.000665	0.114	1.71	2689	58	975	36	[SNX3 - sorting nexin 3, NSF - n-ethylmaleimide-sensitive factor, VPS18 - vacuolar protein sorting 18 homolog (s. cerevisiae), TUBB - tubulin, beta class i, SCFD1 - sec1 family domain containing 1, RAB8B - rab8b, member ras oncogene family, RAB10 - rab10, member ras oncogene family, DCTN1 - dynactin 1, STX6 - syntaxin 6, DYNLL1 - dynein, light chain, lc8-type 1, TUBB4B - tubulin, beta 4b class iv…
GO:0045010	actin nucleation	0.000696	0.117	4.07	2689	11	481	8	[ARPC1A - actin related protein 2/3 complex, subunit 1a, 41kda, ARPC5 - actin related protein 2/3 complex, subunit 5, 16kda, ARPC2 - actin related protein 2/3 complex, subunit 2, 34kda, LMOD1 - leiomodin 1 (smooth muscle), ACTR2 - arp2 actin-related protein 2 homolog (yeast), ACTR3 - arp3 actin-related protein 3 homolog (yeast), ARPC3 - actin related protein 2/3 complex, subunit 3, 21kda, ARPC4 -…
GO:0097028	dendritic cell differentiation	0.00074	0.122	57.83	2689	3	31	2	[PSEN1 - presenilin 1, RELB - v-rel avian reticuloendotheliosis viral oncogene homolog b]
GO:0002286	T cell activation involved in immune response	0.00074	0.12	57.83	2689	3	31	2	[PSEN1 - presenilin 1, RELB - v-rel avian reticuloendotheliosis viral oncogene homolog b]
GO:0043011	myeloid dendritic cell differentiation	0.00074	0.118	57.83	2689	3	31	2	[PSEN1 - presenilin 1, RELB - v-rel avian reticuloendotheliosis viral oncogene homolog b]
GO:0061045	negative regulation of wound healing	0.000839	0.131	28.21	2689	11	26	3	[PRKCD - protein kinase c, delta, F2 - coagulation factor ii (thrombin), PDGFRA - platelet-derived growth factor receptor, alpha polypeptide]
GO:1903035	negative regulation of response to wounding	0.000839	0.129	28.21	2689	11	26	3	[PRKCD - protein kinase c, delta, F2 - coagulation factor ii (thrombin), PDGFRA - platelet-derived growth factor receptor, alpha polypeptide]
GO:0034314	Arp2/3 complex-mediated actin nucleation	0.000884	0.134	4.35	2689	9	481	7	[ARPC5 - actin related protein 2/3 complex, subunit 5, 16kda, ARPC1A - actin related protein 2/3 complex, subunit 1a, 41kda, ARPC2 - actin related protein 2/3 complex, subunit 2, 34kda, ACTR2 - arp2 actin-related protein 2 homolog (yeast), ACTR3 - arp3 actin-related protein 3 homolog (yeast), ARPC3 - actin related protein 2/3 complex, subunit 3, 21kda, ARPC4 - actin related protein 2/3 complex, s…
GO:0030163	protein catabolic process	0.00092	0.137	1.44	2689	140	973	73	[AP2A2 - adaptor-related protein complex 2, alpha 2 subunit, UBQLN1 - ubiquilin 1, SEL1L - sel-1 suppressor of lin-12-like (c. elegans), AP2A1 - adaptor-related protein complex 2, alpha 1 subunit, DNAJB2 - dnaj (hsp40) homolog, subfamily b, member 2, AP2B1 - adaptor-related protein complex 2, beta 1 subunit, MTOR - mechanistic target of rapamycin (serine/threonine kinase), ERLIN1 - er lipid raft …
GO:0050732	negative regulation of peptidyl-tyrosine phosphorylation	0.000933	0.137	2.8	2689	14	755	11	[CHMP6 - charged multivesicular body protein 6, SNX6 - sorting nexin 6, PPP2CA - protein phosphatase 2, catalytic subunit, alpha isozyme, CBL - cbl proto-oncogene, e3 ubiquitin protein ligase, PSEN1 - presenilin 1, PRKCD - protein kinase c, delta, MVP - major vault protein, TSG101 - tumor susceptibility gene 101, VPS25 - vacuolar protein sorting 25 homolog (s. cerevisiae), NF2 - neurofibromin 2 (…
GO:0002573	myeloid leukocyte differentiation	0.000956	0.138	14.23	2689	14	54	4	[EPHA2 - eph receptor a2, PSEN1 - presenilin 1, TFRC - transferrin receptor (p90, cd71), RELB - v-rel avian reticuloendotheliosis viral oncogene homolog b]
GO:0030335	positive regulation of cell migration	0.000978	0.14	2.73	2689	110	161	18	[LGMN - legumain, MCU - mitochondrial calcium uniporter, PPP3CA - protein phosphatase 3, catalytic subunit, alpha isozyme, PDGFRB - platelet-derived growth factor receptor, beta polypeptide, MTOR - mechanistic target of rapamycin (serine/threonine kinase), STAT5A - signal transducer and activator of transcription 5a, PDGFRA - platelet-derived growth factor receptor, alpha polypeptide, NRP1 - neur…
GO:0002218	activation of innate immune response	0.000983	0.138	1.74	2689	68	816	36	[PSMD11 - proteasome (prosome, macropain) 26s subunit, non-atpase, 11, LGMN - legumain, NONO - non-pou domain containing, octamer-binding, IKBKG - inhibitor of kappa light polypeptide gene enhancer in b-cells, kinase gamma, MATR3 - matrin 3, RPS6KA3 - ribosomal protein s6 kinase, 90kda, polypeptide 3, PSMA1 - proteasome (prosome, macropain) subunit, alpha type, 1, PSMA2 - proteasome (prosome, mac…
GO:2000027	regulation of animal organ morphogenesis	0.000988	0.137	1.68	2689	61	973	37	[PSMD14 - proteasome (prosome, macropain) 26s subunit, non-atpase, 14, PSMD12 - proteasome (prosome, macropain) 26s subunit, non-atpase, 12, AP2A2 - adaptor-related protein complex 2, alpha 2 subunit, PSMD11 - proteasome (prosome, macropain) 26s subunit, non-atpase, 11, AP2A1 - adaptor-related protein complex 2, alpha 1 subunit, AP2B1 - adaptor-related protein complex 2, beta 1 subunit, LIMS2 - l…
GO:1905330	regulation of morphogenesis of an epithelium	0.000988	0.135	1.68	2689	61	973	37	[PSMD14 - proteasome (prosome, macropain) 26s subunit, non-atpase, 14, PSMD12 - proteasome (prosome, macropain) 26s subunit, non-atpase, 12, AP2A2 - adaptor-related protein complex 2, alpha 2 subunit, PSMD11 - proteasome (prosome, macropain) 26s subunit, non-atpase, 11, AP2A1 - adaptor-related protein complex 2, alpha 1 subunit, AP2B1 - adaptor-related protein complex 2, beta 1 subunit, STAT1 - s…
GO:0071417	cellular response to organonitrogen compound	0.000991	0.133	4.84	2689	125	40	9	[MMP2 - matrix metallopeptidase 2 (gelatinase a, 72kda gelatinase, 72kda type iv collagenase), PSEN1 - presenilin 1, PRKCD - protein kinase c, delta, ADCY6 - adenylate cyclase 6, APP - amyloid beta (a4) precursor protein, MTOR - mechanistic target of rapamycin (serine/threonine kinase), FOXO1 - forkhead box o1, RAB8B - rab8b, member ras oncogene family, PDGFRA - platelet-derived growth factor rec…
GO:0051640	organelle localization	0.000992	0.132	1.41	2689	156	975	80	[VAMP7 - vesicle-associated membrane protein 7, IKBKG - inhibitor of kappa light polypeptide gene enhancer in b-cells, kinase gamma, CDC42 - cell division cycle 42, SCFD1 - sec1 family domain containing 1, RAB8B - rab8b, member ras oncogene family, XPO1 - exportin 1 (crm1 homolog, yeast), FAM98A - family with sequence similarity 98, member a, KIF5B - kinesin family member 5b, RHOT2 - ras homolog …

## Sheet: Naked mole rat GO Function
GO Term	Description	P-value	FDR q-value	Enrichment	N	B	n	b	Genes
GO:0003924	GTPase activity	1.26e-06	0.00287	1.7	2689	104	991	65	[DRG2 - developmentally regulated gtp binding protein 2, CDC42 - cell division cycle 42, RAB8B - rab8b, member ras oncogene family, RAB6B - rab6b, member ras oncogene family, RHOT2 - ras homolog family member t2, RAB14 - rab14, member ras oncogene family, RAB33B - rab33b, member ras oncogene family, HRAS - harvey rat sarcoma viral oncogene homolog, GBP7 - guanylate binding protein 7, RAB18 - rab1…
GO:0017111	nucleoside-triphosphatase activity	7.74e-06	0.00882	1.4	2689	252	977	128	[DDX1 - dead (asp-glu-ala-asp) box helicase 1, ATAD1 - atpase family, aaa domain containing 1, CDC42 - cell division cycle 42, DHX30 - deah (asp-glu-ala-his) box helicase 30, RAB8B - rab8b, member ras oncogene family, ABCF1 - atp-binding cassette, sub-family f (gcn20), member 1, KLC4 - kinesin light chain 4, RHOT2 - ras homolog family member t2, DCTN1 - dynactin 1, TOR1B - torsin family 1, member…
GO:0035639	purine ribonucleoside triphosphate binding	1.18e-05	0.009	1.3	2689	465	881	198	[DNAJA1 - dnaj (hsp40) homolog, subfamily a, member 1, ATAD1 - atpase family, aaa domain containing 1, DHX30 - deah (asp-glu-ala-his) box helicase 30, BCKDK - branched chain ketoacid dehydrogenase kinase, SEPHS1 - selenophosphate synthetase 1, UPF1 - upf1 regulator of nonsense transcripts homolog (yeast), HRAS - harvey rat sarcoma viral oncogene homolog, ASCC3 - activating signal cointegrator 1 c…
GO:0005525	GTP binding	1.66e-05	0.00944	1.58	2689	122	991	71	[DRG2 - developmentally regulated gtp binding protein 2, CDC42 - cell division cycle 42, RAB8B - rab8b, member ras oncogene family, RAB6B - rab6b, member ras oncogene family, RHOT2 - ras homolog family member t2, RAB14 - rab14, member ras oncogene family, SEPHS1 - selenophosphate synthetase 1, RAB33B - rab33b, member ras oncogene family, HRAS - harvey rat sarcoma viral oncogene homolog, GBP7 - gu…
GO:0005200	structural constituent of cytoskeleton	2.29e-05	0.0105	2.67	2689	35	605	21	[TUBA4A - tubulin, alpha 4a, ARPC2 - actin related protein 2/3 complex, subunit 2, 34kda, TUBB2A - tubulin, beta 2a class iia, TUBG1 - tubulin, gamma 1, TPM1 - tropomyosin 1 (alpha), TUBB - tubulin, beta class i, ARPC5 - actin related protein 2/3 complex, subunit 5, 16kda, ACTB - actin, beta, TUBGCP3 - tubulin, gamma complex associated protein 3, TLN1 - talin 1, ACTG1 - actin, gamma 1, PLEC - ple…
GO:0032561	guanyl ribonucleotide binding	2.54e-05	0.00964	1.57	2689	123	991	71	[DRG2 - developmentally regulated gtp binding protein 2, CDC42 - cell division cycle 42, RAB8B - rab8b, member ras oncogene family, RAB6B - rab6b, member ras oncogene family, RHOT2 - ras homolog family member t2, RAB14 - rab14, member ras oncogene family, SEPHS1 - selenophosphate synthetase 1, RAB33B - rab33b, member ras oncogene family, HRAS - harvey rat sarcoma viral oncogene homolog, GBP7 - gu…
GO:0032550	purine ribonucleoside binding	2.54e-05	0.00826	1.57	2689	123	991	71	[DRG2 - developmentally regulated gtp binding protein 2, CDC42 - cell division cycle 42, RAB8B - rab8b, member ras oncogene family, RAB6B - rab6b, member ras oncogene family, RHOT2 - ras homolog family member t2, RAB14 - rab14, member ras oncogene family, SEPHS1 - selenophosphate synthetase 1, RAB33B - rab33b, member ras oncogene family, HRAS - harvey rat sarcoma viral oncogene homolog, GBP7 - gu…
GO:0001883	purine nucleoside binding	2.54e-05	0.00723	1.57	2689	123	991	71	[DRG2 - developmentally regulated gtp binding protein 2, CDC42 - cell division cycle 42, RAB8B - rab8b, member ras oncogene family, RAB6B - rab6b, member ras oncogene family, RHOT2 - ras homolog family member t2, RAB14 - rab14, member ras oncogene family, SEPHS1 - selenophosphate synthetase 1, RAB33B - rab33b, member ras oncogene family, HRAS - harvey rat sarcoma viral oncogene homolog, GBP7 - gu…
GO:0019001	guanyl nucleotide binding	2.54e-05	0.00643	1.57	2689	123	991	71	[DRG2 - developmentally regulated gtp binding protein 2, CDC42 - cell division cycle 42, RAB8B - rab8b, member ras oncogene family, RAB6B - rab6b, member ras oncogene family, RHOT2 - ras homolog family member t2, RAB14 - rab14, member ras oncogene family, SEPHS1 - selenophosphate synthetase 1, RAB33B - rab33b, member ras oncogene family, HRAS - harvey rat sarcoma viral oncogene homolog, GBP7 - gu…
GO:0032549	ribonucleoside binding	3.8e-05	0.00866	1.55	2689	124	991	71	[DRG2 - developmentally regulated gtp binding protein 2, CDC42 - cell division cycle 42, RAB8B - rab8b, member ras oncogene family, RAB6B - rab6b, member ras oncogene family, RHOT2 - ras homolog family member t2, RAB14 - rab14, member ras oncogene family, SEPHS1 - selenophosphate synthetase 1, RAB33B - rab33b, member ras oncogene family, HRAS - harvey rat sarcoma viral oncogene homolog, GBP7 - gu…
GO:0097367	carbohydrate derivative binding	5.28e-05	0.0109	1.26	2689	523	881	216	[DNAJA1 - dnaj (hsp40) homolog, subfamily a, member 1, ATAD1 - atpase family, aaa domain containing 1, DHX30 - deah (asp-glu-ala-his) box helicase 30, BCKDK - branched chain ketoacid dehydrogenase kinase, NRP1 - neuropilin 1, SEPHS1 - selenophosphate synthetase 1, UPF1 - upf1 regulator of nonsense transcripts homolog (yeast), HRAS - harvey rat sarcoma viral oncogene homolog, ASCC3 - activating si…
GO:0001882	nucleoside binding	5.45e-05	0.0103	1.54	2689	125	991	71	[DRG2 - developmentally regulated gtp binding protein 2, CDC42 - cell division cycle 42, RAB8B - rab8b, member ras oncogene family, RAB6B - rab6b, member ras oncogene family, RHOT2 - ras homolog family member t2, RAB14 - rab14, member ras oncogene family, SEPHS1 - selenophosphate synthetase 1, RAB33B - rab33b, member ras oncogene family, HRAS - harvey rat sarcoma viral oncogene homolog, GBP7 - gu…
GO:0038085	vascular endothelial growth factor binding	7.88e-05	0.0138	28.01	2689	3	96	3	[NRP1 - neuropilin 1, PDGFRB - platelet-derived growth factor receptor, beta polypeptide, PDGFRA - platelet-derived growth factor receptor, alpha polypeptide]
GO:0016817	hydrolase activity, acting on acid anhydrides	9.39e-05	0.0153	1.34	2689	264	977	129	[DDX1 - dead (asp-glu-ala-asp) box helicase 1, ATAD1 - atpase family, aaa domain containing 1, CDC42 - cell division cycle 42, DHX30 - deah (asp-glu-ala-his) box helicase 30, RAB8B - rab8b, member ras oncogene family, ABCF1 - atp-binding cassette, sub-family f (gcn20), member 1, KLC4 - kinesin light chain 4, RHOT2 - ras homolog family member t2, DCTN1 - dynactin 1, TOR1B - torsin family 1, member…
GO:0016818	hydrolase activity, acting on acid anhydrides, in phosphorus-containing anhydrides	9.39e-05	0.0143	1.34	2689	264	977	129	[DDX1 - dead (asp-glu-ala-asp) box helicase 1, ATAD1 - atpase family, aaa domain containing 1, CDC42 - cell division cycle 42, DHX30 - deah (asp-glu-ala-his) box helicase 30, RAB8B - rab8b, member ras oncogene family, ABCF1 - atp-binding cassette, sub-family f (gcn20), member 1, KLC4 - kinesin light chain 4, RHOT2 - ras homolog family member t2, DCTN1 - dynactin 1, TOR1B - torsin family 1, member…
GO:0016462	pyrophosphatase activity	9.39e-05	0.0134	1.34	2689	264	977	129	[DDX1 - dead (asp-glu-ala-asp) box helicase 1, ATAD1 - atpase family, aaa domain containing 1, CDC42 - cell division cycle 42, DHX30 - deah (asp-glu-ala-his) box helicase 30, RAB8B - rab8b, member ras oncogene family, ABCF1 - atp-binding cassette, sub-family f (gcn20), member 1, KLC4 - kinesin light chain 4, RHOT2 - ras homolog family member t2, DCTN1 - dynactin 1, TOR1B - torsin family 1, member…
GO:0032555	purine ribonucleotide binding	0.000121	0.0163	1.26	2689	478	881	198	[DNAJA1 - dnaj (hsp40) homolog, subfamily a, member 1, ATAD1 - atpase family, aaa domain containing 1, BCKDK - branched chain ketoacid dehydrogenase kinase, DHX30 - deah (asp-glu-ala-his) box helicase 30, SEPHS1 - selenophosphate synthetase 1, UPF1 - upf1 regulator of nonsense transcripts homolog (yeast), HRAS - harvey rat sarcoma viral oncogene homolog, ASCC3 - activating signal cointegrator 1 c…
GO:0032553	ribonucleotide binding	0.000125	0.0159	1.26	2689	481	881	199	[DNAJA1 - dnaj (hsp40) homolog, subfamily a, member 1, ATAD1 - atpase family, aaa domain containing 1, BCKDK - branched chain ketoacid dehydrogenase kinase, DHX30 - deah (asp-glu-ala-his) box helicase 30, SEPHS1 - selenophosphate synthetase 1, UPF1 - upf1 regulator of nonsense transcripts homolog (yeast), HRAS - harvey rat sarcoma viral oncogene homolog, ASCC3 - activating signal cointegrator 1 c…
GO:0017076	purine nucleotide binding	0.00017	0.0204	1.26	2689	486	881	200	[DNAJA1 - dnaj (hsp40) homolog, subfamily a, member 1, ATAD1 - atpase family, aaa domain containing 1, BCKDK - branched chain ketoacid dehydrogenase kinase, DHX30 - deah (asp-glu-ala-his) box helicase 30, SEPHS1 - selenophosphate synthetase 1, UPF1 - upf1 regulator of nonsense transcripts homolog (yeast), HRAS - harvey rat sarcoma viral oncogene homolog, ASCC3 - activating signal cointegrator 1 c…
GO:0038024	cargo receptor activity	0.000279	0.0318	3.69	2689	14	521	10	[AP2A1 - adaptor-related protein complex 2, alpha 1 subunit, LOXL3 - lysyl oxidase-like 3, SCARF2 - scavenger receptor class f, member 2, AP2B1 - adaptor-related protein complex 2, beta 1 subunit, DAB2 - dab, mitogen-responsive phosphoprotein, homolog 2 (drosophila), TFRC - transferrin receptor (p90, cd71), LRP1 - low density lipoprotein receptor-related protein 1, AP2S1 - adaptor-related protein…
GO:0008574	ATP-dependent microtubule motor activity, plus-end-directed	0.000378	0.041	9.21	2689	4	292	4	[KIF3A - kinesin family member 3a, KIF3B - kinesin family member 3b, KIF1C - kinesin family member 1c, KIF5B - kinesin family member 5b]
GO:0004714	transmembrane receptor protein tyrosine kinase activity	0.000546	0.0566	14.01	2689	8	96	4	[EPHA2 - eph receptor a2, NRP1 - neuropilin 1, PDGFRB - platelet-derived growth factor receptor, beta polypeptide, PDGFRA - platelet-derived growth factor receptor, alpha polypeptide]
GO:0043167	ion binding	0.000589	0.0583	1.19	2689	1075	560	266	[DST - dystonin, DHX30 - deah (asp-glu-ala-his) box helicase 30, BCKDK - branched chain ketoacid dehydrogenase kinase, NRP1 - neuropilin 1, ENO3 - enolase 3 (beta, muscle), DTD1 - d-tyrosyl-trna deacylase 1, SLC25A13 - solute carrier family 25 (aspartate/glutamate carrier), member 13, ENO2 - enolase 2 (gamma, neuronal), HRAS - harvey rat sarcoma viral oncogene homolog, ASCC3 - activating signal c…
GO:0044389	ubiquitin-like protein ligase binding	0.000752	0.0714	1.51	2689	107	981	59	[PRDX6 - peroxiredoxin 6, DNAJA1 - dnaj (hsp40) homolog, subfamily a, member 1, IKBKG - inhibitor of kappa light polypeptide gene enhancer in b-cells, kinase gamma, TCP1 - t-complex 1, ERLIN1 - er lipid raft associated 1, ABI2 - abl-interactor 2, PCBP2 - poly(rc) binding protein 2, ATXN3 - ataxin 3, PXN - paxillin, TOLLIP - toll interacting protein, FOXO1 - forkhead box o1, UBE2J1 - ubiquitin-con…

## Sheet: Naked mole rat GO Component
GO Term	Description	P-value	FDR q-value	Enrichment	N	B	n	b	Genes
GO:0120038	plasma membrane bounded cell projection part	2.57e-05	0.0359	1.34	2689	292	994	145	[DST - dystonin, EXOC7 - exocyst complex component 7, CDC42 - cell division cycle 42, CORO1C - coronin, actin binding protein, 1c, ABI2 - abl-interactor 2, NRP1 - neuropilin 1, DCTN1 - dynactin 1, FLNA - filamin a, alpha, PSEN1 - presenilin 1, ATP6AP2 - atpase, h+ transporting, lysosomal accessory protein 2, FLOT2 - flotillin 2, DBN1 - drebrin 1, ILK - integrin-linked kinase, BLOC1S1 - biogenesis…
GO:0044463	cell projection part	2.57e-05	0.018	1.34	2689	292	994	145	[DST - dystonin, EXOC7 - exocyst complex component 7, CDC42 - cell division cycle 42, CORO1C - coronin, actin binding protein, 1c, ABI2 - abl-interactor 2, NRP1 - neuropilin 1, DCTN1 - dynactin 1, FLNA - filamin a, alpha, PSEN1 - presenilin 1, ATP6AP2 - atpase, h+ transporting, lysosomal accessory protein 2, FLOT2 - flotillin 2, DBN1 - drebrin 1, ILK - integrin-linked kinase, BLOC1S1 - biogenesis…
GO:0120025	plasma membrane bounded cell projection	7.27e-05	0.0339	1.4	2689	307	738	118	[CDC42 - cell division cycle 42, CORO1C - coronin, actin binding protein, 1c, NRP1 - neuropilin 1, FLNA - filamin a, alpha, CLIC4 - chloride intracellular channel 4, CYTH3 - cytohesin 3, PSEN1 - presenilin 1, ATP6AP2 - atpase, h+ transporting, lysosomal accessory protein 2, FLOT2 - flotillin 2, ILK - integrin-linked kinase, EPHA2 - eph receptor a2, GRIPAP1 - grip1 associated protein 1, TUBG1 - tu…
GO:0000145	exocyst	7.46e-05	0.0261	3.54	2689	9	760	9	[RAB10 - rab10, member ras oncogene family, EXOC2 - exocyst complex component 2, EXOC8 - exocyst complex component 8, EXOC7 - exocyst complex component 7, EXOC3 - exocyst complex component 3, EXOC5 - exocyst complex component 5, EXOC1 - exocyst complex component 1, EXOC6B - exocyst complex component 6b, EXOC4 - exocyst complex component 4]
GO:0030427	site of polarized growth	0.000139	0.0388	1.96	2689	56	782	32	[COPG2 - coatomer protein complex, subunit gamma 2, ABI1 - abl-interactor 1, LRP1 - low density lipoprotein receptor-related protein 1, FSCN1 - fascin homolog 1, actin-bundling protein (strongylocentrotus purpuratus), KIF5B - kinesin family member 5b, ARPC5 - actin related protein 2/3 complex, subunit 5, 16kda, NRP1 - neuropilin 1, FXR1 - fragile x mental retardation, autosomal homolog 1, FLNA - …
GO:0042995	cell projection	0.00016	0.0373	1.37	2689	324	738	122	[CDC42 - cell division cycle 42, CORO1C - coronin, actin binding protein, 1c, NRP1 - neuropilin 1, FLNA - filamin a, alpha, CLIC4 - chloride intracellular channel 4, CYTH3 - cytohesin 3, PSEN1 - presenilin 1, ATP6AP2 - atpase, h+ transporting, lysosomal accessory protein 2, FLOT2 - flotillin 2, ILK - integrin-linked kinase, EPHA2 - eph receptor a2, GRIPAP1 - grip1 associated protein 1, TUBG1 - tu…
GO:0030426	growth cone	0.000301	0.06	1.95	2689	53	782	30	[COPG2 - coatomer protein complex, subunit gamma 2, ABI1 - abl-interactor 1, LRP1 - low density lipoprotein receptor-related protein 1, FSCN1 - fascin homolog 1, actin-bundling protein (strongylocentrotus purpuratus), KIF5B - kinesin family member 5b, ARPC5 - actin related protein 2/3 complex, subunit 5, 16kda, NRP1 - neuropilin 1, FXR1 - fragile x mental retardation, autosomal homolog 1, FLNA - …
GO:0030136	clathrin-coated vesicle	0.000335	0.0586	1.99	2689	44	831	27	[AP2A2 - adaptor-related protein complex 2, alpha 2 subunit, AP2A1 - adaptor-related protein complex 2, alpha 1 subunit, AP2B1 - adaptor-related protein complex 2, beta 1 subunit, SNX3 - sorting nexin 3, AP1G1 - adaptor-related protein complex 1, gamma 1 subunit, VPS18 - vacuolar protein sorting 18 homolog (s. cerevisiae), LRP1 - low density lipoprotein receptor-related protein 1, RAB35 - rab35, …
GO:0033267	axon part	0.000342	0.0532	1.58	2689	106	897	56	[DST - dystonin, EXOC7 - exocyst complex component 7, ABI1 - abl-interactor 1, KIF5B - kinesin family member 5b, NRP1 - neuropilin 1, FLNA - filamin a, alpha, KIF3A - kinesin family member 3a, PSEN1 - presenilin 1, DBN1 - drebrin 1, KIF1C - kinesin family member 1c, ILK - integrin-linked kinase, BLOC1S1 - biogenesis of lysosomal organelles complex-1, subunit 1, RAB5A - rab5a, member ras oncogene …
GO:0035253	ciliary rootlet	0.000717	0.1	57.83	2689	3	31	2	[PSEN1 - presenilin 1, APP - amyloid beta (a4) precursor protein]
GO:0005885	Arp2/3 protein complex	0.000884	0.112	4.35	2689	9	481	7	[ARPC5 - actin related protein 2/3 complex, subunit 5, 16kda, ARPC1A - actin related protein 2/3 complex, subunit 1a, 41kda, ARPC2 - actin related protein 2/3 complex, subunit 2, 34kda, ACTR2 - arp2 actin-related protein 2 homolog (yeast), ACTR3 - arp3 actin-related protein 3 homolog (yeast), ARPC3 - actin related protein 2/3 complex, subunit 3, 21kda, ARPC4 - actin related protein 2/3 complex, s…
