# Supplementary material for: Interspecies Differences in Proteome Turnover Kinetics Are Correlated With Life Spans and Energetic Demands
Source: Mol Cell Proteomics. 2021 Jan 7;20:100041. doi: 10.1074/mcp.RA120.002301 (PMC7950207; doi:10.1074/mcp.RA120.002301)
Supplement: Supplemental Data 1 [file mmc2.xlsx]

## Sheet: Description and Legend
Description
Peptide-level MaxQuant data of mouse and naked mole rat AZC and C13 proline incorporation searched against the M. musculus database
Legend
Proteins	Identifiers of the proteins the identified peptide is associated with
Leading razor proteins	The best scoring protein the identified peptide is associated with
Protein name	The name of the protein the identified peptide is associated with
Gene name	The name of the gene the identified peptide is associated with
AZC Peptides	Position of AZC within the peptide sequence
Position in peptide	Position of AZC within the identified peptide
Intensity	Summed up XIC of all isotopic cluster associated with the identified peptide
Sequence	The amino acid sequence of the identified peptide
P Count	The number of isntances of proline contained with the peptide sequence
Start Position	Position of the first amino acid of the identified peptide in the protein sequence
End Position	Position of the last amino acid of the identified peptide in the protein sequence
AZC Site IDs	Identifier(s)for the site(s) associated with the protein group, which show(s) evidence of the modification
Ratio H/L	The ratio of C13 proline to C12 proline
Ratio H/L count	The amount of spectra for which an H/L ratio was able to be measured
* For additional information regarding these parmeters, refer to: Cox, J. and M. Mann (2008). Nature biotechnology 26(12): 1367-1372.
* For addisitonal information regarding the calculation of iBAQ values and fmol protein amounts,, refer to: Schwanhausser et al. (2011). Nature 473: 337-342.

## Sheet: Mouse C13 peptide-level
Time-point	Sequence	P Count	Proteins	Leading razor protein	Gene names	Protein names	Peptide	Ratio H/L	Ratio H/L count
3D	GDVEAFAK	0	A0A0A6YVU8;Q9JKV1	A0A0A6YVU8	Gm9774;Adrm1	Proteasomal ubiquitin receptor ADRM1	1	-	0
3D	SQSAAVTPSSSTSSAR	1	A0A0A6YVU8;Q9JKV1	A0A0A6YVU8	Gm9774;Adrm1	Proteasomal ubiquitin receptor ADRM1	1	2.1186	1
3D	TSGTVEDDLIIFPDDCEFK	1	A0A0A6YVU8;Q9JKV1	A0A0A6YVU8	Gm9774;Adrm1	Proteasomal ubiquitin receptor ADRM1	1	-	0
3D	YPMAVGLNK	1	A0A140T8K6;P47964;D3YX71	A0A140T8K6	Rpl36;Gm8973	60S ribosomal protein L36	1	1.4176	1
3D	AGVNTVTTLVENK	0	A0A140T8L1;P12970;A0A140T8L3	A0A140T8L1	Rpl7a	60S ribosomal protein L7a	1	-	0
3D	AGVNTVTTLVENKK	0	A0A140T8L1;P12970;A0A140T8L3	A0A140T8L1	Rpl7a	60S ribosomal protein L7a	1	-	0
3D	HWGGNVLGPK	1	A0A140T8L1;P12970;A0A140T8L3	A0A140T8L1	Rpl7a	60S ribosomal protein L7a	1	1.3391	1
3D	KTCTTVAFTQVNSEDK	0	A0A140T8L1;P12970;A0A140T8L3	A0A140T8L1	Rpl7a	60S ribosomal protein L7a	1	-	0
3D	KTCTTVAFTQVNSEDKGALAK	0	A0A140T8L1;P12970;A0A140T8L3	A0A140T8L1	Rpl7a	60S ribosomal protein L7a	1	-	0
3D	NFGIGQDIQPK	1	A0A140T8L1;P12970;A0A140T8L3;V9GX35	A0A140T8L1	Rpl7a;Gm14214	60S ribosomal protein L7a	1	1.4977	1
3D	TCTTVAFTQVNSEDK	0	A0A140T8L1;P12970;A0A140T8L3	A0A140T8L1	Rpl7a	60S ribosomal protein L7a	1	-	0
3D	TCTTVAFTQVNSEDKGALAK	0	A0A140T8L1;P12970;A0A140T8L3	A0A140T8L1	Rpl7a	60S ribosomal protein L7a	2	-	0
3D	TNYNDRYDEIR	0	A0A140T8L1;P12970;A0A140T8L3	A0A140T8L1	Rpl7a	60S ribosomal protein L7a	1	-	0
3D	VPPAINQFTQALDR	2	A0A140T8L1;P12970;A0A140T8L3	A0A140T8L1	Rpl7a	60S ribosomal protein L7a	2	1.6897	1
3D	VVNPLFEK	1	A0A140T8L1;P12970;A0A140T8L3	A0A140T8L1	Rpl7a	60S ribosomal protein L7a	1	1.5004	1
3D	FPLTTESAMK	1	A0A140T8M7;P62751;D3YTY6	A0A140T8M7	Rpl23a;Gm6096	60S ribosomal protein L23a	1	-	0
3D	KIEDNNTLVFIVDVK	0	A0A140T8M7;P62751	A0A140T8M7	Rpl23a	60S ribosomal protein L23a	3	-	0
3D	KLYDIDVAK	0	A0A140T8M7;P62751;D3YTY6	A0A140T8M7	Rpl23a;Gm6096	60S ribosomal protein L23a	1	-	0
3D	LAPDYDALDVANK	1	A0A140T8M7;P62751	A0A140T8M7	Rpl23a	60S ribosomal protein L23a	1	1.4067	1
3D	LDHYAIIK	0	A0A140T8M7;P62751	A0A140T8M7	Rpl23a	60S ribosomal protein L23a	1	-	0
3D	LYDIDVAK	0	A0A140T8M7;P62751;D3YTY6	A0A140T8M7	Rpl23a;Gm6096	60S ribosomal protein L23a	1	-	0
3D	VNTLIRPDGEK	1	A0A140T8M7;P62751	A0A140T8M7	Rpl23a	60S ribosomal protein L23a	2	-	0
3D	VNTLIRPDGEKK	1	A0A140T8M7;P62751	A0A140T8M7	Rpl23a	60S ribosomal protein L23a	2	1.3569	2
3D	AADFQLHTHVNDGTEFGGSIYQK	0	A0A140T8V3;Q60931	A0A140T8V3	Vdac3	Voltage-dependent anion-selective channel protein 3	2	-	0
3D	SCSGVEFSTSGHAYTDTGK	0	A0A140T8V3;Q60931	A0A140T8V3	Vdac3	Voltage-dependent anion-selective channel protein 3	2	-	0
3D	VCNYGLTFTQK	0	A0A140T8V3;Q60931	A0A140T8V3	Vdac3	Voltage-dependent anion-selective channel protein 3	1	-	0
3D	VNNASLIGLGYTQTLRPGVK	1	A0A140T8V3;Q60931	A0A140T8V3	Vdac3	Voltage-dependent anion-selective channel protein 3	1	1.7235	1
3D	WNTDNTLGTEISWENK	0	A0A140T8V3;Q60931	A0A140T8V3	Vdac3	Voltage-dependent anion-selective channel protein 3	1	-	0
3D	YLDGMDSDFTSVTGLLTGSVK	0	A0A1B0GT05;O35153	A0A1B0GT05	Bet1l	BET1-like protein	1	-	0
3D	ETVEEQASTTER	0	A2A432	A2A432	Cul4b	Cullin-4B	1	-	0
3D	LPENYTDETWQK	1	A2A432	A2A432	Cul4b	Cullin-4B	1	-	0
3D	TIDGILLLIER	0	A2A432	A2A432	Cul4b	Cullin-4B	1	-	0
3D	TLSHNLLVSEVYNQLK	0	A2A432	A2A432	Cul4b	Cullin-4B	1	-	0
3D	TLITVAHTDGNYLGNSWHEILK	0	A2A5R2;G3X9K3	A2A5R2	Arfgef2;Arfgef1	Brefeldin A-inhibited guanine nucleotide-exchange protein 2;Brefeldin A-inhibited guanine nucleotide-exchange protein 1	1	-	0
3D	VLNQLEELLSDMK	0	A2A8L1;B1AR17	A2A8L1	Chd5;Chd3	Chromodomain-helicase-DNA-binding protein 5	1	-	0
3D	HSMDQTGSK	0	A2AGT5	A2AGT5	Ckap5	Cytoskeleton-associated protein 5	1	-	0
3D	IEDLEEGQQVIR	0	A2AGT5	A2AGT5	Ckap5	Cytoskeleton-associated protein 5	1	-	0
3D	NQSETLNWLSNAIK	0	A2AGT5	A2AGT5	Ckap5	Cytoskeleton-associated protein 5	1	-	0
3D	TTGEVVSGVVSK	0	A2AGT5	A2AGT5	Ckap5	Cytoskeleton-associated protein 5	1	-	0
3D	VNDFLAEIFK	0	A2AGT5	A2AGT5	Ckap5	Cytoskeleton-associated protein 5	1	-	0
3D	ETAANNSGPDPVK	2	A2AJI0	A2AJI0	Map7d1	MAP7 domain-containing protein 1		-	0
3D	TAEGLLPFAEAEAFLK	1	A2AJI0	A2AJI0	Map7d1	MAP7 domain-containing protein 1	1	-	0
3D	FEPLNYYPSEYAEIDK	2	A2AL36	A2AL36	Cntrl	Centriolin		-	0
3D	LDQQEMMFQK	0	A2AL36	A2AL36	Cntrl	Centriolin		-	0
3D	MEHNGSASNAGK	0	A2AMM0	A2AMM0	Murc	Muscle-related coiled-coil protein		-	0
3D	VASVVDSVQASQK	0	A2AMM0	A2AMM0	Murc	Muscle-related coiled-coil protein	1	-	0
3D	VVIFQEDIPCPASLSVVK	2	A2AMM0	A2AMM0	Murc	Muscle-related coiled-coil protein		-	0
3D	ALGTLGMTTNEK	0	A2AN08	A2AN08	Ubr4	E3 ubiquitin-protein ligase UBR4		-	0
3D	AQQALSELHTVDK	0	A2AN08	A2AN08	Ubr4	E3 ubiquitin-protein ligase UBR4		-	0
3D	CNGLLPVWGPHVPESAFATCLAR	3	A2AN08	A2AN08	Ubr4	E3 ubiquitin-protein ligase UBR4	1	-	0
3D	ELPQLVASVIESESEILHHEK	1	A2AN08	A2AN08	Ubr4	E3 ubiquitin-protein ligase UBR4		-	0
3D	HAAQELATLLLSLPAPASVQQQSK	2	A2AN08	A2AN08	Ubr4	E3 ubiquitin-protein ligase UBR4	1	-	0
3D	HASTSPADK	1	A2AN08	A2AN08	Ubr4	E3 ubiquitin-protein ligase UBR4		-	0
3D	HNTYLQECTGQR	0	A2AN08	A2AN08	Ubr4	E3 ubiquitin-protein ligase UBR4		-	0
3D	HTACNEQQR	0	A2AN08	A2AN08	Ubr4	E3 ubiquitin-protein ligase UBR4		-	0
3D	IISLDLPVAEVYK	1	A2AN08	A2AN08	Ubr4	E3 ubiquitin-protein ligase UBR4	1	-	0
3D	ITVLQLSALLK	0	A2AN08	A2AN08	Ubr4	E3 ubiquitin-protein ligase UBR4		-	0
3D	LITGCYNILANHADPNSGLDESILEECLQYLEK	1	A2AN08	A2AN08	Ubr4	E3 ubiquitin-protein ligase UBR4	1	-	0
3D	LLEEQGIFLR	0	A2AN08	A2AN08	Ubr4	E3 ubiquitin-protein ligase UBR4		-	0
3D	MNYSGDQGQTIR	0	A2AN08	A2AN08	Ubr4	E3 ubiquitin-protein ligase UBR4		-	0
3D	NNSNGHQLK	0	A2AN08	A2AN08	Ubr4	E3 ubiquitin-protein ligase UBR4	1	-	0
3D	QLLQLLTTYIVR	0	A2AN08	A2AN08	Ubr4	E3 ubiquitin-protein ligase UBR4		-	0
3D	TLLPLLLESSTESAAEISSNSLER	1	A2AN08	A2AN08	Ubr4	E3 ubiquitin-protein ligase UBR4		-	0
3D	TSPADHGGSVGSESGGSAVDSVAGEHSVSGR	1	A2AN08	A2AN08	Ubr4	E3 ubiquitin-protein ligase UBR4		-	0
3D	YILQLAQEYCGDCK	0	A2AN08	A2AN08	Ubr4	E3 ubiquitin-protein ligase UBR4		-	0
3D	CFFDIAINNQPAGR	1	A2AR02	A2AR02	Ppig	Peptidyl-prolyl cis-trans isomerase G	1	-	0
3D	GQENDHVHDK	0	A2AR02	A2AR02	Ppig	Peptidyl-prolyl cis-trans isomerase G		-	0
3D	VVFELFSDVCPK	1	A2AR02	A2AR02	Ppig	Peptidyl-prolyl cis-trans isomerase G		-	0
3D	FGSSVAHLGDLNQDGYNDIAIGVPFAGK	1	A2ARA8	A2ARA8	Itga8	Integrin alpha-8;Integrin alpha-8 heavy chain;Integrin alpha-8 light chain		-	0
3D	CNMKPVPELTYK	2	A2ASS6	A2ASS6	Ttn	Titin		-	0
3D	RMVWSTYSANVLTPSATVTR	1	A2ASS6	A2ASS6	Ttn	Titin		-	0
3D	VWTIEEGELDK	0	A2ASS6	A2ASS6	Ttn	Titin		-	0
3D	GAVDISACGVPCPVGEFSR	2	A2AVA0	A2AVA0	Svep1	Sushi, von Willebrand factor type A, EGF and pentraxin domain-containing protein 1		-	0
3D	DTGGDGQDSLYK	0	A2AWA9	A2AWA9	Rabgap1	Rab GTPase-activating protein 1	1	-	0
3D	EQQAQQEDPIER	1	A2AWA9	A2AWA9	Rabgap1	Rab GTPase-activating protein 1	1	-	0
3D	IQDLEHHLGLALSEVQAAK	0	A2AWA9	A2AWA9	Rabgap1	Rab GTPase-activating protein 1		-	0
3D	IVGNGSEQQLQK	0	A2AWA9	A2AWA9	Rabgap1	Rab GTPase-activating protein 1		-	0
3D	LEQENDDLAHELVTSK	0	A2AWA9	A2AWA9	Rabgap1	Rab GTPase-activating protein 1		-	0
3D	LLDPQTNTEIANYPIYK	2	A2AWA9	A2AWA9	Rabgap1	Rab GTPase-activating protein 1		-	0
3D	LPQSGSQSSMIPSPPEDDEEEDNDEPLLSGFGDVSKECAEK	5	A2AWA9	A2AWA9	Rabgap1	Rab GTPase-activating protein 1		-	0
3D	LTYLGCASVNAPR	1	A2AWA9	A2AWA9	Rabgap1	Rab GTPase-activating protein 1		-	0
3D	RLEEESAQLK	0	A2AWA9	A2AWA9	Rabgap1	Rab GTPase-activating protein 1	1	-	0
3D	SYVITGSWNPK	1	A2AWA9	A2AWA9	Rabgap1	Rab GTPase-activating protein 1		-	0
3D	TSKDDLLLTDFEGALK	0	A2AWA9	A2AWA9	Rabgap1	Rab GTPase-activating protein 1		-	0
3D	TLSVFDSNEDITNFVQGK	0	A3KGB4	A3KGB4	Tbc1d8b	TBC1 domain family member 8B	1	-	0
3D	IVSEKPTTQAR	1	A3KGF9	A3KGF9		Uncharacterized protein C15orf52 homolog		-	0
3D	NPQGDWSRPWDLDK	2	A3KGF9	A3KGF9		Uncharacterized protein C15orf52 homolog	1	-	0
3D	AYIDELWEMALSK	0	A6H5Z3	A6H5Z3	Exoc6b	Exocyst complex component 6B		-	0
3D	HLATSLMQLLLEAEVR	0	A6H5Z3	A6H5Z3	Exoc6b	Exocyst complex component 6B		-	0
3D	MCNFHYQGFVDSITELLK	0	A6H5Z3	A6H5Z3	Exoc6b	Exocyst complex component 6B		-	0
3D	VNPVTALTLLEK	1	A6H5Z3	A6H5Z3	Exoc6b	Exocyst complex component 6B		-	0
3D	YLEEFITNITNVLPETVHTTK	1	A6H5Z3	A6H5Z3	Exoc6b	Exocyst complex component 6B		-	0
3D	TVPPAVPGVTFLSGGQSEEEASINLNAINK	3	A6ZI46	A6ZI46	Aldoart1	Fructose-bisphosphate aldolase		-	0
3D	HLIGADSLIGPDTQIGEK	1	B1AUN2	B1AUN2	Eif2b3		1	1.0902	1
3D	KGQESIEPVPGQK	2	B1AUN2	B1AUN2	Eif2b3			-	0
3D	SLDIYSFIK	0	B1AUN2	B1AUN2	Eif2b3			-	0
3D	CMHCLMLFIMALGNILQKLR	0	B1AVU6	B1AVU6	Gm436			-	0
3D	QESEITYLVPWCK	1	B1AWZ3	B1AWZ3	Nipsnap3a			-	0
3D	NFLIYVALLR	0	B1AXP6	B1AXP6	Tomm5	Mitochondrial import receptor subunit TOM5 homolog	1	-	0
3D	AAAAVVVPAEWIK	1	B1AZI6	B1AZI6	Thoc2	THO complex subunit 2	1	2.8897	1
3D	DFQQALYELSYHVIK	0	B1AZI6;E9Q5E2	B1AZI6	Thoc2;BC005561	THO complex subunit 2	1	-	0
3D	ECGNYPGFLTILR	1	B1AZI6;E9Q5E2	B1AZI6	Thoc2;BC005561	THO complex subunit 2		-	0
3D	LGLLEALLK	0	B1AZI6	B1AZI6	Thoc2	THO complex subunit 2		-	0
3D	LYDQCHDTLVQFGGFLASNLSTEDYIK	0	B1AZI6	B1AZI6	Thoc2	THO complex subunit 2		-	0
3D	RDVFNMFCYLGPHLSHDPILFAK	2	B1AZI6	B1AZI6	Thoc2	THO complex subunit 2		-	0
3D	SFDLLILK	0	B1AZI6;E9Q5E2	B1AZI6	Thoc2;BC005561	THO complex subunit 2	1	-	0
3D	VFSDIIYTVASCTENEASR	0	B1AZI6	B1AZI6	Thoc2	THO complex subunit 2		-	0
3D	VLNLGQALER	0	B1AZI6;E9Q5E2	B1AZI6	Thoc2;BC005561	THO complex subunit 2		-	0
3D	LCEGFNEVLR	0	B2RPU8;Q9D1L0	B2RPU8	Zbed5;Chchd2	Coiled-coil-helix-coiled-coil-helix domain-containing protein 2		-	0
3D	QFLECAQNQSDVK	0	B2RPU8;Q9D1L0	B2RPU8	Zbed5;Chchd2	Coiled-coil-helix-coiled-coil-helix domain-containing protein 2	1	-	0
3D	AAFALGGLGSGFASTK	0	B2RQC6	B2RQC6	Cad	CAD protein;Glutamine-dependent carbamoyl-phosphate synthase;Aspartate carbamoyltransferase;Dihydroorotase		-	0
3D	AGPSDMELLFDVFLETVR	1	B2RQC6	B2RQC6	Cad	CAD protein;Glutamine-dependent carbamoyl-phosphate synthase;Aspartate carbamoyltransferase;Dihydroorotase	1	1.4579	1
3D	AIVHAVGQELQVTGPFNLQLIAK	1	B2RQC6	B2RQC6	Cad	CAD protein;Glutamine-dependent carbamoyl-phosphate synthase;Aspartate carbamoyltransferase;Dihydroorotase	1	1.5993	1
3D	APHVLVLGSGVYR	1	B2RQC6	B2RQC6	Cad	CAD protein;Glutamine-dependent carbamoyl-phosphate synthase;Aspartate carbamoyltransferase;Dihydroorotase	1	2.0846	1
3D	AQGLPVTCEVAPHHLFLNR	2	B2RQC6	B2RQC6	Cad	CAD protein;Glutamine-dependent carbamoyl-phosphate synthase;Aspartate carbamoyltransferase;Dihydroorotase	1	-	0
3D	DQMSHLFNVAHTLR	0	B2RQC6	B2RQC6	Cad	CAD protein;Glutamine-dependent carbamoyl-phosphate synthase;Aspartate carbamoyltransferase;Dihydroorotase	1	-	0
3D	EAAAGNIGGQTVR	0	B2RQC6	B2RQC6	Cad	CAD protein;Glutamine-dependent carbamoyl-phosphate synthase;Aspartate carbamoyltransferase;Dihydroorotase		-	0
3D	EDMEALWENMAVIDCFASDHAPHTLEEK	1	B2RQC6	B2RQC6	Cad	CAD protein;Glutamine-dependent carbamoyl-phosphate synthase;Aspartate carbamoyltransferase;Dihydroorotase	1	1.4433	1
3D	EELSALVAPAFAHTSQVLIDK	1	B2RQC6	B2RQC6	Cad	CAD protein;Glutamine-dependent carbamoyl-phosphate synthase;Aspartate carbamoyltransferase;Dihydroorotase	1	1.489	1
3D	EIEYEVVR	0	B2RQC6;Q8C196	B2RQC6	Cad;Cps1	CAD protein;Glutamine-dependent carbamoyl-phosphate synthase;Aspartate carbamoyltransferase;Dihydroorotase;Carbamoyl-phosphate synthase [ammonia], mitochondrial		-	0
3D	ELSDLESAR	0	B2RQC6	B2RQC6	Cad	CAD protein;Glutamine-dependent carbamoyl-phosphate synthase;Aspartate carbamoyltransferase;Dihydroorotase	1	-	0
3D	GESLADSVQTMSCYADVIVLR	0	B2RQC6	B2RQC6	Cad	CAD protein;Glutamine-dependent carbamoyl-phosphate synthase;Aspartate carbamoyltransferase;Dihydroorotase		-	0
3D	GEVAYIDGQVLVPPGYGQDVR	2	B2RQC6	B2RQC6	Cad	CAD protein;Glutamine-dependent carbamoyl-phosphate synthase;Aspartate carbamoyltransferase;Dihydroorotase		-	0
3D	HPQPGAVELAAK	2	B2RQC6	B2RQC6	Cad	CAD protein;Glutamine-dependent carbamoyl-phosphate synthase;Aspartate carbamoyltransferase;Dihydroorotase	1	1.5496	1
3D	LAADFSVPLIIDIK	1	B2RQC6	B2RQC6	Cad	CAD protein;Glutamine-dependent carbamoyl-phosphate synthase;Aspartate carbamoyltransferase;Dihydroorotase	1	-	0
3D	LDSVAQWMEHFETWPAHLPIVAHAER	2	B2RQC6	B2RQC6	Cad	CAD protein;Glutamine-dependent carbamoyl-phosphate synthase;Aspartate carbamoyltransferase;Dihydroorotase		-	0
3D	LGGAVLSFSEATSSVQK	0	B2RQC6	B2RQC6	Cad	CAD protein;Glutamine-dependent carbamoyl-phosphate synthase;Aspartate carbamoyltransferase;Dihydroorotase	1	-	0
3D	LLDTIGISQPQWR	1	B2RQC6	B2RQC6	Cad	CAD protein;Glutamine-dependent carbamoyl-phosphate synthase;Aspartate carbamoyltransferase;Dihydroorotase	1	1.6157	1
3D	LPGLIDVHVHLR	1	B2RQC6	B2RQC6	Cad	CAD protein;Glutamine-dependent carbamoyl-phosphate synthase;Aspartate carbamoyltransferase;Dihydroorotase	1	1.9966	1
3D	LSLDDLLQR	0	B2RQC6	B2RQC6	Cad	CAD protein;Glutamine-dependent carbamoyl-phosphate synthase;Aspartate carbamoyltransferase;Dihydroorotase		-	0
3D	MAEIGEHVAPSEAANSLEQAQAAAER	1	B2RQC6	B2RQC6	Cad	CAD protein;Glutamine-dependent carbamoyl-phosphate synthase;Aspartate carbamoyltransferase;Dihydroorotase	2	1.5947	1
3D	NILLTIGSYK	0	B2RQC6	B2RQC6	Cad	CAD protein;Glutamine-dependent carbamoyl-phosphate synthase;Aspartate carbamoyltransferase;Dihydroorotase	1	-	0
3D	NSVTGGTAAFEPSLDYCVVK	1	B2RQC6	B2RQC6	Cad	CAD protein;Glutamine-dependent carbamoyl-phosphate synthase;Aspartate carbamoyltransferase;Dihydroorotase	1	-	0
3D	QIALAVLSTELAVR	0	B2RQC6	B2RQC6	Cad	CAD protein;Glutamine-dependent carbamoyl-phosphate synthase;Aspartate carbamoyltransferase;Dihydroorotase		-	0
3D	QIDTVAAEWPAQTNYLYLTYWGNTHDLDFR	1	B2RQC6	B2RQC6	Cad	CAD protein;Glutamine-dependent carbamoyl-phosphate synthase;Aspartate carbamoyltransferase;Dihydroorotase	1	-	0
3D	RPVINAGDGVGEHPTQALLDIFTIR	2	B2RQC6	B2RQC6	Cad	CAD protein;Glutamine-dependent carbamoyl-phosphate synthase;Aspartate carbamoyltransferase;Dihydroorotase	2	1.5512	2
3D	TLGVDLVALATR	0	B2RQC6	B2RQC6	Cad	CAD protein;Glutamine-dependent carbamoyl-phosphate synthase;Aspartate carbamoyltransferase;Dihydroorotase	1	-	0
3D	TVHSLACLLTQYR	0	B2RQC6	B2RQC6	Cad	CAD protein;Glutamine-dependent carbamoyl-phosphate synthase;Aspartate carbamoyltransferase;Dihydroorotase		-	0
3D	VEPVGLMTGSGVVGVK	1	B2RQC6	B2RQC6	Cad	CAD protein;Glutamine-dependent carbamoyl-phosphate synthase;Aspartate carbamoyltransferase;Dihydroorotase	1	1.749	1
3D	VLGTPVETIELTEDRR	1	B2RQC6	B2RQC6	Cad	CAD protein;Glutamine-dependent carbamoyl-phosphate synthase;Aspartate carbamoyltransferase;Dihydroorotase	1	1.7469	1
3D	VLGTSPEAIDSAENR	1	B2RQC6	B2RQC6	Cad	CAD protein;Glutamine-dependent carbamoyl-phosphate synthase;Aspartate carbamoyltransferase;Dihydroorotase	1	1.6868	1
3D	SFDALNFVTMLK	0	B2RR83	B2RR83	Ythdc2	Probable ATP-dependent RNA helicase YTHDC2		-	0
3D	EYQLNDSAAYYLNDLDR	0	B2RSH2	B2RSH2	Gnai1	Guanine nucleotide-binding protein G(i) subunit alpha-1		-	0
3D	IIHEAGYSEEECK	0	B2RSH2	B2RSH2	Gnai1	Guanine nucleotide-binding protein G(i) subunit alpha-1		-	0
3D	MEGHDPKEPEQLR	2	B2RXM2;J3QNY1	B2RXM2	Gm6793;Gm9242		1	1.7536	1
3D	MEGHDPKEPEQLRK	2	B2RXM2;J3QNY1	B2RXM2	Gm6793;Gm9242		1	1.6417	1
3D	GLASGSAETLPANFR	1	B2RXQ2	B2RXQ2	Ppfia1		1	-	0
3D	VLELQEVIDR	0	B2RXQ2	B2RXQ2	Ppfia1		1	-	0
3D	AEETGHWLWSR	0	B2RXS4	B2RXS4	Plxnb2	Plexin-B2		-	0
3D	AHMEDNCPQFLAPDPLVIPMNHETEVTFQGK	4	B2RXS4	B2RXS4	Plxnb2	Plexin-B2		-	0
3D	AHTDSLNTLVALHQLYQYTQK	0	B2RXS4	B2RXS4	Plxnb2	Plexin-B2		-	0
3D	DGATLILSK	0	B2RXS4	B2RXS4	Plxnb2	Plexin-B2		-	0
3D	DSQDPYCGWCVIEGR	1	B2RXS4	B2RXS4	Plxnb2	Plexin-B2		-	0
3D	DTAHNLPEFIVK	1	B2RXS4	B2RXS4	Plxnb2	Plexin-B2	1	-	0
3D	EAMSLVENLPCISCASNR	1	B2RXS4	B2RXS4	Plxnb2	Plexin-B2		-	0
3D	EFTDLMIEMEDQTNDVHEAGIPTLDYK	1	B2RXS4	B2RXS4	Plxnb2	Plexin-B2	1	-	0
3D	HALLEEENR	0	B2RXS4	B2RXS4	Plxnb2	Plexin-B2		-	0
3D	KEFTDLMIEMEDQTNDVHEAGIPTLDYK	1	B2RXS4	B2RXS4	Plxnb2	Plexin-B2		-	0
3D	LQQIAAALENK	0	B2RXS4	B2RXS4	Plxnb2	Plexin-B2	1	-	0
3D	RPIVEQALYQFSNLLNSK	1	B2RXS4	B2RXS4	Plxnb2	Plexin-B2	1	-	0
3D	SDCSLCLAADPAYR	1	B2RXS4	B2RXS4	Plxnb2	Plexin-B2		-	0
3D	SFLINFIHTLENQR	0	B2RXS4	B2RXS4	Plxnb2	Plexin-B2	1	-	0
3D	SQLEGLEESVR	0	B2RXS4	B2RXS4	Plxnb2	Plexin-B2		-	0
3D	VGVSQQPEDSQQDLPGER	2	B2RXS4	B2RXS4	Plxnb2	Plexin-B2		-	0
3D	VTLNDVPCEVTK	1	B2RXS4	B2RXS4	Plxnb2	Plexin-B2		-	0
3D	VWHLVRPTDEVDEGK	1	B2RXS4	B2RXS4	Plxnb2	Plexin-B2		-	0
3D	VYLAPDGTSAEYGSIPVDINKK	2	B2RXS4	B2RXS4	Plxnb2	Plexin-B2		-	0
3D	YFFDFLDEQAEK	0	B2RXS4	B2RXS4	Plxnb2	Plexin-B2	1	-	0
3D	YYDEIINALEEDPAAQK	1	B2RXS4	B2RXS4	Plxnb2	Plexin-B2		-	0
3D	EYSSELNAPSQESDSHPR	2	B2RY56	B2RY56	Rbm25	RNA-binding protein 25	1	1.799	1
3D	LLAEGHPDPDAELQR	2	B2RY56	B2RY56	Rbm25	RNA-binding protein 25	1	2.2763	1
3D	LLHDLQIGEK	0	B2RY56	B2RY56	Rbm25	RNA-binding protein 25		-	0
3D	NIVSAFGIIPR	1	B7ZNL8	B7ZNL8	Pus7			-	0
3D	VSEGCLTSSQDGVENDGLHR	0	B7ZNL8	B7ZNL8	Pus7		1	-	0
3D	FSDTRPWDPLNDMIQFEK	2	B9EJ86	B9EJ86	Osbpl8	Oxysterol-binding protein		-	0
3D	GIDLGDIQSSIESIK	0	B9EJ86	B9EJ86	Osbpl8	Oxysterol-binding protein		-	0
3D	QVRPGMDLSR	1	B9EJ86	B9EJ86	Osbpl8	Oxysterol-binding protein		-	0
3D	YTHLVDQDTTSFDSAWGQESAQNTK	0	C0HKD9;C0HKD8	C0HKD9				-	0
3D	ELYVQGGGDCPEMSIGAIK	1	D3YXG0	D3YXG0	Hmcn1			-	0
3D	IALEISLPGSFIYVFTDAR	1	D3YXG0	D3YXG0	Hmcn1			-	0
3D	LWEIGNMLDTGR	0	D3YXG0	D3YXG0	Hmcn1			-	0
3D	AETLSGLGDASAAGAAAVSSAASETGTR	0	D3YXK2	D3YXK2	Safb	Scaffold attachment factor B1	1	-	0
3D	AIEDEGGNPDEIEVTSECNK	1	D3YXK2	D3YXK2	Safb	Scaffold attachment factor B1		-	0
3D	CQWSEADAPLAVVK	1	D3YXK2;Q80YR5	D3YXK2	Safb;Safb2	Scaffold attachment factor B1;Scaffold attachment factor B2	1	-	0
3D	CYGFVTMSTAEEATK	0	D3YXK2	D3YXK2	Safb	Scaffold attachment factor B1	1	-	0
3D	ILDILGETCK	0	D3YXK2;Q80YR5	D3YXK2	Safb;Safb2	Scaffold attachment factor B1;Scaffold attachment factor B2	1	-	0
3D	NFWVSGLSSTTR	0	D3YXK2	D3YXK2	Safb	Scaffold attachment factor B1		-	0
3D	SEPVKEEGSELEQPFAQATSSVGPDR	3	D3YXK2;Q80YR5	D3YXK2	Safb;Safb2	Scaffold attachment factor B1;Scaffold attachment factor B2	3	-	0
3D	SKDADDQKPGPSER	2	D3YXK2	D3YXK2	Safb	Scaffold attachment factor B1	1	-	0
3D	ADSASESDTDAAGGGPAAMQSSCSATSGGSGGGGGGKSGGIVISPFR	2	D3YZP9	D3YZP9	Ccdc6	Coiled-coil domain-containing protein 6		-	0
3D	AEQEEEFISNTLFK	0	D3YZP9	D3YZP9	Ccdc6	Coiled-coil domain-containing protein 6	1	-	0
3D	DISMEIDSPENMMR	1	D3YZP9	D3YZP9	Ccdc6	Coiled-coil domain-containing protein 6		-	0
3D	EKIDLENTLEQEQEALVNR	0	D3YZP9	D3YZP9	Ccdc6	Coiled-coil domain-containing protein 6	1	-	0
3D	IDLENTLEQEQEALVNR	0	D3YZP9	D3YZP9	Ccdc6	Coiled-coil domain-containing protein 6		-	0
3D	KLENDTISK	0	D3YZP9	D3YZP9	Ccdc6	Coiled-coil domain-containing protein 6	1	-	0
3D	QLSESESSLEMDDER	0	D3YZP9	D3YZP9	Ccdc6	Coiled-coil domain-containing protein 6		-	0
3D	FCFSNEFSTFTHK	0	D3YZZ5	D3YZZ5	Tmed7			-	0
3D	QCFYEDITQGTK	0	D3YZZ5	D3YZZ5	Tmed7		1	-	0
3D	QYDSFTFTASR	0	D3YZZ5	D3YZZ5	Tmed7		1	-	0
3D	SVIDYQTHFR	0	D3YZZ5	D3YZZ5	Tmed7		1	-	0
3D	TVYFDFQVGEDPPLFPSENR	3	D3YZZ5	D3YZZ5	Tmed7		1	-	0
3D	VSALTQMESACVSIHEALK	0	D3YZZ5	D3YZZ5	Tmed7		1	-	0
3D	DIIGVAETGSGK	0	D3Z0M9	D3Z0M9	Ddx23		1	-	0
3D	EDSAVFYELK	0	D3Z0M9	D3Z0M9	Ddx23			-	0
3D	ELAQQIEEETIK	0	D3Z0M9	D3Z0M9	Ddx23		1	-	0
3D	KGDEDEHGDKRPK	1	D3Z0M9	D3Z0M9	Ddx23			-	0
3D	AGTTTIEAVK	0	D3Z2H9	D3Z2H9	Tpm3-rs7		1	-	0
3D	AGTTTIEAVKR	0	D3Z2H9	D3Z2H9	Tpm3-rs7		1	-	0
3D	ALKDEEKMELQEIQLK	0	D3Z2H9;P21107	D3Z2H9	Tpm3-rs7;Tpm3	Tropomyosin alpha-3 chain	2	-	0
3D	CLSAAEEK	0	D3Z2H9	D3Z2H9	Tpm3-rs7			-	0
3D	CTKEEHLCTQR	0	D3Z2H9	D3Z2H9	Tpm3-rs7		1	-	0
3D	DEEKMELQEIQLK	0	D3Z2H9;P21107	D3Z2H9	Tpm3-rs7;Tpm3	Tropomyosin alpha-3 chain	2	-	0
3D	EEHLCTQR	0	D3Z2H9	D3Z2H9	Tpm3-rs7		1	-	0
3D	HIAEEADR	0	D3Z2H9;P21107	D3Z2H9	Tpm3-rs7;Tpm3	Tropomyosin alpha-3 chain		-	0
3D	HIAEEADRK	0	D3Z2H9;P21107	D3Z2H9	Tpm3-rs7;Tpm3	Tropomyosin alpha-3 chain	1	-	0
3D	IQVLQQQADDAEER	0	D3Z2H9	D3Z2H9	Tpm3-rs7		1	-	0
3D	IQVLQQQADDAEERAER	0	D3Z2H9	D3Z2H9	Tpm3-rs7		1	-	0
3D	KIQVLQQQADDAEER	0	D3Z2H9	D3Z2H9	Tpm3-rs7		1	-	0
3D	KLVIIEGDLER	0	D3Z2H9;P21107	D3Z2H9	Tpm3-rs7;Tpm3	Tropomyosin alpha-3 chain	1	-	0
3D	LVIIEGDLER	0	D3Z2H9;P21107	D3Z2H9	Tpm3-rs7;Tpm3	Tropomyosin alpha-3 chain	1	-	0
3D	MELQEIQLK	0	D3Z2H9;P21107	D3Z2H9	Tpm3-rs7;Tpm3	Tropomyosin alpha-3 chain	1	-	0
3D	MLDQTLLDLNEM	0	D3Z2H9	D3Z2H9	Tpm3-rs7		2	-	0
3D	TIDDLEDKLK	0	D3Z2H9	D3Z2H9	Tpm3-rs7			-	0
3D	LAESENEHAQQSK	0	D3Z3L3	D3Z3L3	Trim12c			-	0
3D	ATENDIANFFSPLNPIR	2	D3Z3N4	D3Z3N4	Hnrnph3			-	0
3D	DGMDNQGGYGSVGR	0	D3Z3N4	D3Z3N4	Hnrnph3		1	-	0
3D	DKNNMQHR	0	D3Z3N4	D3Z3N4	Hnrnph3			-	0
3D	EIAENALGK	0	D3Z3N4	D3Z3N4	Hnrnph3			-	0
3D	GMGGHGYGGAGDASSGFHGGHFVHMR	0	D3Z3N4	D3Z3N4	Hnrnph3			-	0
3D	HNGPNDASDGTVR	1	D3Z3N4	D3Z3N4	Hnrnph3			-	0
3D	STGEAFVQFASK	0	D3Z3N4	D3Z3N4	Hnrnph3			-	0
3D	VHIDIGADGR	0	D3Z3N4	D3Z3N4	Hnrnph3			-	0
3D	YIELFLNSTPGGGSGMGGSGMGGYGR	1	D3Z3N4	D3Z3N4	Hnrnph3			-	0
3D	CPLCQQDWVVQR	1	D3Z497;Q9WTZ1	D3Z497	Gm7075;Rnf7	RING-box protein 2	1	2.3112	1
3D	AHLTNQYMQR	0	D3Z5M2;Q6PHQ9	D3Z5M2	Gm10110;Pabpc4	Polyadenylate-binding protein	1	-	0
3D	ALDTMNFDVMK	0	D3Z5M2;Q6PHQ9	D3Z5M2	Gm10110;Pabpc4	Polyadenylate-binding protein	1	-	0
3D	EFSPFGSITSAK	1	D3Z5M2;Q6PHQ9	D3Z5M2	Gm10110;Pabpc4	Polyadenylate-binding protein	1	2.3564	1
3D	GFGFVSYEK	0	D3Z5M2;Q6PHQ9	D3Z5M2	Gm10110;Pabpc4	Polyadenylate-binding protein		-	0
3D	GYAFVHFETQEAADK	0	D3Z5M2;Q6PHQ9	D3Z5M2	Gm10110;Pabpc4	Polyadenylate-binding protein	1	-	0
3D	IVGSKPLYVALAQR	1	D3Z5M2;Q6PHQ9	D3Z5M2	Gm10110;Pabpc4	Polyadenylate-binding protein		-	0
3D	NFGEEVDDGNLK	0	D3Z5M2;Q6PHQ9	D3Z5M2	Gm10110;Pabpc4	Polyadenylate-binding protein	1	-	0
3D	NFGEEVDDGNLKELFSQFGK	0	D3Z5M2;Q6PHQ9	D3Z5M2	Gm10110;Pabpc4	Polyadenylate-binding protein		-	0
3D	NLDDTIDDEK	0	D3Z5M2;Q6PHQ9	D3Z5M2	Gm10110;Pabpc4	Polyadenylate-binding protein		-	0
3D	NLDDTIDDEKLR	0	D3Z5M2;Q6PHQ9	D3Z5M2	Gm10110;Pabpc4	Polyadenylate-binding protein		-	0
3D	SKVDEAVAVLQAHHAK	0	D3Z5M2;Q6PHQ9	D3Z5M2	Gm10110;Pabpc4	Polyadenylate-binding protein	1	-	0
3D	CVQSNIVLLTQAFR	0	D3Z7P3	D3Z7P3	Gls	Glutaminase kidney isoform, mitochondrial	1	-	0
3D	DSPGETDAFGNSEGK	1	D3Z7P3	D3Z7P3	Gls	Glutaminase kidney isoform, mitochondrial	1	-	0
3D	FDYVMQFLNK	0	D3Z7P3	D3Z7P3	Gls	Glutaminase kidney isoform, mitochondrial	1	-	0
3D	FSPDLWGVSVCTVDGQR	1	D3Z7P3	D3Z7P3	Gls	Glutaminase kidney isoform, mitochondrial	1	1.4286	1
3D	GIHFCHDLVSLCNFHNYDNLR	0	D3Z7P3	D3Z7P3	Gls	Glutaminase kidney isoform, mitochondrial	2	-	0
3D	GPGAGGLSSSPSEILQELGK	2	D3Z7P3	D3Z7P3	Gls	Glutaminase kidney isoform, mitochondrial	1	-	0
3D	LFLNEDDKPHNPMVNAGAIVVTSLIK	2	D3Z7P3	D3Z7P3	Gls	Glutaminase kidney isoform, mitochondrial	1	3.6499	1
3D	LTLQTTSDGVMLDK	0	D3Z7P3	D3Z7P3	Gls	Glutaminase kidney isoform, mitochondrial		-	0
3D	MAGNEYVGFSNATFQSER	0	D3Z7P3	D3Z7P3	Gls	Glutaminase kidney isoform, mitochondrial		-	0
3D	NFAIGYYLK	0	D3Z7P3	D3Z7P3	Gls	Glutaminase kidney isoform, mitochondrial	1	-	0
3D	QGLLPSLEDLLFYTIAEGQEK	1	D3Z7P3	D3Z7P3	Gls	Glutaminase kidney isoform, mitochondrial		-	0
3D	YAIAVNDLGTEYVHR	0	D3Z7P3	D3Z7P3	Gls	Glutaminase kidney isoform, mitochondrial	1	-	0
3D	ADTVGLACEAINR	0	D4AFX7	D4AFX7	Dnajc13		1	-	0
3D	AELLEFLESQQENMIK	0	D4AFX7	D4AFX7	Dnajc13			-	0
3D	AGFLAFTQLPK	1	D4AFX7	D4AFX7	Dnajc13			-	0
3D	ATVPLQSNVIEASPDMK	2	D4AFX7	D4AFX7	Dnajc13		1	-	0
3D	DNPEAAVHIFEGTHENPELIWNDSSR	2	D4AFX7	D4AFX7	Dnajc13			-	0
3D	DSLLASLLDGVR	0	D4AFX7	D4AFX7	Dnajc13		1	-	0
3D	EFLIALLEK	0	D4AFX7	D4AFX7	Dnajc13		1	-	0
3D	ELIVGEIFVR	0	D4AFX7	D4AFX7	Dnajc13		1	-	0
3D	ENGLEVLQEAFSR	0	D4AFX7	D4AFX7	Dnajc13		1	-	0
3D	EQSELVAQALK	0	D4AFX7	D4AFX7	Dnajc13			-	0
3D	FLENLLEK	0	D4AFX7	D4AFX7	Dnajc13			-	0
3D	FLPSVFMDAMR	1	D4AFX7	D4AFX7	Dnajc13			-	0
3D	IFIAQPAWVLR	1	D4AFX7	D4AFX7	Dnajc13			-	0
3D	IVDGPDPENIILILK	2	D4AFX7	D4AFX7	Dnajc13		1	-	0
3D	KPVVLEVTPGGFDQINPVTNR	3	D4AFX7	D4AFX7	Dnajc13		1	-	0
3D	LLEGVGLENLDSPAATK	1	D4AFX7	D4AFX7	Dnajc13		1	-	0
3D	NEETNQQEVANSLAK	0	D4AFX7	D4AFX7	Dnajc13		1	-	0
3D	QLVLETLYALASNTK	0	D4AFX7	D4AFX7	Dnajc13		2	-	0
3D	SLQYGEQVSEILSR	0	D4AFX7	D4AFX7	Dnajc13		1	-	0
3D	TELLTEALR	0	D4AFX7	D4AFX7	Dnajc13			-	0
3D	VYNEVPTFQLEVPK	2	D4AFX7	D4AFX7	Dnajc13			-	0
3D	ELHSSPHGLSSESTR	1	E0CYQ0	E0CYQ0	Kctd17			-	0
3D	LCQGEELQSDRDETGAYLIDRDPTYFGPILNFLR	2	E0CYQ0	E0CYQ0	Kctd17		1	-	0
3D	QPEKQATK	1	E0CYV9	E0CYV9	1110002E22Rik			-	0
3D	SQVPSNPK	2	E0CYV9	E0CYV9	1110002E22Rik			-	0
3D	EQVGTGASGEQAGTK	0	E2JF22	E2JF22	Piezo1	Piezo-type mechanosensitive ion channel component 1		-	0
3D	DVRPPHVNADHGDEVPFVFGSFFWGMK	3	E9PV38	E9PV38	Ces2g	Carboxylic ester hydrolase		-	0
3D	ENLQAVLK	0	E9PV38;Q6PDB7;Q91WG0	E9PV38	Ces2g;Ces2b;Ces2c	Carboxylic ester hydrolase;Acylcarnitine hydrolase		-	0
3D	AADTQVSETLKR	0	E9PVA8	E9PVA8	Gcn1l1		1	-	0
3D	AIITALGVDR	0	E9PVA8	E9PVA8	Gcn1l1			-	0
3D	ALADENEFVR	0	E9PVA8	E9PVA8	Gcn1l1			-	0
3D	AYSDQAIVNLLK	0	E9PVA8	E9PVA8	Gcn1l1		1	-	0
3D	CLQNPCSDIR	1	E9PVA8	E9PVA8	Gcn1l1			-	0
3D	CMLDAALATLNAHGK	0	E9PVA8	E9PVA8	Gcn1l1		1	-	0
3D	DAVLFFSESLVPTAR	1	E9PVA8	E9PVA8	Gcn1l1			-	0
3D	DLAPYLPSVTPGLK	3	E9PVA8	E9PVA8	Gcn1l1			-	0
3D	DLILPTIQK	1	E9PVA8	E9PVA8	Gcn1l1			-	0
3D	DTMLQALR	0	E9PVA8	E9PVA8	Gcn1l1			-	0
3D	EGVLTGSPEQK	1	E9PVA8	E9PVA8	Gcn1l1			-	0
3D	FLLLASEDALCTVLR	0	E9PVA8	E9PVA8	Gcn1l1		2	-	0
3D	FVHFIDAPSLALIMPIVQR	2	E9PVA8	E9PVA8	Gcn1l1			-	0
3D	GDTLLQALDFLPLLMQTVEK	1	E9PVA8	E9PVA8	Gcn1l1			-	0
3D	GEELLQSLSK	0	E9PVA8	E9PVA8	Gcn1l1			-	0
3D	GEHVPGFCLPK	2	E9PVA8	E9PVA8	Gcn1l1			-	0
3D	HLDQIIPR	1	E9PVA8	E9PVA8	Gcn1l1			-	0
3D	IIIEDLLEATR	0	E9PVA8	E9PVA8	Gcn1l1			-	0
3D	ILDVASLEALNECSR	0	E9PVA8	E9PVA8	Gcn1l1			-	0
3D	KLDAGNQLALIEELHK	0	E9PVA8	E9PVA8	Gcn1l1			-	0
3D	LDAGNQLALIEELHK	0	E9PVA8	E9PVA8	Gcn1l1			-	0
3D	LLTWVIGTGSPR	1	E9PVA8	E9PVA8	Gcn1l1			-	0
3D	LSQYLDSSQVKPLFQFFVPDALNDR	2	E9PVA8	E9PVA8	Gcn1l1			-	0
3D	LSSLLIK	0	E9PVA8	E9PVA8	Gcn1l1			-	0
3D	LTEVLTDSHVK	0	E9PVA8	E9PVA8	Gcn1l1		1	-	0
3D	LTSADALRPSVVSITGPLIR	2	E9PVA8	E9PVA8	Gcn1l1			-	0
3D	LVEVQCLLLLEVLGGSHK	0	E9PVA8	E9PVA8	Gcn1l1		1	-	0
3D	LVLPSLLAALEEESWR	1	E9PVA8	E9PVA8	Gcn1l1			-	0
3D	MTTETASEDDNFGTAQSNK	0	E9PVA8	E9PVA8	Gcn1l1			-	0
3D	NLVSLLLSMLGHDEDNTR	0	E9PVA8	E9PVA8	Gcn1l1			-	0
3D	QAGAEALSQAVAR	0	E9PVA8	E9PVA8	Gcn1l1		1	-	0
3D	QLDDEEVSEFALDGLK	0	E9PVA8	E9PVA8	Gcn1l1		1	-	0
3D	SGAAQGLAEVMAGLGVEK	0	E9PVA8	E9PVA8	Gcn1l1			-	0
3D	SIIQSAQQDSIK	0	E9PVA8	E9PVA8	Gcn1l1			-	0
3D	SWCQEELPVAVR	1	E9PVA8	E9PVA8	Gcn1l1		1	-	0
3D	TFEQLHSTIGHQALEDILPFLLK	1	E9PVA8	E9PVA8	Gcn1l1		2	1.6269	2
3D	VDPLFTELLNGIR	1	E9PVA8	E9PVA8	Gcn1l1		1	-	0
3D	VLAFLSSVAGDALTR	0	E9PVA8	E9PVA8	Gcn1l1			-	0
3D	VLQEALCVISGVPGLK	1	E9PVA8	E9PVA8	Gcn1l1			-	0
3D	YLLDNCAPLLR	1	E9PVA8	E9PVA8	Gcn1l1			-	0
3D	YSNEVQDMILSNAVADR	0	E9PVA8	E9PVA8	Gcn1l1		1	-	0
3D	DISQEMEGLSQALSQK	0	E9PVZ8	E9PVZ8	Golgb1			-	0
3D	DLMAQIQAFGR	0	E9PVZ8	E9PVZ8	Golgb1			-	0
3D	DQLIQDAAAENNK	0	E9PVZ8	E9PVZ8	Golgb1			-	0
3D	DQTTDLNNSLEK	0	E9PVZ8	E9PVZ8	Golgb1			-	0
3D	ELQGSLDSTLAQLAAFTK	0	E9PVZ8	E9PVZ8	Golgb1			-	0
3D	EQVEESGAGSSLK	0	E9PVZ8	E9PVZ8	Golgb1			-	0
3D	HDQAAESAQAMR	0	E9PVZ8	E9PVZ8	Golgb1			-	0
3D	ILLDDTQSEAAR	0	E9PVZ8	E9PVZ8	Golgb1			-	0
3D	KLEEHEEALLGR	0	E9PVZ8	E9PVZ8	Golgb1			-	0
3D	KPTELEEETNAK	1	E9PVZ8	E9PVZ8	Golgb1			-	0
3D	LDAELVQYR	0	E9PVZ8	E9PVZ8	Golgb1			-	0
3D	NLQTQLTALQEEGTLGVYHAQLK	0	E9PVZ8	E9PVZ8	Golgb1		1	-	0
3D	QLLDAQLQQNK	0	E9PVZ8	E9PVZ8	Golgb1			-	0
3D	TAAEEELQAVVQR	0	E9PVZ8	E9PVZ8	Golgb1			-	0
3D	TNQLTEALEAIK	0	E9PVZ8	E9PVZ8	Golgb1		1	-	0
3D	LLSDFLDSEVSELR	0	E9PWG6	E9PWG6	Ncapg			-	0
3D	ADKAELEHIAFNPSLVYLMDDFR	1	E9PWQ3	E9PWQ3	Col6a3			-	0
3D	AELEHIAFNPSLVYLMDDFR	1	E9PWQ3	E9PWQ3	Col6a3			-	0
3D	AELQHIATDDSLVFTVPEFR	1	E9PWQ3	E9PWQ3	Col6a3			-	0
3D	AEQGSGPVSGEK	1	E9PWQ3	E9PWQ3	Col6a3			-	0
3D	AEQGSGPVSGEKDVVFLIDGSEGVR	1	E9PWQ3	E9PWQ3	Col6a3			-	0
3D	DFLVNVLER	0	E9PWQ3	E9PWQ3	Col6a3			-	0
3D	DIIFLLDGSDNVGK	0	E9PWQ3	E9PWQ3	Col6a3			-	0
3D	DIVFLVDGSSSLGPSNFNAIR	1	E9PWQ3	E9PWQ3	Col6a3			-	0
3D	DQNVFVSQK	0	E9PWQ3	E9PWQ3	Col6a3			-	0
3D	DSFQEVLR	0	E9PWQ3	E9PWQ3	Col6a3			-	0
3D	DVVFLIDGSEGVR	0	E9PWQ3	E9PWQ3	Col6a3			-	0
3D	DVVFLIDGSR	0	E9PWQ3	E9PWQ3	Col6a3		1	-	0
3D	EELSSLKPILTPSTGAGVGSK	2	E9PWQ3	E9PWQ3	Col6a3			-	0
3D	ELGTIQQVISER	0	E9PWQ3	E9PWQ3	Col6a3			-	0
3D	EVQVSEVTENSAR	0	E9PWQ3	E9PWQ3	Col6a3			-	0
3D	EVYSFASEPNDVFFK	1	E9PWQ3	E9PWQ3	Col6a3			-	0
3D	FASEIVDTVYEDGDSIR	0	E9PWQ3	E9PWQ3	Col6a3		1	-	0
3D	FWYGGCGGNENR	0	E9PWQ3	E9PWQ3	Col6a3			-	0
3D	GDSVDQCALIQSIR	0	E9PWQ3	E9PWQ3	Col6a3			-	0
3D	GGPGQPGFEGEQGTR	2	E9PWQ3	E9PWQ3	Col6a3			-	0
3D	GGSQVYIGNALEYVLK	0	E9PWQ3	E9PWQ3	Col6a3			-	0
3D	GLSLVGGESANIGQALDFVVENHFTR	0	E9PWQ3	E9PWQ3	Col6a3		1	-	0
3D	HTDQEELVK	0	E9PWQ3	E9PWQ3	Col6a3		1	-	0
3D	IAEGVPQLLIVLTAEPSGDDVR	2	E9PWQ3	E9PWQ3	Col6a3			-	0
3D	IEDGVPQHLVLFLGGK	1	E9PWQ3	E9PWQ3	Col6a3		1	3.3606	1
3D	IEEGVPQFLVLISSGK	1	E9PWQ3	E9PWQ3	Col6a3			-	0
3D	IGDLQSQIVSLLK	0	E9PWQ3	E9PWQ3	Col6a3		1	-	0
3D	IGVVQFSNDVFPEFYLK	1	E9PWQ3	E9PWQ3	Col6a3		1	-	0
3D	IIEELDVKPDGTR	1	E9PWQ3	E9PWQ3	Col6a3			-	0
3D	LLTPITTLTSQQIHQILASTR	1	E9PWQ3	E9PWQ3	Col6a3		1	-	0
3D	LSDAGITPLFLTSQEDR	1	E9PWQ3	E9PWQ3	Col6a3			-	0
3D	LTLLGGPTPNTGAALEFVLR	2	E9PWQ3	E9PWQ3	Col6a3			-	0
3D	NHFVPEAGSR	1	E9PWQ3	E9PWQ3	Col6a3			-	0
3D	NVLTCHVCLDICNIDPSCGFGSWRPSFR	2	E9PWQ3	E9PWQ3	Col6a3			-	0
3D	QNLTVTDR	0	E9PWQ3	E9PWQ3	Col6a3		1	-	0
3D	QQSLETAMSFVAR	0	E9PWQ3	E9PWQ3	Col6a3			-	0
3D	SALLDSIQNLQVALTSK	0	E9PWQ3	E9PWQ3	Col6a3		1	-	0
3D	SDDEVDDSAVELK	0	E9PWQ3	E9PWQ3	Col6a3		1	-	0
3D	SLDEVSQPAQELK	1	E9PWQ3	E9PWQ3	Col6a3			-	0
3D	SVEDAQDVSLALTQK	0	E9PWQ3	E9PWQ3	Col6a3			-	0
3D	TDLQTITNDPR	1	E9PWQ3	E9PWQ3	Col6a3			-	0
3D	TLTGTTEVHVNK	0	E9PWQ3	E9PWQ3	Col6a3			-	0
3D	VAVVTYNNEVTTEIR	0	E9PWQ3	E9PWQ3	Col6a3			-	0
3D	VGLVQFSDTPVTEFSLDTYQTK	1	E9PWQ3	E9PWQ3	Col6a3			-	0
3D	VPQIAFVITGGK	1	E9PWQ3	E9PWQ3	Col6a3			-	0
3D	VVESLDVGPDR	1	E9PWQ3	E9PWQ3	Col6a3			-	0
3D	FDEFDEAIDEAIEDDIKEADGGGVGR	0	E9PWW9	E9PWW9	Rsf1			-	0
3D	NSTASENTEITSER	0	E9PWW9	E9PWW9	Rsf1		1	-	0
3D	TKNPLDQETK	1	E9PY46	E9PY46	Ift140			-	0
3D	DTPEENMEVNIQVPSAK	2	E9PYB0	E9PYB0	Ahnak2		1	-	0
3D	FGMTSGQSPDTSEQK	1	E9PYB0	E9PYB0	Ahnak2		1	-	0
3D	GEEGAVQHSQQGQENQDKDIADGCMETPTK	1	E9PYB0	E9PYB0	Ahnak2			-	0
3D	GEVSAPDLEVSLPGVEVDIQAPGAK	3	E9PYB0	E9PYB0	Ahnak2			-	0
3D	LEGELALADK	0	E9PYB0	E9PYB0	Ahnak2			-	0
3D	LEGELALADKDVAAK	0	E9PYB0	E9PYB0	Ahnak2		1	-	0
3D	LEGELTLADKDVVAK	0	E9PYB0	E9PYB0	Ahnak2		1	-	0
3D	LPEGQLPEAELPAAK	3	E9PYB0	E9PYB0	Ahnak2		1	-	0
3D	LPEGQLPEAELPAAQAAAAAGAGLK	3	E9PYB0	E9PYB0	Ahnak2			-	0
3D	LPEGQLPEAELPAAQAAAGAGLK	3	E9PYB0	E9PYB0	Ahnak2			-	0
3D	MPSFGVSAPGKPSLEASLEVGAPK	4	E9PYB0	E9PYB0	Ahnak2			-	0
3D	RGDAGALDGCPTQEDDTKDR	1	E9PYB0	E9PYB0	Ahnak2			-	0
3D	RPEGPQSGR	2	E9PYB0	E9PYB0	Ahnak2			-	0
3D	RSHSSSEASEHR	0	E9PYB0	E9PYB0	Ahnak2		1	-	0
3D	SADLELK	0	E9PYB0	E9PYB0	Ahnak2			-	0
3D	SHSSSEASEHR	0	E9PYB0	E9PYB0	Ahnak2		1	-	0
3D	TDVESGASGYSVTGGGDQGIFVK	0	E9PYB0	E9PYB0	Ahnak2			-	0
3D	TLEEAGDRER	0	E9PYB0	E9PYB0	Ahnak2			-	0
3D	TPDLSVQLPSADLDLK	2	E9PYB0	E9PYB0	Ahnak2		1	-	0
3D	TPDLSVQLPSADLELK	2	E9PYB0	E9PYB0	Ahnak2		1	-	0
3D	TPDLSVQLR	1	E9PYB0	E9PYB0	Ahnak2		1	-	0
3D	VEADVAPPQVQGDLK	2	E9PYB0	E9PYB0	Ahnak2			-	0
3D	ATTLASTLMEQYMK	0	E9PYG6	E9PYG6	Rasa1			-	0
3D	LESLLLCTLNDR	0	E9PYG6	E9PYG6	Rasa1			-	0
3D	LLAITELLQQK	0	E9PYG6	E9PYG6	Rasa1			-	0
3D	MIMFLDELGNVPELPDTTEHSR	2	E9PYG6	E9PYG6	Rasa1			-	0
3D	SVQNLANLVEFGAK	0	E9PYG6	E9PYG6	Rasa1			-	0
3D	TDEQGLIVEDLVEEVGREEDPHEGK	1	E9PYG6	E9PYG6	Rasa1			-	0
3D	ASEEHLK	0	E9PZF0;Q01768	E9PZF0	Gm20390;Nme2	Nucleoside diphosphate kinase;Nucleoside diphosphate kinase B	1	-	0
3D	DRPFFPGLVK	2	E9PZF0;Q01768	E9PZF0	Gm20390;Nme2	Nucleoside diphosphate kinase;Nucleoside diphosphate kinase B	2	1.4279	2
3D	DRPFFTGLVK	1	E9PZF0;P15532	E9PZF0	Gm20390;Nme1	Nucleoside diphosphate kinase;Nucleoside diphosphate kinase A	2	1.2855	2
3D	EIHLWFKPEELIDYK	1	E9PZF0;Q01768	E9PZF0	Gm20390;Nme2	Nucleoside diphosphate kinase;Nucleoside diphosphate kinase B	2	1.2033	2
3D	GDFCIQVGR	0	E9PZF0;Q01768;P15532	E9PZF0	Gm20390;Nme2;Nme1	Nucleoside diphosphate kinase;Nucleoside diphosphate kinase B;Nucleoside diphosphate kinase A	1	-	0
3D	GLVGEIIK	0	E9PZF0;Q01768;P15532	E9PZF0	Gm20390;Nme2;Nme1	Nucleoside diphosphate kinase;Nucleoside diphosphate kinase B;Nucleoside diphosphate kinase A	1	-	0
3D	NIIHGSDSVESAEK	0	E9PZF0;Q01768	E9PZF0	Gm20390;Nme2	Nucleoside diphosphate kinase;Nucleoside diphosphate kinase B	2	-	0
3D	NIIHGSDSVESAEKEIHLWFKPEELIDYK	1	E9PZF0;Q01768	E9PZF0	Gm20390;Nme2	Nucleoside diphosphate kinase;Nucleoside diphosphate kinase B	3	1.2804	2
3D	TFIAIKPDGVQR	1	E9PZF0;Q01768;P15532	E9PZF0	Gm20390;Nme2;Nme1	Nucleoside diphosphate kinase;Nucleoside diphosphate kinase B;Nucleoside diphosphate kinase A	2	1.278	2
3D	VMLGETNPADSKPGTIR	2	E9PZF0;Q01768;P15532	E9PZF0	Gm20390;Nme2;Nme1	Nucleoside diphosphate kinase;Nucleoside diphosphate kinase B;Nucleoside diphosphate kinase A	4	1.3363	2
3D	YMHSGPVVAMVWEGLNVVK	1	E9PZF0;P15532	E9PZF0	Gm20390;Nme1	Nucleoside diphosphate kinase;Nucleoside diphosphate kinase A	1	1.1052	1
3D	YMNSGPVVAMVWEGLNVVK	1	E9PZF0;Q01768	E9PZF0	Gm20390;Nme2	Nucleoside diphosphate kinase;Nucleoside diphosphate kinase B	4	1.3682	4
3D	DLADWLNIK	0	E9PZJ8	E9PZJ8	Ascc3	Activating signal cointegrator 1 complex subunit 3		-	0
3D	TNIAMLTILHEIR	0	E9PZJ8	E9PZJ8	Ascc3	Activating signal cointegrator 1 complex subunit 3		-	0
3D	TVAAELAIFR	0	E9PZJ8	E9PZJ8	Ascc3	Activating signal cointegrator 1 complex subunit 3	1	-	0
3D	VEDLCCTLYDMLASAK	0	E9PZJ8	E9PZJ8	Ascc3	Activating signal cointegrator 1 complex subunit 3	1	-	0
3D	YNTIETFNELFDAHK	0	E9PZJ8	E9PZJ8	Ascc3	Activating signal cointegrator 1 complex subunit 3	1	-	0
3D	DTQTSITDSSAIYK	0	E9Q035;P47758	E9Q035	Gm20425;Srprb	Signal recognition particle receptor subunit beta	1	-	0
3D	EFEFSQLPLK	1	E9Q035;P47758	E9Q035	Gm20425;Srprb	Signal recognition particle receptor subunit beta		-	0
3D	EFEFSQLPLKVEFLECSAK	1	E9Q035;P47758	E9Q035	Gm20425;Srprb	Signal recognition particle receptor subunit beta		-	0
3D	GDTGSADIQDLEK	0	E9Q035;P47758	E9Q035	Gm20425;Srprb	Signal recognition particle receptor subunit beta	1	-	0
3D	GNSLTLIDLPGHESLR	1	E9Q035;P47758	E9Q035	Gm20425;Srprb	Signal recognition particle receptor subunit beta	2	3.5048	1
3D	LIQQQLEK	0	E9Q035;P47758	E9Q035	Gm20425;Srprb	Signal recognition particle receptor subunit beta		-	0
3D	NSPSLLIACNK	1	E9Q035;P47758	E9Q035	Gm20425;Srprb	Signal recognition particle receptor subunit beta	1	-	0
3D	SAAPSTLDSSSTAPAQLGK	2	E9Q035;P47758	E9Q035	Gm20425;Srprb	Signal recognition particle receptor subunit beta	1	-	0
3D	VGDGAGGAFQPYLDSLR	1	E9Q035;P47758	E9Q035	Gm20425;Srprb	Signal recognition particle receptor subunit beta		-	0
3D	AMDTWLNADPHNVVVLHNK	1	E9Q0S6	E9Q0S6	Tns1		1	-	0
3D	EAFEEMEGTSPSSPPHSVAR	3	E9Q0S6	E9Q0S6	Tns1			-	0
3D	HAAYGGYSTPEDR	1	E9Q0S6	E9Q0S6	Tns1		1	-	0
3D	HIVPAQVHVNGGALASER	1	E9Q0S6	E9Q0S6	Tns1		1	-	0
3D	IQGMEHLENGPSVSVDYNTSDPLIR	2	E9Q0S6	E9Q0S6	Tns1		1	-	0
3D	KQGSTTDNACHLFAELDPNQPASAIVNFVSK	2	E9Q0S6	E9Q0S6	Tns1		1	-	0
3D	TDKTDEPVSGATTAPAALSPQEK	3	E9Q0S6	E9Q0S6	Tns1			-	0
3D	VLEFGWPDLHTPALEK	2	E9Q0S6	E9Q0S6	Tns1			-	0
3D	CAVGSILSEGEESPSPELIHLYQK	2	E9Q137	E9Q137	Tex264			-	0
3D	ETSATTLSPGAGNR	1	E9Q137	E9Q137	Tex264		1	-	0
3D	FHVGSYGDTGHLFTESCSISPK	1	E9Q137	E9Q137	Tex264			-	0
3D	AAATLAAVSGTPGLGAQPAELGTHK	2	E9Q1P8	E9Q1P8	Irf2bp2	Interferon regulatory factor 2-binding protein 2	1	-	0
3D	MAAAVAVAAASR	0	E9Q1P8	E9Q1P8	Irf2bp2	Interferon regulatory factor 2-binding protein 2		-	0
3D	QSCYLCDLPR	1	E9Q1P8;Q8K3X4	E9Q1P8	Irf2bp2;Irf2bpl	Interferon regulatory factor 2-binding protein 2;Interferon regulatory factor 2-binding protein-like		-	0
3D	RPASVSSAAAEHEAR	1	E9Q1P8	E9Q1P8	Irf2bp2	Interferon regulatory factor 2-binding protein 2	1	2.4594	1
3D	DANNPAENGDAK	1	E9Q2Z4;A0A087WR34;P09602	E9Q2Z4	Gm16494;Gm20379;Hmgn2	Non-histone chromosomal protein HMG-17		-	0
3D	ASEAGGIGGGGGGGK	0	E9Q3G8	E9Q3G8	Nup153		1	-	0
3D	NMFSSSGTSVSGR	0	E9Q3G8	E9Q3G8	Nup153		1	-	0
3D	QLNAQSYGVTSSTAR	0	E9Q3G8	E9Q3G8	Nup153			-	0
3D	GGGGGGGGGGGGGSGSSSGSSTSR	0	E9Q3L2	E9Q3L2	Pi4ka			-	0
3D	TLLLSLLATEIER	0	E9Q3L2	E9Q3L2	Pi4ka			-	0
3D	ELCLLLLHQSLLLPSLK	1	E9Q411	E9Q411	Nbas		1	-	0
3D	CEQPFFWNIK	1	E9Q4P1	E9Q4P1	Wdfy1			-	0
3D	IEGHQDAVTAALLIPK	1	E9Q4P1	E9Q4P1	Wdfy1			-	0
3D	VCDSCYDSIKDEDR	0	E9Q4P1	E9Q4P1	Wdfy1			-	0
3D	ILFLDVLFPLAVDK	1	E9Q4X2	E9Q4X2	Uggt2			-	0
3D	LDEANAALDSASR	0	E9Q512	E9Q512	Trip11		1	-	0
3D	NQLEESVAGNK	0	E9Q512	E9Q512	Trip11			-	0
3D	SELTQSQTQGSSR	0	E9Q512	E9Q512	Trip11		1	-	0
3D	AILDEVTHVQDLFLR	0	E9Q555	E9Q555	Rnf213	E3 ubiquitin-protein ligase RNF213	1	-	0
3D	CLTSGSQGHK	0	E9Q555	E9Q555	Rnf213	E3 ubiquitin-protein ligase RNF213	1	-	0
3D	DLGQYVSVVVLDEVGLAEDSPK	1	E9Q555	E9Q555	Rnf213	E3 ubiquitin-protein ligase RNF213		-	0
3D	DSHIFQDFWQETAESLNTLDKDPR	1	E9Q555	E9Q555	Rnf213	E3 ubiquitin-protein ligase RNF213	1	-	0
3D	DYIQNYLTQLEK	0	E9Q555	E9Q555	Rnf213	E3 ubiquitin-protein ligase RNF213	1	-	0
3D	EAANQDALQEAGTFR	0	E9Q555	E9Q555	Rnf213	E3 ubiquitin-protein ligase RNF213	1	-	0
3D	ELIESAEGICSSDR	0	E9Q555	E9Q555	Rnf213	E3 ubiquitin-protein ligase RNF213	1	-	0
3D	GDVIQLLGALCR	0	E9Q555	E9Q555	Rnf213	E3 ubiquitin-protein ligase RNF213	1	-	0
3D	ILTIHPQVLSSLSQAAEK	1	E9Q555	E9Q555	Rnf213	E3 ubiquitin-protein ligase RNF213		-	0
3D	LLTGNDCDVLASELR	0	E9Q555	E9Q555	Rnf213	E3 ubiquitin-protein ligase RNF213	1	-	0
3D	NDNTLVVSSTPEGK	1	E9Q555	E9Q555	Rnf213	E3 ubiquitin-protein ligase RNF213		-	0
3D	TDAQSNLAPSDLAEVK	1	E9Q555	E9Q555	Rnf213	E3 ubiquitin-protein ligase RNF213		-	0
3D	TLDIGNALMACR	0	E9Q555	E9Q555	Rnf213	E3 ubiquitin-protein ligase RNF213	1	-	0
3D	ALLQAILQTEDMLK	0	E9Q557	E9Q557	Dsp	Desmoplakin		-	0
3D	CIKDEETGLCLLPLK	1	E9Q557	E9Q557	Dsp	Desmoplakin		-	0
3D	ENDKQETWLLMELQK	0	E9Q557	E9Q557	Dsp	Desmoplakin		-	0
3D	ETQTEYEWTVDSSK	0	E9Q557	E9Q557	Dsp	Desmoplakin		-	0
3D	FLEFQFLTGGLVDPEVHGR	1	E9Q557	E9Q557	Dsp	Desmoplakin		-	0
3D	IEVLEEELR	0	E9Q557	E9Q557	Dsp	Desmoplakin		-	0
3D	LLEAQACTGGIIHPTTGQK	1	E9Q557	E9Q557	Dsp	Desmoplakin		-	0
3D	LTEEETVCLDLDKVEAYR	0	E9Q557	E9Q557	Dsp	Desmoplakin		-	0
3D	MQSQFTDAQK	0	E9Q557	E9Q557	Dsp	Desmoplakin		-	0
3D	NHYNEEMSNLR	0	E9Q557	E9Q557	Dsp	Desmoplakin		-	0
3D	NQFETEINITK	0	E9Q557	E9Q557	Dsp	Desmoplakin		-	0
3D	QLQNIIQATSR	0	E9Q557	E9Q557	Dsp	Desmoplakin		-	0
3D	QVQNLVNK	0	E9Q557	E9Q557	Dsp	Desmoplakin		-	0
3D	SAIYQLEEEYENLLK	0	E9Q557	E9Q557	Dsp	Desmoplakin		-	0
3D	SGSLSLTQFADMISLK	0	E9Q557	E9Q557	Dsp	Desmoplakin		-	0
3D	SMVEDITGLR	0	E9Q557	E9Q557	Dsp	Desmoplakin		-	0
3D	SQCTQVVQER	0	E9Q557	E9Q557	Dsp	Desmoplakin		-	0
3D	SVQNDSQALAEVLNQLK	0	E9Q557	E9Q557	Dsp	Desmoplakin		-	0
3D	TGSQYDIQDAIDK	0	E9Q557	E9Q557	Dsp	Desmoplakin		-	0
3D	TLELQGLINDLQR	0	E9Q557	E9Q557	Dsp	Desmoplakin		-	0
3D	KQNETADEATTPQAK	1	E9Q5C9	E9Q5C9	Nolc1		1	-	0
3D	QNETADEATTPQAK	1	E9Q5C9	E9Q5C9	Nolc1		1	-	0
3D	SPGTQAPK	2	E9Q5C9	E9Q5C9	Nolc1		1	0.87428	1
3D	VREEEIEVDSR	0	E9Q5C9	E9Q5C9	Nolc1		1	-	0
3D	RPEDYDIHNSR	1	E9Q5K9	E9Q5K9	Ythdc1	YTH domain-containing protein 1	1	-	0
3D	SNNHENVSLAK	0	E9Q5K9	E9Q5K9	Ythdc1	YTH domain-containing protein 1		-	0
3D	ADCDVSVPK	1	E9Q616	E9Q616	Ahnak		1	2.6626	1
3D	ADLDISGTK	0	E9Q616	E9Q616	Ahnak			-	0
3D	ADLDVSGPK	1	E9Q616	E9Q616	Ahnak		1	2.9669	1
3D	ADVDASLPEVEGGVK	1	E9Q616	E9Q616	Ahnak		1	2.9114	1
3D	ADVDISVPK	1	E9Q616	E9Q616	Ahnak		1	2.7351	1
3D	AEGEIKVPDVELK	1	E9Q616	E9Q616	Ahnak		2	2.5369	1
3D	AEGPDVAVDLPK	2	E9Q616	E9Q616	Ahnak			-	0
3D	AEGPEVDVNLPK	2	E9Q616	E9Q616	Ahnak		1	-	0
3D	AESPEMEVNLPK	2	E9Q616	E9Q616	Ahnak			-	0
3D	AGAISASGPELEGAGHSK	1	E9Q616	E9Q616	Ahnak		2	3.6506	1
3D	APDVDIK	1	E9Q616	E9Q616	Ahnak			-	0
3D	APDVDVSVAGPDAALK	2	E9Q616	E9Q616	Ahnak			-	0
3D	APDVQLNAPDVDVHGPEWNLK	3	E9Q616	E9Q616	Ahnak			-	0
3D	APEVDVQGPEWSLK	2	E9Q616	E9Q616	Ahnak		1	-	0
3D	APSFSVSAPQVSIPDVNVNLK	3	E9Q616	E9Q616	Ahnak		2	-	0
3D	ASLGSLEGEVEAEASSPK	1	E9Q616	E9Q616	Ahnak			-	0
3D	CPTVDIDTPDVNIEVPEGK	3	E9Q616	E9Q616	Ahnak		2	-	0
3D	DDGVFVQEVMQNSPAAR	1	E9Q616	E9Q616	Ahnak		2	3.1346	1
3D	DIDITSPEFMIK	1	E9Q616	E9Q616	Ahnak		1	2.4286	1
3D	EFSAPSTPTGTLEFAGGDAK	2	E9Q616	E9Q616	Ahnak		1	-	0
3D	EGDQIVGATIYFDNLQSGEVTQLLNTMGHHTVGLK	0	E9Q616	E9Q616	Ahnak		2	-	0
3D	EGVKDIDITSPEFMIK	1	E9Q616	E9Q616	Ahnak		2	2.8977	2
3D	ELLLPNWQGSGSHGLTIAQR	1	E9Q616	E9Q616	Ahnak		2	2.7441	2
3D	EVGVDVNFPK	1	E9Q616	E9Q616	Ahnak		1	1.2498	1
3D	FGTFGGLGSK	0	E9Q616	E9Q616	Ahnak			-	0
3D	FGVSAGLDGQIPEVGLSVSAPESSVGHK	2	E9Q616	E9Q616	Ahnak		1	-	0
3D	FKMPDLHLK	1	E9Q616	E9Q616	Ahnak			-	0
3D	FKMPEMNIK	1	E9Q616	E9Q616	Ahnak			-	0
3D	GAFDGSVPK	1	E9Q616	E9Q616	Ahnak		1	-	0
3D	GDIDVSVPK	1	E9Q616	E9Q616	Ahnak		1	-	0
3D	GDKPGLAIGGNIQAPHLEVNPSSVNIEGLEGK	3	E9Q616	E9Q616	Ahnak			-	0
3D	GDLDAAGPNLEGDFK	1	E9Q616	E9Q616	Ahnak		1	4.4914	1
3D	GDLDISIPKPEGDLK	2	E9Q616	E9Q616	Ahnak		1	-	0
3D	GDLGASSPSMK	1	E9Q616	E9Q616	Ahnak		1	0.9057	1
3D	GDMDVTMPK	1	E9Q616	E9Q616	Ahnak		1	3.354	1
3D	GDMDVTVPK	1	E9Q616	E9Q616	Ahnak		1	3.6645	1
3D	GDVDISGPK	1	E9Q616	E9Q616	Ahnak			-	0
3D	GDVDISLPK	1	E9Q616	E9Q616	Ahnak			-	0
3D	GDVDLALPNVEGDLK	1	E9Q616	E9Q616	Ahnak			-	0
3D	GDVDVSIPNIEGDLK	1	E9Q616	E9Q616	Ahnak			-	0
3D	GDVDVSIPNIEGDLKGPSLDIK	2	E9Q616	E9Q616	Ahnak		1	-	0
3D	GDVDVSLPK	1	E9Q616	E9Q616	Ahnak		1	3.3587	1
3D	GDVDVTVPK	1	E9Q616	E9Q616	Ahnak		1	-	0
3D	GEGAEVDVNLQK	0	E9Q616	E9Q616	Ahnak		1	-	0
3D	GEGLDVNVTLPEGDISISGPK	2	E9Q616	E9Q616	Ahnak			-	0
3D	GEGPELDVNMPK	2	E9Q616	E9Q616	Ahnak		1	-	0
3D	GEGPEVDIPK	2	E9Q616	E9Q616	Ahnak			-	0
3D	GEGPEVDVNLPK	2	E9Q616	E9Q616	Ahnak		1	-	0
3D	GEGPEVDVSLPK	2	E9Q616	E9Q616	Ahnak		1	-	0
3D	GEGPEVDVSLPNADLDVSGPK	3	E9Q616	E9Q616	Ahnak		1	-	0
3D	GEVDVDVPK	1	E9Q616	E9Q616	Ahnak			-	0
3D	GEYDVTMPK	1	E9Q616	E9Q616	Ahnak			-	0
3D	GGQTGLQGPGLSVSGPQGHLESESGK	2	E9Q616	E9Q616	Ahnak		2	-	0
3D	GGVDVILPNVEGK	1	E9Q616	E9Q616	Ahnak		1	-	0
3D	GGVDVSGGVSVPDINLGEGHMSVK	1	E9Q616	E9Q616	Ahnak		2	3.599	1
3D	GGVTGSPEASISGSK	1	E9Q616	E9Q616	Ahnak		1	3.192	1
3D	GHYEVTGSDDEAGK	0	E9Q616	E9Q616	Ahnak		1	-	0
3D	GKADVDASLPEVEGGVK	1	E9Q616	E9Q616	Ahnak			-	0
3D	GLEVDVK	0	E9Q616	E9Q616	Ahnak		1	-	0
3D	GPAIGGALPGISIQGPEGNLQMPGIK	4	E9Q616	E9Q616	Ahnak		2	-	0
3D	GPDWHLK	1	E9Q616	E9Q616	Ahnak		1	2.6991	1
3D	GPELDLK	1	E9Q616	E9Q616	Ahnak		1	2.6577	1
3D	GPEVDIK	1	E9Q616	E9Q616	Ahnak		1	2.4171	1
3D	GPEVDISAPK	2	E9Q616	E9Q616	Ahnak		1	-	0
3D	GPEVDVDVGDIDIECPEGK	2	E9Q616	E9Q616	Ahnak		1	-	0
3D	GPGLDFEGPDAK	2	E9Q616	E9Q616	Ahnak		1	-	0
3D	GPGVDLPSVDLSMPK	3	E9Q616	E9Q616	Ahnak			-	0
3D	GPNVDMSRPDIEIEGPEGK	3	E9Q616	E9Q616	Ahnak		1	-	0
3D	GPQISAPSMDFNLEGPK	3	E9Q616	E9Q616	Ahnak		1	-	0
3D	GPQITGPSLEGDLGLK	2	E9Q616	E9Q616	Ahnak		2	-	0
3D	GPQVCGELK	1	E9Q616	E9Q616	Ahnak			-	0
3D	GPQVSSSLNLDTSK	1	E9Q616	E9Q616	Ahnak		1	2.7	1
3D	GPSLQGDLAVSGDIK	1	E9Q616	E9Q616	Ahnak		1	3.9362	1
3D	GPSVDVEVPDVDLECPDAK	3	E9Q616	E9Q616	Ahnak		1	-	0
3D	GSGLGLHGAVPDIGVK	1	E9Q616	E9Q616	Ahnak		1	3.7223	1
3D	HEVTEISNTDVETQPGK	1	E9Q616	E9Q616	Ahnak		2	2.7807	2
3D	IEGSITGPSVEIGTPDVDVHGLGGK	2	E9Q616	E9Q616	Ahnak		2	-	0
3D	IKGDLDISIPKPEGDLK	2	E9Q616	E9Q616	Ahnak		1	-	0
3D	IKGDVPSVGLEGPNIDLQGPEGK	3	E9Q616	E9Q616	Ahnak		2	-	0
3D	IKGEVDVDVPKLEGDLK	1	E9Q616	E9Q616	Ahnak		2	3.6558	2
3D	ISMADVDLNVAAPK	1	E9Q616	E9Q616	Ahnak		1	2.9915	1
3D	ISMPDFDLHLK	1	E9Q616	E9Q616	Ahnak		1	3.0472	1
3D	ISMPDFDLNLK	1	E9Q616	E9Q616	Ahnak			-	0
3D	ISMPDIDLHLK	1	E9Q616	E9Q616	Ahnak		1	-	0
3D	ISMPDIDLNLK	1	E9Q616	E9Q616	Ahnak		1	2.8687	1
3D	ISMPDLNLNLK	1	E9Q616	E9Q616	Ahnak		1	3.1526	1
3D	ISMPDVDFNLK	1	E9Q616	E9Q616	Ahnak			-	0
3D	ISMPDVDLHLK	1	E9Q616	E9Q616	Ahnak		2	2.6496	2
3D	ISMPDVDLHMK	1	E9Q616	E9Q616	Ahnak		1	2.7324	1
3D	ISMPDVDLNFK	1	E9Q616	E9Q616	Ahnak			-	0
3D	ISMPDVDLNIK	1	E9Q616	E9Q616	Ahnak		1	3.3878	1
3D	ISMPDVGLNLK	1	E9Q616	E9Q616	Ahnak			-	0
3D	ISMPEIDLNLK	1	E9Q616	E9Q616	Ahnak		1	3.1976	1
3D	ISMPEVDLNLK	1	E9Q616	E9Q616	Ahnak			-	0
3D	ITGPDANVHLK	1	E9Q616	E9Q616	Ahnak		1	-	0
3D	KQGFDLNIPGGEIDTSLK	1	E9Q616	E9Q616	Ahnak			-	0
3D	KQGFDLNIPGGEIDTSLKAPDVDVSVAGPDAALK	3	E9Q616	E9Q616	Ahnak			-	0
3D	LDANIPEVAVEGPEGK	2	E9Q616	E9Q616	Ahnak			-	0
3D	LDIDTPDIDIHGPEGK	2	E9Q616	E9Q616	Ahnak		1	-	0
3D	LDIDVPNVDVQGPELHMK	2	E9Q616	E9Q616	Ahnak		2	-	0
3D	LDIETSDVSLEGPEGK	1	E9Q616	E9Q616	Ahnak		1	2.6811	1
3D	LDISAPDLNLEGPEGK	2	E9Q616	E9Q616	Ahnak		1	-	0
3D	LDVNAPDIDVHGPEGK	2	E9Q616	E9Q616	Ahnak		2	-	0
3D	LKGDVDVSLPK	1	E9Q616	E9Q616	Ahnak			-	0
3D	LKGEIDASVPEMEADLR	1	E9Q616	E9Q616	Ahnak		1	4.5528	1
3D	LPQFGISTPGSDLDINIK	2	E9Q616	E9Q616	Ahnak		2	-	0
3D	LRSEDGVEGDLGETQSR	0	E9Q616	E9Q616	Ahnak		2	-	0
3D	LSSGQISGPEIK	1	E9Q616	E9Q616	Ahnak			-	0
3D	LSSSSSNDSGTK	0	E9Q616	E9Q616	Ahnak			-	0
3D	MDINAPDMDVQGPDWHLK	2	E9Q616	E9Q616	Ahnak		2	1.9952	1
3D	MDISAPDVDVHGPDWHLK	2	E9Q616	E9Q616	Ahnak		2	-	0
3D	MDISAPDVEVHGPEWNLK	2	E9Q616	E9Q616	Ahnak			-	0
3D	MEGGSTEIGAQMPSLEGGLSTSDMK	1	E9Q616	E9Q616	Ahnak		2	-	0
3D	MEKEEETTR	0	E9Q616	E9Q616	Ahnak			-	0
3D	MPDMHVSMPK	2	E9Q616	E9Q616	Ahnak			-	0
3D	MPEMNIK	1	E9Q616	E9Q616	Ahnak			-	0
3D	MPEMNIKPQK	2	E9Q616	E9Q616	Ahnak			-	0
3D	MPFLSISSPK	2	E9Q616	E9Q616	Ahnak			-	0
3D	MSGIDATTALSVGAPDVTLK	1	E9Q616	E9Q616	Ahnak		1	-	0
3D	MYFPDVEFDIK	1	E9Q616	E9Q616	Ahnak		1	4.0499	1
3D	QGFDLNIPGGEIDTSLK	1	E9Q616	E9Q616	Ahnak		1	-	0
3D	QGFDLNIPGGEIDTSLKAPDVDVSVAGPDAALK	3	E9Q616	E9Q616	Ahnak		1	-	0
3D	SDIDVSGPNVDVK	1	E9Q616	E9Q616	Ahnak		1	2.8041	1
3D	SEDGVEGDLGETQSR	0	E9Q616	E9Q616	Ahnak		1	-	0
3D	SGVDVSLPK	1	E9Q616	E9Q616	Ahnak		1	2.9555	1
3D	SGVDVSLPKVEGELK	1	E9Q616	E9Q616	Ahnak			-	0
3D	SPEPGQTWTHEVFSSR	2	E9Q616	E9Q616	Ahnak		2	3.0041	1
3D	SSEVVLSGDDEDYQR	0	E9Q616	E9Q616	Ahnak		1	-	0
3D	TPEMIIQKPK	2	E9Q616	E9Q616	Ahnak			-	0
3D	TPQISMSDIDLNVK	1	E9Q616	E9Q616	Ahnak		2	-	0
3D	TPTVDVTVPEAELNVDSPEINIGGK	3	E9Q616	E9Q616	Ahnak			-	0
3D	VDIDTPQVDVHGPDLK	2	E9Q616	E9Q616	Ahnak		1	-	0
3D	VDIDVPDLDIEGPEGK	2	E9Q616	E9Q616	Ahnak			-	0
3D	VDIDVPDVDVHGPDWHLK	2	E9Q616	E9Q616	Ahnak		3	-	0
3D	VDIDVPDVNIEGPDAK	2	E9Q616	E9Q616	Ahnak		2	-	0
3D	VDIDVPDVNIEGPDTK	2	E9Q616	E9Q616	Ahnak		1	-	0
3D	VDIDVPDVNIEGPEGK	2	E9Q616	E9Q616	Ahnak			-	0
3D	VDIDVPDVNVEGPDMK	2	E9Q616	E9Q616	Ahnak			-	0
3D	VDIEAPDVSIEGPEGK	2	E9Q616	E9Q616	Ahnak		1	-	0
3D	VDIEGPNVNIEGPEGK	2	E9Q616	E9Q616	Ahnak		1	-	0
3D	VDIETPNLEGTLTGPK	2	E9Q616	E9Q616	Ahnak		1	-	0
3D	VDINAPDVDVQGPDWHLK	2	E9Q616	E9Q616	Ahnak		2	-	0
3D	VDINAPDVDVR	1	E9Q616	E9Q616	Ahnak		1	3.2684	1
3D	VDINAPEVEVQGK	1	E9Q616	E9Q616	Ahnak		1	2.8078	1
3D	VDISAPDMDVHGPDWHLK	2	E9Q616	E9Q616	Ahnak		2	-	0
3D	VDISAPDVDVHGPDWHLK	2	E9Q616	E9Q616	Ahnak		1	-	0
3D	VDISAPDVDVQGPDWHLK	2	E9Q616	E9Q616	Ahnak		2	-	0
3D	VDLETPSLDVHMESPDINIEGPDVK	3	E9Q616	E9Q616	Ahnak		3	-	0
3D	VDVSVPDVDVHGPDWNLK	2	E9Q616	E9Q616	Ahnak		1	-	0
3D	VEANVQAGAGEGK	0	E9Q616	E9Q616	Ahnak		1	-	0
3D	VEANVQAGAGEGKWEESEVK	0	E9Q616	E9Q616	Ahnak		1	-	0
3D	VEAPDVEVHGPDWHLK	2	E9Q616	E9Q616	Ahnak		2	-	0
3D	VEGDLKGPDIDIK	1	E9Q616	E9Q616	Ahnak		1	2.8465	1
3D	VEGDLKGPDVDIK	1	E9Q616	E9Q616	Ahnak		1	2.4001	1
3D	VEGDLKGPEVDIK	1	E9Q616	E9Q616	Ahnak		1	2.6888	1
3D	VEGEIKVPEVDIK	1	E9Q616	E9Q616	Ahnak		1	3.1501	1
3D	VEGELKGPEVDVDVGDIDIECPEGK	2	E9Q616	E9Q616	Ahnak		2	-	0
3D	VEVSAPDVSIEGSEGK	1	E9Q616	E9Q616	Ahnak		1	2.4683	1
3D	VGIDAPDVEVHGPDWHLK	2	E9Q616	E9Q616	Ahnak		2	-	0
3D	VGIQLPEVELSVSTK	1	E9Q616	E9Q616	Ahnak			-	0
3D	VKGDLDAAGPNLEGDFK	1	E9Q616	E9Q616	Ahnak		1	-	0
3D	VKGDMDVTMPK	1	E9Q616	E9Q616	Ahnak		1	1.3841	1
3D	VKGDMDVTVPK	1	E9Q616	E9Q616	Ahnak		1	2.7813	1
3D	VKGDVDISLPK	1	E9Q616	E9Q616	Ahnak			-	0
3D	VKGDVDVSLPK	1	E9Q616	E9Q616	Ahnak		1	2.8592	1
3D	VNVEAPNVNMEGLGGK	1	E9Q616	E9Q616	Ahnak		1	2.9165	1
3D	VPDVDISSPGINVEAPDIHMK	3	E9Q616	E9Q616	Ahnak		1	-	0
3D	VPDVDLECPDAK	2	E9Q616	E9Q616	Ahnak			-	0
3D	VPDVNIEGPEGK	2	E9Q616	E9Q616	Ahnak		1	4.1969	1
3D	VPEVDIK	1	E9Q616	E9Q616	Ahnak			-	0
3D	VPGVDVSSSLGAGSVEVQAPSLQSGDIGK	2	E9Q616	E9Q616	Ahnak		1	-	0
3D	VQANLDTPDINIEGPEAK	2	E9Q616	E9Q616	Ahnak		2	-	0
3D	VSGPDLDMNLK	1	E9Q616	E9Q616	Ahnak		1	3.2209	1
3D	VSMPDVELNLK	1	E9Q616	E9Q616	Ahnak		1	-	0
3D	VSVATPDVSLEASEGAVK	1	E9Q616	E9Q616	Ahnak		1	3.1808	1
3D	AEQEEYVQEGIR	0	E9Q634;P70248	E9Q634	Myo1e;Myo1f	Unconventional myosin-Ie;Unconventional myosin-If		-	0
3D	APESLFLLEEMR	1	E9Q634	E9Q634	Myo1e	Unconventional myosin-Ie		-	0
3D	DIILQSNPLLEAFGNAK	1	E9Q634;P70248	E9Q634	Myo1e;Myo1f	Unconventional myosin-Ie;Unconventional myosin-If	1	-	0
3D	DVLFMDLIELMQSSELPFIK	1	E9Q634	E9Q634	Myo1e	Unconventional myosin-Ie		-	0
3D	ENQCVIISGESGAGK	0	E9Q634	E9Q634	Myo1e	Unconventional myosin-Ie		-	0
3D	GRPTTAGSK	1	E9Q634	E9Q634	Myo1e	Unconventional myosin-Ie		-	0
3D	NFIGDYIGMEERPELQQFVGK	1	E9Q634	E9Q634	Myo1e	Unconventional myosin-Ie		-	0
3D	QGVLHLLQSVNMDSDQFQLGR	0	E9Q634	E9Q634	Myo1e	Unconventional myosin-Ie		-	0
3D	SFHIFYQLIEGASPEQK	1	E9Q634	E9Q634	Myo1e	Unconventional myosin-Ie	1	-	0
3D	VFDFLVDSINK	0	E9Q634	E9Q634	Myo1e	Unconventional myosin-Ie	1	-	0
3D	VLQVSIGPGLPK	2	E9Q634	E9Q634	Myo1e	Unconventional myosin-Ie		-	0
3D	ALIVVPYAEGVIPDETK	2	E9Q6E5	E9Q6E5	Srsf11		1	-	0
3D	FHDPDSAVVAQHLTNTVFVDR	1	E9Q6E5	E9Q6E5	Srsf11		1	-	0
3D	LNHVAAGLVSPSLK	1	E9Q6E5	E9Q6E5	Srsf11			-	0
3D	TLFGFLGK	0	E9Q6E5	E9Q6E5	Srsf11			-	0
3D	KPDGNEK	1	E9Q6J5	E9Q6J5	Bod1l		1	-	0
3D	TGDATTTSSEVGEK	0	E9Q6J5	E9Q6J5	Bod1l			-	0
3D	AEAVHEALESLESVLR	0	E9Q6R7	E9Q6R7	Utrn		2	-	0
3D	ALCLDLLELNTTNEVFK	0	E9Q6R7	E9Q6R7	Utrn		1	-	0
3D	ALEEYQQQLENELK	0	E9Q6R7	E9Q6R7	Utrn			-	0
3D	DFGPSSQHFLSTSVQLPWQR	2	E9Q6R7	E9Q6R7	Utrn		1	-	0
3D	DLHLLEEITPR	1	E9Q6R7	E9Q6R7	Utrn			-	0
3D	DLQGAMDDLDADMK	0	E9Q6R7	E9Q6R7	Utrn			-	0
3D	EGLSTEEVNDVLER	0	E9Q6R7	E9Q6R7	Utrn		1	-	0
3D	EKWENLNAVTSNWQK	0	E9Q6R7	E9Q6R7	Utrn			-	0
3D	ELGQTLIDGGILDDIISEK	0	E9Q6R7	E9Q6R7	Utrn		2	-	0
3D	ELTDLLGLHPR	1	E9Q6R7	E9Q6R7	Utrn			-	0
3D	ENALQDSVLAR	0	E9Q6R7	E9Q6R7	Utrn			-	0
3D	ETDHMLQVLK	0	E9Q6R7	E9Q6R7	Utrn			-	0
3D	EYSVLNAVDQAR	0	E9Q6R7	E9Q6R7	Utrn		1	-	0
3D	GEHLLHEPMEDSKK	1	E9Q6R7	E9Q6R7	Utrn			-	0
3D	GGLEISVPADLDK	1	E9Q6R7	E9Q6R7	Utrn		1	-	0
3D	IIADLEEEQR	0	E9Q6R7	E9Q6R7	Utrn			-	0
3D	LDELNQTGQTLR	0	E9Q6R7	E9Q6R7	Utrn			-	0
3D	LEDSSNQVTQAVAK	0	E9Q6R7	E9Q6R7	Utrn		1	-	0
3D	LLASLEELIK	0	E9Q6R7	E9Q6R7	Utrn			-	0
3D	LLDLLEGLTGTSLPK	1	E9Q6R7	E9Q6R7	Utrn		1	-	0
3D	LLEEYSGDDTR	0	E9Q6R7	E9Q6R7	Utrn		1	-	0
3D	MTELFQSLADLNNVR	0	E9Q6R7	E9Q6R7	Utrn		1	-	0
3D	NGWKPVGDLLIDSLQDHIEK	1	E9Q6R7	E9Q6R7	Utrn			-	0
3D	NLQVEYEQLK	0	E9Q6R7	E9Q6R7	Utrn		1	-	0
3D	QLGEVAAFGGSNIEPSVR	1	E9Q6R7	E9Q6R7	Utrn			-	0
3D	QLGLLLHDAIQIPR	1	E9Q6R7	E9Q6R7	Utrn			-	0
3D	QLLEQPDSDSR	1	E9Q6R7	E9Q6R7	Utrn			-	0
3D	QLQQLSSWLALTEER	0	E9Q6R7	E9Q6R7	Utrn		1	-	0
3D	QSALEAELQTVQTSR	0	E9Q6R7	E9Q6R7	Utrn		1	-	0
3D	QTLDQLSEIGQDVGQLLSNPK	1	E9Q6R7	E9Q6R7	Utrn		1	2.1705	1
3D	SLQNDLEAEQVK	0	E9Q6R7	E9Q6R7	Utrn		1	-	0
3D	SPEELESAVEEMK	1	E9Q6R7	E9Q6R7	Utrn			-	0
3D	STPDPEESPQELTDLAQETEVQAENIK	3	E9Q6R7	E9Q6R7	Utrn			-	0
3D	STSEGVIGDLDTEISWAK	0	E9Q6R7	E9Q6R7	Utrn			-	0
3D	TIPVSSGITSSALPADYLVEINK	2	E9Q6R7	E9Q6R7	Utrn		1	-	0
3D	VFLADQPIEAPEEPR	3	E9Q6R7	E9Q6R7	Utrn		1	-	0
3D	VLYNDLGAQVTEGK	0	E9Q6R7	E9Q6R7	Utrn		1	-	0
3D	VNSLTHMVVIVDENSGESATALLEDQLQK	0	E9Q6R7	E9Q6R7	Utrn		1	-	0
3D	WLQEAETTANVLADASQR	0	E9Q6R7	E9Q6R7	Utrn		1	-	0
3D	YEELSHLAESK	0	E9Q6R7	E9Q6R7	Utrn		1	-	0
3D	AEELGQELK	0	E9Q7G0	E9Q7G0	Numa1			-	0
3D	AIQQVQEK	0	E9Q7G0	E9Q7G0	Numa1			-	0
3D	ALETLQGQLEEK	0	E9Q7G0	E9Q7G0	Numa1		1	-	0
3D	ASDQLGEQQGRPFSSTHAAVK	1	E9Q7G0	E9Q7G0	Numa1			-	0
3D	ASYAEQLSMLK	0	E9Q7G0	E9Q7G0	Numa1			-	0
3D	DAQIAMMQQR	0	E9Q7G0	E9Q7G0	Numa1			-	0
3D	DNAQTSVTQAQQEK	0	E9Q7G0	E9Q7G0	Numa1		1	-	0
3D	EAEQMGGELER	0	E9Q7G0	E9Q7G0	Numa1		1	-	0
3D	EFANHLQQLQGAFNDLIEEHSK	0	E9Q7G0	E9Q7G0	Numa1		1	-	0
3D	EGQQILQQPLPER	2	E9Q7G0	E9Q7G0	Numa1		1	-	0
3D	EKEHPAGGASGEDASGPGTQSETAGK	2	E9Q7G0	E9Q7G0	Numa1			-	0
3D	ELGHNQAASASAQR	0	E9Q7G0	E9Q7G0	Numa1			-	0
3D	ELQQAGLK	0	E9Q7G0	E9Q7G0	Numa1		1	-	0
3D	ELQQTLEQLK	0	E9Q7G0	E9Q7G0	Numa1		1	-	0
3D	EQALSALQLEHTSTQALVSELLPAK	1	E9Q7G0	E9Q7G0	Numa1		1	2.7284	1
3D	GEVLGDALQLDTLK	0	E9Q7G0	E9Q7G0	Numa1			-	0
3D	GQAQADLAQEK	0	E9Q7G0	E9Q7G0	Numa1		1	-	0
3D	HELAEATASQHR	0	E9Q7G0	E9Q7G0	Numa1			-	0
3D	HLCQQLQAEQAAAEK	0	E9Q7G0	E9Q7G0	Numa1			-	0
3D	HPSSTQCLVSVQK	1	E9Q7G0	E9Q7G0	Numa1			-	0
3D	IGELHACIEASHQEQR	0	E9Q7G0	E9Q7G0	Numa1			-	0
3D	IQQLEEAHQAETEALR	0	E9Q7G0	E9Q7G0	Numa1		1	-	0
3D	KLTEHDQASK	0	E9Q7G0	E9Q7G0	Numa1			-	0
3D	LDFVCSFLQK	0	E9Q7G0	E9Q7G0	Numa1		1	-	0
3D	LENELSTALQDK	0	E9Q7G0	E9Q7G0	Numa1		1	-	0
3D	LEQQCQQQQQQVEGLTHSLK	0	E9Q7G0	E9Q7G0	Numa1		1	-	0
3D	LESLQQQLQAANDAR	0	E9Q7G0	E9Q7G0	Numa1		1	-	0
3D	LLQVETASNSAR	0	E9Q7G0	E9Q7G0	Numa1		1	-	0
3D	LQEQLQDLEELQK	0	E9Q7G0	E9Q7G0	Numa1		1	-	0
3D	LQESPAPEKGEVLGDALQLDTLK	2	E9Q7G0	E9Q7G0	Numa1			-	0
3D	LQTQLNELQAQLSQK	0	E9Q7G0	E9Q7G0	Numa1		1	-	0
3D	LVDDLSALQEK	0	E9Q7G0	E9Q7G0	Numa1		1	-	0
3D	QAASSQEPSELEELR	1	E9Q7G0	E9Q7G0	Numa1		1	-	0
3D	QELASQAER	0	E9Q7G0	E9Q7G0	Numa1			-	0
3D	SLEAQVAHADQQLR	0	E9Q7G0	E9Q7G0	Numa1			-	0
3D	TDAETHLAEMR	0	E9Q7G0	E9Q7G0	Numa1			-	0
3D	TTQIINITMTK	0	E9Q7G0	E9Q7G0	Numa1		1	-	0
3D	VEFAALQEALAHALTEK	0	E9Q7G0	E9Q7G0	Numa1		1	-	0
3D	VIEGSEMELAK	0	E9Q7G0	E9Q7G0	Numa1			-	0
3D	VSSETHQGPGTPESK	2	E9Q7G0	E9Q7G0	Numa1			-	0
3D	SMTCPTTGIPEEMLTHIGSVASSVPLEDFK	3	E9Q7L0	E9Q7L0	Ogdhl			-	0
3D	SSQGLEQQVAITR	0	E9Q7L0	E9Q7L0	Ogdhl		1	-	0
3D	VVNAPIFHVNADDPEAVIYVCSVAAEWR	2	E9Q7L0	E9Q7L0	Ogdhl			-	0
3D	ATDYGPEEVCER	1	E9Q7M2	E9Q7M2	Tsc22d2			-	0
3D	HSNTLEQTAER	0	E9Q7M2	E9Q7M2	Tsc22d2		1	-	0
3D	SVAGALAQTLAAAAASVSTPGPSSATPSQPPATCSSR	5	E9Q7M2	E9Q7M2	Tsc22d2		1	-	0
3D	QIEHGHEILNK	0	E9Q7N9	E9Q7N9	Dnah11			-	0
3D	WPLMIDPQQQGIK	2	E9Q7N9	E9Q7N9	Dnah11			-	0
3D	ENQVSVECDATCK	0	E9Q8I7	E9Q8I7	Nfxl1			-	0
3D	DLASAQLVQILHR	0	E9Q912	E9Q912	Rap1gds1		1	-	0
3D	DQEVLLQTGR	0	E9Q912	E9Q912	Rap1gds1			-	0
3D	EMIFEVLAPLAENDAIK	1	E9Q912	E9Q912	Rap1gds1		1	-	0
3D	EQFASTNIAEELVK	0	E9Q912	E9Q912	Rap1gds1		1	-	0
3D	EVQDLAFLDVVSK	0	E9Q912	E9Q912	Rap1gds1		1	-	0
3D	HVEDGNVTVQHAALSALR	0	E9Q912	E9Q912	Rap1gds1		1	-	0
3D	NDGNCIHMVDNGIVEK	0	E9Q912	E9Q912	Rap1gds1			-	0
3D	SVAQQASLTEQR	0	E9Q912	E9Q912	Rap1gds1		1	-	0
3D	VDSNKEDDVAELK	0	E9Q912	E9Q912	Rap1gds1		1	-	0
3D	VLSWIPSNNHQLQLAGALAIANFAR	1	E9Q912	E9Q912	Rap1gds1			-	0
3D	AQNGEFMTHK	0	E9QA15	E9QA15	Cald1		2	-	0
3D	ASGDKEAEGAPQVEAGK	1	E9QA15	E9QA15	Cald1		2	2.3702	2
3D	ASGDKEAEGAPQVEAGKR	1	E9QA15	E9QA15	Cald1		2	2.228	2
3D	ASKPMKPAASDLPVPAEGVR	4	E9QA15	E9QA15	Cald1			-	0
3D	EFDPTITDGSLSGPSR	2	E9QA15	E9QA15	Cald1		1	-	0
3D	GSVFSAPSASGTPNK	2	E9QA15	E9QA15	Cald1		1	-	0
3D	GSVFSAPSASGTPNKETAGLK	2	E9QA15	E9QA15	Cald1		2	2.6026	1
3D	IEGDGEQDMEEIAR	0	E9QA15	E9QA15	Cald1			-	0
3D	KVLEEEEQR	0	E9QA15	E9QA15	Cald1		1	-	0
3D	LEQYTNAIEGTK	0	E9QA15	E9QA15	Cald1		1	-	0
3D	LQEALER	0	E9QA15	E9QA15	Cald1			-	0
3D	MPEDGLSEDK	1	E9QA15	E9QA15	Cald1			-	0
3D	MPEDGLSEDKKPFK	2	E9QA15	E9QA15	Cald1		1	-	0
3D	MQNDSAENETAEGEEKR	0	E9QA15	E9QA15	Cald1			-	0
3D	NSYQDAEDK	0	E9QA15	E9QA15	Cald1			-	0
3D	QKEFDPTITDGSLSGPSR	2	E9QA15	E9QA15	Cald1		1	-	0
3D	QQEAALELEELK	0	E9QA15	E9QA15	Cald1			-	0
3D	QQEAALELEELKK	0	E9QA15	E9QA15	Cald1		1	-	0
3D	RGETENEEFEK	0	E9QA15	E9QA15	Cald1		2	-	0
3D	RMQNDSAENETAEGEEKR	0	E9QA15	E9QA15	Cald1			-	0
3D	RRGETENEEFEK	0	E9QA15	E9QA15	Cald1		1	-	0
3D	SGRYEVEETEVVIK	0	E9QA15	E9QA15	Cald1			-	0
3D	SPAPKPSDLRPGDVSGK	4	E9QA15	E9QA15	Cald1			-	0
3D	STHQAAVVSK	0	E9QA15	E9QA15	Cald1			-	0
3D	VLEEEEQR	0	E9QA15	E9QA15	Cald1			-	0
3D	YEVEETEVVIK	0	E9QA15	E9QA15	Cald1		2	-	0
3D	LFILLDTGTTPVTR	1	E9QAE3	E9QAE3	Btaf1			-	0
3D	FFEVILIDPFHK	1	E9QAZ2;Q9CZM2	E9QAZ2	Gm10020;Rpl15	Ribosomal protein L15;60S ribosomal protein L15	1	1.5898	1
3D	FHHTIGGSR	0	E9QAZ2;Q9CZM2	E9QAZ2	Gm10020;Rpl15	Ribosomal protein L15;60S ribosomal protein L15		-	0
3D	GATYGKPVHHGVNQLK	1	E9QAZ2;Q9CZM2	E9QAZ2	Gm10020;Rpl15	Ribosomal protein L15;60S ribosomal protein L15	2	1.6204	2
3D	NPDTQWITKPVHK	2	E9QAZ2;Q9CZM2	E9QAZ2	Gm10020;Rpl15	Ribosomal protein L15;60S ribosomal protein L15		-	0
3D	RNPDTQWITKPVHK	2	E9QAZ2;Q9CZM2	E9QAZ2	Gm10020;Rpl15	Ribosomal protein L15;60S ribosomal protein L15	1	1.7679	1
3D	SLQSVAEER	0	E9QAZ2;Q9CZM2	E9QAZ2	Gm10020;Rpl15	Ribosomal protein L15;60S ribosomal protein L15	1	-	0
3D	VLNSYWVGEDSTYK	0	E9QAZ2;Q9CZM2	E9QAZ2	Gm10020;Rpl15	Ribosomal protein L15;60S ribosomal protein L15	1	-	0
3D	CNTDDTIGDLKK	0	E9QJZ1;Q9EPV8	E9QJZ1	Gm16381;Ubl5	Ubiquitin-like protein 5	1	-	0
3D	AIIIFVPVPQLK	2	F6SVV1;P62082	F6SVV1	Gm9493;Rps7	40S ribosomal protein S7	1	1.4083	1
3D	AQQNNVEHK	0	F6SVV1;P62082	F6SVV1	Gm9493;Rps7	40S ribosomal protein S7	1	-	0
3D	DVNFEFPEFQL	1	F6SVV1;P62082	F6SVV1	Gm9493;Rps7	40S ribosomal protein S7		-	0
3D	EIEVGGGR	0	F6SVV1;P62082	F6SVV1	Gm9493;Rps7	40S ribosomal protein S7		-	0
3D	ELNITAAK	0	F6SVV1;P62082	F6SVV1	Gm9493;Rps7	40S ribosomal protein S7		-	0
3D	HVVFIAQR	0	F6SVV1;P62082	F6SVV1	Gm9493;Rps7	40S ribosomal protein S7		-	0
3D	IVKPNGEKPDEFESGISQALLELEMNSDLK	2	F6SVV1;P62082	F6SVV1	Gm9493;Rps7	40S ribosomal protein S7	3	1.4427	3
3D	KAIIIFVPVPQLK	2	F6SVV1;P62082	F6SVV1	Gm9493;Rps7	40S ribosomal protein S7		-	0
3D	TLTAVHDAILEDLVFPSEIVGK	1	F6SVV1;P62082	F6SVV1	Gm9493;Rps7	40S ribosomal protein S7	2	1.3518	2
3D	VETFSGVYK	0	F6SVV1;P62082	F6SVV1	Gm9493;Rps7	40S ribosomal protein S7	1	-	0
3D	AQASAPAQAPK	2	F6YH22;F6QL70;P47915	F6YH22	Gm5218;Gm17669;Rpl29	60S ribosomal protein L29	1	1.7226	1
3D	AGELTEDEVER	0	F6YVP7;P62270	F6YVP7	Gm10260;Rps18	40S ribosomal protein S18	1	-	0
3D	IAFAITAIK	0	F6YVP7;P62270	F6YVP7	Gm10260;Rps18	40S ribosomal protein S18		-	0
3D	IPDWFLNR	1	F6YVP7;P62270	F6YVP7	Gm10260;Rps18	40S ribosomal protein S18	1	1.457	1
3D	KADIDLTK	0	F6YVP7;P62270	F6YVP7	Gm10260;Rps18	40S ribosomal protein S18		-	0
3D	RAGELTEDEVER	0	F6YVP7;P62270	F6YVP7	Gm10260;Rps18	40S ribosomal protein S18	1	-	0
3D	SLVIPEK	1	F6YVP7;P62270	F6YVP7	Gm10260;Rps18	40S ribosomal protein S18	1	1.4229	1
3D	VLNTNIDGR	0	F6YVP7;P62270	F6YVP7	Gm10260;Rps18	40S ribosomal protein S18	1	-	0
3D	YSQVLANGLDNK	0	F6YVP7;P62270	F6YVP7	Gm10260;Rps18	40S ribosomal protein S18	1	-	0
3D	ASTALSNEQQAR	0	F6ZDS4	F6ZDS4	Tpr	Nucleoprotein TPR		-	0
3D	ELE-DLLSATK	0	F6ZDS4	F6ZDS4	Tpr	Nucleoprotein TPR	1	-	0
3D	ELLHNQNSWLNTELK	0	F6ZDS4	F6ZDS4	Tpr	Nucleoprotein TPR		-	0
3D	ELMLHAADVEALQAAK	0	F6ZDS4	F6ZDS4	Tpr	Nucleoprotein TPR		-	0
3D	ELQELQDSLNVER	0	F6ZDS4	F6ZDS4	Tpr	Nucleoprotein TPR		-	0
3D	EQQPTSASER	1	F6ZDS4	F6ZDS4	Tpr	Nucleoprotein TPR		-	0
3D	FEVAQVESLR	0	F6ZDS4	F6ZDS4	Tpr	Nucleoprotein TPR	1	-	0
3D	FLAEQQSEIDCLK	0	F6ZDS4	F6ZDS4	Tpr	Nucleoprotein TPR	1	-	0
3D	GAILSEEELAAMSPTAAAVAK	1	F6ZDS4	F6ZDS4	Tpr	Nucleoprotein TPR		-	0
3D	HVEDLLTK	0	F6ZDS4	F6ZDS4	Tpr	Nucleoprotein TPR		-	0
3D	ILLSQTTGMAIPLQASSLDDISLLSTPK	2	F6ZDS4	F6ZDS4	Tpr	Nucleoprotein TPR		-	0
3D	IQQLNEEVGR	0	F6ZDS4	F6ZDS4	Tpr	Nucleoprotein TPR	1	-	0
3D	KLELDILPLQEANAELSEK	1	F6ZDS4	F6ZDS4	Tpr	Nucleoprotein TPR	1	-	0
3D	LDELQASDVAVK	0	F6ZDS4	F6ZDS4	Tpr	Nucleoprotein TPR		-	0
3D	LENSLAELEQLR	0	F6ZDS4	F6ZDS4	Tpr	Nucleoprotein TPR	1	-	0
3D	LQEQVTDLR	0	F6ZDS4	F6ZDS4	Tpr	Nucleoprotein TPR		-	0
3D	LQNEQLEK	0	F6ZDS4	F6ZDS4	Tpr	Nucleoprotein TPR		-	0
3D	LSQEVEYLTEDVK	0	F6ZDS4	F6ZDS4	Tpr	Nucleoprotein TPR		-	0
3D	NIEELQQQNQR	0	F6ZDS4	F6ZDS4	Tpr	Nucleoprotein TPR	1	-	0
3D	NLDVQLLDTK	0	F6ZDS4	F6ZDS4	Tpr	Nucleoprotein TPR	1	-	0
3D	NLGIQSQFTR	0	F6ZDS4	F6ZDS4	Tpr	Nucleoprotein TPR		-	0
3D	NQQLINQQK	0	F6ZDS4	F6ZDS4	Tpr	Nucleoprotein TPR	1	-	0
3D	QAEEQVNDLK	0	F6ZDS4	F6ZDS4	Tpr	Nucleoprotein TPR	1	-	0
3D	QEQIINTMTQDLR	0	F6ZDS4	F6ZDS4	Tpr	Nucleoprotein TPR	1	-	0
3D	QHLNNMEAQLASQSTQR	0	F6ZDS4	F6ZDS4	Tpr	Nucleoprotein TPR		-	0
3D	SLEGQVENLQK	0	F6ZDS4	F6ZDS4	Tpr	Nucleoprotein TPR	1	-	0
3D	SNASLTNNQNLIQSLR	0	F6ZDS4	F6ZDS4	Tpr	Nucleoprotein TPR	1	-	0
3D	SQEQILEILR	0	F6ZDS4	F6ZDS4	Tpr	Nucleoprotein TPR	1	-	0
3D	TDELLALGR	0	F6ZDS4	F6ZDS4	Tpr	Nucleoprotein TPR	1	-	0
3D	TIQDHLLQVEESKDQMEK	0	F6ZDS4	F6ZDS4	Tpr	Nucleoprotein TPR	1	-	0
3D	TLSTVQNEVQEALQR	0	F6ZDS4	F6ZDS4	Tpr	Nucleoprotein TPR	1	-	0
3D	TMAQHEELMK	0	F6ZDS4	F6ZDS4	Tpr	Nucleoprotein TPR	1	-	0
3D	TSNEHLQK	0	F6ZDS4	F6ZDS4	Tpr	Nucleoprotein TPR		-	0
3D	TSTSNVEQYR	0	F6ZDS4	F6ZDS4	Tpr	Nucleoprotein TPR	1	-	0
3D	VLLMELEEAR	0	F6ZDS4	F6ZDS4	Tpr	Nucleoprotein TPR	1	-	0
3D	SIASADMDFNQLEAFLTAQTK	0	F7BCN0;Q8K4M5	F7BCN0	Gm28048;Commd1	COMM domain-containing protein 1	1	-	0
3D	DDPELIDVLVR	1	F8VPK0	F8VPK0	Ttc37			-	0
3D	IMEDLVTSYPDLAEAHALEGR	1	F8VPK0	F8VPK0	Ttc37			-	0
3D	IQNSASAFTMLGYLNEHLQLK	0	F8VPK0	F8VPK0	Ttc37			-	0
3D	QVQHLAETGSSMSDLTELLEK	0	F8VPK0	F8VPK0	Ttc37			-	0
3D	EWNILCITDVVYNHTATNSK	0	F8VPN4	F8VPN4	Agl			-	0
3D	GPNEYIQEIEFENLSPGSVIIFR	2	F8VPN4	F8VPN4	Agl			-	0
3D	GYDELVPHQISVVAEER	1	F8VPN4	F8VPN4	Agl			-	0
3D	HHLTSCHQEQAVNCLLGNVFYER	0	F8VPN4	F8VPN4	Agl			-	0
3D	HLSLGSVQMCGVGK	0	F8VPN4	F8VPN4	Agl			-	0
3D	IEEVVLEAR	0	F8VPN4	F8VPN4	Agl			-	0
3D	IGVDNHVLPLDCVTLQTFLAK	1	F8VPN4	F8VPN4	Agl		1	3.0124	1
3D	NFAEPGSDVYLR	1	F8VPN4	F8VPN4	Agl		1	-	0
3D	NHLTQFSSHFK	0	F8VPN4	F8VPN4	Agl			-	0
3D	NIILAFASTLR	0	F8VPN4	F8VPN4	Agl		1	-	0
3D	YTWSDVGQLVEK	0	F8VPN4	F8VPN4	Agl		1	-	0
3D	AALAEITEMVAQLHGTMIK	0	F8VPU2	F8VPU2	Farp1	FERM, RhoGEF and pleckstrin domain-containing protein 1	1	-	0
3D	DLIGIDNLVTPGR	1	F8VPU2	F8VPU2	Farp1	FERM, RhoGEF and pleckstrin domain-containing protein 1	1	4.1927	1
3D	GLTASNQFK	0	F8VPU2	F8VPU2	Farp1	FERM, RhoGEF and pleckstrin domain-containing protein 1		-	0
3D	HSEALEALETSIK	0	F8VPU2	F8VPU2	Farp1	FERM, RhoGEF and pleckstrin domain-containing protein 1		-	0
3D	IMEFHHSHVGQTPAESDFQLLEVAR	1	F8VPU2	F8VPU2	Farp1	FERM, RhoGEF and pleckstrin domain-containing protein 1		-	0
3D	IQMLDDTQEAFEVPQR	1	F8VPU2	F8VPU2	Farp1	FERM, RhoGEF and pleckstrin domain-containing protein 1	1	-	0
3D	QSPQSASLTFGEGTESPGGQSCQQAK	2	F8VPU2	F8VPU2	Farp1	FERM, RhoGEF and pleckstrin domain-containing protein 1		-	0
3D	SLVSQPTAPNSEVPK	3	F8VPU2	F8VPU2	Farp1	FERM, RhoGEF and pleckstrin domain-containing protein 1	1	-	0
3D	SPDEATAADQESEDDLSASR	1	F8VPU2	F8VPU2	Farp1	FERM, RhoGEF and pleckstrin domain-containing protein 1		-	0
3D	VHGQLPLYGMTIEESEEEWGVPHCLTLR	2	F8VPU2	F8VPU2	Farp1	FERM, RhoGEF and pleckstrin domain-containing protein 1		-	0
3D	VLFDAVCNHLNLVEGDYFGLEFPDHR	1	F8VPU2	F8VPU2	Farp1	FERM, RhoGEF and pleckstrin domain-containing protein 1		-	0
3D	GAGLGAQTPDSR	1	F8VPZ9	F8VPZ9	Gltscr1			-	0
3D	LLLLEESR	0	F8VPZ9	F8VPZ9	Gltscr1			-	0
3D	EIIFDLLSVGK	0	F8VQ05	F8VQ05	Fryl		1	-	0
3D	TLDFHFDISETPIIGNK	1	F8VQ05	F8VQ05	Fryl			-	0
3D	LGLLALINEESHFPQATDSTLLEK	1	F8VQB6	F8VQB6	Myo10	Unconventional myosin-X		-	0
3D	AIELLQEFSDQHPENAAEIK	1	F8VQC1	F8VQC1	Srp72	Signal recognition particle subunit SRP72	1	2.2862	1
3D	ALLAMYTNQAEQCR	0	F8VQC1	F8VQC1	Srp72	Signal recognition particle subunit SRP72		-	0
3D	ELYGQVLYR	0	F8VQC1	F8VQC1	Srp72	Signal recognition particle subunit SRP72	1	-	0
3D	GTQGATAGASSELDASK	0	F8VQC1	F8VQC1	Srp72	Signal recognition particle subunit SRP72	1	-	0
3D	HQKPAGAPATK	2	F8VQC1	F8VQC1	Srp72	Signal recognition particle subunit SRP72	1	2.804	1
3D	ILQINKDDVTALHCK	0	F8VQC1	F8VQC1	Srp72	Signal recognition particle subunit SRP72		-	0
3D	KTNLSAVVAAQSNWEK	0	F8VQC1	F8VQC1	Srp72	Signal recognition particle subunit SRP72		-	0
3D	LTNAEGVEFK	0	F8VQC1	F8VQC1	Srp72	Signal recognition particle subunit SRP72		-	0
3D	TEEALQLYNQIIK	0	F8VQC1	F8VQC1	Srp72	Signal recognition particle subunit SRP72	1	-	0
3D	TIESATQQTDK	0	F8VQC1	F8VQC1	Srp72	Signal recognition particle subunit SRP72	1	-	0
3D	VDVEALENSPGATYIR	1	F8VQC1	F8VQC1	Srp72	Signal recognition particle subunit SRP72	1	-	0
3D	VLANNSLSFEK	0	F8VQC1	F8VQC1	Srp72	Signal recognition particle subunit SRP72		-	0
3D	VVPENLGLQEGTHELCYNAACALIGQGQLTQAMK	1	F8VQC1	F8VQC1	Srp72	Signal recognition particle subunit SRP72		-	0
3D	YDECLAVYR	0	F8VQC1	F8VQC1	Srp72	Signal recognition particle subunit SRP72	1	-	0
3D	VGAGAPVYMAAVLEYLTAEILELAGNAAR	1	F8WIX8;Q64523;Q6GSS7	F8WIX8	Hist1h2al;Hist2h2ac;Hist2h2aa1	Histone H2A;Histone H2A type 2-C;Histone H2A type 2-A	2	1.3982	1
3D	VTIAQGGVLPNIQAVLLPK	2	F8WIX8;Q64523;Q6GSS7	F8WIX8	Hist1h2al;Hist2h2ac;Hist2h2aa1	Histone H2A;Histone H2A type 2-C;Histone H2A type 2-A	4	-	0
3D	MYGCDLGSDGR	0	G3UXE9	G3UXE9	Gm8909			-	0
3D	FSNQETCVEIGESVR	0	G3UXL2;Q9D7G0;Q8C5R8	G3UXL2	Prps1l3;Prps1;Prps1l1	Ribose-phosphate pyrophosphokinase 1		-	0
3D	INNACFEAVVVTNTIPQEDK	1	G3UXL2;Q9D7G0	G3UXL2	Prps1l3;Prps1	Ribose-phosphate pyrophosphokinase 1		-	0
3D	LNVDFALIHK	0	G3UXL2;Q9D7G0	G3UXL2	Prps1l3;Prps1	Ribose-phosphate pyrophosphokinase 1		-	0
3D	NCTIVSPDAGGAK	1	G3UXL2;Q9D7G0;Q8C5R8	G3UXL2	Prps1l3;Prps1;Prps1l1	Ribose-phosphate pyrophosphokinase 1	1	1.7742	1
3D	DCYEVLGVSR	0	G3UZK1	G3UZK1	Gm20503	Guanine nucleotide-binding protein subunit gamma		-	0
3D	VSQAAAELQQYCIQNACK	0	G3UZK1;Q9CXP8	G3UZK1	Gm20503;Gng10	Guanine nucleotide-binding protein subunit gamma;Guanine nucleotide-binding protein G(I)/G(S)/G(O) subunit gamma-10		-	0
3D	AVITSLLDQIPEMFADTR	1	G3X972	G3X972	Sec24c			-	0
3D	CTSYNIPCTSDMAK	1	G3X972	G3X972	Sec24c			-	0
3D	ETETVFAPVIQAGMEALK	1	G3X972	G3X972	Sec24c		1	1.3837	1
3D	IHNLALNCCTQLADLYR	0	G3X972	G3X972	Sec24c			-	0
3D	LFLFHTSLPIAEAPGK	2	G3X972	G3X972	Sec24c		1	1.536	1
3D	LLPVYLNCVLK	1	G3X972	G3X972	Sec24c			-	0
3D	NCETDTLINYMAK	0	G3X972	G3X972	Sec24c			-	0
3D	SDVLQPGAEVTTDDR	1	G3X972	G3X972	Sec24c			-	0
3D	VDAYDRPELSLGSYEFLATVDYCK	1	G3X972	G3X972	Sec24c			-	0
3D	YACFQVENDQER	0	G3X972	G3X972	Sec24c			-	0
3D	EMGSASQANIR	0	G3X9B1	G3X9B1	Heatr1		1	-	0
3D	FAALITVLALAEK	0	G3X9B1	G3X9B1	Heatr1			-	0
3D	FELVIDHLIPK	1	G3X9B1	G3X9B1	Heatr1		1	-	0
3D	STSELVHSEVCLLSALAALHK	0	G3X9B1	G3X9B1	Heatr1		1	-	0
3D	VTLILELLQHK	0	G3X9B1	G3X9B1	Heatr1			-	0
3D	IPVPEDK	2	G3X9L6;Q9DCX2	G3X9L6	Gm10250;Atp5h	ATP synthase subunit d, mitochondrial	1	1.196	1
3D	IPVPEDKYTALVDQEEKEDVK	2	G3X9L6;Q9DCX2	G3X9L6	Gm10250;Atp5h	ATP synthase subunit d, mitochondrial		-	0
3D	LASLSEKPPAIDWAYYR	2	G3X9L6;Q9DCX2	G3X9L6	Gm10250;Atp5h	ATP synthase subunit d, mitochondrial	1	-	0
3D	NIIPFDQMTIDDLNEIFPETK	2	G3X9L6;Q9DCX2	G3X9L6	Gm10250;Atp5h	ATP synthase subunit d, mitochondrial		-	0
3D	SCAEFVSGSQLR	0	G3X9L6;Q9DCX2	G3X9L6	Gm10250;Atp5h	ATP synthase subunit d, mitochondrial	1	-	0
3D	TIDWVSFVEVMPQNQK	1	G3X9L6;Q9DCX2	G3X9L6	Gm10250;Atp5h	ATP synthase subunit d, mitochondrial	1	-	0
3D	YPYWPHQPIENL	3	G3X9L6;Q9DCX2	G3X9L6	Gm10250;Atp5h	ATP synthase subunit d, mitochondrial	1	1.5063	1
3D	YTALVDQEEK	0	G3X9L6;Q9DCX2	G3X9L6	Gm10250;Atp5h	ATP synthase subunit d, mitochondrial		-	0
3D	YTALVDQEEKEDVK	0	G3X9L6;Q9DCX2	G3X9L6	Gm10250;Atp5h	ATP synthase subunit d, mitochondrial	2	-	0
3D	CGILHPGEDFLCLEGK	1	G5E829	G5E829	Atp2b1	Plasma membrane calcium-transporting ATPase 1		-	0
3D	EANHDGDFGITLTELR	0	G5E829	G5E829	Atp2b1	Plasma membrane calcium-transporting ATPase 1	1	-	0
3D	EASDIILTDDNFTSIVK	0	G5E829;Q0VF55;Q6Q477	G5E829	Atp2b1;Atp2b3;Atp2b4	Plasma membrane calcium-transporting ATPase 1;Calcium-transporting ATPase	1	-	0
3D	GGQVIQIPVADITVGDIAQVK	1	G5E829	G5E829	Atp2b1	Plasma membrane calcium-transporting ATPase 1	1	-	0
3D	GIIDSTVSEQR	0	G5E829	G5E829	Atp2b1	Plasma membrane calcium-transporting ATPase 1	1	-	0
3D	HLDACETMGNATAICSDK	0	G5E829;Q0VF55;Q9R0K7;Q6Q477	G5E829	Atp2b1;Atp2b3;Atp2b2;Atp2b4	Plasma membrane calcium-transporting ATPase 1;Calcium-transporting ATPase;Plasma membrane calcium-transporting ATPase 2	1	-	0
3D	IDESSLTGESDHVK	0	G5E829;Q6Q477	G5E829	Atp2b1;Atp2b4	Plasma membrane calcium-transporting ATPase 1;Calcium-transporting ATPase		-	0
3D	IDESSLTGESDHVKK	0	G5E829;Q6Q477	G5E829	Atp2b1;Atp2b4	Plasma membrane calcium-transporting ATPase 1;Calcium-transporting ATPase		-	0
3D	IQESYGDVYGICTK	0	G5E829	G5E829	Atp2b1	Plasma membrane calcium-transporting ATPase 1		-	0
3D	MGDMANNSVAYSGVKNSLK	0	G5E829	G5E829	Atp2b1	Plasma membrane calcium-transporting ATPase 1		-	0
3D	QVVAVTGDGTNDGPALK	1	G5E829;Q0VF55;Q9R0K7;Q6Q477	G5E829	Atp2b1;Atp2b3;Atp2b2;Atp2b4	Plasma membrane calcium-transporting ATPase 1;Calcium-transporting ATPase;Plasma membrane calcium-transporting ATPase 2	1	-	0
3D	SLDKDPLLLSGTHVMEGSGR	1	G5E829	G5E829	Atp2b1	Plasma membrane calcium-transporting ATPase 1		-	0
3D	TSPNEGLSGNPADLER	2	G5E829	G5E829	Atp2b1	Plasma membrane calcium-transporting ATPase 1	1	1.6509	1
3D	VYTFNSVR	0	G5E829;Q0VF55;Q9R0K7;Q6Q477	G5E829	Atp2b1;Atp2b3;Atp2b2;Atp2b4	Plasma membrane calcium-transporting ATPase 1;Calcium-transporting ATPase;Plasma membrane calcium-transporting ATPase 2		-	0
3D	YGDLLPADGILIQGNDLK	1	G5E829;Q6Q477	G5E829	Atp2b1;Atp2b4	Plasma membrane calcium-transporting ATPase 1;Calcium-transporting ATPase	1	2.1291	1
3D	IDPLALVQAIER	1	G5E870	G5E870	Trip12	E3 ubiquitin-protein ligase TRIP12	1	-	0
3D	IVVGALQMAEILMQK	0	G5E870	G5E870	Trip12	E3 ubiquitin-protein ligase TRIP12		-	0
3D	LLDTNPEINQSDSQDSR	1	G5E870	G5E870	Trip12	E3 ubiquitin-protein ligase TRIP12		-	0
3D	MSNRPNNNPGGSLR	2	G5E870	G5E870	Trip12	E3 ubiquitin-protein ligase TRIP12		-	0
3D	SSAVVVDAIPVFLEK	1	G5E870	G5E870	Trip12	E3 ubiquitin-protein ligase TRIP12	1	-	0
3D	AAFVTLLTGAK	0	G5E895	G5E895	Akr1b10		1	-	0
3D	DGMELVPQPDDGTSICQCHR	2	G5E897	G5E897	Kdelc2			-	0
3D	DIILPTYDVTHSTLEAMR	1	G5E897	G5E897	Kdelc2		2	-	0
3D	IEILHGSEHVAHSPYILK	1	G5E897	G5E897	Kdelc2		1	-	0
3D	KVTLPDLEFYINLGDWPLEHR	2	G5E897	G5E897	Kdelc2		2	-	0
3D	YPYLMLGDSLVLK	1	G5E897	G5E897	Kdelc2		2	-	0
3D	NATTDALTSVLTK	0	G5E8K5	G5E8K5	Ank3	Ankyrin-3		-	0
3D	SGLTPLHVAAHYDNQK	1	G5E8K5	G5E8K5	Ank3	Ankyrin-3	1	-	0
3D	VNVAEVLVNQGAHVDAQTK	0	G5E8K5	G5E8K5	Ank3	Ankyrin-3	1	-	0
3D	HSLPSGLGLSETQITSHGFDSTK	1	G5E8V9	G5E8V9	Arfip1			-	0
3D	LTQQAGDLTVPAGGQR	1	G5E8V9	G5E8V9	Arfip1		1	-	0
3D	NGETLLGAINFFIASVNTLVNK	0	G5E8V9;E9QAY5	G5E8V9	Arfip1			-	0
3D	NSAAEIPVTSNGEVDDAHEHGYNR	1	G5E8V9	G5E8V9	Arfip1			-	0
3D	QLGDAFADLSLK	0	G5E8V9;E9QAY5	G5E8V9	Arfip1			-	0
3D	TDLEELNLGPR	1	G5E8V9;E9QAY5	G5E8V9	Arfip1		1	4.216	1
3D	TIEDTLMTVK	0	G5E8V9;E9QAY5	G5E8V9	Arfip1			-	0
3D	ACLLSCPGMEK	1	J3QMK6	J3QMK6	1700055N04Rik	Aldehyde dehydrogenase		-	0
3D	HLTPITLELGGK	1	J3QMK6;E9Q3E1;Q80VQ0	J3QMK6	1700055N04Rik;Aldh3b2;Aldh3b1	Aldehyde dehydrogenase;Aldehyde dehydrogenase family 3 member B1		-	0
3D	SVIEDVINDVR	0	J3QNT2;Q99PM3	J3QNT2	Gm5435;Gtf2a1	Transcription initiation factor IIA subunit 1;Transcription initiation factor IIA alpha chain;Transcription initiation factor IIA beta chain	1	-	0
3D	TIADSLINNLLR	0	L0N7N1	L0N7N1	Kif14	Kinesin-like protein KIF14		-	0
3D	AAQLCGAGMAAVVDK	0	O08528	O08528	Hk2	Hexokinase-2		-	0
3D	ASGCEGEDVVTLLK	0	O08528	O08528	Hk2	Hexokinase-2	1	-	0
3D	CDVSFLESEDGSGK	0	O08528	O08528	Hk2	Hexokinase-2	1	-	0
3D	DVSDIEDDKDGIQK	0	O08528	O08528	Hk2	Hexokinase-2	1	-	0
3D	FLSQIESDCLALLQVR	0	O08528	O08528	Hk2	Hexokinase-2		-	0
3D	GAALITAVACR	0	O08528	O08528	Hk2	Hexokinase-2		-	0
3D	GDFLALDLGGTNFR	0	O08528	O08528	Hk2	Hexokinase-2	1	-	0
3D	GLGATTHPTAAVK	1	O08528	O08528	Hk2	Hexokinase-2		-	0
3D	HIDMVEGDEGR	0	O08528	O08528	Hk2	Hexokinase-2	1	-	0
3D	HLGLESTCDDSIIVK	0	O08528	O08528	Hk2	Hexokinase-2		-	0
3D	LDESFLVSWTK	0	O08528	O08528	Hk2	Hexokinase-2	1	-	0
3D	LGLSPLQEDCVATHR	1	O08528	O08528	Hk2	Hexokinase-2	1	-	0
3D	LSDETLLEISR	0	O08528	O08528	Hk2	Hexokinase-2	1	-	0
3D	LSHEQLLEVK	0	O08528	O08528	Hk2	Hexokinase-2	1	-	0
3D	LSPELLTTGSFETK	1	O08528	O08528	Hk2	Hexokinase-2	1	3.5076	1
3D	MISGMYMGELVR	0	O08528	O08528	Hk2	Hexokinase-2		-	0
3D	NVELVDGEEGR	0	O08528	O08528	Hk2	Hexokinase-2	1	-	0
3D	STPDGTEHGEFLALDLGGTNFR	1	O08528	O08528	Hk2	Hexokinase-2	1	3.5305	1
3D	TVFDVAVDELSLNPGK	1	O08528	O08528	Hk2	Hexokinase-2	1	-	0
3D	VEMENQIYAIPEDIMR	1	O08528	O08528	Hk2	Hexokinase-2	1	-	0
3D	VTVGVDGTLYK	0	O08528;Q91W97	O08528	Hk2;Hkdc1	Hexokinase-2;Putative hexokinase HKDC1		-	0
3D	ADYQAVDDEIEANIEEIDANEEDIDDGFRR	0	O08529	O08529	Capn2	Calpain-2 catalytic subunit	1	-	0
3D	DGELLFVHSAEGSEFWSALLEK	0	O08529	O08529	Capn2	Calpain-2 catalytic subunit	1	-	0
3D	DREAAEGLGSHER	0	O08529	O08529	Capn2	Calpain-2 catalytic subunit	1	-	0
3D	EAAEGLGSHER	0	O08529	O08529	Capn2	Calpain-2 catalytic subunit	1	-	0
3D	EFYILWTK	0	O08529	O08529	Capn2	Calpain-2 catalytic subunit	1	-	0
3D	FADDELIIDFDNFVR	0	O08529	O08529	Capn2	Calpain-2 catalytic subunit	1	-	0
3D	GCTFLVGLIQK	0	O08529	O08529	Capn2	Calpain-2 catalytic subunit	1	-	0
3D	GHAYSVTGAEEVESSGSLQK	0	O08529	O08529	Capn2	Calpain-2 catalytic subunit	1	-	0
3D	GSLLGCSIDITSAADSEAVTYQK	0	O08529	O08529	Capn2	Calpain-2 catalytic subunit	2	-	0
3D	IMVDMLDEDGSGK	0	O08529	O08529	Capn2	Calpain-2 catalytic subunit	1	-	0
3D	KADYQAVDDEIEANIEEIDANEEDIDDGFR	0	O08529	O08529	Capn2	Calpain-2 catalytic subunit	1	-	0
3D	KADYQAVDDEIEANIEEIDANEEDIDDGFRR	0	O08529	O08529	Capn2	Calpain-2 catalytic subunit	2	-	0
3D	KMGEDMHTIGFGIYEVPEELTGQTNIHLGK	1	O08529	O08529	Capn2	Calpain-2 catalytic subunit		-	0
3D	LEEEDEDEEDGERGCTFLVGLIQK	0	O08529	O08529	Capn2	Calpain-2 catalytic subunit	1	-	0
3D	LEICNLTPDTLTCDSYK	1	O08529	O08529	Capn2	Calpain-2 catalytic subunit	1	-	0
3D	LPCQLHQVIVAR	1	O08529	O08529	Capn2	Calpain-2 catalytic subunit	2	1.7594	2
3D	MGEDMHTIGFGIYEVPEELTGQTNIHLGK	1	O08529	O08529	Capn2	Calpain-2 catalytic subunit	2	-	0
3D	NECLEAGALFQDPSFPALPSSLGYK	3	O08529	O08529	Capn2	Calpain-2 catalytic subunit	1	1.7126	1
3D	NPWGQVEWTGK	1	O08529	O08529	Capn2	Calpain-2 catalytic subunit	1	1.4568	1
3D	NYPNTFWMNPQYLIK	2	O08529	O08529	Capn2	Calpain-2 catalytic subunit	1	2.0489	1
3D	RGSTAGGCR	0	O08529;Q6J756;O35350	O08529	Capn2;Capn11;Capn1	Calpain-2 catalytic subunit;Calpain-11;Calpain-1 catalytic subunit		-	0
3D	RPTEICADPQFIIGGATR	2	O08529	O08529	Capn2	Calpain-2 catalytic subunit	1	-	0
3D	SDGFSIETCK	0	O08529	O08529	Capn2	Calpain-2 catalytic subunit	1	-	0
3D	SDTFINLR	0	O08529	O08529	Capn2	Calpain-2 catalytic subunit	1	-	0
3D	SGTMNSYEMR	0	O08529	O08529	Capn2	Calpain-2 catalytic subunit	1	-	0
3D	WNDNCPSWNTVDPEVR	2	O08529	O08529	Capn2	Calpain-2 catalytic subunit	1	-	0
3D	YLNQDYETLR	0	O08529	O08529	Capn2	Calpain-2 catalytic subunit	1	-	0
3D	DPCAGPVCDCK	2	O08532	O08532	Cacna2d1	Voltage-dependent calcium channel subunit alpha-2/delta-1;Voltage-dependent calcium channel subunit alpha-2-1;Voltage-dependent calcium channel subunit delta-1		-	0
3D	EAGENWQENPETYEDSFYK	1	O08532	O08532	Cacna2d1	Voltage-dependent calcium channel subunit alpha-2/delta-1;Voltage-dependent calcium channel subunit alpha-2-1;Voltage-dependent calcium channel subunit delta-1		-	0
3D	FVVTDGGITR	0	O08532	O08532	Cacna2d1	Voltage-dependent calcium channel subunit alpha-2/delta-1;Voltage-dependent calcium channel subunit alpha-2-1;Voltage-dependent calcium channel subunit delta-1		-	0
3D	GYYYEIPSIGAIR	1	O08532	O08532	Cacna2d1	Voltage-dependent calcium channel subunit alpha-2/delta-1;Voltage-dependent calcium channel subunit alpha-2-1;Voltage-dependent calcium channel subunit delta-1		-	0
3D	NQLILGVMGVDVSLEDIKR	0	O08532	O08532	Cacna2d1	Voltage-dependent calcium channel subunit alpha-2/delta-1;Voltage-dependent calcium channel subunit alpha-2-1;Voltage-dependent calcium channel subunit delta-1		-	0
3D	NRDEDPTLLWQVFGSATGLAR	1	O08532	O08532	Cacna2d1	Voltage-dependent calcium channel subunit alpha-2/delta-1;Voltage-dependent calcium channel subunit alpha-2-1;Voltage-dependent calcium channel subunit delta-1	1	-	0
3D	TASGVTQLADIYEK	0	O08532	O08532	Cacna2d1	Voltage-dependent calcium channel subunit alpha-2/delta-1;Voltage-dependent calcium channel subunit alpha-2-1;Voltage-dependent calcium channel subunit delta-1		-	0
3D	TPNNPSCNTDLINR	2	O08532	O08532	Cacna2d1	Voltage-dependent calcium channel subunit alpha-2/delta-1;Voltage-dependent calcium channel subunit alpha-2-1;Voltage-dependent calcium channel subunit delta-1		-	0
3D	YQDLYTVEPNNAR	1	O08532	O08532	Cacna2d1	Voltage-dependent calcium channel subunit alpha-2/delta-1;Voltage-dependent calcium channel subunit alpha-2-1;Voltage-dependent calcium channel subunit delta-1		-	0
3D	ADETKDEQFEQCVQNFNK	0	O08539	O08539	Bin1	Myc box-dependent-interacting protein 1	2	-	0
3D	HHYESLQTAK	0	O08539	O08539	Bin1	Myc box-dependent-interacting protein 1	1	-	0
3D	LNQNLNDVLVSLEK	0	O08539	O08539	Bin1	Myc box-dependent-interacting protein 1	1	-	0
3D	LVDQALLTMDTYLGQFPDIK	1	O08539	O08539	Bin1	Myc box-dependent-interacting protein 1		-	0
3D	VGFYVNTFQSIAGLEENFHK	0	O08539	O08539	Bin1	Myc box-dependent-interacting protein 1	1	-	0
3D	VNHEPEPASGASPGATIPK	4	O08539	O08539	Bin1	Myc box-dependent-interacting protein 1		-	0
3D	VQAQHDYTATDTDELQLK	0	O08539	O08539	Bin1	Myc box-dependent-interacting protein 1		-	0
3D	DLQQYQSQAK	0	O08547	O08547	Sec22b	Vesicle-trafficking protein SEC22b	1	-	0
3D	GEALSALDSK	0	O08547	O08547	Sec22b	Vesicle-trafficking protein SEC22b	1	-	0
3D	IMVANIEEVLQR	0	O08547	O08547	Sec22b	Vesicle-trafficking protein SEC22b	1	-	0
3D	KLAFAYLEDLHSEFDEQHGK	0	O08547	O08547	Sec22b	Vesicle-trafficking protein SEC22b	2	-	0
3D	KLNEQSPTR	1	O08547	O08547	Sec22b	Vesicle-trafficking protein SEC22b	1	2.3638	1
3D	KVPTVSRPYSFIEFDTFIQK	2	O08547	O08547	Sec22b	Vesicle-trafficking protein SEC22b		-	0
3D	NLGSINTELQDVQR	0	O08547	O08547	Sec22b	Vesicle-trafficking protein SEC22b	1	-	0
3D	VADGLPLAASMQEDEQSGR	1	O08547	O08547	Sec22b	Vesicle-trafficking protein SEC22b	2	-	0
3D	VPTVSRPYSFIEFDTFIQK	2	O08547	O08547	Sec22b	Vesicle-trafficking protein SEC22b	1	2.1194	1
3D	DHGVNSFLVYMAFK	0	O08553	O08553	Dpysl2	Dihydropyrimidinase-related protein 2	1	-	0
3D	DIGAIAQVHAENGDIIAEEQQR	0	O08553	O08553	Dpysl2	Dihydropyrimidinase-related protein 2	2	-	0
3D	DNFTLIPEGTNGTEER	1	O08553	O08553	Dpysl2	Dihydropyrimidinase-related protein 2	1	1.7987	1
3D	FQMPDQGMTSADDFFQGTK	1	O08553	O08553	Dpysl2	Dihydropyrimidinase-related protein 2	1	-	0
3D	GIQEEMEALVK	0	O08553	O08553	Dpysl2	Dihydropyrimidinase-related protein 2	1	-	0
3D	GLYDGPVCEVSVTPK	2	O08553	O08553	Dpysl2	Dihydropyrimidinase-related protein 2	1	-	0
3D	GSPLVVISQGK	1	O08553	O08553	Dpysl2	Dihydropyrimidinase-related protein 2	1	-	0
3D	GTVVYGEPITASLGTDGSHYWSK	1	O08553	O08553	Dpysl2	Dihydropyrimidinase-related protein 2	2	1.9977	1
3D	ILDLGITGPEGHVLSRPEEVEAEAVNR	2	O08553	O08553	Dpysl2	Dihydropyrimidinase-related protein 2	1	1.6434	1
3D	ISVGSDADLVIWDPDSVK	1	O08553	O08553	Dpysl2	Dihydropyrimidinase-related protein 2	1	-	0
3D	IVLEDGTLHVTEGSGR	0	O08553	O08553	Dpysl2	Dihydropyrimidinase-related protein 2	1	-	0
3D	IVNDDQSFYADIYMEDGLIK	0	Q62188;O08553	O08553	Dpysl3;Dpysl2	Dihydropyrimidinase-related protein 3;Dihydropyrimidinase-related protein 2	3	-	0
3D	KGTVVYGEPITASLGTDGSHYWSK	1	O08553	O08553	Dpysl2	Dihydropyrimidinase-related protein 2		-	0
3D	MDENQFVAVTSTNAAK	0	Q62188;O08553	O08553	Dpysl3;Dpysl2	Dihydropyrimidinase-related protein 3;Dihydropyrimidinase-related protein 2	2	-	0
3D	MSVIWDK	0	Q62188;O08553	O08553	Dpysl3;Dpysl2	Dihydropyrimidinase-related protein 3;Dihydropyrimidinase-related protein 2		-	0
3D	MVIPGGIDVHTR	1	O08553	O08553	Dpysl2	Dihydropyrimidinase-related protein 2		-	0
3D	NLHQSGFSLSGAQIDDNIPR	1	O08553	O08553	Dpysl2	Dihydropyrimidinase-related protein 2	2	1.2853	2
3D	QIGENLIVPGGVK	1	O08553	O08553	Dpysl2	Dihydropyrimidinase-related protein 2	1	1.6123	1
3D	SAAEVIAQAR	0	O08553	O08553	Dpysl2	Dihydropyrimidinase-related protein 2		-	0
3D	SCCDYSLHVDITEWHK	0	O08553	O08553	Dpysl2	Dihydropyrimidinase-related protein 2	2	-	0
3D	SITIANQTNCPLYVTK	1	O08553	O08553	Dpysl2	Dihydropyrimidinase-related protein 2	1	1.8633	1
3D	THNSALEYNIFEGMECR	0	O08553	O08553	Dpysl2	Dihydropyrimidinase-related protein 2	2	-	0
3D	VFNLYPR	1	O08553	O08553	Dpysl2	Dihydropyrimidinase-related protein 2		-	0
3D	CGGDIAFHLNPR	1	O08573	O08573	Lgals9	Galectin-9	1	-	0
3D	FEEGGYVVCNTK	0	O08573	O08573	Lgals9	Galectin-9	1	-	0
3D	NTQINNSWGQEER	0	O08573	O08573	Lgals9	Galectin-9	1	-	0
3D	DYNDDYYEESYLTTK	0	O08579	O08579	Emd	Emerin	1	-	0
3D	KEDALLYQSK	0	O08579	O08579	Emd	Emerin	1	-	0
3D	LIYGQDSAYQSIAHYRPISNVSR	1	O08579	O08579	Emd	Emerin	1	-	0
3D	SSLGLSYYPTSSTSSVSSSSSSPSSWLTR	2	O08579	O08579	Emd	Emerin		-	0
3D	TYGEPESVGMSK	1	O08579	O08579	Emd	Emerin	1	2.2763	1
3D	LVLVSPTSEQYDSLLR	1	O08582	O08582	Gtpbp1	GTP-binding protein 1		-	0
3D	VGDNDFLEVR	0	O08582	O08582	Gtpbp1	GTP-binding protein 1		-	0
3D	VITFIDLAGHEK	0	O08582	O08582	Gtpbp1	GTP-binding protein 1		-	0
3D	ADKMDMSLDDIIK	0	O08583;Q9JJW6	O08583	Alyref;Alyref2	THO complex subunit 4;Aly/REF export factor 2		-	0
3D	LLVSNLDFGVSDADIQELFAEFGTLK	0	O08583;Q9JJW6	O08583	Alyref;Alyref2	THO complex subunit 4;Aly/REF export factor 2		-	0
3D	MDMSLDDIIK	0	O08583;Q9JJW6	O08583	Alyref;Alyref2	THO complex subunit 4;Aly/REF export factor 2		-	0
3D	QLPDKWQHDLFDSGFGGGAGVETGGK	1	O08583	O08583	Alyref	THO complex subunit 4	1	1.2065	1
3D	QQLSAEELDAQLDAYNAR	0	O08583	O08583	Alyref	THO complex subunit 4	2	-	0
3D	QYNGVPLDGRPMNIQLVTSQIDTQR	2	O08583	O08583	Alyref	THO complex subunit 4	1	-	0
3D	SLGTADVHFER	0	O08583;Q9JJW6	O08583	Alyref;Alyref2	THO complex subunit 4;Aly/REF export factor 2	1	-	0
3D	WQHDLFDSGFGGGAGVETGGK	0	O08583	O08583	Alyref	THO complex subunit 4		-	0
3D	ELEEWYAR	0	O08585	O08585	Clta	Clathrin light chain A		-	0
3D	LEALDANSR	0	O08585	O08585	Clta	Clathrin light chain A	1	-	0
3D	AAHVFFTDSCPDALFNELVK	1	O08599	O08599	Stxbp1	Syntaxin-binding protein 1		-	0
3D	DNALLAQLIQDK	0	O08599	O08599	Stxbp1	Syntaxin-binding protein 1	1	-	0
3D	LIQHAQIPPEDSEIITNMAHLGVPIVTDSTLR	3	O08599	O08599	Stxbp1	Syntaxin-binding protein 1	1	-	0
3D	YETSGIGEAR	0	O08599	O08599	Stxbp1	Syntaxin-binding protein 1		-	0
3D	ALDQASEEIWNDFR	0	O08663	O08663	Metap2	Methionine aminopeptidase 2	1	-	0
3D	GAVSAVQQELDKESGALVDEVAK	0	O08663	O08663	Metap2	Methionine aminopeptidase 2	1	-	0
3D	GVVHDDMECSHYMK	0	O08663	O08663	Metap2	Methionine aminopeptidase 2		-	0
3D	NFDVGHVPIR	1	O08663	O08663	Metap2	Methionine aminopeptidase 2		-	0
3D	QLESQALEEK	0	O08663	O08663	Metap2	Methionine aminopeptidase 2		-	0
3D	DFTPVCTTELGR	1	O08709;Q8BG37	O08709	Prdx6;Prdx6b	Peroxiredoxin-6	1	1.4529	1
3D	DINAYNGETPTEK	1	O08709	O08709	Prdx6	Peroxiredoxin-6	1	1.2997	1
3D	DLAILLGMLDPVEK	1	O08709	O08709	Prdx6	Peroxiredoxin-6	4	0.93598	2
3D	FHDFLGDSWGILFSHPR	1	O08709	O08709	Prdx6	Peroxiredoxin-6	2	1.5495	2
3D	GESVMVVPTLSEEEAK	1	O08709	O08709	Prdx6	Peroxiredoxin-6	1	-	0
3D	KGESVMVVPTLSEEEAK	1	O08709	O08709	Prdx6	Peroxiredoxin-6	1	-	0
3D	LIALSIDSVEDHLAWSK	0	O08709	O08709	Prdx6	Peroxiredoxin-6	2	-	0
3D	LPFPIIDDK	2	O08709;Q8BG37	O08709	Prdx6;Prdx6b	Peroxiredoxin-6	1	1.5269	1
3D	LSILYPATTGR	1	O08709	O08709	Prdx6	Peroxiredoxin-6		-	0
3D	NFDEILR	0	O08709;Q8BG37	O08709	Prdx6;Prdx6b	Peroxiredoxin-6		-	0
3D	PGGLLLGDEAPNFEANTTIGR	2	O08709	O08709	Prdx6	Peroxiredoxin-6	2	1.5181	2
3D	VVDSLQLTGTKPVATPVDWK	2	O08709	O08709	Prdx6	Peroxiredoxin-6	2	1.601	2
3D	VVFIFGPDKK	1	O08709	O08709	Prdx6	Peroxiredoxin-6	2	1.4669	2
3D	VGCDESPSPSEQQVAQDTEEVFR	2	O08734	O08734	Bak1	Bcl-2 homologous antagonist/killer		-	0
3D	VVALLGFGYR	0	O08734	O08734	Bak1	Bcl-2 homologous antagonist/killer		-	0
3D	DMLDGVFDDLVEK	0	O08736	O08736	Casp12	Caspase-12		-	0
3D	FSLHEMLNEMSEFK	0	O08739	O08739	Ampd3	AMP deaminase 3		-	0
3D	YETLCNELSFLSDAMK	0	O08739	O08739	Ampd3	AMP deaminase 3		-	0
3D	ADGSTQVIDTK	0	O08749	O08749	Dld	Dihydrolipoyl dehydrogenase, mitochondrial	1	-	0
3D	ALTGGIAHLFK	0	O08749	O08749	Dld	Dihydrolipoyl dehydrogenase, mitochondrial		-	0
3D	EANLAAAFGKPINF	1	O08749	O08749	Dld	Dihydrolipoyl dehydrogenase, mitochondrial	1	1.4547	1
3D	IPNIYAIGDVVAGPMLAHK	2	O08749	O08749	Dld	Dihydrolipoyl dehydrogenase, mitochondrial	1	-	0
3D	LGADVTAVEFLGHVGGIGIDMEISK	0	O08749	O08749	Dld	Dihydrolipoyl dehydrogenase, mitochondrial		-	0
3D	NETLGGTCLNVGCIPSK	1	O08749	O08749	Dld	Dihydrolipoyl dehydrogenase, mitochondrial	1	-	0
3D	RPFTQNLGLEELGIELDPK	2	O08749	O08749	Dld	Dihydrolipoyl dehydrogenase, mitochondrial	2	1.5758	1
3D	SEEQLKEEGIEFK	0	O08749	O08749	Dld	Dihydrolipoyl dehydrogenase, mitochondrial	1	-	0
3D	TNADTDGMVK	0	O08749	O08749	Dld	Dihydrolipoyl dehydrogenase, mitochondrial	1	-	0
3D	VCHAHPTLSEAFR	1	O08749	O08749	Dld	Dihydrolipoyl dehydrogenase, mitochondrial	1	-	0
3D	VLGAHILGPGAGEMVNEAALALEYGASCEDIAR	1	O08749	O08749	Dld	Dihydrolipoyl dehydrogenase, mitochondrial	2	1.5016	2
3D	EIQAALTLAK	0	O08756	O08756	Hsd17b10	3-hydroxyacyl-CoA dehydrogenase type-2		-	0
3D	GVIINTASVAAFEGQVGQAAYSASK	0	O08756	O08756	Hsd17b10	3-hydroxyacyl-CoA dehydrogenase type-2	2	-	0
3D	IDVAVNCAGIAVAIK	0	O08756	O08756	Hsd17b10	3-hydroxyacyl-CoA dehydrogenase type-2	1	-	0
3D	IHTLEDFQR	0	O08756	O08756	Hsd17b10	3-hydroxyacyl-CoA dehydrogenase type-2	1	-	0
3D	KLGESCIFAPANVTSEK	1	O08756	O08756	Hsd17b10	3-hydroxyacyl-CoA dehydrogenase type-2	2	2.1084	1
3D	LGDPAEYAHLVQTIIENPFLNGEVIR	2	O08756	O08756	Hsd17b10	3-hydroxyacyl-CoA dehydrogenase type-2	1	-	0
3D	LGESCIFAPANVTSEK	1	O08756	O08756	Hsd17b10	3-hydroxyacyl-CoA dehydrogenase type-2		-	0
3D	LVAGEMGQNEPDQGGQR	1	O08756	O08756	Hsd17b10	3-hydroxyacyl-CoA dehydrogenase type-2	1	1.5612	1
3D	NFLASQVPFPSR	2	O08756	O08756	Hsd17b10	3-hydroxyacyl-CoA dehydrogenase type-2	1	1.9964	1
3D	VINVNLIGTFNVIR	0	O08756	O08756	Hsd17b10	3-hydroxyacyl-CoA dehydrogenase type-2	1	-	0
3D	VVTIAPGLFATPLLTTLPEK	3	O08756	O08756	Hsd17b10	3-hydroxyacyl-CoA dehydrogenase type-2	3	-	0
3D	AACSAAAMEEDSEASSSR	0	O08759	O08759	Ube3a	Ubiquitin-protein ligase E3A		-	0
3D	DLGDSHPVLYQSLK	1	O08759	O08759	Ube3a	Ubiquitin-protein ligase E3A	1	-	0
3D	EFVNLYSDYILNK	0	O08759	O08759	Ube3a	Ubiquitin-protein ligase E3A	1	-	0
3D	MMETFQQLITYK	0	O08759	O08759	Ube3a	Ubiquitin-protein ligase E3A		-	0
3D	YLFRPEEIELLICGSR	1	O08759	O08759	Ube3a	Ubiquitin-protein ligase E3A		-	0
3D	YYHQLTEGCGNEACTNEFCASCPTFLR	1	O08759	O08759	Ube3a	Ubiquitin-protein ligase E3A		-	0
3D	EASSGSTPQKPK	2	O08784	O08784	Tcof1	Treacle protein	1	1.0964	1
3D	KGTPASATGASTSSHCK	1	O08784	O08784	Tcof1	Treacle protein	1	1.2962	1
3D	LLEQAWPLSEAQVQASVVK	1	O08784	O08784	Tcof1	Treacle protein		-	0
3D	SQHAADTALPK	1	O08784	O08784	Tcof1	Treacle protein		-	0
3D	VLTELLEQER	0	O08784	O08784	Tcof1	Treacle protein	1	-	0
3D	AEITDAEGLGLK	0	O08788	O08788	Dctn1	Dynactin subunit 1		-	0
3D	AESLQQEVEALK	0	O08788	O08788	Dctn1	Dynactin subunit 1	1	-	0
3D	AKEEQQDDTVYMGK	0	O08788	O08788	Dctn1	Dynactin subunit 1	1	-	0
3D	DQLDETVNVEPLTK	1	O08788	O08788	Dctn1	Dynactin subunit 1		-	0
3D	DSPLLLQQISAMR	1	O08788	O08788	Dctn1	Dynactin subunit 1	1	1.9672	1
3D	ELTNQQEASVER	0	O08788	O08788	Dctn1	Dynactin subunit 1	1	-	0
3D	ETVGDLEAMNEMNDELQENAR	0	O08788	O08788	Dctn1	Dynactin subunit 1		-	0
3D	FTQSALDCMGVEVGR	0	O08788	O08788	Dctn1	Dynactin subunit 1		-	0
3D	GSDGAASSYQLK	0	O08788	O08788	Dctn1	Dynactin subunit 1		-	0
3D	IKGEELSEANVR	0	O08788	O08788	Dctn1	Dynactin subunit 1		-	0
3D	IQLEQVQEWK	0	O08788	O08788	Dctn1	Dynactin subunit 1		-	0
3D	MQEQQADLQR	0	O08788	O08788	Dctn1	Dynactin subunit 1		-	0
3D	NQELEVVR	0	O08788	O08788	Dctn1	Dynactin subunit 1	1	-	0
3D	QMEVAQANR	0	O08788	O08788	Dctn1	Dynactin subunit 1		-	0
3D	SLDFLIELLHK	0	O08788	O08788	Dctn1	Dynactin subunit 1	2	-	0
3D	SPSAQLMEQVAQLK	1	O08788	O08788	Dctn1	Dynactin subunit 1		-	0
3D	VDELTTDLEILK	0	O08788	O08788	Dctn1	Dynactin subunit 1		-	0
3D	VEAAQETVADYQQTIK	0	O08788	O08788	Dctn1	Dynactin subunit 1	1	-	0
3D	VTFSCAAGLGQR	0	O08788	O08788	Dctn1	Dynactin subunit 1		-	0
3D	WVGVILDEAK	0	O08788	O08788	Dctn1	Dynactin subunit 1		-	0
3D	DGSDEPGTAACPNGSFHCTNTGYKPLYILSSR	3	O08795	O08795	Prkcsh	Glucosidase 2 subunit beta		-	0
3D	EKESLQQLAEVTR	0	O08795	O08795	Prkcsh	Glucosidase 2 subunit beta	2	-	0
3D	ESLQQLAEVTR	0	O08795	O08795	Prkcsh	Glucosidase 2 subunit beta	1	-	0
3D	ETVVTSTTEPSR	1	O08795	O08795	Prkcsh	Glucosidase 2 subunit beta	1	2.0559	1
3D	GVSLSNHHFYEESKPFTCLDGTATIPFDQVNDDYCDCK	2	O08795	O08795	Prkcsh	Glucosidase 2 subunit beta	1	-	0
3D	HGGSPTSLGTWGSWAGPDHDK	2	O08795	O08795	Prkcsh	Glucosidase 2 subunit beta	2	-	0
3D	HGGSPTSLGTWGSWAGPDHDKFSAMK	2	O08795	O08795	Prkcsh	Glucosidase 2 subunit beta	2	-	0
3D	KLWEEQQAAAK	0	O08795	O08795	Prkcsh	Glucosidase 2 subunit beta	2	-	0
3D	LVSQKPK	1	O08795	O08795	Prkcsh	Glucosidase 2 subunit beta		-	0
3D	LWEEQQAAAK	0	O08795	O08795	Prkcsh	Glucosidase 2 subunit beta	1	-	0
3D	MPPYDEETQAIIDAAQEAR	2	O08795	O08795	Prkcsh	Glucosidase 2 subunit beta		-	0
3D	SLEDQVETLR	0	O08795	O08795	Prkcsh	Glucosidase 2 subunit beta	1	-	0
3D	YEQGTGCWQGPNR	1	O08795	O08795	Prkcsh	Glucosidase 2 subunit beta	1	2.3691	1
3D	ANSILFCGR	0	O08797	O08797	Serpinb9		1	-	0
3D	EDTYNLAYVK	0	O08797	O08797	Serpinb9			-	0
3D	EYTMDMPFK	1	O08797	O08797	Serpinb9			-	0
3D	GQTAVQISQALGLNKEEGIHQGFQLLLR	0	O08797	O08797	Serpinb9		1	-	0
3D	IPELLSGGSVDSETR	1	O08797	O08797	Serpinb9		1	1.9141	1
3D	LGVVDVFQEDKADLSGMSPER	1	O08797	O08797	Serpinb9			-	0
3D	LQEDYDMESLFQR	0	O08797	O08797	Serpinb9		1	-	0
3D	MNTLSEGNGTFAIHLLK	0	O08797	O08797	Serpinb9		1	-	0
3D	NVCYSPASISSALAMVLLGAK	1	O08797	O08797	Serpinb9			-	0
3D	STDVEVFLPK	1	O08797	O08797	Serpinb9			-	0
3D	TCEVLQTFK	0	Q9DAV6;O08797	O08797	Serpinb9b;Serpinb9		1	-	0
3D	DYGVYLEDSGHTLR	0	O08807	O08807	Prdx4	Peroxiredoxin-4		-	0
3D	ENECHFYAGGQVYPGEASR	1	O08807	O08807	Prdx4	Peroxiredoxin-4	2	3.5197	1
3D	HGEVCPAGWKPGSETIIPDPAGK	4	O08807	O08807	Prdx4	Peroxiredoxin-4		-	0
3D	IPLLSDLNHQISK	1	O08807	O08807	Prdx4	Peroxiredoxin-4	2	2.7822	2
3D	ISKPAPYWEGTAVINGEFK	2	O08807	O08807	Prdx4	Peroxiredoxin-4		-	0
3D	LVQAFQYTDK	0	O08807	O08807	Prdx4	Peroxiredoxin-4		-	0
3D	QITLNDLPVGR	1	O08807	O08807	Prdx4	Peroxiredoxin-4	2	2.3396	2
3D	SINTEVVACSVDSQFTHLAWINTPR	1	O08807	O08807	Prdx4	Peroxiredoxin-4		-	0
3D	TRENECHFYAGGQVYPGEASR	1	O08807	O08807	Prdx4	Peroxiredoxin-4	1	-	0
3D	AGCAVTSLLASELTK	0	O08808	O08808	Diaph1	Protein diaphanous homolog 1	1	-	0
3D	DMHLLSCLESLR	0	O08808	O08808	Diaph1	Protein diaphanous homolog 1	1	-	0
3D	FVAEDLSQDCFWTK	0	O08808	O08808	Diaph1	Protein diaphanous homolog 1		-	0
3D	TAQNLSIFLGSFR	0	O08808	O08808	Diaph1	Protein diaphanous homolog 1		-	0
3D	AFIPAIDSFGFETDLR	1	O08810	O08810	Eftud2	116 kDa U5 small nuclear ribonucleoprotein component	1	1.9088	1
3D	DSIVQGFQWGTR	0	O08810	O08810	Eftud2	116 kDa U5 small nuclear ribonucleoprotein component	1	-	0
3D	EGPLCDELIR	1	O08810	O08810	Eftud2	116 kDa U5 small nuclear ribonucleoprotein component	1	1.6943	1
3D	FFDDPMLLELAK	1	O08810	O08810	Eftud2	116 kDa U5 small nuclear ribonucleoprotein component	1	-	0
3D	GHVTQDAPIPGSPLYTIK	3	O08810	O08810	Eftud2	116 kDa U5 small nuclear ribonucleoprotein component		-	0
3D	GNEEAQIFRPLK	1	O08810	O08810	Eftud2	116 kDa U5 small nuclear ribonucleoprotein component		-	0
3D	ILAQVVGDVDTSLPR	1	O08810	O08810	Eftud2	116 kDa U5 small nuclear ribonucleoprotein component	1	1.2402	1
3D	ILDAVVAQEPLHR	1	O08810	O08810	Eftud2	116 kDa U5 small nuclear ribonucleoprotein component		-	0
3D	ITMIAEPLEK	1	O08810	O08810	Eftud2	116 kDa U5 small nuclear ribonucleoprotein component		-	0
3D	IYADTFGDINYQEFAK	0	O08810	O08810	Eftud2	116 kDa U5 small nuclear ribonucleoprotein component	1	-	0
3D	MYSTDDGVQFHAFGR	0	O08810	O08810	Eftud2	116 kDa U5 small nuclear ribonucleoprotein component		-	0
3D	NVTLCGHLHHGK	0	O08810	O08810	Eftud2	116 kDa U5 small nuclear ribonucleoprotein component		-	0
3D	RYDQDLCYTDILFTEQER	0	O08810	O08810	Eftud2	116 kDa U5 small nuclear ribonucleoprotein component		-	0
3D	SIWAFGPDATGPNILVDDTLPSEVDK	3	O08810	O08810	Eftud2	116 kDa U5 small nuclear ribonucleoprotein component	2	1.2881	1
3D	SYLFNIMDTPGHVNFSDEVTAGLR	1	O08810	O08810	Eftud2	116 kDa U5 small nuclear ribonucleoprotein component	1	2.7314	1
3D	TCFVDCLIEQTHPEIR	1	O08810	O08810	Eftud2	116 kDa U5 small nuclear ribonucleoprotein component	1	1.644	1
3D	TLDELGIHLTK	0	O08810	O08810	Eftud2	116 kDa U5 small nuclear ribonucleoprotein component	1	-	0
3D	VADPVVTFCETVVETSSLK	1	O08810	O08810	Eftud2	116 kDa U5 small nuclear ribonucleoprotein component	1	-	0
3D	VEESGEHVILGTGELYLDCVMHDLR	0	O08810	O08810	Eftud2	116 kDa U5 small nuclear ribonucleoprotein component	2	-	0
3D	VLSGTIHAGQPVK	1	O08810	O08810	Eftud2	116 kDa U5 small nuclear ribonucleoprotein component	1	-	0
3D	YDQDLCYTDILFTEQER	0	O08810	O08810	Eftud2	116 kDa U5 small nuclear ribonucleoprotein component		-	0
3D	YDWDLLAAR	0	O08810	O08810	Eftud2	116 kDa U5 small nuclear ribonucleoprotein component	1	-	0
3D	YYPTAEEVYGPEVETIVQEEDTQPLTEPIIKPVK	5	O08810	O08810	Eftud2	116 kDa U5 small nuclear ribonucleoprotein component		-	0
3D	ALLQEMPLTALLR	1	O08848	O08848	Trove2	60 kDa SS-A/Ro ribonucleoprotein		-	0
3D	EHLLTNHLK	0	O08848	O08848	Trove2	60 kDa SS-A/Ro ribonucleoprotein		-	0
3D	FLCFGSEGGTYYIK	0	O08848	O08848	Trove2	60 kDa SS-A/Ro ribonucleoprotein		-	0
3D	IHPFHVLIALETYR	1	O08848	O08848	Trove2	60 kDa SS-A/Ro ribonucleoprotein		-	0
3D	IPTHLFTFIQFK	1	O08848	O08848	Trove2	60 kDa SS-A/Ro ribonucleoprotein	1	-	0
3D	LSHLKPSSEGLAIVTK	1	O08848	O08848	Trove2	60 kDa SS-A/Ro ribonucleoprotein		-	0
3D	TKDDLEVIHLIEEHQLVR	0	O08848	O08848	Trove2	60 kDa SS-A/Ro ribonucleoprotein	1	-	0
3D	NFFYIISPGVTK	1	O08912	O08912	Galnt1	Polypeptide N-acetylgalactosaminyltransferase 1;Polypeptide N-acetylgalactosaminyltransferase 1 soluble form		-	0
3D	NVETNQCLDNMAR	0	O08912	O08912	Galnt1	Polypeptide N-acetylgalactosaminyltransferase 1;Polypeptide N-acetylgalactosaminyltransferase 1 soluble form		-	0
3D	HVVLYPLVAK	1	O08915	O08915	Aip	AH receptor-interacting protein	1	-	0
3D	TLHSDNEGSVIDDSR	0	O08915	O08915	Aip	AH receptor-interacting protein	1	-	0
3D	VESPGTYQQDPWAMTDEEK	2	O08915	O08915	Aip	AH receptor-interacting protein		-	0
3D	VLELDPALAPVVSR	2	O08915	O08915	Aip	AH receptor-interacting protein		-	0
3D	AQADLAYQLQVAK	0	O08917	O08917	Flot1	Flotillin-1		-	0
3D	AQQVAVQEQEIAR	0	O08917	O08917	Flot1	Flotillin-1	1	-	0
3D	DIHDDQDYLHSLGK	0	O08917	O08917	Flot1	Flotillin-1		-	0
3D	EMLAAACQMFLGK	0	O08917	O08917	Flot1	Flotillin-1	1	-	0
3D	ISLNTLTLNVK	0	O08917	O08917	Flot1	Flotillin-1		-	0
3D	KAEAFQMYQEAAQLDMLLEK	0	O08917	O08917	Flot1	Flotillin-1		-	0
3D	TEAEIAHIALETLEGHQR	0	O08917	O08917	Flot1	Flotillin-1	2	-	0
3D	VASSDLVNMGISVVSYTLK	0	O08917	O08917	Flot1	Flotillin-1	2	-	0
3D	VSAQCLSEIEMAK	0	O08917	O08917	Flot1	Flotillin-1	1	-	0
3D	DSSGHVGFIFK	0	O08992	O08992	Sdcbp	Syntenin-1		-	0
3D	FGDQVLQINGENCAGWSSDK	0	O08992	O08992	Sdcbp	Syntenin-1		-	0
3D	NGLLTDHHICEINGQNVIGLK	0	O08992	O08992	Sdcbp	Syntenin-1		-	0
3D	SIDNGIFVQLVQANSPASLVGLR	1	O08992	O08992	Sdcbp	Syntenin-1	1	-	0
3D	LGGVEFNIDLPNKK	1	O08997	O08997	Atox1	Copper transport protein ATOX1	2	2.8064	2
3D	VCIDSEHSSDTLLATLNK	0	O08997	O08997	Atox1	Copper transport protein ATOX1	2	-	0
3D	DLFLAAVR	0	O09012	O09012	Pex5	Peroxisomal targeting signal 1 receptor	1	-	0
3D	ELVEGECGGANPLMK	1	O09012	O09012	Pex5	Peroxisomal targeting signal 1 receptor		-	0
3D	WAEEYLEQSEEK	0	O09012	O09012	Pex5	Peroxisomal targeting signal 1 receptor		-	0
3D	AHQVTDESLESTR	0	O09044	O09044	Snap23	Synaptosomal-associated protein 23	1	-	0
3D	ATWGDGGDNSPSNVVSK	1	O09044	O09044	Snap23	Synaptosomal-associated protein 23	1	-	0
3D	ILGLAIESQDAGIK	0	O09044	O09044	Snap23	Synaptosomal-associated protein 23	1	-	0
3D	ITNDAREDEMEENLTQVGSILGNLK	0	O09044	O09044	Snap23	Synaptosomal-associated protein 23	1	-	0
3D	NMALDMGNEIDAQNQQIQK	0	O09044	O09044	Snap23	Synaptosomal-associated protein 23	1	-	0
3D	TITMLDEQGEQLNR	0	O09044	O09044	Snap23	Synaptosomal-associated protein 23	1	-	0
3D	AGGSASAMLQPLLDNQVGFK	1	O09061	O09061	Psmb1	Proteasome subunit beta type-1	1	2.5178	1
3D	DVFISAAER	0	O09061	O09061	Psmb1	Proteasome subunit beta type-1	1	-	0
3D	DVYTGDALR	0	O09061	O09061	Psmb1	Proteasome subunit beta type-1		-	0
3D	GAVYSFDPVGSYQR	1	O09061	O09061	Psmb1	Proteasome subunit beta type-1		-	0
3D	LSEGFSIHTR	0	O09061	O09061	Psmb1	Proteasome subunit beta type-1		-	0
3D	NMQNVEHVPLTLDR	1	O09061	O09061	Psmb1	Proteasome subunit beta type-1	2	1.5021	2
3D	RFFPYYVYNIIGGLDEEGK	1	O09061	O09061	Psmb1	Proteasome subunit beta type-1	1	2.2163	1
3D	TVIGCSGFHGDCLTLTK	0	O09061	O09061	Psmb1	Proteasome subunit beta type-1		-	0
3D	DGIDDESYEAIFKPVMSK	1	O09106	O09106	Hdac1	Histone deacetylase 1		-	0
3D	LHISPSNMTNQNTNEYLEK	1	O09106;D3YYI8	O09106	Hdac1;Gm10093	Histone deacetylase 1;Histone deacetylase		-	0
3D	SFNLPMLMLGGGGYTIR	1	O09106;D3YYI8	O09106	Hdac1;Gm10093	Histone deacetylase 1;Histone deacetylase		-	0
3D	SIRPDNMSEYSK	1	O09106;D3YYI8;P70288	O09106	Hdac1;Gm10093;Hdac2	Histone deacetylase 1;Histone deacetylase;Histone deacetylase 2	1	0.32319	1
3D	YGEYFPGTGDLR	1	O09106;D3YYI8;P70288	O09106	Hdac1;Gm10093;Hdac2	Histone deacetylase 1;Histone deacetylase;Histone deacetylase 2		-	0
3D	YHSDDYIK	0	O09106;D3YYI8	O09106	Hdac1;Gm10093	Histone deacetylase 1;Histone deacetylase		-	0
3D	ETSLHSPSNTSASHSQGGGPPTSGM	3	O09117	O09117	Sypl1	Synaptophysin-like protein 1		-	0
3D	TEIQVNCPK	1	O09117	O09117	Sypl1	Synaptophysin-like protein 1	1	-	0
3D	EALENEFK	0	O09131	O09131	Gsto1	Glutathione S-transferase omega-1		-	0
3D	EYLNLYLQDSPEACDYGL	1	O09131	O09131	Gsto1	Glutathione S-transferase omega-1	1	-	0
3D	HEVININLK	0	O09131;Q8K2Q2	O09131	Gsto1;Gsto2	Glutathione S-transferase omega-1;Glutathione S-transferase omega-2	1	-	0
3D	KEDSPNLR	1	O09131	O09131	Gsto1	Glutathione S-transferase omega-1	1	-	0
3D	KLEEGMDNYK	0	O09131	O09131	Gsto1	Glutathione S-transferase omega-1	2	-	0
3D	LEEGMDNYK	0	O09131	O09131	Gsto1	Glutathione S-transferase omega-1	1	-	0
3D	NPLGLVPVLENSQGHLVTESVITCEYLDEAYPEKK	3	O09131	O09131	Gsto1	Glutathione S-transferase omega-1	2	2.2097	1
3D	SFLGGDSPSMVDYLTWPWFQR	2	O09131	O09131	Gsto1	Glutathione S-transferase omega-1	1	3.3847	1
3D	FLQDTFGSDGLPR	1	O09159	O09159	Man2b1	Lysosomal alpha-mannosidase	1	-	0
3D	GVSEPLLETDTGDK	1	O09159	O09159	Man2b1	Lysosomal alpha-mannosidase		-	0
3D	HLELEWTVGPIPVR	2	O09159	O09159	Man2b1	Lysosomal alpha-mannosidase		-	0
3D	HLVLLSSVSDAAAR	0	O09159	O09159	Man2b1	Lysosomal alpha-mannosidase		-	0
3D	LEFVNGGWVMNDEAATHYGAIVDQMTLGLR	0	O09159	O09159	Man2b1	Lysosomal alpha-mannosidase	1	-	0
3D	LLVDDDRGVSEPLLETDTGDK	1	O09159	O09159	Man2b1	Lysosomal alpha-mannosidase		-	0
3D	LPVYEGNFIVK	1	O09159	O09159	Man2b1	Lysosomal alpha-mannosidase	1	-	0
3D	YLCWDVLCTDPPVVDNPR	3	O09159	O09159	Man2b1	Lysosomal alpha-mannosidase		-	0
3D	GDIVDIK	0	O09167;A0A140T8K5	O09167	Rpl21	60S ribosomal protein L21	1	-	0
3D	HGVVPLATYMR	1	O09167	O09167	Rpl21	60S ribosomal protein L21		-	0
3D	TNGKEPELLEPIPYEFMA	3	O09167;A0A140T8K5	O09167	Rpl21	60S ribosomal protein L21		-	0
3D	VYNVTQHAVGIIVNK	0	O09167	O09167	Rpl21	60S ribosomal protein L21	2	-	0
3D	TLNEWSSQISPDLVR	1	O09172	O09172	Gclm	Glutamate--cysteine ligase regulatory subunit	1	-	0
3D	ADVLLEPFR	1	O09174	O09174	Amacr	Alpha-methylacyl-CoA racemase		-	0
3D	AEWCQIFDGTDACVTPVLTFEEALHHQHNR	1	O09174	O09174	Amacr	Alpha-methylacyl-CoA racemase	1	-	0
3D	RDPSVGEHTVEVLR	1	O09174	O09174	Amacr	Alpha-methylacyl-CoA racemase	1	-	0
3D	DSVLTWLLK	0	O35071;E9Q4K7;B1AVY7;Q9EQW7;Q80TF6	O35071	Kif1c;Kif13b;Kif16b;Kif13a;Stard9	Kinesin-like protein KIF1C;Kinesin-like protein;Kinesin-like protein KIF16B;Kinesin-like protein KIF13A;StAR-related lipid transfer protein 9	1	-	0
3D	TVAATNMNETSSR	0	O35071	O35071	Kif1c	Kinesin-like protein KIF1C	1	-	0
3D	DAASFLTR	0	O35074	O35074	Ptgis	Prostacyclin synthase	1	-	0
3D	DLQALTEAMYTNLR	0	O35074	O35074	Ptgis	Prostacyclin synthase	1	-	0
3D	EVMADLALPMADGR	1	O35074	O35074	Ptgis	Prostacyclin synthase	1	2.3833	1
3D	FLNPDGSEKK	1	O35074	O35074	Ptgis	Prostacyclin synthase		-	0
3D	GSLSAGDKDHACSVK	0	O35074	O35074	Ptgis	Prostacyclin synthase		-	0
3D	HGDIFTVLVGGR	0	O35074	O35074	Ptgis	Prostacyclin synthase	1	-	0
3D	HLEEMGVSEEMQAR	0	O35074	O35074	Ptgis	Prostacyclin synthase	1	-	0
3D	HTVWQAEQPVSQMTTLPQK	2	O35074	O35074	Ptgis	Prostacyclin synthase	2	-	0
3D	IFDLQLPNFNPSEEK	2	O35074	O35074	Ptgis	Prostacyclin synthase		-	0
3D	ILDSMPVLDSVLNETLR	1	O35074	O35074	Ptgis	Prostacyclin synthase		-	0
3D	LLLFPFLSPQK	2	O35074	O35074	Ptgis	Prostacyclin synthase		-	0
3D	LLLFPFLSPQKDPEIYTEPEVFK	4	O35074	O35074	Ptgis	Prostacyclin synthase	1	-	0
3D	NYNMPWGAGHNQCLGK	1	O35074	O35074	Ptgis	Prostacyclin synthase	2	3.8904	1
3D	QLDLLLPK	1	O35074	O35074	Ptgis	Prostacyclin synthase		-	0
3D	RPGEPPLDLGSIPWLGHALEFGR	4	O35074	O35074	Ptgis	Prostacyclin synthase	2	-	0
3D	SSWLESYLR	0	O35074	O35074	Ptgis	Prostacyclin synthase	1	-	0
3D	THESQAQDR	0	O35074	O35074	Ptgis	Prostacyclin synthase		-	0
3D	YGFGLMQPEEDVPIR	2	O35074	O35074	Ptgis	Prostacyclin synthase	1	-	0
3D	YVTVLLDPHSYDTVVWELR	1	O35074	O35074	Ptgis	Prostacyclin synthase	2	1.9371	1
3D	LTPSPVDFTITPETLQNVK	3	O35075	O35075	Dscr3	Down syndrome critical region protein 3 homolog		-	0
3D	VETCGCAEGYAR	0	O35075	O35075	Dscr3	Down syndrome critical region protein 3 homolog		-	0
3D	DEVLYLFPSDLCR	1	O35114	O35114	Scarb2	Lysosome membrane protein 2	1	-	0
3D	EEHESFVDINPLTGIILR	1	O35114	O35114	Scarb2	Lysosome membrane protein 2		-	0
3D	GMHPNKEEHESFVDINPLTGIILR	2	O35114	O35114	Scarb2	Lysosome membrane protein 2	1	-	0
3D	KLDDFVETGDIR	0	O35114	O35114	Scarb2	Lysosome membrane protein 2		-	0
3D	NGAPIIMSFPHFYQADEK	2	O35114	O35114	Scarb2	Lysosome membrane protein 2		-	0
3D	SVHITFSSFENVEGLPAFR	1	O35114	O35114	Scarb2	Lysosome membrane protein 2	1	-	0
3D	ASASAQPAALSAEQAK	1	O35127	O35127	Grcc10	Protein C10	1	-	0
3D	SYEAQDPEIASLSGK	1	O35127	O35127	Grcc10	Protein C10	1	-	0
3D	VVLAEVIQAFSAPENAVR	1	O35127	O35127	Grcc10	Protein C10	2	-	0
3D	AQVSLLIR	0	O35129	O35129	Phb2	Prohibitin-2		-	0
3D	DFSLILDDVAITELSFSR	0	O35129	O35129	Phb2	Prohibitin-2		-	0
3D	DLQMVNISLR	0	O35129	O35129	Phb2	Prohibitin-2		-	0
3D	ESVFTVEGGHR	0	O35129	O35129	Phb2	Prohibitin-2	1	-	0
3D	EYTAAVEAK	0	O35129	O35129	Phb2	Prohibitin-2	1	-	0
3D	FNASQLITQR	0	O35129	O35129	Phb2	Prohibitin-2	1	-	0
3D	IGGVQQDTILAEGLHFR	0	O35129	O35129	Phb2	Prohibitin-2	2	-	0
3D	IPWFQYPIIYDIR	2	O35129	O35129	Phb2	Prohibitin-2	1	1.4551	1
3D	IVQAEGEAEAAK	0	O35129	O35129	Phb2	Prohibitin-2		-	0
3D	IYLTADNLVLNLQDESFTR	0	O35129	O35129	Phb2	Prohibitin-2	2	-	0
3D	LLLGAGAVAYGVR	0	O35129	O35129	Phb2	Prohibitin-2		-	0
3D	QVAQQEAQR	0	O35129	O35129	Phb2	Prohibitin-2		-	0
3D	TIATSQNR	0	O35129	O35129	Phb2	Prohibitin-2		-	0
3D	VLPSIVNEVLK	1	O35129	O35129	Phb2	Prohibitin-2	1	1.3744	1
3D	VLSRPNAQELPSMYQR	2	O35129	O35129	Phb2	Prohibitin-2	1	1.5577	1
3D	ELVPSSDPVVFVVGAFAHGK	2	O35130	O35130	Emg1	Ribosomal RNA small subunit methyltransferase NEP1	1	-	0
3D	NVLIEVNPQTR	1	O35130	O35130	Emg1	Ribosomal RNA small subunit methyltransferase NEP1		-	0
3D	HHEDEIDHHSK	0	O35143	O35143	Atpif1	ATPase inhibitor, mitochondrial	1	-	0
3D	KHHEDEIDHHSK	0	O35143	O35143	Atpif1	ATPase inhibitor, mitochondrial	2	-	0
3D	FLTEELSLDQDR	0	O35215;G3UYJ7	O35215	Ddt;Gm20441	D-dopachrome decarboxylase	1	-	0
3D	PFVELETNLPASR	2	O35215	O35215	Ddt	D-dopachrome decarboxylase	1	-	0
3D	DEQLLTNVLETLR	0	O35218	O35218	Cpsf2	Cleavage and polyadenylation specificity factor subunit 2		-	0
3D	QLIIVHGPPEASQDLAECCR	2	O35218	O35218	Cpsf2	Cleavage and polyadenylation specificity factor subunit 2		-	0
3D	AAAASAAEAGIATPGTEDSDDALLK	1	O35226	O35226	Psmd4	26S proteasome non-ATPase regulatory subunit 4		-	0
3D	IIAFVGSPVEDNEK	1	O35226	O35226	Psmd4	26S proteasome non-ATPase regulatory subunit 4		-	0
3D	IIAFVGSPVEDNEKDLVK	1	O35226	O35226	Psmd4	26S proteasome non-ATPase regulatory subunit 4	1	-	0
3D	ITFCTGIR	0	O35226	O35226	Psmd4	26S proteasome non-ATPase regulatory subunit 4		-	0
3D	LQAQQDAVNIVCHSK	0	O35226	O35226	Psmd4	26S proteasome non-ATPase regulatory subunit 4	1	-	0
3D	LTAFVNTLNGK	0	O35226	O35226	Psmd4	26S proteasome non-ATPase regulatory subunit 4		-	0
3D	NGDFLPTR	1	O35226	O35226	Psmd4	26S proteasome non-ATPase regulatory subunit 4		-	0
3D	SNPENNVGLITLANDCEVLTTLTPDTGR	2	O35226	O35226	Psmd4	26S proteasome non-ATPase regulatory subunit 4		-	0
3D	SVMGALASQATK	0	O35226	O35226	Psmd4	26S proteasome non-ATPase regulatory subunit 4		-	0
3D	VLESTMVCVDNSEYMR	0	O35226	O35226	Psmd4	26S proteasome non-ATPase regulatory subunit 4	1	-	0
3D	VNVDIINFGEEEVNTEK	0	O35226	O35226	Psmd4	26S proteasome non-ATPase regulatory subunit 4	1	-	0
3D	DFWLMVWEQK	0	O35239	O35239	Ptpn9	Tyrosine-protein phosphatase non-receptor type 9		-	0
3D	NQQSMAVGNLGAR	0	O35239	O35239	Ptpn9	Tyrosine-protein phosphatase non-receptor type 9	1	-	0
3D	AEMELSDLIR	0	O35245	O35245	Pkd2	Polycystin-2		-	0
3D	SFIFYENLLLGVPR	1	O35245	O35245	Pkd2	Polycystin-2		-	0
3D	YDQDGDQELTER	0	O35245	O35245	Pkd2	Polycystin-2		-	0
3D	HDFSTVLTVFPILR	1	O35250	O35250	Exoc7	Exocyst complex component 7		-	0
3D	NMVSILSSFESR	0	O35250	O35250	Exoc7	Exocyst complex component 7		-	0
3D	ALVTGYFMQVAHLER	0	O35286	O35286	Dhx15	Pre-mRNA-splicing factor ATP-dependent RNA helicase DHX15		-	0
3D	DNQVVQLHPSTVLDHKPEWVLYNEFVLTTK	2	O35286	O35286	Dhx15	Pre-mRNA-splicing factor ATP-dependent RNA helicase DHX15		-	0
3D	DYLEAAIR	0	O35286	O35286	Dhx15	Pre-mRNA-splicing factor ATP-dependent RNA helicase DHX15		-	0
3D	EAMNDPLLER	1	O35286	O35286	Dhx15	Pre-mRNA-splicing factor ATP-dependent RNA helicase DHX15	1	-	0
3D	EVDDLGPEVGDIK	1	O35286	O35286	Dhx15	Pre-mRNA-splicing factor ATP-dependent RNA helicase DHX15	1	2.66	1
3D	FAHIDGDHLTLLNVYHAFK	0	O35286	O35286	Dhx15	Pre-mRNA-splicing factor ATP-dependent RNA helicase DHX15	3	-	0
3D	FQIYFDNCPLLTIPGR	2	O35286	O35286	Dhx15	Pre-mRNA-splicing factor ATP-dependent RNA helicase DHX15		-	0
3D	HQSFVLVGETGSGK	0	O35286	O35286	Dhx15	Pre-mRNA-splicing factor ATP-dependent RNA helicase DHX15	1	-	0
3D	HRLDLGEDYPSGK	1	O35286	O35286	Dhx15	Pre-mRNA-splicing factor ATP-dependent RNA helicase DHX15		-	0
3D	IAPQYYDMSNFPQCEAK	2	O35286	O35286	Dhx15	Pre-mRNA-splicing factor ATP-dependent RNA helicase DHX15	1	-	0
3D	LDLGEDYPSGK	1	O35286	O35286	Dhx15	Pre-mRNA-splicing factor ATP-dependent RNA helicase DHX15		-	0
3D	LGIDDLVHFDFMDPPAPETLMR	3	O35286	O35286	Dhx15	Pre-mRNA-splicing factor ATP-dependent RNA helicase DHX15		-	0
3D	QNHESVQWCYDNFINYR	0	O35286	O35286	Dhx15	Pre-mRNA-splicing factor ATP-dependent RNA helicase DHX15		-	0
3D	RGVACTQPR	1	O35286	O35286	Dhx15	Pre-mRNA-splicing factor ATP-dependent RNA helicase DHX15	1	2.3143	1
3D	SLMSADNVR	0	O35286	O35286	Dhx15	Pre-mRNA-splicing factor ATP-dependent RNA helicase DHX15		-	0
3D	SNLGSVVLQLK	0	O35286	O35286	Dhx15	Pre-mRNA-splicing factor ATP-dependent RNA helicase DHX15	1	-	0
3D	TCTDIKPEWLVK	1	O35286	O35286	Dhx15	Pre-mRNA-splicing factor ATP-dependent RNA helicase DHX15	1	1.867	1
3D	TEMQDNTYPEILR	1	O35286	O35286	Dhx15	Pre-mRNA-splicing factor ATP-dependent RNA helicase DHX15	1	-	0
3D	TLATDILMGVLK	0	O35286	O35286	Dhx15	Pre-mRNA-splicing factor ATP-dependent RNA helicase DHX15	2	-	0
3D	TTQIPQWCVEYMR	1	O35286	O35286	Dhx15	Pre-mRNA-splicing factor ATP-dependent RNA helicase DHX15		-	0
3D	VAAMSVAQR	0	O35286	O35286	Dhx15	Pre-mRNA-splicing factor ATP-dependent RNA helicase DHX15		-	0
3D	VESLLVTAISK	0	O35286	O35286	Dhx15	Pre-mRNA-splicing factor ATP-dependent RNA helicase DHX15	1	-	0
3D	YGVIILDEAHER	0	O35286	O35286	Dhx15	Pre-mRNA-splicing factor ATP-dependent RNA helicase DHX15	1	-	0
3D	DSLGDFIEHYAQLGPSSPEQLAAGAEEGGGPR	3	O35295	O35295	Purb	Transcriptional activator protein Pur-beta	1	-	0
3D	FFFDVGCNK	0	O35295	O35295	Purb	Transcriptional activator protein Pur-beta		-	0
3D	FGGAFCR	0	O35295	O35295	Purb	Transcriptional activator protein Pur-beta		-	0
3D	GGGGFGGGPGPGGLQSGQTIALPAQGLIEFR	3	O35295	O35295	Purb	Transcriptional activator protein Pur-beta	1	-	0
3D	GGGGGGGGGPGGFQPAPR	3	O35295	O35295	Purb	Transcriptional activator protein Pur-beta	1	2.4024	1
3D	GGGGGGGGPGGEQETQELASK	1	O35295	O35295	Purb	Transcriptional activator protein Pur-beta	1	1.9455	1
3D	INVTGIPDELSEEQTR	1	O35309	O35309	Nmi	N-myc-interactor		-	0
3D	TVLLTGLEGIPVDEETGEDLLNIHFQR	1	O35309	O35309	Nmi	N-myc-interactor		-	0
3D	DADDAVYELDGK	0	O35326	O35326	Srsf5	Serine/arginine-rich splicing factor 5		-	0
3D	GFGFVEFEDPR	1	O35326	O35326	Srsf5	Serine/arginine-rich splicing factor 5		-	0
3D	GFGFVEFEDPRDADDAVYELDGK	1	O35326	O35326	Srsf5	Serine/arginine-rich splicing factor 5	1	-	0
3D	LNEGVVEFASYGDLK	0	O35326	O35326	Srsf5	Serine/arginine-rich splicing factor 5	1	-	0
3D	AVGNIVTGTDEQTQVVLNCDALSHFPALLTHPK	2	O35343	O35343	Kpna4	Importin subunit alpha-3	1	-	0
3D	DAQVVQVVLDGLSNILK	0	O35343	O35343	Kpna4	Importin subunit alpha-3		-	0
3D	EAAWAISNLTISGR	0	O35344;O35343	O35343	Kpna3;Kpna4	Importin subunit alpha-4;Importin subunit alpha-3	1	-	0
3D	IEQLQNHENEDIYK	0	O35343	O35343	Kpna4	Importin subunit alpha-3	1	-	0
3D	KDQVAYLIQQNVIPPFCNLLTVK	2	O35343	O35343	Kpna4	Importin subunit alpha-3		-	0
3D	LLHSPHQNVCEQAVWALGNIIGDGPQCR	2	O35344;O35343	O35343	Kpna3;Kpna4	Importin subunit alpha-4;Importin subunit alpha-3		-	0
3D	MAEDQAETIANLIEECGGLEK	0	O35343	O35343	Kpna4	Importin subunit alpha-3	2	-	0
3D	NEVVVELR	0	O35343	O35343	Kpna4	Importin subunit alpha-3		-	0
3D	NVPQEDICEDSDIDGDYR	1	O35343	O35343	Kpna4	Importin subunit alpha-3		-	0
3D	NVTWVMVNLCR	0	O35343	O35343	Kpna4	Importin subunit alpha-3		-	0
3D	VQNTSLEAIVQNASSDNQGIQLSAVQAAR	0	O35343	O35343	Kpna4	Importin subunit alpha-3	1	-	0
3D	AENPGLENHR	1	O35344	O35344	Kpna3	Importin subunit alpha-4		-	0
3D	AVGNIVTGTDEQTQVVLNCDVLSHFPNLLSHPK	2	O35344	O35344	Kpna3	Importin subunit alpha-4		-	0
3D	DSQVVQVVLDGLK	0	O35344	O35344	Kpna3	Importin subunit alpha-4	1	-	0
3D	HRNEVTVELR	0	O35344	O35344	Kpna3	Importin subunit alpha-4		-	0
3D	IEVLQQHENEDIYK	0	O35344	O35344	Kpna3	Importin subunit alpha-4	1	-	0
3D	MAENPGLENHR	1	O35344	O35344	Kpna3	Importin subunit alpha-4		-	0
3D	NVTWVIVNLCR	0	O35344	O35344	Kpna3	Importin subunit alpha-4	1	-	0
3D	SGILPILVK	1	O35344	O35344	Kpna3	Importin subunit alpha-4	1	-	0
3D	EAAWAITNATSGGTPEQIR	1	O35345	O35345	Kpna6	Importin subunit alpha-7	1	-	0
3D	EACWTISNITAGNR	0	O35345;Q60960	O35345	Kpna6;Kpna1	Importin subunit alpha-7;Importin subunit alpha-5;Importin subunit alpha-5, N-terminally processed	1	-	0
3D	IVQVALNGLENILR	0	O35345;Q60960	O35345	Kpna6;Kpna1	Importin subunit alpha-7;Importin subunit alpha-5;Importin subunit alpha-5, N-terminally processed	1	-	0
3D	APSDLYQIILK	1	O35350	O35350	Capn1	Calpain-1 catalytic subunit	1	2.7434	1
3D	CLQSGVLFQDEAFPPVSHSLGFK	2	O35350	O35350	Capn1	Calpain-1 catalytic subunit		-	0
3D	DFFLANASR	0	O35350	O35350	Capn1	Calpain-1 catalytic subunit		-	0
3D	ESGCSFLLALMQK	0	O35350	O35350	Capn1	Calpain-1 catalytic subunit	1	-	0
3D	GPWSDSSYEWNK	1	O35350	O35350	Capn1	Calpain-1 catalytic subunit		-	0
3D	GSLLGCSINISDIR	0	O35350	O35350	Capn1	Calpain-1 catalytic subunit	1	-	0
3D	LAGDDMEISVK	0	O35350	O35350	Capn1	Calpain-1 catalytic subunit	1	-	0
3D	LEEVDDADDYDNR	0	O35350	O35350	Capn1	Calpain-1 catalytic subunit		-	0
3D	LEICNLTPDALK	1	O35350	O35350	Capn1	Calpain-1 catalytic subunit		-	0
3D	LVFVHSAQGNEFWSALLEK	0	O35350	O35350	Capn1	Calpain-1 catalytic subunit	1	-	0
3D	MEDGEFWMSFR	0	O35350	O35350	Capn1	Calpain-1 catalytic subunit		-	0
3D	NWNTTFYEGTWR	0	O35350	O35350	Capn1	Calpain-1 catalytic subunit	1	-	0
3D	NYPATFWVNPQFK	2	O35350	O35350	Capn1	Calpain-1 catalytic subunit		-	0
3D	VLSEEEIDDNFK	0	O35350	O35350	Capn1	Calpain-1 catalytic subunit	1	-	0
3D	AVMEACALLPDLEILPSGDRTEIGEK	2	O35379	O35379	Abcc1	Multidrug resistance-associated protein 1	1	-	0
3D	AVYSNSDIYLFDDPLSAVDAHVGK	1	O35379	O35379	Abcc1	Multidrug resistance-associated protein 1		-	0
3D	DGAFAEFLR	0	O35379	O35379	Abcc1	Multidrug resistance-associated protein 1		-	0
3D	SPVYSHFNETLLGVSVIR	1	O35379	O35379	Abcc1	Multidrug resistance-associated protein 1	1	-	0
3D	DLSTIEPLK	1	O35381	O35381	Anp32a	Acidic leucine-rich nuclear phosphoprotein 32 family member A	1	-	0
3D	HLNLSGNK	0	O35381;Q64G17	O35381	Anp32a;Anp32c	Acidic leucine-rich nuclear phosphoprotein 32 family member A;Putative acidic leucine-rich nuclear phosphoprotein 32 family member C	1	-	0
3D	IKDLSTIEPLKK	1	O35381	O35381	Anp32a	Acidic leucine-rich nuclear phosphoprotein 32 family member A		-	0
3D	KLELSENR	0	Q9EST5;O35381;Q64G17	O35381	Anp32b;Anp32a;Anp32c	Acidic leucine-rich nuclear phosphoprotein 32 family member B;Acidic leucine-rich nuclear phosphoprotein 32 family member A;Putative acidic leucine-rich nuclear phosphoprotein 32 family member C	1	-	0
3D	SLDLFNCEVTNLNAYR	0	O35381	O35381	Anp32a	Acidic leucine-rich nuclear phosphoprotein 32 family member A	2	-	0
3D	FIQEIEHALGLGPAK	1	O35382	O35382	Exoc4	Exocyst complex component 4		-	0
3D	HVLNLLDEIENIK	0	O35382	O35382	Exoc4	Exocyst complex component 4	2	-	0
3D	NIFVLQQNLTNITMSR	0	O35382	O35382	Exoc4	Exocyst complex component 4		-	0
3D	NITVIFHPLLR	1	O35382	O35382	Exoc4	Exocyst complex component 4		-	0
3D	SGELQGGPDDNLIEGGGTK	1	O35382	O35382	Exoc4	Exocyst complex component 4		-	0
3D	SQTGVGDQTTQNTR	0	O35382	O35382	Exoc4	Exocyst complex component 4	1	-	0
3D	TLSTSDDVEDRENEK	0	O35382	O35382	Exoc4	Exocyst complex component 4		-	0
3D	YTELEYIHALTLLHR	0	O35382	O35382	Exoc4	Exocyst complex component 4		-	0
3D	ASYIGTSNWSGSYFTETAGTSLLVTQNGHGGLR	0	O35405	O35405	Pld3	Phospholipase D3		-	0
3D	DWESPYSHDLDTSANSVGNACR	1	O35405	O35405	Pld3	Phospholipase D3		-	0
3D	SQLEAVFLR	0	O35405	O35405	Pld3	Phospholipase D3		-	0
3D	HVLHVQLNRPEK	1	O35459	O35459	Ech1	Delta(3,5)-Delta(2,4)-dienoyl-CoA isomerase, mitochondrial		-	0
3D	RAPEEVSDHNYESIQVTSAQK	1	O35459	O35459	Ech1	Delta(3,5)-Delta(2,4)-dienoyl-CoA isomerase, mitochondrial		-	0
3D	VFQDKDAMLNAAFALAADISSK	0	O35459	O35459	Ech1	Delta(3,5)-Delta(2,4)-dienoyl-CoA isomerase, mitochondrial	1	-	0
3D	VIGNQSLVNELTFSAR	0	O35459	O35459	Ech1	Delta(3,5)-Delta(2,4)-dienoyl-CoA isomerase, mitochondrial	1	-	0
3D	CLNNLAASQLK	0	O35465	O35465	Fkbp8	Peptidyl-prolyl cis-trans isomerase FKBP8		-	0
3D	ECGNAHYQR	0	O35465	O35465	Fkbp8	Peptidyl-prolyl cis-trans isomerase FKBP8		-	0
3D	RECGNAHYQR	0	O35465	O35465	Fkbp8	Peptidyl-prolyl cis-trans isomerase FKBP8	1	-	0
3D	SCSQVLEHQPDNIK	1	O35465	O35465	Fkbp8	Peptidyl-prolyl cis-trans isomerase FKBP8		-	0
3D	TAEDGPDLEMLSGQER	1	O35465	O35465	Fkbp8	Peptidyl-prolyl cis-trans isomerase FKBP8	1	-	0
3D	VDMTCEEEEELLQLK	0	O35465	O35465	Fkbp8	Peptidyl-prolyl cis-trans isomerase FKBP8	1	-	0
3D	CSGPLGIEGGIISNQQITASSTHR	1	O35474	O35474	Edil3	EGF-like repeat and discoidin I-like domain-containing protein 3		-	0
3D	DFGHVQFVGSYK	0	O35474	O35474	Edil3	EGF-like repeat and discoidin I-like domain-containing protein 3		-	0
3D	GLINAWTAAENDR	0	O35474	O35474	Edil3	EGF-like repeat and discoidin I-like domain-containing protein 3		-	0
3D	GLINAWTAAENDRWPWIQINLQR	1	O35474	O35474	Edil3	EGF-like repeat and discoidin I-like domain-containing protein 3		-	0
3D	GNVDNNTPYANSFTPPIK	3	O35474	O35474	Edil3	EGF-like repeat and discoidin I-like domain-containing protein 3		-	0
3D	MELLGCELSGCSEPLGMK	1	O35474	O35474	Edil3	EGF-like repeat and discoidin I-like domain-containing protein 3		-	0
3D	SGHIQDYQITASSVFR	0	O35474	O35474	Edil3	EGF-like repeat and discoidin I-like domain-containing protein 3		-	0
3D	TLNMDMFTWEPR	1	O35474	O35474	Edil3	EGF-like repeat and discoidin I-like domain-containing protein 3		-	0
3D	VFQGNFDNDTHR	0	O35474	O35474	Edil3	EGF-like repeat and discoidin I-like domain-containing protein 3		-	0
3D	VFQGNFDNDTHRK	0	O35474	O35474	Edil3	EGF-like repeat and discoidin I-like domain-containing protein 3		-	0
3D	VNAWTSGHNDQSQWLQVDLLVPTK	1	O35474	O35474	Edil3	EGF-like repeat and discoidin I-like domain-containing protein 3		-	0
3D	VTGIITQGAK	0	O35474	O35474	Edil3	EGF-like repeat and discoidin I-like domain-containing protein 3		-	0
3D	VTGVITQGAK	0	O35474	O35474	Edil3	EGF-like repeat and discoidin I-like domain-containing protein 3		-	0
3D	WPWIQINLQR	1	O35474	O35474	Edil3	EGF-like repeat and discoidin I-like domain-containing protein 3		-	0
3D	AQASEVLLEELQQSFSQAK	0	O35551	O35551	Rabep1	Rab GTPase-binding effector protein 1		-	0
3D	AQQQLEQEFNQK	0	O35551	O35551	Rabep1	Rab GTPase-binding effector protein 1		-	0
3D	ENLEETLQLEIENCKEEIASISSLK	0	O35551	O35551	Rabep1	Rab GTPase-binding effector protein 1		-	0
3D	LVSETEWNLLQK	0	O35551	O35551	Rabep1	Rab GTPase-binding effector protein 1		-	0
3D	YHQSGHEGVSSAVDK	0	O35566	O35566	Cd151	CD151 antigen		-	0
3D	AGVPMEVMGLMLGEFVDDYTVR	1	O35593	O35593	Psmd14	26S proteasome non-ATPase regulatory subunit 14	1	1.3681	1
3D	AVAVVVDPIQSVK	1	O35593	O35593	Psmd14	26S proteasome non-ATPase regulatory subunit 14	1	1.4716	1
3D	AVEEEDKMTPEQLAIK	1	O35593	O35593	Psmd14	26S proteasome non-ATPase regulatory subunit 14	2	1.9819	1
3D	QTTSNLGHLNKPSIQALIHGLNR	1	O35593	O35593	Psmd14	26S proteasome non-ATPase regulatory subunit 14	2	1.5483	1
3D	SWMEGLTLQDYSEHCK	0	O35593	O35593	Psmd14	26S proteasome non-ATPase regulatory subunit 14	1	-	0
3D	VIDVFAMPQSGTGVSVEAVDPVFQAK	2	O35593	O35593	Psmd14	26S proteasome non-ATPase regulatory subunit 14		-	0
3D	AQQEFAAGVFSNPAVR	1	O35609	O35609	Scamp3	Secretory carrier-associated membrane protein 3		-	0
3D	ELQHVALGGAGTR	0	O35609	O35609	Scamp3	Secretory carrier-associated membrane protein 3	1	-	0
3D	NYGSYSTQASAAAATAELLK	0	O35609	O35609	Scamp3	Secretory carrier-associated membrane protein 3	1	-	0
3D	TAAANAAAGAAENAFR	0	O35609	O35609	Scamp3	Secretory carrier-associated membrane protein 3		-	0
3D	SLSIEIGHEVK	0	O35623	O35623	Bet1	BET1 homolog		-	0
3D	DGIEFAFK	0	Q9D3E6;O35638	O35638	Stag1;Stag2	Cohesin subunit SA-1;Cohesin subunit SA-2		-	0
3D	GPAEKGK	1	O35638	O35638	Stag2	Cohesin subunit SA-2		-	0
3D	HTDTDVLEACSK	0	O35638	O35638	Stag2	Cohesin subunit SA-2	1	-	0
3D	ITELFAVALPQLLAK	1	O35638	O35638	Stag2	Cohesin subunit SA-2	1	-	0
3D	SAMQSVVDDWIESYK	0	O35638	O35638	Stag2	Cohesin subunit SA-2	1	-	0
3D	ASIWVGPR	1	O35639	O35639	Anxa3	Annexin A3	1	1.3864	1
3D	DAQILYNAGENK	0	O35639	O35639	Anxa3	Annexin A3	1	-	0
3D	DESLKVDEHLAK	0	O35639	O35639	Anxa3	Annexin A3	1	-	0
3D	DIEDSIKGELSGHFEDLLLAIVHCAR	0	O35639	O35639	Anxa3	Annexin A3	1	-	0
3D	DYPGFSPSVDAEAIR	2	O35639	O35639	Anxa3	Annexin A3	1	1.4354	1
3D	GDLSGHFEHVMVALVTAPALFDAK	1	O35639	O35639	Anxa3	Annexin A3	2	-	0
3D	GELSGHFEDLLLAIVHCAR	0	O35639	O35639	Anxa3	Annexin A3	2	-	0
3D	GTGTDEDALIEILTTR	0	O35639	O35639	Anxa3	Annexin A3	2	-	0
3D	HYGYSLYSAIQSDTSGDYR	0	O35639	O35639	Anxa3	Annexin A3	2	-	0
3D	KDAQILYNAGENK	0	O35639	O35639	Anxa3	Annexin A3	2	-	0
3D	QYQAAYEQELK	0	O35639	O35639	Anxa3	Annexin A3	1	-	0
3D	QYQAAYEQELKDDLK	0	O35639	O35639	Anxa3	Annexin A3	1	-	0
3D	SLGDDISSETSGDFR	0	O35639	O35639	Anxa3	Annexin A3	1	-	0
3D	SLGDDISSETSGDFRK	0	O35639	O35639	Anxa3	Annexin A3	1	-	0
3D	VDEHLAK	0	O35639	O35639	Anxa3	Annexin A3		-	0
3D	WGTDEDKFTEVLCLR	0	O35639	O35639	Anxa3	Annexin A3	1	-	0
3D	APEVSQHVYQAYETILK	1	O35643	O35643	Ap1b1	AP-1 complex subunit beta-1		-	0
3D	DCPLNTEAASNK	1	O35643	O35643	Ap1b1	AP-1 complex subunit beta-1	1	-	0
3D	DIANENEAQFQIR	0	O35643	O35643	Ap1b1	AP-1 complex subunit beta-1	1	-	0
3D	DVSALFPDVVNCMQTDNLELK	1	O35643	O35643	Ap1b1	AP-1 complex subunit beta-1		-	0
3D	DVSALFPDVVNCMQTDNLELKK	1	O35643	O35643	Ap1b1	AP-1 complex subunit beta-1		-	0
3D	KPTETQELVQQVLSLATQDSDNPDLR	2	O35643	O35643	Ap1b1	AP-1 complex subunit beta-1		-	0
3D	LHDINAQLVEDQGFLDTLK	0	O35643	O35643	Ap1b1	AP-1 complex subunit beta-1	2	-	0
3D	LTNGIWVLAELR	0	O35643	O35643	Ap1b1	AP-1 complex subunit beta-1		-	0
3D	SQPDMAIMAVNTFVK	1	O35643	O35643	Ap1b1	AP-1 complex subunit beta-1	1	1.3781	1
3D	VNYVVQEAIVVIK	0	O35643	O35643	Ap1b1	AP-1 complex subunit beta-1	1	-	0
3D	YESVIATLCENLDSLDEPEAR	1	O35643	O35643	Ap1b1	AP-1 complex subunit beta-1		-	0
3D	AFVEFLTDEIK	0	O35658	O35658	C1qbp	Complement component 1 Q subcomponent-binding protein, mitochondrial	1	-	0
3D	AFVEFLTDEIKEEK	0	O35658	O35658	C1qbp	Complement component 1 Q subcomponent-binding protein, mitochondrial		-	0
3D	DTNYTLNTDSLDWALYDHLMDFLADR	0	O35658	O35658	C1qbp	Complement component 1 Q subcomponent-binding protein, mitochondrial		-	0
3D	EVSFQATGDSEWR	0	O35658	O35658	C1qbp	Complement component 1 Q subcomponent-binding protein, mitochondrial		-	0
3D	GVDNTFADELVELSTALEHQEYITFLEDLK	0	O35658	O35658	C1qbp	Complement component 1 Q subcomponent-binding protein, mitochondrial		-	0
3D	MSGDWELEVNGTEAK	0	O35658	O35658	C1qbp	Complement component 1 Q subcomponent-binding protein, mitochondrial		-	0
3D	TLVLDCHYPEDEIGHEDEAESDIFSIK	1	O35658	O35658	C1qbp	Complement component 1 Q subcomponent-binding protein, mitochondrial	1	-	0
3D	TTITTTTSSSTTVGSAR	0	O35682	O35682	Myadm	Myeloid-associated differentiation marker	1	-	0
3D	DAEDQEAQLK	0	O35685	O35685	Nudc	Nuclear migration protein nudC		-	0
3D	DVVVDIQR	0	O35685	O35685	Nudc	Nuclear migration protein nudC		-	0
3D	FMDQHPEMDFSK	1	O35685	O35685	Nudc	Nuclear migration protein nudC		-	0
3D	KDAEDQEAQLK	0	O35685	O35685	Nudc	Nuclear migration protein nudC		-	0
3D	KINPENSK	1	O35685	O35685	Nudc	Nuclear migration protein nudC		-	0
3D	LITQTFNHHNQLAQK	0	O35685	O35685	Nudc	Nuclear migration protein nudC		-	0
3D	LKPNLGNGADLPNYR	2	O35685	O35685	Nudc	Nuclear migration protein nudC		-	0
3D	LSDLDSETR	0	O35685	O35685	Nudc	Nuclear migration protein nudC	1	-	0
3D	VEESSWLIEDGK	0	O35685	O35685	Nudc	Nuclear migration protein nudC	1	-	0
3D	VVTVHLEK	0	O35685	O35685	Nudc	Nuclear migration protein nudC		-	0
3D	WTQTLAELDLAVPFR	1	O35685	O35685	Nudc	Nuclear migration protein nudC	1	-	0
3D	DLIQDQNMDEK	0	O35691	O35691	Pnn	Pinin	1	-	0
3D	FKQESTVATER	0	O35691	O35691	Pnn	Pinin		-	0
3D	IFGLLMGTLQK	0	O35691	O35691	Pnn	Pinin	1	-	0
3D	LEVQAEEER	0	O35691	O35691	Pnn	Pinin		-	0
3D	VELAQLQEEWNEHNAK	0	O35691	O35691	Pnn	Pinin		-	0
3D	ATENDIYNFFSPLNPVR	2	O35737;Q9Z2X1	O35737	Hnrnph1;Hnrnpf	Heterogeneous nuclear ribonucleoprotein H;Heterogeneous nuclear ribonucleoprotein H, N-terminally processed;Heterogeneous nuclear ribonucleoprotein F;Heterogeneous nuclear ribonucleoprotein F, N-terminally processed	2	-	0
3D	DKANMQHR	0	O35737;P70333	O35737	Hnrnph1;Hnrnph2	Heterogeneous nuclear ribonucleoprotein H;Heterogeneous nuclear ribonucleoprotein H, N-terminally processed;Heterogeneous nuclear ribonucleoprotein H2		-	0
3D	DLNYCFSGMSDHR	0	O35737;P70333	O35737	Hnrnph1;Hnrnph2	Heterogeneous nuclear ribonucleoprotein H;Heterogeneous nuclear ribonucleoprotein H, N-terminally processed;Heterogeneous nuclear ribonucleoprotein H2	1	-	0
3D	EGRPSGEAFVELESEDEVK	1	O35737;P70333	O35737	Hnrnph1;Hnrnph2	Heterogeneous nuclear ribonucleoprotein H;Heterogeneous nuclear ribonucleoprotein H, N-terminally processed;Heterogeneous nuclear ribonucleoprotein H2	2	-	0
3D	GLPWSCSADEVQR	1	O35737	O35737	Hnrnph1	Heterogeneous nuclear ribonucleoprotein H;Heterogeneous nuclear ribonucleoprotein H, N-terminally processed	1	1.8657	1
3D	HTGPNSPDTANDGFVR	2	O35737;P70333	O35737	Hnrnph1;Hnrnph2	Heterogeneous nuclear ribonucleoprotein H;Heterogeneous nuclear ribonucleoprotein H, N-terminally processed;Heterogeneous nuclear ribonucleoprotein H2	2	-	0
3D	IQNGAQGIR	0	O35737	O35737	Hnrnph1	Heterogeneous nuclear ribonucleoprotein H;Heterogeneous nuclear ribonucleoprotein H, N-terminally processed	1	-	0
3D	MMLGAEGGEGFVVK	0	O35737	O35737	Hnrnph1	Heterogeneous nuclear ribonucleoprotein H;Heterogeneous nuclear ribonucleoprotein H, N-terminally processed	1	-	0
3D	SNNVEMDWVLK	0	O35737	O35737	Hnrnph1	Heterogeneous nuclear ribonucleoprotein H;Heterogeneous nuclear ribonucleoprotein H, N-terminally processed	1	-	0
3D	STGEAFVQFASQEIAEK	0	O35737;P70333	O35737	Hnrnph1;Hnrnph2	Heterogeneous nuclear ribonucleoprotein H;Heterogeneous nuclear ribonucleoprotein H, N-terminally processed;Heterogeneous nuclear ribonucleoprotein H2	2	-	0
3D	VHIEIGPDGR	1	O35737;P70333;Q9Z2X1	O35737	Hnrnph1;Hnrnph2;Hnrnpf	Heterogeneous nuclear ribonucleoprotein H;Heterogeneous nuclear ribonucleoprotein H, N-terminally processed;Heterogeneous nuclear ribonucleoprotein H2;Heterogeneous nuclear ribonucleoprotein F;Heterogeneous nuclear ribonucleoprotein F, N-terminally processed	1	1.8833	1
3D	VTGEADVEFATHEDAVAAMSK	0	O35737	O35737	Hnrnph1	Heterogeneous nuclear ribonucleoprotein H;Heterogeneous nuclear ribonucleoprotein H, N-terminally processed		-	0
3D	YGDGGSTFQSTTGHCVHMR	0	O35737	O35737	Hnrnph1	Heterogeneous nuclear ribonucleoprotein H;Heterogeneous nuclear ribonucleoprotein H, N-terminally processed	1	-	0
3D	YVELFLNSTAGASGGAYEHR	0	O35737	O35737	Hnrnph1	Heterogeneous nuclear ribonucleoprotein H;Heterogeneous nuclear ribonucleoprotein H, N-terminally processed	2	-	0
3D	DAYQVILDGVK	0	O35841	O35841	Api5	Apoptosis inhibitor 5		-	0
3D	ELPQFATGENLPR	2	O35841	O35841	Api5	Apoptosis inhibitor 5	1	-	0
3D	EVEELILTESK	0	O35841	O35841	Api5	Apoptosis inhibitor 5	1	-	0
3D	ITNNINVLIK	0	O35841	O35841	Api5	Apoptosis inhibitor 5		-	0
3D	LLAEMSSFCGDMEK	0	O35841	O35841	Api5	Apoptosis inhibitor 5		-	0
3D	NYGILADATEQVGQHK	0	O35841	O35841	Api5	Apoptosis inhibitor 5	1	-	0
3D	VADILTQLLQTDDSAEFNLVNNALLSIFK	0	O35841	O35841	Api5	Apoptosis inhibitor 5		-	0
3D	VLEDVTGEEFVLFMK	0	O35841	O35841	Api5	Apoptosis inhibitor 5		-	0
3D	EVFGSGTACQVCPVHQILYEGK	1	O35855	O35855	Bcat2	Branched-chain-amino-acid aminotransferase, mitochondrial	1	1.8558	1
3D	KPAPSQALLFGK	2	O35855	O35855	Bcat2	Branched-chain-amino-acid aminotransferase, mitochondrial	1	2.4969	1
3D	LCLPDFDKQELLECIR	1	O35855	O35855	Bcat2	Branched-chain-amino-acid aminotransferase, mitochondrial	1	2.2506	1
3D	LFRPWLNMDR	1	O35855	O35855	Bcat2	Branched-chain-amino-acid aminotransferase, mitochondrial		-	0
3D	LGGNYGPTVAVQR	1	O35855	O35855	Bcat2	Branched-chain-amino-acid aminotransferase, mitochondrial	1	-	0
3D	TFTDHMLMVEWNNK	0	O35855	O35855	Bcat2	Branched-chain-amino-acid aminotransferase, mitochondrial	1	-	0
3D	DQEELNPYAAWR	1	O35857	O35857	Timm44	Mitochondrial import inner membrane translocase subunit TIM44	1	-	0
3D	ELDESVLGQTGPYR	1	O35857	O35857	Timm44	Mitochondrial import inner membrane translocase subunit TIM44	1	-	0
3D	GFLSGLLDNIK	0	O35857	O35857	Timm44	Mitochondrial import inner membrane translocase subunit TIM44		-	0
3D	ILDISNVDLAMGK	0	O35857	O35857	Timm44	Mitochondrial import inner membrane translocase subunit TIM44	1	-	0
3D	KGFLSGLLDNIK	0	O35857	O35857	Timm44	Mitochondrial import inner membrane translocase subunit TIM44		-	0
3D	KLEESDALQEAR	0	O35857	O35857	Timm44	Mitochondrial import inner membrane translocase subunit TIM44	1	-	0
3D	TEMSEVLTEILR	0	O35857	O35857	Timm44	Mitochondrial import inner membrane translocase subunit TIM44	1	-	0
3D	VTDLLGGLFSK	0	O35857	O35857	Timm44	Mitochondrial import inner membrane translocase subunit TIM44	1	-	0
3D	AASGSGMAQK	0	O35864	O35864	Cops5	COP9 signalosome complex subunit 5	1	-	0
3D	GYKPPDEGPSEYQTIPLNK	4	O35864	O35864	Cops5	COP9 signalosome complex subunit 5		-	0
3D	LEQSEAQLGR	0	O35864	O35864	Cops5	COP9 signalosome complex subunit 5	1	-	0
3D	LLELLWNK	0	O35864	O35864	Cops5	COP9 signalosome complex subunit 5	1	-	0
3D	SGGNLEVMGLMLGK	0	O35864	O35864	Cops5	COP9 signalosome complex subunit 5	1	-	0
3D	TTIEAIHGLMSQVIK	0	O35864	O35864	Cops5	COP9 signalosome complex subunit 5	1	-	0
3D	TWELANNMQEAQSIDEIYK	0	O35864	O35864	Cops5	COP9 signalosome complex subunit 5		-	0
3D	VDGETMIIMDSFALPVEGTETR	1	O35864	O35864	Cops5	COP9 signalosome complex subunit 5		-	0
3D	VNAQAAAYEYMAAYIENAK	0	O35864	O35864	Cops5	COP9 signalosome complex subunit 5	1	-	0
3D	YWVNTLSSSSLLTNADYTTGQVFDLSEK	0	O35864	O35864	Cops5	COP9 signalosome complex subunit 5	1	-	0
3D	ETVDSFLDLLR	0	O35874	O35874	Slc1a4	Neutral amino acid transporter A	1	-	0
3D	GEQELQEVK	0	O35874	O35874	Slc1a4	Neutral amino acid transporter A		-	0
3D	TTTVVNVEGDALGAGILNHLNQK	0	O35874	O35874	Slc1a4	Neutral amino acid transporter A		-	0
3D	DIVVQETMEDIDK	0	O35887	O35887	Calu	Calumenin	1	-	0
3D	DRVHHEPQLSDK	1	O35887	O35887	Calu	Calumenin		-	0
3D	DWILPSDYDHAEAEAR	1	O35887	O35887	Calu	Calumenin	3	2.7881	1
3D	EEFTAFLHPEEYDYMK	1	O35887	O35887	Calu	Calumenin	2	3.0132	1
3D	EEFTAFLHPEEYDYMKDIVVQETMEDIDK	1	O35887	O35887	Calu	Calumenin	1	-	0
3D	EEIVDKYDLFVGSQATDFGEALVR	0	O35887	O35887	Calu	Calumenin	4	-	0
3D	EQFVEFR	0	O35887	O35887	Calu	Calumenin		-	0
3D	GHDLNEDGLVSWEEYK	0	O35887	O35887	Calu	Calumenin	2	-	0
3D	HLVYESDQNK	0	O35887	O35887	Calu	Calumenin	1	-	0
3D	HLVYESDQNKDGK	0	O35887	O35887	Calu	Calumenin	1	-	0
3D	IDDDKDGFVTVDELK	0	O35887	O35887	Calu	Calumenin	1	-	0
3D	LTKEEIVDKYDLFVGSQATDFGEALVR	0	O35887	O35887	Calu	Calumenin	2	-	0
3D	MADKDGDLIATK	0	O35887	O35887	Calu	Calumenin		-	0
3D	MADKDGDLIATKEEFTAFLHPEEYDYMK	1	O35887	O35887	Calu	Calumenin		-	0
3D	MDKEETKDWILPSDYDHAEAEAR	1	O35887	O35887	Calu	Calumenin	2	2.8867	2
3D	NADGFIDLEEYIGDMYSHDGNADEPEWVK	1	O35887	O35887	Calu	Calumenin	1	2.702	1
3D	SFDQLTPEESK	1	O35887	O35887	Calu	Calumenin	1	2.7558	1
3D	SFDQLTPEESKER	1	O35887	O35887	Calu	Calumenin	1	-	0
3D	VHHEPQLSDK	1	O35887	O35887	Calu	Calumenin	2	3.6223	2
3D	VHNDAQNFDYDHDAFLGAEEAK	0	O35887	O35887	Calu	Calumenin	3	-	0
3D	YDLFVGSQATDFGEALVR	0	O35887	O35887	Calu	Calumenin		-	0
3D	LTDISVTDPEK	1	O35900	O35900	Lsm2	U6 snRNA-associated Sm-like protein LSm2		-	0
3D	NDLSICGTLHSVDQYLNIK	0	O35900	O35900	Lsm2	U6 snRNA-associated Sm-like protein LSm2	2	-	0
3D	YVQLPADEVDTQLLQDAAR	1	O35900	O35900	Lsm2	U6 snRNA-associated Sm-like protein LSm2	1	1.1444	1
3D	VQQAPIEEHWIIECNDGVFQR	1	O35969	O35969	Gamt	Guanidinoacetate N-methyltransferase	1	-	0
3D	YTDITTMFEETQVPALQEAGFLK	1	O35969	O35969	Gamt	Guanidinoacetate N-methyltransferase		-	0
3D	APSDVGDDMSNK	1	O35988	O35988	Sdc4	Syndecan-4		-	0
3D	ELEENEVIPK	1	O35988	O35988	Sdc4	Syndecan-4		-	0
3D	ASFVTEVLAHSGSLEK	0	O54692	O54692	Zw10	Centromere/kinetochore protein zw10 homolog	1	-	0
3D	DSVVLTLLK	0	O54692	O54692	Zw10	Centromere/kinetochore protein zw10 homolog	1	-	0
3D	HLEEAQECLK	0	O54692	O54692	Zw10	Centromere/kinetochore protein zw10 homolog		-	0
3D	LGIVWQDVLPVNIYCK	1	O54692	O54692	Zw10	Centromere/kinetochore protein zw10 homolog		-	0
3D	QLLDLPLDADLEIGK	1	O54692	O54692	Zw10	Centromere/kinetochore protein zw10 homolog		-	0
3D	AHATTSNTVSK	0	O54724	O54724	Ptrf	Polymerase I and transcript release factor	1	-	0
3D	ATEEPSGTGSDELIK	1	O54724	O54724	Ptrf	Polymerase I and transcript release factor	1	2.9564	1
3D	ATEMVEVGPEDDEVGAER	1	O54724	O54724	Ptrf	Polymerase I and transcript release factor	2	2.9043	1
3D	ATEMVEVGPEDDEVGAERGEATDLLR	1	O54724	O54724	Ptrf	Polymerase I and transcript release factor	1	3.1268	1
3D	IIGAVDQIQLTQAQLEER	0	O54724	O54724	Ptrf	Polymerase I and transcript release factor	2	-	0
3D	IREGEVEVLK	0	O54724	O54724	Ptrf	Polymerase I and transcript release factor		-	0
3D	KLEVNEAELLR	0	O54724	O54724	Ptrf	Polymerase I and transcript release factor	1	-	0
3D	LEVNEAELLR	0	O54724	O54724	Ptrf	Polymerase I and transcript release factor		-	0
3D	MEDVTLHIVERPYSGFPDASSEGPEPTQGEAR	4	O54724	O54724	Ptrf	Polymerase I and transcript release factor	1	-	0
3D	QAEMEGAVQSIQGELSK	0	O54724	O54724	Ptrf	Polymerase I and transcript release factor	2	-	0
3D	SDQVNGVLVLSLLDK	0	O54724	O54724	Ptrf	Polymerase I and transcript release factor	1	-	0
3D	SFTPDHVVYAR	1	O54724	O54724	Ptrf	Polymerase I and transcript release factor	1	-	0
3D	VMIYQDEVK	0	O54724	O54724	Ptrf	Polymerase I and transcript release factor		-	0
3D	GFELTFK	0	O54734	O54734	Ddost	Dolichyl-diphosphooligosaccharide--protein glycosyltransferase 48 kDa subunit	1	-	0
3D	LGYTHLYSSTQVSVRPLQHTQYER	1	O54734	O54734	Ddost	Dolichyl-diphosphooligosaccharide--protein glycosyltransferase 48 kDa subunit		-	0
3D	LPDVYGVFQFK	1	O54734	O54734	Ddost	Dolichyl-diphosphooligosaccharide--protein glycosyltransferase 48 kDa subunit	1	-	0
3D	NTLLIAGLQAR	0	O54734	O54734	Ddost	Dolichyl-diphosphooligosaccharide--protein glycosyltransferase 48 kDa subunit	1	-	0
3D	SSLNPILFR	1	O54734	O54734	Ddost	Dolichyl-diphosphooligosaccharide--protein glycosyltransferase 48 kDa subunit		-	0
3D	TADDPSLSLIK	1	O54734	O54734	Ddost	Dolichyl-diphosphooligosaccharide--protein glycosyltransferase 48 kDa subunit	1	2.1704	1
3D	TAVIDHHNYDVSDLGQHTLIVADTENLLK	0	O54734	O54734	Ddost	Dolichyl-diphosphooligosaccharide--protein glycosyltransferase 48 kDa subunit	3	-	0
3D	TLVLLDNLNVR	0	O54734	O54734	Ddost	Dolichyl-diphosphooligosaccharide--protein glycosyltransferase 48 kDa subunit	1	-	0
3D	VGPVSHHR	1	O54734	O54734	Ddost	Dolichyl-diphosphooligosaccharide--protein glycosyltransferase 48 kDa subunit		-	0
3D	VIFSGSLDFFSDAFFNSAVQK	0	O54734	O54734	Ddost	Dolichyl-diphosphooligosaccharide--protein glycosyltransferase 48 kDa subunit		-	0
3D	WVPFDGDDIQLEFVR	1	O54734	O54734	Ddost	Dolichyl-diphosphooligosaccharide--protein glycosyltransferase 48 kDa subunit	1	-	0
3D	YSQTGNYELAVALSR	0	O54734	O54734	Ddost	Dolichyl-diphosphooligosaccharide--protein glycosyltransferase 48 kDa subunit	1	-	0
3D	ALDLLYGMVSK	0	O54774	O54774	Ap3d1	AP-3 complex subunit delta-1	1	-	0
3D	CSDATLLSSLLEEMK	0	O54774	O54774	Ap3d1	AP-3 complex subunit delta-1	1	-	0
3D	DECEVLKGEEEDHVDHDQER	0	O54774	O54774	Ap3d1	AP-3 complex subunit delta-1		-	0
3D	DLILQCLDDKDESIR	0	O54774	O54774	Ap3d1	AP-3 complex subunit delta-1	1	-	0
3D	DLSSPSQYDTGVALTGLSCFVTPDLAR	2	O54774	O54774	Ap3d1	AP-3 complex subunit delta-1		-	0
3D	EKLEDPDPGVQSAAVNVICELAR	2	O54774	O54774	Ap3d1	AP-3 complex subunit delta-1		-	0
3D	EQAADTEAAQEVTQLLVER	0	O54774	O54774	Ap3d1	AP-3 complex subunit delta-1	1	-	0
3D	ILIEDSDQNLK	0	O54774	O54774	Ap3d1	AP-3 complex subunit delta-1		-	0
3D	LEDPDPGVQSAAVNVICELAR	2	O54774	O54774	Ap3d1	AP-3 complex subunit delta-1		-	0
3D	LLESGDLSMNSIK	0	O54774	O54774	Ap3d1	AP-3 complex subunit delta-1		-	0
3D	NMELNVLDSLNTK	0	O54774	O54774	Ap3d1	AP-3 complex subunit delta-1	1	-	0
3D	NYLSLAPLFFK	1	O54774	O54774	Ap3d1	AP-3 complex subunit delta-1	1	-	0
3D	QEQANNPFYIK	1	O54774	O54774	Ap3d1	AP-3 complex subunit delta-1		-	0
3D	SIQGHHVCLLVK	0	O54774	O54774	Ap3d1	AP-3 complex subunit delta-1		-	0
3D	VDGISMSFQNLLAK	0	O54774	O54774	Ap3d1	AP-3 complex subunit delta-1	1	-	0
3D	VTTLPGHIQAVYVQNVVK	1	O54774	O54774	Ap3d1	AP-3 complex subunit delta-1	1	-	0
3D	YQDAPGVEHIPVVQIDLSVPLK	3	O54774	O54774	Ap3d1	AP-3 complex subunit delta-1		-	0
3D	FIAVEQEFFR	0	O54782	O54782	Man2b2	Epididymis-specific alpha-mannosidase	1	-	0
3D	HLYEAGEDPVLSRPATVDLK	2	O54782	O54782	Man2b2	Epididymis-specific alpha-mannosidase	1	-	0
3D	LVPVMNDCYILLFDQDTNMLHSIQDR	1	O54782	O54782	Man2b2	Epididymis-specific alpha-mannosidase		-	0
3D	LWWDGVASEQQK	0	O54782	O54782	Man2b2	Epididymis-specific alpha-mannosidase	1	-	0
3D	NMYTEHLR	0	O54782	O54782	Man2b2	Epididymis-specific alpha-mannosidase		-	0
3D	NYYPMVQSAFIEDDK	1	O54782	O54782	Man2b2	Epididymis-specific alpha-mannosidase		-	0
3D	SGVALQHGPVVLLK	1	O54782	O54782	Man2b2	Epididymis-specific alpha-mannosidase		-	0
3D	TPHVLWPWGCDK	2	O54782	O54782	Man2b2	Epididymis-specific alpha-mannosidase		-	0
3D	TSSDLNSQQVLYSDNNGYQMQR	0	O54782	O54782	Man2b2	Epididymis-specific alpha-mannosidase		-	0
3D	WAVSEVQHHDAITGTESPK	1	O54782	O54782	Man2b2	Epididymis-specific alpha-mannosidase	1	-	0
3D	HLVSPEALDLLDK	1	O54833	O54833	Csnk2a2	Casein kinase II subunit alpha		-	0
3D	LIDWGLAEFYHPAQEYNVR	1	O54833	O54833	Csnk2a2	Casein kinase II subunit alpha	1	-	0
3D	QLYQILTDFDIR	0	O54833	O54833	Csnk2a2	Casein kinase II subunit alpha	1	-	0
3D	TPALVFEYINNTDFK	1	O54833	O54833	Csnk2a2	Casein kinase II subunit alpha		-	0
3D	VLGTDELYGYLK	0	O54833	O54833	Csnk2a2	Casein kinase II subunit alpha		-	0
3D	YSEVFEAINITNNER	0	O54833	O54833	Csnk2a2	Casein kinase II subunit alpha	1	-	0
3D	AAQLPNDVVLQIMELCGATR	1	O54916	O54916	Reps1	RalBP1-associated Eps domain-containing protein 1		-	0
3D	TVASAATANEIR	0	O54916	O54916	Reps1	RalBP1-associated Eps domain-containing protein 1	1	-	0
3D	APCVSESQSAGAGPANAATQGK	2	O54931	O54931	Akap2	A-kinase anchor protein 2	1	-	0
3D	AVLTVVKDEDHGILDQFSR	0	O54931	O54931	Akap2	A-kinase anchor protein 2	1	-	0
3D	DEDHGILDQFSR	0	O54931	O54931	Akap2	A-kinase anchor protein 2		-	0
3D	HLDGIEHTKEDVVTEQIDFSAAR	0	O54931	O54931	Akap2	A-kinase anchor protein 2	2	-	0
3D	LWAEDGEFTSAR	0	O54931	O54931	Akap2	A-kinase anchor protein 2	1	-	0
3D	NLMQTLMEDYETHK	0	O54931	O54931	Akap2	A-kinase anchor protein 2		-	0
3D	SVNVSLTQEELDSGLDELSVR	0	O54931	O54931	Akap2	A-kinase anchor protein 2		-	0
3D	TLSMIEEEIR	0	O54931	O54931	Akap2	A-kinase anchor protein 2	1	-	0
3D	VRPSEEMIELEK	1	O54931	O54931	Akap2	A-kinase anchor protein 2		-	0
3D	KLEAELLQIEER	0	O54941	O54941	Smarce1	SWI/SNF-related matrix-associated actin-dependent regulator of chromatin subfamily E member 1	1	-	0
3D	SQSSMAPEEEQVANK	1	O54941	O54941	Smarce1	SWI/SNF-related matrix-associated actin-dependent regulator of chromatin subfamily E member 1		-	0
3D	FDVINLAAEK	0	O54950;Q91WG5	O54950	Prkag1;Prkag2	5-AMP-activated protein kinase subunit gamma-1;5-AMP-activated protein kinase subunit gamma-2		-	0
3D	LPVIDPESGNTLYILTHK	2	O54950	O54950	Prkag1	5-AMP-activated protein kinase subunit gamma-1	1	-	0
3D	AYVVLGQFLVLK	0	O54962	O54962	Banf1	Barrier-to-autointegration factor;Barrier-to-autointegration factor, N-terminally processed	1	-	0
3D	DFVAEPMGEKPVGSLAGIGDVLSK	2	O54962	O54962	Banf1	Barrier-to-autointegration factor;Barrier-to-autointegration factor, N-terminally processed	2	1.741	2
3D	HRDFVAEPMGEKPVGSLAGIGDVLSK	2	O54962	O54962	Banf1	Barrier-to-autointegration factor;Barrier-to-autointegration factor, N-terminally processed		-	0
3D	ESVLIISTDPAHNISDAFDQK	1	O54984	O54984	Asna1	ATPase Asna1	1	1.7595	1
3D	GMNFSVVVFDTAPTGHTLR	1	O54984	O54984	Asna1	ATPase Asna1	1	-	0
3D	LEETLPVIR	1	O54984	O54984	Asna1	ATPase Asna1		-	0
3D	LLNFPTIVER	1	O54984	O54984	Asna1	ATPase Asna1		-	0
3D	TTCSCSLAVQLSK	0	O54984	O54984	Asna1	ATPase Asna1	1	-	0
3D	VNTFSALLLEPYKPPSTQ	3	O54984	O54984	Asna1	ATPase Asna1		-	0
3D	YLDQMEDLYEDFHIVK	0	O54984	O54984	Asna1	ATPase Asna1	1	-	0
3D	ALGSEGEAAATEVDLER	0	O54988	O54988	Slk	STE20-like serine/threonine-protein kinase		-	0
3D	CHLLVEHETQK	0	O54988;O55098	O54988	Slk;Stk10	STE20-like serine/threonine-protein kinase;Serine/threonine-protein kinase 10		-	0
3D	EAAIWELEER	0	O54988	O54988	Slk	STE20-like serine/threonine-protein kinase	1	-	0
3D	ILNEKPTTDGPEK	2	O54988	O54988	Slk	STE20-like serine/threonine-protein kinase		-	0
3D	LEQEHTNR	0	O54988	O54988	Slk	STE20-like serine/threonine-protein kinase		-	0
3D	SEEELEDYMVEIDILASCDHPNIVK	1	O54988	O54988	Slk	STE20-like serine/threonine-protein kinase		-	0
3D	SSEVGTDEALDDTQK	0	O54988	O54988	Slk	STE20-like serine/threonine-protein kinase		-	0
3D	AEIELYLQK	0	O54998	O54998	Fkbp7	Peptidyl-prolyl cis-trans isomerase FKBP7		-	0
3D	GDLLNAHYDGYLAK	0	O54998	O54998	Fkbp7	Peptidyl-prolyl cis-trans isomerase FKBP7		-	0
3D	GLDIAMMDMCPGEK	1	O54998	O54998	Fkbp7	Peptidyl-prolyl cis-trans isomerase FKBP7		-	0
3D	KGDLLNAHYDGYLAK	0	O54998	O54998	Fkbp7	Peptidyl-prolyl cis-trans isomerase FKBP7	1	-	0
3D	KNDHNGDGFISPK	1	O54998	O54998	Fkbp7	Peptidyl-prolyl cis-trans isomerase FKBP7		-	0
3D	NDHNGDGFISPK	1	O54998	O54998	Fkbp7	Peptidyl-prolyl cis-trans isomerase FKBP7		-	0
3D	EALKDEYDDLSDLTPAQQETLSDWDSQFTFK	1	O55022	O55022	Pgrmc1	Membrane-associated progesterone receptor component 1	1	3.0588	1
3D	FYGPEGPYGVFAGR	2	O55022	O55022	Pgrmc1	Membrane-associated progesterone receptor component 1	1	-	0
3D	GDQPGASGDNDDDEPPPLPR	5	O55022	O55022	Pgrmc1	Membrane-associated progesterone receptor component 1		-	0
3D	KFYGPEGPYGVFAGR	2	O55022	O55022	Pgrmc1	Membrane-associated progesterone receptor component 1		-	0
3D	ADPWQECMDYAVILAR	1	O55023	O55023	Impa1	Inositol monophosphatase 1	1	2.3678	1
3D	EIEIIPLQR	1	O55023	O55023	Impa1	Inositol monophosphatase 1	1	2.0546	1
3D	NEMDVMIK	0	O55023	O55023	Impa1	Inositol monophosphatase 1		-	0
3D	SLLVTELGSSR	0	O55023	O55023	Impa1	Inositol monophosphatase 1	1	-	0
3D	SSPADLVTVTDQK	1	O55023	O55023	Impa1	Inositol monophosphatase 1	1	1.7758	1
3D	AAESLADPTEYENLFPGLK	2	O55029	O55029	Copb2	Coatomer subunit beta		-	0
3D	AMGDTEIKDGER	0	O55029	O55029	Copb2	Coatomer subunit beta		-	0
3D	CQFSLAQECLHHAQDYGGLLLLATASGNASMVNK	0	O55029	O55029	Copb2	Coatomer subunit beta	2	-	0
3D	DMGSCEIYPQTIQHNPNGR	2	O55029	O55029	Copb2	Coatomer subunit beta		-	0
3D	DNNQFASASLDR	0	O55029	O55029	Copb2	Coatomer subunit beta	1	-	0
3D	EAFVVEEWVK	0	O55029	O55029	Copb2	Coatomer subunit beta	1	-	0
3D	FELALQLGELK	0	O55029	O55029	Copb2	Coatomer subunit beta	1	-	0
3D	GSNNVALGYDEGSIIVK	0	O55029	O55029	Copb2	Coatomer subunit beta	1	-	0
3D	GVNCIDYYSGGDKPYLISGADDR	1	O55029	O55029	Copb2	Coatomer subunit beta	1	2.4528	1
3D	HSEVQQANLK	0	O55029	O55029	Copb2	Coatomer subunit beta	1	-	0
3D	IAYQLAVEAESEQK	0	O55029	O55029	Copb2	Coatomer subunit beta		-	0
3D	KNWVVTGADDMQIR	0	O55029	O55029	Copb2	Coatomer subunit beta		-	0
3D	LDACLELLIR	0	O55029	O55029	Copb2	Coatomer subunit beta		-	0
3D	LESTLNYGMER	0	O55029	O55029	Copb2	Coatomer subunit beta	2	-	0
3D	LPEAAFLAR	1	O55029	O55029	Copb2	Coatomer subunit beta	1	2.4497	1
3D	NNVAFMSYFLQGK	0	O55029	O55029	Copb2	Coatomer subunit beta	1	-	0
3D	NWVVTGADDMQIR	0	O55029	O55029	Copb2	Coatomer subunit beta	1	-	0
3D	QLAELAISK	0	O55029	O55029	Copb2	Coatomer subunit beta		-	0
3D	QQALTVSTDPEHR	1	O55029	O55029	Copb2	Coatomer subunit beta		-	0
3D	SFGSAQEFAWAHDSSEYAIR	0	O55029	O55029	Copb2	Coatomer subunit beta	1	-	0
3D	SFKPDFGAESIYGGFLLGVR	1	O55029	O55029	Copb2	Coatomer subunit beta		-	0
3D	SVDLHPTEPWMLASLYNGSVCVWNHETQTLVK	2	O55029	O55029	Copb2	Coatomer subunit beta		-	0
3D	SVNGLAFYDWENTELIR	0	O55029	O55029	Copb2	Coatomer subunit beta	1	-	0
3D	TCVQTLEGHAQNVSCASFHPELPIIITGSEDGTVR	2	O55029	O55029	Copb2	Coatomer subunit beta		-	0
3D	TFEVCDLPVR	1	O55029	O55029	Copb2	Coatomer subunit beta	1	2.2057	1
3D	TMYLLGYIPK	1	O55029	O55029	Copb2	Coatomer subunit beta	1	2.8377	1
3D	VAHFLEK	0	O55029	O55029	Copb2	Coatomer subunit beta		-	0
3D	VFNYNTLER	0	O55029	O55029	Copb2	Coatomer subunit beta		-	0
3D	VHMFEAHSDYIR	0	O55029	O55029	Copb2	Coatomer subunit beta	1	-	0
3D	VLAAQETHEGVTEDGIEDAFEVLGEIQEIVK	0	O55029	O55029	Copb2	Coatomer subunit beta		-	0
3D	VWCVASLR	0	O55029	O55029	Copb2	Coatomer subunit beta		-	0
3D	VWQLGSSSPNFTLEGHEK	1	O55029	O55029	Copb2	Coatomer subunit beta	2	2.4494	2
3D	FFDDDLLVSTSK	0	O55057	O55057	Pde6d	Retinal rod rhodopsin-sensitive cGMP 3,5-cyclic phosphodiesterase subunit delta		-	0
3D	ILWQGTEDLSVPGVEHEAR	1	O55057	O55057	Pde6d	Retinal rod rhodopsin-sensitive cGMP 3,5-cyclic phosphodiesterase subunit delta	1	-	0
3D	AEEEVGNSQR	0	O55091	O55091	Impact	Protein IMPACT	1	-	0
3D	NFTNTPDESTK	1	O55091	O55091	Impact	Protein IMPACT		-	0
3D	QTFLQDCEDDGETAAGGR	0	O55091	O55091	Impact	Protein IMPACT	1	-	0
3D	STFQAHVAPVVCPEQVK	2	O55091	O55091	Impact	Protein IMPACT	1	-	0
3D	EALKEFDFLVTSEEGDNESR	0	O55106	O55106	Strn	Striatin		-	0
3D	SELTDSASVLDNFK	0	O55106	O55106	Strn	Striatin		-	0
3D	AGPNIYELR	1	O55125	O55125	Nipsnap1	Protein NipSnap homolog 1		-	0
3D	DSEGSWFR	0	O55125	O55125	Nipsnap1	Protein NipSnap homolog 1		-	0
3D	GWDENVYYTVPLVR	1	O55125	O55125	Nipsnap1	Protein NipSnap homolog 1		-	0
3D	IQFHNVKPECLDAYNSLTEAVLPK	2	O55125	O55125	Nipsnap1	Protein NipSnap homolog 1		-	0
3D	KDAHSTLLSK	0	O55125	O55125	Nipsnap1	Protein NipSnap homolog 1		-	0
3D	LHLDEDYPCSLVGNWNTWYGEQDQAVHLWR	1	O55125	O55125	Nipsnap1	Protein NipSnap homolog 1		-	0
3D	NQLLLEFSFWNEPQPR	2	O55125	O55125	Nipsnap1	Protein NipSnap homolog 1		-	0
3D	KDAHSNLLAK	0	O55126	O55126	Gbas	Protein NipSnap homolog 2		-	0
3D	QYPCTLVGTWNTWYGEQDQAVHLWR	1	O55126	O55126	Gbas	Protein NipSnap homolog 2	1	3.0663	1
3D	YEGGYPALTEVMNK	1	O55126	O55126	Gbas	Protein NipSnap homolog 2		-	0
3D	FQIGDYLDIAITPPNR	2	O55128	O55128	Sap18	Histone deacetylase complex subunit SAP18	1	-	0
3D	GNVPSSELQIYTWMDATLK	1	O55128	O55128	Sap18	Histone deacetylase complex subunit SAP18		-	0
3D	GTDDSMTLQSQK	0	O55128	O55128	Sap18	Histone deacetylase complex subunit SAP18		-	0
3D	KGTDDSMTLQSQK	0	O55128	O55128	Sap18	Histone deacetylase complex subunit SAP18	1	-	0
3D	ADTLTPEECQQFK	1	O55131	O55131	2020-09-07	Septin-7	1	-	0
3D	ADTLTPEECQQFKK	1	O55131	O55131	2020-09-07	Septin-7	1	-	0
3D	DRLPLAVVGSNTIIEVNGK	1	O55131	O55131	2020-09-07	Septin-7	1	1.9994	1
3D	DVTNNVHYENYR	0	O55131	O55131	2020-09-07	Septin-7		-	0
3D	EGGVQLLLTIVDTPGFGDAVDNSNCWQPVIDYIDSK	2	O55131	O55131	2020-09-07	Septin-7		-	0
3D	FEDYLNAESR	0	O55131	O55131	2020-09-07	Septin-7	1	-	0
3D	GFEFTLMVVGESGLGK	0	O55131;P42208	O55131	Sept7;Sept2	Septin-7;Septin-2		-	0
3D	ILEQQNSSR	0	O55131	O55131	2020-09-07	Septin-7	1	-	0
3D	IYEFPETDDEEENK	1	O55131	O55131	2020-09-07	Septin-7	1	2.2252	1
3D	IYEFPETDDEEENKLVK	1	O55131	O55131	2020-09-07	Septin-7		-	0
3D	KLAAVTYNGVDNNK	0	O55131	O55131	2020-09-07	Septin-7	1	-	0
3D	KMEMEMEQVFEMK	0	O55131	O55131	2020-09-07	Septin-7	2	-	0
3D	LAAVTYNGVDNNK	0	O55131	O55131	2020-09-07	Septin-7	1	-	0
3D	LKDSEAELQR	0	O55131	O55131	2020-09-07	Septin-7		-	0
3D	LPLAVVGSNTIIEVNGK	1	O55131	O55131	2020-09-07	Septin-7	1	2.6347	1
3D	MEMEMEQVFEMK	0	O55131	O55131	2020-09-07	Septin-7		-	0
3D	NLEAQHK	0	O55131	O55131	2020-09-07	Septin-7		-	0
3D	NLEGYVGFANLPNQVYR	1	O55131	O55131	2020-09-07	Septin-7	2	2.2834	1
3D	QYPWGVAEVENGEHCDFTILR	1	O55131	O55131	2020-09-07	Septin-7	1	1.8096	1
3D	SPLAQMEEER	1	O55131	O55131	2020-09-07	Septin-7		-	0
3D	SPLAQMEEERR	1	O55131	O55131	2020-09-07	Septin-7		-	0
3D	STLINSLFLTDLYSPEYPGPSHR	3	O55131	O55131	2020-09-07	Septin-7	2	-	0
3D	SVNCGTMAQPK	1	O55131	O55131	2020-09-07	Septin-7		-	0
3D	THMQDLK	0	O55131;P28661	O55131	Sept7;Sept4	Septin-7;Septin-4		-	0
3D	TVQVEQSK	0	O55131	O55131	2020-09-07	Septin-7		-	0
3D	VNIIPLIAK	1	O55131;Q9DA97;Q8C650	O55131	Sept7;Sept14;Sept10	Septin-7;Septin-14;Septin-10	2	2.0557	2
3D	VQCCLYFIAPSGHGLKPLDIEFMK	2	O55131	O55131	2020-09-07	Septin-7	2	-	0
3D	ASFENNCEVGCFAK	0	O55135	O55135	Eif6	Eukaryotic translation initiation factor 6		-	0
3D	ETEEILADVLK	0	O55135	O55135	Eif6	Eukaryotic translation initiation factor 6		-	0
3D	HGLLVPNNTTDQELQHIR	1	O55135	O55135	Eif6	Eukaryotic translation initiation factor 6	1	1.0648	1
3D	LSALGNVTTCNDYVALVHPDLDRETEEILADVLK	1	O55135	O55135	Eif6	Eukaryotic translation initiation factor 6		-	0
3D	QTVADQVLVGSYCVFSNQGGLVHPK	1	O55135	O55135	Eif6	Eukaryotic translation initiation factor 6		-	0
3D	TSIEDQDELSSLLQVPLVAGTVNR	1	O55135	O55135	Eif6	Eukaryotic translation initiation factor 6	2	1.8903	1
3D	AHGNSGMVR	0	O55142	O55142	Rpl35a	60S ribosomal protein L35a		-	0
3D	DETEFYLGK	0	O55142	O55142	Rpl35a	60S ribosomal protein L35a		-	0
3D	IEGVYAR	0	O55142	O55142	Rpl35a	60S ribosomal protein L35a		-	0
3D	NNTVTPGGKPNK	2	O55142	O55142	Rpl35a	60S ribosomal protein L35a	1	1.5641	1
3D	AKDIVPGDIVEIAVGDK	1	O55143	O55143	Atp2a2	Sarcoplasmic/endoplasmic reticulum calcium ATPase 2		-	0
3D	AKDIVPGDIVEIAVGDKVPADIR	2	O55143	O55143	Atp2a2	Sarcoplasmic/endoplasmic reticulum calcium ATPase 2	1	-	0
3D	AMGVVVATGVNTEIGK	0	O55143	O55143	Atp2a2	Sarcoplasmic/endoplasmic reticulum calcium ATPase 2		-	0
3D	CHQYDGLVELATICALCNDSALDYNEAK	0	O55143	O55143	Atp2a2	Sarcoplasmic/endoplasmic reticulum calcium ATPase 2	1	-	0
3D	CLALATHDNPLK	1	O55143	O55143	Atp2a2	Sarcoplasmic/endoplasmic reticulum calcium ATPase 2		-	0
3D	CLALATHDNPLKR	1	O55143	O55143	Atp2a2	Sarcoplasmic/endoplasmic reticulum calcium ATPase 2		-	0
3D	DIVPGDIVEIAVGDKVPADIR	2	O55143	O55143	Atp2a2	Sarcoplasmic/endoplasmic reticulum calcium ATPase 2	1	-	0
3D	EEMHLEDSANFIK	0	O55143	O55143	Atp2a2	Sarcoplasmic/endoplasmic reticulum calcium ATPase 2	1	-	0
3D	EFDELSPSAQR	1	O55143	O55143	Atp2a2	Sarcoplasmic/endoplasmic reticulum calcium ATPase 2	1	2.3641	1
3D	EWGSGSDTLR	0	O55143	O55143	Atp2a2	Sarcoplasmic/endoplasmic reticulum calcium ATPase 2	1	-	0
3D	IEVASSVK	0	O55143	O55143	Atp2a2	Sarcoplasmic/endoplasmic reticulum calcium ATPase 2		-	0
3D	IGIFGQDEDVTSK	0	O55143	O55143	Atp2a2	Sarcoplasmic/endoplasmic reticulum calcium ATPase 2	1	-	0
3D	IRDEMVATEQER	0	O55143	O55143	Atp2a2	Sarcoplasmic/endoplasmic reticulum calcium ATPase 2	1	-	0
3D	ISLPVILMDETLK	1	O55143	O55143	Atp2a2	Sarcoplasmic/endoplasmic reticulum calcium ATPase 2	1	-	0
3D	IVEFLQSFDEITAMTGDGVNDAPALK	1	O55143	O55143	Atp2a2	Sarcoplasmic/endoplasmic reticulum calcium ATPase 2		-	0
3D	IVEFLQSFDEITAMTGDGVNDAPALKK	1	O55143	O55143	Atp2a2	Sarcoplasmic/endoplasmic reticulum calcium ATPase 2	1	1.2731	1
3D	KSEIGIAMGSGTAVAK	0	O55143	O55143	Atp2a2	Sarcoplasmic/endoplasmic reticulum calcium ATPase 2		-	0
3D	LDEFGEQLSK	0	O55143;Q8R429	O55143	Atp2a2;Atp2a1	Sarcoplasmic/endoplasmic reticulum calcium ATPase 2;Sarcoplasmic/endoplasmic reticulum calcium ATPase 1		-	0
3D	MFILDKVEGDTCSLNEFSITGSTYAPIGEVQK	1	O55143	O55143	Atp2a2	Sarcoplasmic/endoplasmic reticulum calcium ATPase 2		-	0
3D	NAENAIEALK	0	O55143;Q8R429	O55143	Atp2a2;Atp2a1	Sarcoplasmic/endoplasmic reticulum calcium ATPase 2;Sarcoplasmic/endoplasmic reticulum calcium ATPase 1		-	0
3D	NMLFSGTNIAAGK	0	O55143;Q8R429	O55143	Atp2a2;Atp2a1	Sarcoplasmic/endoplasmic reticulum calcium ATPase 2;Sarcoplasmic/endoplasmic reticulum calcium ATPase 1	1	-	0
3D	NYLEQPGK	1	O55143	O55143	Atp2a2	Sarcoplasmic/endoplasmic reticulum calcium ATPase 2		-	0
3D	NYLEQPGKECVQPATK	2	O55143	O55143	Atp2a2	Sarcoplasmic/endoplasmic reticulum calcium ATPase 2		-	0
3D	RIGIFGQDEDVTSK	0	O55143	O55143	Atp2a2	Sarcoplasmic/endoplasmic reticulum calcium ATPase 2	2	-	0
3D	SEIGIAMGSGTAVAK	0	O55143	O55143	Atp2a2	Sarcoplasmic/endoplasmic reticulum calcium ATPase 2		-	0
3D	SLPSVETLGCTSVICSDK	1	O55143;Q8R429	O55143	Atp2a2;Atp2a1	Sarcoplasmic/endoplasmic reticulum calcium ATPase 2;Sarcoplasmic/endoplasmic reticulum calcium ATPase 1		-	0
3D	SMSVYCTPNKPSR	2	O55143	O55143	Atp2a2	Sarcoplasmic/endoplasmic reticulum calcium ATPase 2		-	0
3D	TASEMVLADDNFSTIVAAVEEGR	0	O55143;Q8R429	O55143	Atp2a2;Atp2a1	Sarcoplasmic/endoplasmic reticulum calcium ATPase 2;Sarcoplasmic/endoplasmic reticulum calcium ATPase 1	2	-	0
3D	TGTLTTNQMSVCR	0	O55143	O55143	Atp2a2	Sarcoplasmic/endoplasmic reticulum calcium ATPase 2	1	-	0
3D	TVEEVLGHFGVNESTGLSLEQVK	0	O55143	O55143	Atp2a2	Sarcoplasmic/endoplasmic reticulum calcium ATPase 2	2	-	0
3D	TVEEVLGHFGVNESTGLSLEQVKK	0	O55143	O55143	Atp2a2	Sarcoplasmic/endoplasmic reticulum calcium ATPase 2		-	0
3D	VDQSILTGESVSVIK	0	O55143;Q8R429	O55143	Atp2a2;Atp2a1	Sarcoplasmic/endoplasmic reticulum calcium ATPase 2;Sarcoplasmic/endoplasmic reticulum calcium ATPase 1	1	-	0
3D	VEGDTCSLNEFSITGSTYAPIGEVQKDDKPVK	2	O55143	O55143	Atp2a2	Sarcoplasmic/endoplasmic reticulum calcium ATPase 2	1	-	0
3D	VGEATETALTCLVEK	0	O55143	O55143	Atp2a2	Sarcoplasmic/endoplasmic reticulum calcium ATPase 2	1	-	0
3D	VIMITGDNK	0	O55143;Q8R429	O55143	Atp2a2;Atp2a1	Sarcoplasmic/endoplasmic reticulum calcium ATPase 2;Sarcoplasmic/endoplasmic reticulum calcium ATPase 1		-	0
3D	WGSNELPAEEGK	1	O55143	O55143	Atp2a2	Sarcoplasmic/endoplasmic reticulum calcium ATPase 2		-	0
3D	YETNLTFVGCVGMLDPPR	2	O55143	O55143	Atp2a2	Sarcoplasmic/endoplasmic reticulum calcium ATPase 2		-	0
3D	EHNFQPGDNVEVCEGELINLQGK	1	O55201	O55201	Supt5h	Transcription elongation factor SPT5		-	0
3D	FIAYQFTDTPLQIK	1	O55201	O55201	Supt5h	Transcription elongation factor SPT5		-	0
3D	GIYKDDIAQVDYVEPSQNTISLK	1	O55201	O55201	Supt5h	Transcription elongation factor SPT5		-	0
3D	HEDLKDMLEFPAQELR	1	O55201	O55201	Supt5h	Transcription elongation factor SPT5	1	-	0
3D	VVSISSEHLEPITPTK	2	O55201	O55201	Supt5h	Transcription elongation factor SPT5		-	0
3D	ADINAVNEHGNVPLHYACFWGQDQVAEDLVANGALVSICNK	1	O55222	O55222	Ilk	Integrin-linked protein kinase	1	-	0
3D	DFNEECPR	1	O55222	O55222	Ilk	Integrin-linked protein kinase	1	4.3108	1
3D	EVPFADLSNMEIGMK	1	O55222	O55222	Ilk	Integrin-linked protein kinase	1	3.1943	1
3D	FDMIVPILEK	1	O55222	O55222	Ilk	Integrin-linked protein kinase	1	2.7488	1
3D	GDDTPLHLAASHGHR	1	O55222	O55222	Ilk	Integrin-linked protein kinase	2	-	0
3D	GMAFLHTLEPLIPR	2	O55222	O55222	Ilk	Integrin-linked protein kinase		-	0
3D	KPEDTNRR	1	O55222	O55222	Ilk	Integrin-linked protein kinase		-	0
3D	LNENHSGELWK	0	O55222	O55222	Ilk	Integrin-linked protein kinase	1	-	0
3D	LWLDNTENDLNQGDDHGFSPLHWACR	1	O55222	O55222	Ilk	Integrin-linked protein kinase	2	2.9436	2
3D	MDDIFTQCR	0	O55222	O55222	Ilk	Integrin-linked protein kinase	1	-	0
3D	MYAPAWVAPEALQK	2	O55222	O55222	Ilk	Integrin-linked protein kinase		-	0
3D	SAVVEMLIMR	0	O55222	O55222	Ilk	Integrin-linked protein kinase	1	-	0
3D	SVMIDEDMTAR	0	O55222	O55222	Ilk	Integrin-linked protein kinase		-	0
3D	WQGNDIVVK	0	O55222	O55222	Ilk	Integrin-linked protein kinase		-	0
3D	YGEMPVDK	1	O55222	O55222	Ilk	Integrin-linked protein kinase		-	0
3D	AIYQATYR	0	O55234	O55234	Psmb5	Proteasome subunit beta type-5		-	0
3D	ATAGAYIASQTVK	0	O55234	O55234	Psmb5	Proteasome subunit beta type-5	1	-	0
3D	FLHGVIVAADSR	0	O55234	O55234	Psmb5	Proteasome subunit beta type-5	2	-	0
3D	GMGLSMGTMICGWDK	0	O55234	O55234	Psmb5	Proteasome subunit beta type-5		-	0
3D	GPGLYYVDSEGNR	1	O55234	O55234	Psmb5	Proteasome subunit beta type-5	1	2.0179	1
3D	KVIEINPYLLGTMAGGAADCSFWER	1	O55234	O55234	Psmb5	Proteasome subunit beta type-5	1	1.7215	1
3D	LLANMVYQYK	0	O55234	O55234	Psmb5	Proteasome subunit beta type-5		-	0
3D	RGPGLYYVDSEGNR	1	O55234	O55234	Psmb5	Proteasome subunit beta type-5	2	1.3363	1
3D	VEEAYDLAR	0	O55234	O55234	Psmb5	Proteasome subunit beta type-5		-	0
3D	VIEINPYLLGTMAGGAADCSFWER	1	O55234	O55234	Psmb5	Proteasome subunit beta type-5	3	1.6079	1
3D	VSSDNVADLHDK	0	O55234	O55234	Psmb5	Proteasome subunit beta type-5		-	0
3D	NLGSLLKPGGFLVMVDALK	1	O55239	O55239	Nnmt	Nicotinamide N-methyltransferase	1	1.9139	1
3D	SEVFYPGETVVHGPGEATALEWGPNTWMVEYGR	3	O55242	O55242	Sigmar1	Sigma non-opioid intracellular receptor 1		-	0
3D	AAECNIVVTQPR	1	O70133	O70133	Dhx9	ATP-dependent RNA helicase A	1	-	0
3D	DINTDFLLVVLR	0	O70133	O70133	Dhx9	ATP-dependent RNA helicase A	1	-	0
3D	DKEDDGGEDDDANCNLICGDEYGPETK	1	O70133	O70133	Dhx9	ATP-dependent RNA helicase A		-	0
3D	DVVLAYPEVR	1	O70133	O70133	Dhx9	ATP-dependent RNA helicase A	1	-	0
3D	ELDALDANDELTPLGR	1	O70133	O70133	Dhx9	ATP-dependent RNA helicase A	1	1.7497	1
3D	ETPFELIEALLK	1	O70133	O70133	Dhx9	ATP-dependent RNA helicase A	1	1.828	1
3D	FSDHVALLSVFQAWDDAR	0	O70133	O70133	Dhx9	ATP-dependent RNA helicase A		-	0
3D	GISHVIVDEIHER	0	O70133	O70133	Dhx9	ATP-dependent RNA helicase A	3	-	0
3D	HLENNSHFGSHR	0	O70133	O70133	Dhx9	ATP-dependent RNA helicase A		-	0
3D	KEEQEVQATLESEEVDLNAGLHGNWTLENAK	0	O70133	O70133	Dhx9	ATP-dependent RNA helicase A	2	-	0
3D	LAAQSCALSLVR	0	O70133	O70133	Dhx9	ATP-dependent RNA helicase A		-	0
3D	LFTAHNNMTNYATVWASK	0	O70133	O70133	Dhx9	ATP-dependent RNA helicase A		-	0
3D	LGGIGQFLAK	0	O70133	O70133	Dhx9	ATP-dependent RNA helicase A		-	0
3D	LNQYFQK	0	O70133	O70133	Dhx9	ATP-dependent RNA helicase A		-	0
3D	NELTYQMEQDHNLQSVLQER	0	O70133	O70133	Dhx9	ATP-dependent RNA helicase A	2	-	0
3D	NFLYAWCGK	0	O70133	O70133	Dhx9	ATP-dependent RNA helicase A	1	-	0
3D	QLYHLGVIEAYSGLTK	0	O70133	O70133	Dhx9	ATP-dependent RNA helicase A	2	-	0
3D	QPNIISQLDPVNEHMLNTIR	2	O70133	O70133	Dhx9	ATP-dependent RNA helicase A		-	0
3D	SSVNCPFSSQDMK	1	O70133	O70133	Dhx9	ATP-dependent RNA helicase A	1	1.9383	1
3D	TPLHEIALSIK	1	O70133	O70133	Dhx9	ATP-dependent RNA helicase A	1	-	0
3D	TTQVPQYILDDFIQNDR	1	O70133	O70133	Dhx9	ATP-dependent RNA helicase A	2	1.6515	1
3D	VEGFNYAGMGNSTNK	0	O70133	O70133	Dhx9	ATP-dependent RNA helicase A	1	-	0
3D	VFDPVPDGVTK	2	O70133	O70133	Dhx9	ATP-dependent RNA helicase A	1	1.7059	1
3D	VQSDGQIVFIDDWIR	0	O70133	O70133	Dhx9	ATP-dependent RNA helicase A		-	0
3D	YPSPFFVFGEK	2	O70133	O70133	Dhx9	ATP-dependent RNA helicase A	1	-	0
3D	YTQVGPDHNR	1	O70133	O70133	Dhx9	ATP-dependent RNA helicase A		-	0
3D	EGNFDIVSGTR	0	O70152	O70152	Dpm1	Dolichol-phosphate mannosyltransferase subunit 1		-	0
3D	ENLPLIVWLLVK	1	O70152	O70152	Dpm1	Dolichol-phosphate mannosyltransferase subunit 1		-	0
3D	EVAEQLAEIYGPDR	1	O70152	O70152	Dpm1	Dolichol-phosphate mannosyltransferase subunit 1	1	-	0
3D	GANFITQILLRPGASDLTGSFR	1	O70152	O70152	Dpm1	Dolichol-phosphate mannosyltransferase subunit 1	1	-	0
3D	LGGNEIVSFLK	0	O70152	O70152	Dpm1	Dolichol-phosphate mannosyltransferase subunit 1		-	0
3D	CEHDGVMTGANGEVSFINIK	0	O70194	O70194	Eif3d	Eukaryotic translation initiation factor 3 subunit D		-	0
3D	FMTPVIQDNPSGWGPCAVPEQFR	4	O70194	O70194	Eif3d	Eukaryotic translation initiation factor 3 subunit D		-	0
3D	GAVIATELK	0	O70194	O70194	Eif3d	Eukaryotic translation initiation factor 3 subunit D		-	0
3D	HVILGTQQFKPNEFASQINLSVENAWGILR	1	O70194	O70194	Eif3d	Eukaryotic translation initiation factor 3 subunit D	2	1.3646	1
3D	IFHTVTTTDDPVIR	1	O70194	O70194	Eif3d	Eukaryotic translation initiation factor 3 subunit D	1	-	0
3D	LGDDIDLIVR	0	O70194	O70194	Eif3d	Eukaryotic translation initiation factor 3 subunit D	1	-	0
3D	NLAMEATYINHNFSQQCLR	0	O70194	O70194	Eif3d	Eukaryotic translation initiation factor 3 subunit D	2	-	0
3D	NMVQFNLQTLPK	1	O70194	O70194	Eif3d	Eukaryotic translation initiation factor 3 subunit D	2	-	0
3D	SDWEVKEEMDFPQLMK	1	O70194	O70194	Eif3d	Eukaryotic translation initiation factor 3 subunit D		-	0
3D	SVYSWDIVVQR	0	O70194	O70194	Eif3d	Eukaryotic translation initiation factor 3 subunit D	1	-	0
3D	TQGNVFATDAILATLMSCTR	0	O70194	O70194	Eif3d	Eukaryotic translation initiation factor 3 subunit D		-	0
3D	VADWTGATYQDK	0	O70194	O70194	Eif3d	Eukaryotic translation initiation factor 3 subunit D	1	-	0
3D	WTCCALLAGSEYLK	0	O70194	O70194	Eif3d	Eukaryotic translation initiation factor 3 subunit D	1	-	0
3D	YLEVSEPQDIECCGALEYYDK	1	O70194	O70194	Eif3d	Eukaryotic translation initiation factor 3 subunit D		-	0
[truncated: 99,790 more rows]

## Sheet: Naked mole ratC13 peptide-level
Time-point	Sequence	P Count	Proteins	Leading razor protein	Gene names	Protein names	Peptide	Ratio H/L	Ratio H/L count
3D	LLTHWEQLDYGVQFTSSR	0	A0A087WSK7;Q921I0	A0A087WSK7	Gm28778;Ormdl1	ORM1-like protein 1	1	-	0
3D	MNVGVAHSEVNPNTR	1	A0A087WSK7;Q921I0;Q9CQZ0	A0A087WSK7	Gm28778;Ormdl1;Ormdl2	ORM1-like protein 1;ORM1-like protein 2	1	-	0
3D	LFFWMQEPK	1	A0A0A6YVU8;Q9JKV1	A0A0A6YVU8	Gm9774;Adrm1	Proteasomal ubiquitin receptor ADRM1	1	0.6681	1
3D	TSGTVEDDLIIFPDDCEFKR	1	A0A0A6YVU8;Q9JKV1	A0A0A6YVU8	Gm9774;Adrm1	Proteasomal ubiquitin receptor ADRM1	1	0.98141	1
3D	EVCGFAPYER	1	A0A140T8K6;P47964	A0A140T8K6	Rpl36	60S ribosomal protein L36	1	1.1102	1
3D	YPMAVGLNK	1	A0A140T8K6;P47964;D3YX71	A0A140T8K6	Rpl36;Gm8973	60S ribosomal protein L36	1	0.9771	1
3D	LKVPPAINQFTQALDR	2	A0A140T8L1;P12970	A0A140T8L1	Rpl7a	60S ribosomal protein L7a	2	1.0896	1
3D	AGVNTVTTLVENK	0	A0A140T8L1;P12970;A0A140T8L3	A0A140T8L1	Rpl7a	60S ribosomal protein L7a	1	-	0
3D	KTCTTVAFTQVNSEDK	0	A0A140T8L1;P12970;A0A140T8L3	A0A140T8L1	Rpl7a	60S ribosomal protein L7a	1	-	0
3D	KTCTTVAFTQVNSEDKGALAK	0	A0A140T8L1;P12970;A0A140T8L3	A0A140T8L1	Rpl7a	60S ribosomal protein L7a	1	-	0
3D	TCTTVAFTQVNSEDK	0	A0A140T8L1;P12970;A0A140T8L3	A0A140T8L1	Rpl7a	60S ribosomal protein L7a	1	-	0
3D	TCTTVAFTQVNSEDKGALAK	0	A0A140T8L1;P12970;A0A140T8L3	A0A140T8L1	Rpl7a	60S ribosomal protein L7a	1	-	0
3D	NFGIGQDIQPK	1	A0A140T8L1;P12970;A0A140T8L3;V9GX35	A0A140T8L1	Rpl7a;Gm14214	60S ribosomal protein L7a	1	1.0098	1
3D	KIEDNNTLVFIVDVK	0	A0A140T8M7;P62751	A0A140T8M7	Rpl23a	60S ribosomal protein L23a	1	-	0
3D	LAPDYDALDVANK	1	A0A140T8M7;P62751	A0A140T8M7	Rpl23a	60S ribosomal protein L23a	1	0.93309	1
3D	NKLDHYAIIK	0	A0A140T8M7;P62751	A0A140T8M7	Rpl23a	60S ribosomal protein L23a	1	-	0
3D	VNTLIRPDGEK	1	A0A140T8M7;P62751	A0A140T8M7	Rpl23a	60S ribosomal protein L23a	1	0.99592	1
3D	VNTLIRPDGEKK	1	A0A140T8M7;P62751	A0A140T8M7	Rpl23a	60S ribosomal protein L23a	1	0.98289	1
3D	KLYDIDVAK	0	A0A140T8M7;P62751;D3YTY6	A0A140T8M7	Rpl23a;Gm6096	60S ribosomal protein L23a	1	-	0
3D	LTLDTIFVPNTGK	1	A0A140T8V3;Q60931	A0A140T8V3	Vdac3	Voltage-dependent anion-selective channel protein 3	1	0.91721	1
3D	SCSGVEFSTSGHAYTDTGK	0	A0A140T8V3;Q60931	A0A140T8V3	Vdac3	Voltage-dependent anion-selective channel protein 3		-	0
3D	VCNYGLTFTQK	0	A0A140T8V3;Q60931	A0A140T8V3	Vdac3	Voltage-dependent anion-selective channel protein 3		-	0
3D	VNNASLIGLGYTQTLRPGVK	1	A0A140T8V3;Q60931	A0A140T8V3	Vdac3	Voltage-dependent anion-selective channel protein 3		-	0
3D	WNTDNTLGTEISWENK	0	A0A140T8V3;Q60931	A0A140T8V3	Vdac3	Voltage-dependent anion-selective channel protein 3		-	0
3D	YLDGMDSDFTSVTGLLTGSVK	0	A0A1B0GT05;O35153	A0A1B0GT05	Bet1l	BET1-like protein		-	0
3D	EEYGVTELGEPSNSAVVR	1	A0A1B0GT68;Q99J93	A0A1B0GT68	Ifitm2	Interferon-induced transmembrane protein 2		-	0
3D	EEQSDLINHLPVSAEGK	1	A0A1D5RLM8	A0A1D5RLM8				-	0
3D	IDLIDIK	0	A0A1D5RLM8	A0A1D5RLM8				-	0
3D	EEEGTWQEQEAPR	1	A0A1L1SQF0;Q8BML1	A0A1L1SQF0	Mical2	Protein-methionine sulfoxide oxidase MICAL2		-	0
3D	LVMQVSATDADIR	0	A0A1L1SQU7	A0A1L1SQU7				-	0
3D	VLDANDNSPVCEK	1	A0A1L1SQU7	A0A1L1SQU7				-	0
3D	TAAQCLEHYEFLLDR	0	A0A1W2P855;A0A1W2P7Z8;A0A1W2P7H4;A0A1W2P6Q8	A0A1W2P855			1	-	0
3D	GGLNTPLHESDFSGVTPQR	2	A0A1W2P855;A0A1W2P7Z8;A0A1W2P7H4;A0A1W2P6Q8;Q6A068	Q6A068	Cdc5l	Cell division cycle 5-like protein		-	0
3D	ILQEAQNLMALTNVDTPLK	1	A0A1W2P855;A0A1W2P7Z8;A0A1W2P7H4;A0A1W2P6Q8;Q6A068	Q6A068	Cdc5l	Cell division cycle 5-like protein		-	0
3D	LVLPAPQISDAELQEVVK	2	A0A1W2P855;A0A1W2P7Z8;A0A1W2P7H4;A0A1W2P6Q8;Q6A068;A0A1W2P7S8	Q6A068	Cdc5l	Cell division cycle 5-like protein		-	0
3D	NDFEIVLPENAEK	1	A0A1W2P855;A0A1W2P7Z8;A0A1W2P7H4;A0A1W2P6Q8;Q6A068;A0A1W2P7S8	Q6A068	Cdc5l	Cell division cycle 5-like protein		-	0
3D	QLNDLWDQIEQAHLELR	0	A0A1W2P855;A0A1W2P7Z8;A0A1W2P7H4;A0A1W2P6Q8;Q6A068;A0A1W2P7S8	Q6A068	Cdc5l	Cell division cycle 5-like protein		-	0
3D	WYEWLDPSIK	1	A0A1W2P855;A0A1W2P7Z8;A0A1W2P7H4;A0A1W2P6Q8;Q6A068;A0A1W2P7S8	Q6A068	Cdc5l	Cell division cycle 5-like protein		-	0
3D	ETVEEQASTTER	0	A2A432	A2A432	Cul4b	Cullin-4B		-	0
3D	LPENYTDETWQK	1	A2A432	A2A432	Cul4b	Cullin-4B		-	0
3D	TIDGILLLIER	0	A2A432	A2A432	Cul4b	Cullin-4B	1	-	0
3D	TLSHNLLVSEVYNQLK	0	A2A432	A2A432	Cul4b	Cullin-4B		-	0
3D	EDSLDSVLFLK	0	A2A432;Q3TCH7	Q3TCH7	Cul4b;Cul4a	Cullin-4B;Cullin-4A		-	0
3D	HECGAAFTSK	0	A2A432;Q3TCH7	Q3TCH7	Cul4b;Cul4a	Cullin-4B;Cullin-4A		-	0
3D	LKHECGAAFTSK	0	A2A432;Q3TCH7	Q3TCH7	Cul4b;Cul4a	Cullin-4B;Cullin-4A	1	-	0
3D	QLLGEHLTAILQK	0	A2A432;Q3TCH7	Q3TCH7	Cul4b;Cul4a	Cullin-4B;Cullin-4A		-	0
3D	QYQIDAAIVR	0	A2A432;Q3TCH7	Q3TCH7	Cul4b;Cul4a	Cullin-4B;Cullin-4A	1	-	0
3D	SIFLFLDR	0	A2A432;Q3TCH7	Q3TCH7	Cul4b;Cul4a	Cullin-4B;Cullin-4A		-	0
3D	TLQSLACGK	0	A2A432;Q3TCH7	Q3TCH7	Cul4b;Cul4a	Cullin-4B;Cullin-4A		-	0
3D	ELSLDDPEVEQVR	1	A2A4P4;Q3THG9	A2A4P4	Gm27029;Aarsd1	Alanyl-tRNA editing protein Aarsd1		-	0
3D	SGHELGMTPLQELSLRK	1	A2A5R2	A2A5R2	Arfgef2	Brefeldin A-inhibited guanine nucleotide-exchange protein 2	1	0.71678	1
3D	DFLRPFEHIMK	1	A2A5R2;G3X9K3	A2A5R2	Arfgef2;Arfgef1	Brefeldin A-inhibited guanine nucleotide-exchange protein 2;Brefeldin A-inhibited guanine nucleotide-exchange protein 1		-	0
3D	TLITVAHTDGNYLGNSWHEILK	0	A2A5R2;G3X9K3	A2A5R2	Arfgef2;Arfgef1	Brefeldin A-inhibited guanine nucleotide-exchange protein 2;Brefeldin A-inhibited guanine nucleotide-exchange protein 1	1	-	0
3D	IGTGGQVVDCSR	0	A2A5Z6	A2A5Z6	Smurf2	E3 ubiquitin-protein ligase SMURF2		-	0
3D	TFDEKELELIICGLGK	0	A2A5Z6	A2A5Z6	Smurf2	E3 ubiquitin-protein ligase SMURF2		-	0
3D	GGGNQVSLLNIMMDLK	0	A2A8L1;B1AR17	A2A8L1	Chd5;Chd3	Chromodomain-helicase-DNA-binding protein 5		-	0
3D	VLNQLEELLSDMK	0	A2A8L1;B1AR17	A2A8L1	Chd5;Chd3	Chromodomain-helicase-DNA-binding protein 5	1	-	0
3D	FSWAQGTDTILADEMGLGK	0	A2A8L1;B1AR17;Q6PDQ2	Q6PDQ2	Chd5;Chd3;Chd4	Chromodomain-helicase-DNA-binding protein 5;Chromodomain-helicase-DNA-binding protein 4	1	-	0
3D	HHYEQQQEDLAR	0	A2A8L1;B1AR17;Q6PDQ2	Q6PDQ2	Chd5;Chd3;Chd4	Chromodomain-helicase-DNA-binding protein 5;Chromodomain-helicase-DNA-binding protein 4	1	-	0
3D	LLEQALVIEEQLR	0	A2A8L1;B1AR17;Q6PDQ2	Q6PDQ2	Chd5;Chd3;Chd4	Chromodomain-helicase-DNA-binding protein 5;Chromodomain-helicase-DNA-binding protein 4		-	0
3D	ENEFSFEDNAIR	0	A2A8L1;Q6PDQ2	Q6PDQ2	Chd5;Chd4	Chromodomain-helicase-DNA-binding protein 5;Chromodomain-helicase-DNA-binding protein 4	1	-	0
3D	HLCEPGADGAETFADGVPR	2	A2A8L1;Q6PDQ2	Q6PDQ2	Chd5;Chd4	Chromodomain-helicase-DNA-binding protein 5;Chromodomain-helicase-DNA-binding protein 4		-	0
3D	VGGNIEVLGFNAR	0	A2A8L1;Q6PDQ2	Q6PDQ2	Chd5;Chd4	Chromodomain-helicase-DNA-binding protein 5;Chromodomain-helicase-DNA-binding protein 4		-	0
3D	DTTNSMVESIK	0	A2A8Z1	A2A8Z1	Osbpl9	Oxysterol-binding protein-related protein 9		-	0
3D	LFHEDGECWVYDEPLLK	1	A2A8Z1	A2A8Z1	Osbpl9	Oxysterol-binding protein-related protein 9		-	0
3D	ALLDGESHHAAGSHDTALSR	0	A2AAY5	A2AAY5	Sh3pxd2b	SH3 and PX domain-containing protein 2B		-	0
3D	DQDEMNLER	0	A2AAY5	A2AAY5	Sh3pxd2b	SH3 and PX domain-containing protein 2B		-	0
3D	EGWAPASYLK	1	A2AAY5	A2AAY5	Sh3pxd2b	SH3 and PX domain-containing protein 2B		-	0
3D	EGWAPATFIDK	1	A2AAY5	A2AAY5	Sh3pxd2b	SH3 and PX domain-containing protein 2B		-	0
3D	IELPIHLHQK	1	A2AF47	A2AF47	Dock11	Dedicator of cytokinesis protein 11		-	0
3D	IIQINTDSLVQEK	0	A2AF47	A2AF47	Dock11	Dedicator of cytokinesis protein 11		-	0
3D	LDFSGIEPDVKPFEEK	2	A2AF47	A2AF47	Dock11	Dedicator of cytokinesis protein 11		-	0
3D	AECLEELGCLIESYGMNVCQPTPGK	2	A2AGT5	A2AGT5	Ckap5	Cytoskeleton-associated protein 5		-	0
3D	EFGFSELNVK	0	A2AGT5	A2AGT5	Ckap5	Cytoskeleton-associated protein 5		-	0
3D	EGLAELYEYK	0	A2AGT5	A2AGT5	Ckap5	Cytoskeleton-associated protein 5		-	0
3D	FVTDSNAVVQLK	0	A2AGT5	A2AGT5	Ckap5	Cytoskeleton-associated protein 5	1	-	0
3D	HSMDQTGSK	0	A2AGT5	A2AGT5	Ckap5	Cytoskeleton-associated protein 5		-	0
3D	IEDLEEGQQVIR	0	A2AGT5	A2AGT5	Ckap5	Cytoskeleton-associated protein 5		-	0
3D	LEAGDYADLVK	0	A2AGT5	A2AGT5	Ckap5	Cytoskeleton-associated protein 5	1	-	0
3D	NQSETLNWLSNAIK	0	A2AGT5	A2AGT5	Ckap5	Cytoskeleton-associated protein 5	1	-	0
3D	NSSQFFQSYVER	0	A2AGT5	A2AGT5	Ckap5	Cytoskeleton-associated protein 5		-	0
3D	SLSGHPEAAQMVR	1	A2AGT5	A2AGT5	Ckap5	Cytoskeleton-associated protein 5		-	0
3D	TEMPCQALVKMLAK	1	A2AGT5	A2AGT5	Ckap5	Cytoskeleton-associated protein 5		-	0
3D	TTGEVVSGVVSK	0	A2AGT5	A2AGT5	Ckap5	Cytoskeleton-associated protein 5		-	0
3D	VNDFLAEIFK	0	A2AGT5	A2AGT5	Ckap5	Cytoskeleton-associated protein 5		-	0
3D	ETAANNSGPDPVK	2	A2AJI0	A2AJI0	Map7d1	MAP7 domain-containing protein 1		-	0
3D	TAEGLLPFAEAEAFLK	1	A2AJI0	A2AJI0	Map7d1	MAP7 domain-containing protein 1		-	0
3D	FEPLNYYPSEYAEIDK	2	A2AL36	A2AL36	Cntrl	Centriolin	1	-	0
3D	LDQQEMMFQK	0	A2AL36	A2AL36	Cntrl	Centriolin	1	-	0
3D	MEHNGSASNAGK	0	A2AMM0	A2AMM0	Murc	Muscle-related coiled-coil protein		-	0
3D	VASVVDSVQASQK	0	A2AMM0	A2AMM0	Murc	Muscle-related coiled-coil protein		-	0
3D	VVIFQEDIPCPASLSVVK	2	A2AMM0	A2AMM0	Murc	Muscle-related coiled-coil protein		-	0
3D	ALGTLGMTTNEK	0	A2AN08	A2AN08	Ubr4	E3 ubiquitin-protein ligase UBR4		-	0
3D	AQQALSELHTVDK	0	A2AN08	A2AN08	Ubr4	E3 ubiquitin-protein ligase UBR4	1	-	0
3D	CNGLLPVWGPHVPESAFATCLAR	3	A2AN08	A2AN08	Ubr4	E3 ubiquitin-protein ligase UBR4		-	0
3D	ELPQLVASVIESESEILHHEK	1	A2AN08	A2AN08	Ubr4	E3 ubiquitin-protein ligase UBR4	1	1.0512	1
3D	HAAQELATLLLSLPAPASVQQQSK	2	A2AN08	A2AN08	Ubr4	E3 ubiquitin-protein ligase UBR4		-	0
3D	HASTSPADK	1	A2AN08	A2AN08	Ubr4	E3 ubiquitin-protein ligase UBR4	1	1.1794	1
3D	HNTYLQECTGQR	0	A2AN08	A2AN08	Ubr4	E3 ubiquitin-protein ligase UBR4		-	0
3D	HTACNEQQR	0	A2AN08	A2AN08	Ubr4	E3 ubiquitin-protein ligase UBR4	1	-	0
3D	IISLDLPVAEVYK	1	A2AN08	A2AN08	Ubr4	E3 ubiquitin-protein ligase UBR4		-	0
3D	ITVLQLSALLK	0	A2AN08	A2AN08	Ubr4	E3 ubiquitin-protein ligase UBR4	1	-	0
3D	LITGCYNILANHADPNSGLDESILEECLQYLEK	1	A2AN08	A2AN08	Ubr4	E3 ubiquitin-protein ligase UBR4		-	0
3D	LLEEQGIFLR	0	A2AN08	A2AN08	Ubr4	E3 ubiquitin-protein ligase UBR4	1	-	0
3D	MNYSGDQGQTIR	0	A2AN08	A2AN08	Ubr4	E3 ubiquitin-protein ligase UBR4	1	-	0
3D	NNSNGHQLK	0	A2AN08	A2AN08	Ubr4	E3 ubiquitin-protein ligase UBR4		-	0
3D	QLLQLLTTYIVR	0	A2AN08	A2AN08	Ubr4	E3 ubiquitin-protein ligase UBR4		-	0
3D	TLLPLLLESSTESAAEISSNSLER	1	A2AN08	A2AN08	Ubr4	E3 ubiquitin-protein ligase UBR4		-	0
3D	TSPADHGGSVGSESGGSAVDSVAGEHSVSGR	1	A2AN08	A2AN08	Ubr4	E3 ubiquitin-protein ligase UBR4	1	-	0
3D	YILQLAQEYCGDCK	0	A2AN08	A2AN08	Ubr4	E3 ubiquitin-protein ligase UBR4		-	0
3D	CFFDIAINNQPAGR	1	A2AR02	A2AR02	Ppig	Peptidyl-prolyl cis-trans isomerase G		-	0
3D	GQENDHVHDK	0	A2AR02	A2AR02	Ppig	Peptidyl-prolyl cis-trans isomerase G		-	0
3D	VVFELFSDVCPK	1	A2AR02	A2AR02	Ppig	Peptidyl-prolyl cis-trans isomerase G	1	-	0
3D	FGSSVAHLGDLNQDGYNDIAIGVPFAGK	1	A2ARA8	A2ARA8	Itga8	Integrin alpha-8;Integrin alpha-8 heavy chain;Integrin alpha-8 light chain		-	0
3D	CNMKPVPELTYK	2	A2ASS6	A2ASS6	Ttn	Titin		-	0
3D	RMVWSTYSANVLTPSATVTR	1	A2ASS6	A2ASS6	Ttn	Titin		-	0
3D	VWTIEEGELDK	0	A2ASS6	A2ASS6	Ttn	Titin		-	0
3D	GAVDISACGVPCPVGEFSR	2	A2AVA0	A2AVA0	Svep1	Sushi, von Willebrand factor type A, EGF and pentraxin domain-containing protein 1		-	0
3D	DTGGDGQDSLYK	0	A2AWA9	A2AWA9	Rabgap1	Rab GTPase-activating protein 1		-	0
3D	EQQAQQEDPIER	1	A2AWA9	A2AWA9	Rabgap1	Rab GTPase-activating protein 1		-	0
3D	IQDLEHHLGLALSEVQAAK	0	A2AWA9	A2AWA9	Rabgap1	Rab GTPase-activating protein 1		-	0
3D	IVGNGSEQQLQK	0	A2AWA9	A2AWA9	Rabgap1	Rab GTPase-activating protein 1		-	0
3D	LEQENDDLAHELVTSK	0	A2AWA9	A2AWA9	Rabgap1	Rab GTPase-activating protein 1		-	0
3D	LLDPQTNTEIANYPIYK	2	A2AWA9	A2AWA9	Rabgap1	Rab GTPase-activating protein 1		-	0
3D	LPQSGSQSSMIPSPPEDDEEEDNDEPLLSGFGDVSKECAEK	5	A2AWA9	A2AWA9	Rabgap1	Rab GTPase-activating protein 1		-	0
3D	LTYLGCASVNAPR	1	A2AWA9	A2AWA9	Rabgap1	Rab GTPase-activating protein 1		-	0
3D	RLEEESAQLK	0	A2AWA9	A2AWA9	Rabgap1	Rab GTPase-activating protein 1	1	-	0
3D	SYVITGSWNPK	1	A2AWA9	A2AWA9	Rabgap1	Rab GTPase-activating protein 1		-	0
3D	TSKDDLLLTDFEGALK	0	A2AWA9	A2AWA9	Rabgap1	Rab GTPase-activating protein 1		-	0
3D	TLSVFDSNEDITNFVQGK	0	A3KGB4	A3KGB4	Tbc1d8b	TBC1 domain family member 8B		-	0
3D	IVSEKPTTQAR	1	A3KGF9	A3KGF9		Uncharacterized protein C15orf52 homolog	1	-	0
3D	NPQGDWSRPWDLDK	2	A3KGF9	A3KGF9		Uncharacterized protein C15orf52 homolog		-	0
3D	AYIDELWEMALSK	0	A6H5Z3	A6H5Z3	Exoc6b	Exocyst complex component 6B		-	0
3D	HLATSLMQLLLEAEVR	0	A6H5Z3	A6H5Z3	Exoc6b	Exocyst complex component 6B		-	0
3D	MCNFHYQGFVDSITELLK	0	A6H5Z3	A6H5Z3	Exoc6b	Exocyst complex component 6B	1	-	0
3D	VNPVTALTLLEK	1	A6H5Z3	A6H5Z3	Exoc6b	Exocyst complex component 6B		-	0
3D	YLEEFITNITNVLPETVHTTK	1	A6H5Z3	A6H5Z3	Exoc6b	Exocyst complex component 6B		-	0
3D	TVPPAVPGVTFLSGGQSEEEASINLNAINK	3	A6ZI46	A6ZI46	Aldoart1	Fructose-bisphosphate aldolase		-	0
3D	AAQEEYIK	0	A6ZI46;P05064	P05064	Aldoart1;Aldoa	Fructose-bisphosphate aldolase;Fructose-bisphosphate aldolase A		-	0
3D	AAQEEYIKR	0	A6ZI46;P05064	P05064	Aldoart1;Aldoa	Fructose-bisphosphate aldolase;Fructose-bisphosphate aldolase A	1	-	0
3D	ADDGRPFPQVIK	2	A6ZI46;P05064	P05064	Aldoart1;Aldoa	Fructose-bisphosphate aldolase;Fructose-bisphosphate aldolase A	2	0.91061	2
3D	ALANSLACQGK	0	A6ZI46;P05064	P05064	Aldoart1;Aldoa	Fructose-bisphosphate aldolase;Fructose-bisphosphate aldolase A	1	-	0
3D	ALQASALK	0	A6ZI46;P05064	P05064	Aldoart1;Aldoa	Fructose-bisphosphate aldolase;Fructose-bisphosphate aldolase A		-	0
3D	ALSDHHVYLEGTLLKPNMVTPGHACTQK	2	A6ZI46;P05064	P05064	Aldoart1;Aldoa	Fructose-bisphosphate aldolase;Fructose-bisphosphate aldolase A		-	0
3D	ELSDIAHR	0	A6ZI46;P05064	P05064	Aldoart1;Aldoa	Fructose-bisphosphate aldolase;Fructose-bisphosphate aldolase A	1	-	0
3D	FSNEEIAMATVTALR	0	A6ZI46;P05064	P05064	Aldoart1;Aldoa	Fructose-bisphosphate aldolase;Fructose-bisphosphate aldolase A		-	0
3D	GVVPLAGTNGETTTQGLDGLSER	1	A6ZI46;P05064	P05064	Aldoart1;Aldoa	Fructose-bisphosphate aldolase;Fructose-bisphosphate aldolase A	2	1.0076	2
3D	KELSDIAHR	0	A6ZI46;P05064	P05064	Aldoart1;Aldoa	Fructose-bisphosphate aldolase;Fructose-bisphosphate aldolase A	1	-	0
3D	LQSIGTENTEENR	0	A6ZI46;P05064	P05064	Aldoart1;Aldoa	Fructose-bisphosphate aldolase;Fructose-bisphosphate aldolase A	1	-	0
3D	LQSIGTENTEENRR	0	A6ZI46;P05064	P05064	Aldoart1;Aldoa	Fructose-bisphosphate aldolase;Fructose-bisphosphate aldolase A	2	-	0
3D	QLLLTADDR	0	A6ZI46;P05064	P05064	Aldoart1;Aldoa	Fructose-bisphosphate aldolase;Fructose-bisphosphate aldolase A		-	0
3D	VDKGVVPLAGTNGETTTQGLDGLSER	1	A6ZI46;P05064	P05064	Aldoart1;Aldoa	Fructose-bisphosphate aldolase;Fructose-bisphosphate aldolase A		-	0
3D	HLIGADSLIGPDTQIGEK	1	B1AUN2	B1AUN2	Eif2b3			-	0
3D	KGQESIEPVPGQK	2	B1AUN2	B1AUN2	Eif2b3		1	0.808	1
3D	SLDIYSFIK	0	B1AUN2	B1AUN2	Eif2b3		1	-	0
3D	CMHCLMLFIMALGNILQKLR	0	B1AVU6	B1AVU6	Gm436			-	0
3D	QESEITYLVPWCK	1	B1AWZ3	B1AWZ3	Nipsnap3a			-	0
3D	NFLIYVALLR	0	B1AXP6	B1AXP6	Tomm5	Mitochondrial import receptor subunit TOM5 homolog	1	-	0
3D	AAAAVVVPAEWIK	1	B1AZI6	B1AZI6	Thoc2	THO complex subunit 2		-	0
3D	LGLLEALLK	0	B1AZI6	B1AZI6	Thoc2	THO complex subunit 2	1	-	0
3D	LYDQCHDTLVQFGGFLASNLSTEDYIK	0	B1AZI6	B1AZI6	Thoc2	THO complex subunit 2		-	0
3D	RDVFNMFCYLGPHLSHDPILFAK	2	B1AZI6	B1AZI6	Thoc2	THO complex subunit 2		-	0
3D	VFSDIIYTVASCTENEASR	0	B1AZI6	B1AZI6	Thoc2	THO complex subunit 2		-	0
3D	DFQQALYELSYHVIK	0	B1AZI6;E9Q5E2	B1AZI6	Thoc2;BC005561	THO complex subunit 2	1	-	0
3D	ECGNYPGFLTILR	1	B1AZI6;E9Q5E2	B1AZI6	Thoc2;BC005561	THO complex subunit 2		-	0
3D	SFDLLILK	0	B1AZI6;E9Q5E2	B1AZI6	Thoc2;BC005561	THO complex subunit 2		-	0
3D	VLNLGQALER	0	B1AZI6;E9Q5E2	B1AZI6	Thoc2;BC005561	THO complex subunit 2		-	0
3D	LCEGFNEVLR	0	B2RPU8;Q9D1L0	B2RPU8	Zbed5;Chchd2	Coiled-coil-helix-coiled-coil-helix domain-containing protein 2	1	-	0
3D	QFLECAQNQSDVK	0	B2RPU8;Q9D1L0	B2RPU8	Zbed5;Chchd2	Coiled-coil-helix-coiled-coil-helix domain-containing protein 2		-	0
3D	AAFALGGLGSGFASTK	0	B2RQC6	B2RQC6	Cad	CAD protein;Glutamine-dependent carbamoyl-phosphate synthase;Aspartate carbamoyltransferase;Dihydroorotase		-	0
3D	AGPSDMELLFDVFLETVR	1	B2RQC6	B2RQC6	Cad	CAD protein;Glutamine-dependent carbamoyl-phosphate synthase;Aspartate carbamoyltransferase;Dihydroorotase		-	0
3D	AIVHAVGQELQVTGPFNLQLIAK	1	B2RQC6	B2RQC6	Cad	CAD protein;Glutamine-dependent carbamoyl-phosphate synthase;Aspartate carbamoyltransferase;Dihydroorotase	1	0.74973	1
3D	APHVLVLGSGVYR	1	B2RQC6	B2RQC6	Cad	CAD protein;Glutamine-dependent carbamoyl-phosphate synthase;Aspartate carbamoyltransferase;Dihydroorotase		-	0
3D	AQGLPVTCEVAPHHLFLNR	2	B2RQC6	B2RQC6	Cad	CAD protein;Glutamine-dependent carbamoyl-phosphate synthase;Aspartate carbamoyltransferase;Dihydroorotase		-	0
3D	DQMSHLFNVAHTLR	0	B2RQC6	B2RQC6	Cad	CAD protein;Glutamine-dependent carbamoyl-phosphate synthase;Aspartate carbamoyltransferase;Dihydroorotase		-	0
3D	EAAAGNIGGQTVR	0	B2RQC6	B2RQC6	Cad	CAD protein;Glutamine-dependent carbamoyl-phosphate synthase;Aspartate carbamoyltransferase;Dihydroorotase		-	0
3D	EDMEALWENMAVIDCFASDHAPHTLEEK	1	B2RQC6	B2RQC6	Cad	CAD protein;Glutamine-dependent carbamoyl-phosphate synthase;Aspartate carbamoyltransferase;Dihydroorotase		-	0
3D	EELSALVAPAFAHTSQVLIDK	1	B2RQC6	B2RQC6	Cad	CAD protein;Glutamine-dependent carbamoyl-phosphate synthase;Aspartate carbamoyltransferase;Dihydroorotase		-	0
3D	ELSDLESAR	0	B2RQC6	B2RQC6	Cad	CAD protein;Glutamine-dependent carbamoyl-phosphate synthase;Aspartate carbamoyltransferase;Dihydroorotase	1	-	0
3D	GESLADSVQTMSCYADVIVLR	0	B2RQC6	B2RQC6	Cad	CAD protein;Glutamine-dependent carbamoyl-phosphate synthase;Aspartate carbamoyltransferase;Dihydroorotase		-	0
3D	GEVAYIDGQVLVPPGYGQDVR	2	B2RQC6	B2RQC6	Cad	CAD protein;Glutamine-dependent carbamoyl-phosphate synthase;Aspartate carbamoyltransferase;Dihydroorotase		-	0
3D	HPQPGAVELAAK	2	B2RQC6	B2RQC6	Cad	CAD protein;Glutamine-dependent carbamoyl-phosphate synthase;Aspartate carbamoyltransferase;Dihydroorotase		-	0
3D	LAADFSVPLIIDIK	1	B2RQC6	B2RQC6	Cad	CAD protein;Glutamine-dependent carbamoyl-phosphate synthase;Aspartate carbamoyltransferase;Dihydroorotase		-	0
3D	LDSVAQWMEHFETWPAHLPIVAHAER	2	B2RQC6	B2RQC6	Cad	CAD protein;Glutamine-dependent carbamoyl-phosphate synthase;Aspartate carbamoyltransferase;Dihydroorotase		-	0
3D	LGGAVLSFSEATSSVQK	0	B2RQC6	B2RQC6	Cad	CAD protein;Glutamine-dependent carbamoyl-phosphate synthase;Aspartate carbamoyltransferase;Dihydroorotase		-	0
3D	LLDTIGISQPQWR	1	B2RQC6	B2RQC6	Cad	CAD protein;Glutamine-dependent carbamoyl-phosphate synthase;Aspartate carbamoyltransferase;Dihydroorotase	1	0.95923	1
3D	LPGLIDVHVHLR	1	B2RQC6	B2RQC6	Cad	CAD protein;Glutamine-dependent carbamoyl-phosphate synthase;Aspartate carbamoyltransferase;Dihydroorotase		-	0
3D	LSLDDLLQR	0	B2RQC6	B2RQC6	Cad	CAD protein;Glutamine-dependent carbamoyl-phosphate synthase;Aspartate carbamoyltransferase;Dihydroorotase	1	-	0
3D	MAEIGEHVAPSEAANSLEQAQAAAER	1	B2RQC6	B2RQC6	Cad	CAD protein;Glutamine-dependent carbamoyl-phosphate synthase;Aspartate carbamoyltransferase;Dihydroorotase		-	0
3D	NILLTIGSYK	0	B2RQC6	B2RQC6	Cad	CAD protein;Glutamine-dependent carbamoyl-phosphate synthase;Aspartate carbamoyltransferase;Dihydroorotase		-	0
3D	NSVTGGTAAFEPSLDYCVVK	1	B2RQC6	B2RQC6	Cad	CAD protein;Glutamine-dependent carbamoyl-phosphate synthase;Aspartate carbamoyltransferase;Dihydroorotase		-	0
3D	QIALAVLSTELAVR	0	B2RQC6	B2RQC6	Cad	CAD protein;Glutamine-dependent carbamoyl-phosphate synthase;Aspartate carbamoyltransferase;Dihydroorotase		-	0
3D	QIDTVAAEWPAQTNYLYLTYWGNTHDLDFR	1	B2RQC6	B2RQC6	Cad	CAD protein;Glutamine-dependent carbamoyl-phosphate synthase;Aspartate carbamoyltransferase;Dihydroorotase		-	0
3D	RPVINAGDGVGEHPTQALLDIFTIR	2	B2RQC6	B2RQC6	Cad	CAD protein;Glutamine-dependent carbamoyl-phosphate synthase;Aspartate carbamoyltransferase;Dihydroorotase		-	0
3D	TLGVDLVALATR	0	B2RQC6	B2RQC6	Cad	CAD protein;Glutamine-dependent carbamoyl-phosphate synthase;Aspartate carbamoyltransferase;Dihydroorotase	1	-	0
3D	TVHSLACLLTQYR	0	B2RQC6	B2RQC6	Cad	CAD protein;Glutamine-dependent carbamoyl-phosphate synthase;Aspartate carbamoyltransferase;Dihydroorotase		-	0
3D	VEPVGLMTGSGVVGVK	1	B2RQC6	B2RQC6	Cad	CAD protein;Glutamine-dependent carbamoyl-phosphate synthase;Aspartate carbamoyltransferase;Dihydroorotase	1	-	0
3D	VLGTPVETIELTEDRR	1	B2RQC6	B2RQC6	Cad	CAD protein;Glutamine-dependent carbamoyl-phosphate synthase;Aspartate carbamoyltransferase;Dihydroorotase		-	0
3D	VLGTSPEAIDSAENR	1	B2RQC6	B2RQC6	Cad	CAD protein;Glutamine-dependent carbamoyl-phosphate synthase;Aspartate carbamoyltransferase;Dihydroorotase	1	0.85199	1
3D	EIEYEVVR	0	B2RQC6;Q8C196	B2RQC6	Cad;Cps1	CAD protein;Glutamine-dependent carbamoyl-phosphate synthase;Aspartate carbamoyltransferase;Dihydroorotase;Carbamoyl-phosphate synthase [ammonia], mitochondrial		-	0
3D	SFDALNFVTMLK	0	B2RR83	B2RR83	Ythdc2	Probable ATP-dependent RNA helicase YTHDC2	1	-	0
3D	EYQLNDSAAYYLNDLDR	0	B2RSH2	B2RSH2	Gnai1	Guanine nucleotide-binding protein G(i) subunit alpha-1	1	-	0
3D	IIHEAGYSEEECK	0	B2RSH2	B2RSH2	Gnai1	Guanine nucleotide-binding protein G(i) subunit alpha-1	2	-	0
3D	MEGHDPKEPEQLR	2	B2RXM2;J3QNY1	B2RXM2	Gm6793;Gm9242		1	0.43198	1
3D	MEGHDPKEPEQLRK	2	B2RXM2;J3QNY1	B2RXM2	Gm6793;Gm9242			-	0
3D	EDTEEYNLR	0	B2RXM2;J3QNY1;Q8BG05	Q8BG05	Gm6793;Gm9242;Hnrnpa3	Heterogeneous nuclear ribonucleoprotein A3	1	-	0
3D	GFAFVTFDDHDTVDK	0	B2RXM2;J3QNY1;Q8BG05	Q8BG05	Gm6793;Gm9242;Hnrnpa3	Heterogeneous nuclear ribonucleoprotein A3	1	-	0
3D	IETIEVMEDR	0	B2RXM2;J3QNY1;Q8BG05	Q8BG05	Gm6793;Gm9242;Hnrnpa3	Heterogeneous nuclear ribonucleoprotein A3	1	-	0
3D	IFVGGIKEDTEEYNLR	0	B2RXM2;J3QNY1;Q8BG05	Q8BG05	Gm6793;Gm9242;Hnrnpa3	Heterogeneous nuclear ribonucleoprotein A3	2	-	0
3D	KIFVGGIKEDTEEYNLR	0	B2RXM2;J3QNY1;Q8BG05	Q8BG05	Gm6793;Gm9242;Hnrnpa3	Heterogeneous nuclear ribonucleoprotein A3	1	-	0
3D	KLFIGGLSFETTDDSLR	0	B2RXM2;J3QNY1;Q8BG05	Q8BG05	Gm6793;Gm9242;Hnrnpa3	Heterogeneous nuclear ribonucleoprotein A3	1	-	0
3D	KLFIGGLSFETTDDSLREHFEK	0	B2RXM2;J3QNY1;Q8BG05	Q8BG05	Gm6793;Gm9242;Hnrnpa3	Heterogeneous nuclear ribonucleoprotein A3	2	-	0
3D	LFIGGLSFETTDDSLR	0	B2RXM2;J3QNY1;Q8BG05	Q8BG05	Gm6793;Gm9242;Hnrnpa3	Heterogeneous nuclear ribonucleoprotein A3	1	-	0
3D	LFIGGLSFETTDDSLREHFEK	0	B2RXM2;J3QNY1;Q8BG05	Q8BG05	Gm6793;Gm9242;Hnrnpa3	Heterogeneous nuclear ribonucleoprotein A3	2	-	0
3D	RGFAFVTFDDHDTVDK	0	B2RXM2;J3QNY1;Q8BG05	Q8BG05	Gm6793;Gm9242;Hnrnpa3	Heterogeneous nuclear ribonucleoprotein A3	1	-	0
3D	SSGSPYGGGYGSGGGSGGYGSR	1	B2RXM2;J3QNY1;Q8BG05	Q8BG05	Gm6793;Gm9242;Hnrnpa3	Heterogeneous nuclear ribonucleoprotein A3	1	0.79341	1
3D	WGTLTDCVVMR	0	B2RXM2;J3QNY1;Q8BG05	Q8BG05	Gm6793;Gm9242;Hnrnpa3	Heterogeneous nuclear ribonucleoprotein A3	1	-	0
3D	WGTLTDCVVMRDPQTK	1	B2RXM2;J3QNY1;Q8BG05	Q8BG05	Gm6793;Gm9242;Hnrnpa3	Heterogeneous nuclear ribonucleoprotein A3		-	0
3D	YHTINGHNCEVK	0	B2RXM2;J3QNY1;Q8BG05	Q8BG05	Gm6793;Gm9242;Hnrnpa3	Heterogeneous nuclear ribonucleoprotein A3	2	-	0
3D	EDSVKPGAHLTVK	1	B2RXM2;J3QNY1;V9GX38;Q8BG05	Q8BG05	Gm6793;Gm9242;Gm17190;Hnrnpa3	Heterogeneous nuclear ribonucleoprotein A3	2	0.72565	2
3D	GLASGSAETLPANFR	1	B2RXQ2	B2RXQ2	Ppfia1			-	0
3D	VLELQEVIDR	0	B2RXQ2	B2RXQ2	Ppfia1			-	0
3D	AEETGHWLWSR	0	B2RXS4	B2RXS4	Plxnb2	Plexin-B2		-	0
3D	AHMEDNCPQFLAPDPLVIPMNHETEVTFQGK	4	B2RXS4	B2RXS4	Plxnb2	Plexin-B2		-	0
3D	AHTDSLNTLVALHQLYQYTQK	0	B2RXS4	B2RXS4	Plxnb2	Plexin-B2		-	0
3D	DGATLILSK	0	B2RXS4	B2RXS4	Plxnb2	Plexin-B2		-	0
3D	DSQDPYCGWCVIEGR	1	B2RXS4	B2RXS4	Plxnb2	Plexin-B2		-	0
3D	DTAHNLPEFIVK	1	B2RXS4	B2RXS4	Plxnb2	Plexin-B2		-	0
3D	EAMSLVENLPCISCASNR	1	B2RXS4	B2RXS4	Plxnb2	Plexin-B2		-	0
3D	EFTDLMIEMEDQTNDVHEAGIPTLDYK	1	B2RXS4	B2RXS4	Plxnb2	Plexin-B2		-	0
3D	HALLEEENR	0	B2RXS4	B2RXS4	Plxnb2	Plexin-B2		-	0
3D	KEFTDLMIEMEDQTNDVHEAGIPTLDYK	1	B2RXS4	B2RXS4	Plxnb2	Plexin-B2		-	0
3D	LQQIAAALENK	0	B2RXS4	B2RXS4	Plxnb2	Plexin-B2	1	-	0
3D	RPIVEQALYQFSNLLNSK	1	B2RXS4	B2RXS4	Plxnb2	Plexin-B2		-	0
3D	SDCSLCLAADPAYR	1	B2RXS4	B2RXS4	Plxnb2	Plexin-B2		-	0
3D	SFLINFIHTLENQR	0	B2RXS4	B2RXS4	Plxnb2	Plexin-B2		-	0
3D	SQLEGLEESVR	0	B2RXS4	B2RXS4	Plxnb2	Plexin-B2		-	0
3D	VGVSQQPEDSQQDLPGER	2	B2RXS4	B2RXS4	Plxnb2	Plexin-B2		-	0
3D	VTLNDVPCEVTK	1	B2RXS4	B2RXS4	Plxnb2	Plexin-B2		-	0
3D	VWHLVRPTDEVDEGK	1	B2RXS4	B2RXS4	Plxnb2	Plexin-B2		-	0
3D	VYLAPDGTSAEYGSIPVDINKK	2	B2RXS4	B2RXS4	Plxnb2	Plexin-B2		-	0
3D	YFFDFLDEQAEK	0	B2RXS4	B2RXS4	Plxnb2	Plexin-B2		-	0
3D	YYDEIINALEEDPAAQK	1	B2RXS4	B2RXS4	Plxnb2	Plexin-B2		-	0
3D	EYSSELNAPSQESDSHPR	2	B2RY56	B2RY56	Rbm25	RNA-binding protein 25		-	0
3D	LLAEGHPDPDAELQR	2	B2RY56	B2RY56	Rbm25	RNA-binding protein 25	1	1.2713	1
3D	LLHDLQIGEK	0	B2RY56	B2RY56	Rbm25	RNA-binding protein 25	1	-	0
3D	NIVSAFGIIPR	1	B7ZNL8	B7ZNL8	Pus7			-	0
3D	VSEGCLTSSQDGVENDGLHR	0	B7ZNL8	B7ZNL8	Pus7			-	0
3D	FSDTRPWDPLNDMIQFEK	2	B9EJ86	B9EJ86	Osbpl8	Oxysterol-binding protein		-	0
3D	GIDLGDIQSSIESIK	0	B9EJ86	B9EJ86	Osbpl8	Oxysterol-binding protein		-	0
3D	QVRPGMDLSR	1	B9EJ86	B9EJ86	Osbpl8	Oxysterol-binding protein		-	0
3D	YTHLVDQDTTSFDSAWGQESAQNTK	0	C0HKD9;C0HKD8	C0HKD9				-	0
3D	ELYVQGGGDCPEMSIGAIK	1	D3YXG0	D3YXG0	Hmcn1			-	0
3D	IALEISLPGSFIYVFTDAR	1	D3YXG0	D3YXG0	Hmcn1			-	0
3D	LWEIGNMLDTGR	0	D3YXG0	D3YXG0	Hmcn1			-	0
3D	AETLSGLGDASAAGAAAVSSAASETGTR	0	D3YXK2	D3YXK2	Safb	Scaffold attachment factor B1		-	0
3D	AIEDEGGNPDEIEVTSECNK	1	D3YXK2	D3YXK2	Safb	Scaffold attachment factor B1		-	0
3D	CYGFVTMSTAEEATK	0	D3YXK2	D3YXK2	Safb	Scaffold attachment factor B1	1	-	0
3D	NFWVSGLSSTTR	0	D3YXK2	D3YXK2	Safb	Scaffold attachment factor B1	1	-	0
3D	SKDADDQKPGPSER	2	D3YXK2	D3YXK2	Safb	Scaffold attachment factor B1		-	0
3D	CQWSEADAPLAVVK	1	D3YXK2;Q80YR5	D3YXK2	Safb;Safb2	Scaffold attachment factor B1;Scaffold attachment factor B2		-	0
3D	ILDILGETCK	0	D3YXK2;Q80YR5	D3YXK2	Safb;Safb2	Scaffold attachment factor B1;Scaffold attachment factor B2	1	-	0
3D	SEPVKEEGSELEQPFAQATSSVGPDR	3	D3YXK2;Q80YR5	D3YXK2	Safb;Safb2	Scaffold attachment factor B1;Scaffold attachment factor B2		-	0
3D	ADSASESDTDAAGGGPAAMQSSCSATSGGSGGGGGGKSGGIVISPFR	2	D3YZP9	D3YZP9	Ccdc6	Coiled-coil domain-containing protein 6		-	0
3D	AEQEEEFISNTLFK	0	D3YZP9	D3YZP9	Ccdc6	Coiled-coil domain-containing protein 6	1	-	0
3D	DISMEIDSPENMMR	1	D3YZP9	D3YZP9	Ccdc6	Coiled-coil domain-containing protein 6		-	0
3D	EKIDLENTLEQEQEALVNR	0	D3YZP9	D3YZP9	Ccdc6	Coiled-coil domain-containing protein 6	1	-	0
3D	IDLENTLEQEQEALVNR	0	D3YZP9	D3YZP9	Ccdc6	Coiled-coil domain-containing protein 6		-	0
3D	KLENDTISK	0	D3YZP9	D3YZP9	Ccdc6	Coiled-coil domain-containing protein 6	1	-	0
3D	QLSESESSLEMDDER	0	D3YZP9	D3YZP9	Ccdc6	Coiled-coil domain-containing protein 6		-	0
3D	FCFSNEFSTFTHK	0	D3YZZ5	D3YZZ5	Tmed7		1	-	0
3D	QCFYEDITQGTK	0	D3YZZ5	D3YZZ5	Tmed7		1	-	0
3D	QYDSFTFTASR	0	D3YZZ5	D3YZZ5	Tmed7			-	0
3D	SVIDYQTHFR	0	D3YZZ5	D3YZZ5	Tmed7		1	-	0
3D	TVYFDFQVGEDPPLFPSENR	3	D3YZZ5	D3YZZ5	Tmed7			-	0
3D	VSALTQMESACVSIHEALK	0	D3YZZ5	D3YZZ5	Tmed7			-	0
3D	DIIGVAETGSGK	0	D3Z0M9	D3Z0M9	Ddx23		1	-	0
3D	EDSAVFYELK	0	D3Z0M9	D3Z0M9	Ddx23			-	0
3D	ELAQQIEEETIK	0	D3Z0M9	D3Z0M9	Ddx23			-	0
3D	KGDEDEHGDKRPK	1	D3Z0M9	D3Z0M9	Ddx23			-	0
3D	AGTTTIEAVK	0	D3Z2H9	D3Z2H9	Tpm3-rs7			-	0
3D	AGTTTIEAVKR	0	D3Z2H9	D3Z2H9	Tpm3-rs7			-	0
3D	CLSAAEEK	0	D3Z2H9	D3Z2H9	Tpm3-rs7			-	0
3D	CTKEEHLCTQR	0	D3Z2H9	D3Z2H9	Tpm3-rs7		2	-	0
3D	EEHLCTQR	0	D3Z2H9	D3Z2H9	Tpm3-rs7		1	-	0
3D	IQVLQQQADDAEER	0	D3Z2H9	D3Z2H9	Tpm3-rs7		1	-	0
3D	IQVLQQQADDAEERAER	0	D3Z2H9	D3Z2H9	Tpm3-rs7			-	0
3D	KIQVLQQQADDAEER	0	D3Z2H9	D3Z2H9	Tpm3-rs7		2	-	0
3D	MLDQTLLDLNEM	0	D3Z2H9	D3Z2H9	Tpm3-rs7		2	-	0
3D	TIDDLEDKLK	0	D3Z2H9	D3Z2H9	Tpm3-rs7		1	-	0
3D	ALKDEEKMELQEIQLK	0	D3Z2H9;P21107	D3Z2H9	Tpm3-rs7;Tpm3	Tropomyosin alpha-3 chain		-	0
3D	DEEKMELQEIQLK	0	D3Z2H9;P21107	D3Z2H9	Tpm3-rs7;Tpm3	Tropomyosin alpha-3 chain	3	-	0
3D	HIAEEADR	0	D3Z2H9;P21107	D3Z2H9	Tpm3-rs7;Tpm3	Tropomyosin alpha-3 chain	1	-	0
3D	HIAEEADRK	0	D3Z2H9;P21107	D3Z2H9	Tpm3-rs7;Tpm3	Tropomyosin alpha-3 chain		-	0
3D	KLVIIEGDLER	0	D3Z2H9;P21107	D3Z2H9	Tpm3-rs7;Tpm3	Tropomyosin alpha-3 chain	2	-	0
3D	LVIIEGDLER	0	D3Z2H9;P21107	D3Z2H9	Tpm3-rs7;Tpm3	Tropomyosin alpha-3 chain		-	0
3D	MELQEIQLK	0	D3Z2H9;P21107	D3Z2H9	Tpm3-rs7;Tpm3	Tropomyosin alpha-3 chain	3	-	0
3D	LAESENEHAQQSK	0	D3Z3L3	D3Z3L3	Trim12c			-	0
3D	ATENDIANFFSPLNPIR	2	D3Z3N4	D3Z3N4	Hnrnph3		2	1.4633	2
3D	DGMDNQGGYGSVGR	0	D3Z3N4	D3Z3N4	Hnrnph3		1	-	0
3D	DKNNMQHR	0	D3Z3N4	D3Z3N4	Hnrnph3			-	0
3D	EIAENALGK	0	D3Z3N4	D3Z3N4	Hnrnph3			-	0
3D	GMGGHGYGGAGDASSGFHGGHFVHMR	0	D3Z3N4	D3Z3N4	Hnrnph3		2	-	0
3D	HNGPNDASDGTVR	1	D3Z3N4	D3Z3N4	Hnrnph3		1	1.4887	1
3D	STGEAFVQFASK	0	D3Z3N4	D3Z3N4	Hnrnph3			-	0
3D	VHIDIGADGR	0	D3Z3N4	D3Z3N4	Hnrnph3		1	-	0
3D	YIELFLNSTPGGGSGMGGSGMGGYGR	1	D3Z3N4	D3Z3N4	Hnrnph3		2	1.5827	2
3D	CPLCQQDWVVQR	1	D3Z497;Q9WTZ1	D3Z497	Gm7075;Rnf7	RING-box protein 2		-	0
3D	AHLTNQYMQR	0	D3Z5M2;Q6PHQ9	D3Z5M2	Gm10110;Pabpc4	Polyadenylate-binding protein		-	0
3D	ALDTMNFDVMK	0	D3Z5M2;Q6PHQ9	D3Z5M2	Gm10110;Pabpc4	Polyadenylate-binding protein		-	0
3D	EFSPFGSITSAK	1	D3Z5M2;Q6PHQ9	D3Z5M2	Gm10110;Pabpc4	Polyadenylate-binding protein	2	0.87258	1
3D	GFGFVSYEK	0	D3Z5M2;Q6PHQ9	D3Z5M2	Gm10110;Pabpc4	Polyadenylate-binding protein	1	-	0
3D	GYAFVHFETQEAADK	0	D3Z5M2;Q6PHQ9	D3Z5M2	Gm10110;Pabpc4	Polyadenylate-binding protein	2	-	0
3D	IVGSKPLYVALAQR	1	D3Z5M2;Q6PHQ9	D3Z5M2	Gm10110;Pabpc4	Polyadenylate-binding protein		-	0
3D	NFGEEVDDGNLK	0	D3Z5M2;Q6PHQ9	D3Z5M2	Gm10110;Pabpc4	Polyadenylate-binding protein		-	0
3D	NFGEEVDDGNLKELFSQFGK	0	D3Z5M2;Q6PHQ9	D3Z5M2	Gm10110;Pabpc4	Polyadenylate-binding protein		-	0
3D	NLDDTIDDEK	0	D3Z5M2;Q6PHQ9	D3Z5M2	Gm10110;Pabpc4	Polyadenylate-binding protein		-	0
3D	NLDDTIDDEKLR	0	D3Z5M2;Q6PHQ9	D3Z5M2	Gm10110;Pabpc4	Polyadenylate-binding protein		-	0
3D	SKVDEAVAVLQAHHAK	0	D3Z5M2;Q6PHQ9	D3Z5M2	Gm10110;Pabpc4	Polyadenylate-binding protein	2	-	0
3D	CVQSNIVLLTQAFR	0	D3Z7P3	D3Z7P3	Gls	Glutaminase kidney isoform, mitochondrial	1	-	0
3D	DSPGETDAFGNSEGK	1	D3Z7P3	D3Z7P3	Gls	Glutaminase kidney isoform, mitochondrial		-	0
3D	FDYVMQFLNK	0	D3Z7P3	D3Z7P3	Gls	Glutaminase kidney isoform, mitochondrial	1	-	0
3D	FSPDLWGVSVCTVDGQR	1	D3Z7P3	D3Z7P3	Gls	Glutaminase kidney isoform, mitochondrial	1	2.4689	1
3D	GIHFCHDLVSLCNFHNYDNLR	0	D3Z7P3	D3Z7P3	Gls	Glutaminase kidney isoform, mitochondrial	1	-	0
3D	GPGAGGLSSSPSEILQELGK	2	D3Z7P3	D3Z7P3	Gls	Glutaminase kidney isoform, mitochondrial		-	0
3D	LFLNEDDKPHNPMVNAGAIVVTSLIK	2	D3Z7P3	D3Z7P3	Gls	Glutaminase kidney isoform, mitochondrial	1	-	0
3D	LTLQTTSDGVMLDK	0	D3Z7P3	D3Z7P3	Gls	Glutaminase kidney isoform, mitochondrial	1	-	0
3D	MAGNEYVGFSNATFQSER	0	D3Z7P3	D3Z7P3	Gls	Glutaminase kidney isoform, mitochondrial	1	-	0
3D	NFAIGYYLK	0	D3Z7P3	D3Z7P3	Gls	Glutaminase kidney isoform, mitochondrial		-	0
3D	QGLLPSLEDLLFYTIAEGQEK	1	D3Z7P3	D3Z7P3	Gls	Glutaminase kidney isoform, mitochondrial		-	0
3D	YAIAVNDLGTEYVHR	0	D3Z7P3	D3Z7P3	Gls	Glutaminase kidney isoform, mitochondrial	2	-	0
3D	ADTVGLACEAINR	0	D4AFX7	D4AFX7	Dnajc13			-	0
3D	AELLEFLESQQENMIK	0	D4AFX7	D4AFX7	Dnajc13			-	0
3D	AGFLAFTQLPK	1	D4AFX7	D4AFX7	Dnajc13			-	0
3D	ATVPLQSNVIEASPDMK	2	D4AFX7	D4AFX7	Dnajc13			-	0
3D	DNPEAAVHIFEGTHENPELIWNDSSR	2	D4AFX7	D4AFX7	Dnajc13			-	0
3D	DSLLASLLDGVR	0	D4AFX7	D4AFX7	Dnajc13		1	-	0
3D	EFLIALLEK	0	D4AFX7	D4AFX7	Dnajc13			-	0
3D	ELIVGEIFVR	0	D4AFX7	D4AFX7	Dnajc13		1	-	0
3D	ENGLEVLQEAFSR	0	D4AFX7	D4AFX7	Dnajc13			-	0
3D	EQSELVAQALK	0	D4AFX7	D4AFX7	Dnajc13			-	0
3D	FLENLLEK	0	D4AFX7	D4AFX7	Dnajc13			-	0
3D	FLPSVFMDAMR	1	D4AFX7	D4AFX7	Dnajc13			-	0
3D	IFIAQPAWVLR	1	D4AFX7	D4AFX7	Dnajc13			-	0
3D	IVDGPDPENIILILK	2	D4AFX7	D4AFX7	Dnajc13			-	0
3D	KPVVLEVTPGGFDQINPVTNR	3	D4AFX7	D4AFX7	Dnajc13			-	0
3D	LLEGVGLENLDSPAATK	1	D4AFX7	D4AFX7	Dnajc13			-	0
3D	NEETNQQEVANSLAK	0	D4AFX7	D4AFX7	Dnajc13			-	0
3D	QLVLETLYALASNTK	0	D4AFX7	D4AFX7	Dnajc13			-	0
3D	SLQYGEQVSEILSR	0	D4AFX7	D4AFX7	Dnajc13			-	0
3D	TELLTEALR	0	D4AFX7	D4AFX7	Dnajc13			-	0
3D	VYNEVPTFQLEVPK	2	D4AFX7	D4AFX7	Dnajc13			-	0
3D	ELHSSPHGLSSESTR	1	E0CYQ0	E0CYQ0	Kctd17			-	0
3D	LCQGEELQSDRDETGAYLIDRDPTYFGPILNFLR	2	E0CYQ0	E0CYQ0	Kctd17			-	0
3D	QPEKQATK	1	E0CYV9	E0CYV9	1110002E22Rik			-	0
3D	SQVPSNPK	2	E0CYV9	E0CYV9	1110002E22Rik			-	0
3D	EQVGTGASGEQAGTK	0	E2JF22	E2JF22	Piezo1	Piezo-type mechanosensitive ion channel component 1		-	0
3D	DVRPPHVNADHGDEVPFVFGSFFWGMK	3	E9PV38	E9PV38	Ces2g	Carboxylic ester hydrolase		-	0
3D	ENLQAVLK	0	E9PV38;Q6PDB7;Q91WG0	E9PV38	Ces2g;Ces2b;Ces2c	Carboxylic ester hydrolase;Acylcarnitine hydrolase		-	0
3D	AADTQVSETLKR	0	E9PVA8	E9PVA8	Gcn1l1		1	-	0
3D	AIITALGVDR	0	E9PVA8	E9PVA8	Gcn1l1			-	0
3D	ALADENEFVR	0	E9PVA8	E9PVA8	Gcn1l1			-	0
3D	AYSDQAIVNLLK	0	E9PVA8	E9PVA8	Gcn1l1		1	-	0
3D	CLQNPCSDIR	1	E9PVA8	E9PVA8	Gcn1l1			-	0
3D	CMLDAALATLNAHGK	0	E9PVA8	E9PVA8	Gcn1l1		1	-	0
3D	DAVLFFSESLVPTAR	1	E9PVA8	E9PVA8	Gcn1l1			-	0
3D	DLAPYLPSVTPGLK	3	E9PVA8	E9PVA8	Gcn1l1		1	1.0251	1
3D	DLILPTIQK	1	E9PVA8	E9PVA8	Gcn1l1		1	0.93455	1
3D	DTMLQALR	0	E9PVA8	E9PVA8	Gcn1l1			-	0
3D	EGVLTGSPEQK	1	E9PVA8	E9PVA8	Gcn1l1			-	0
3D	FLLLASEDALCTVLR	0	E9PVA8	E9PVA8	Gcn1l1			-	0
3D	FVHFIDAPSLALIMPIVQR	2	E9PVA8	E9PVA8	Gcn1l1		1	1.1712	1
3D	GDTLLQALDFLPLLMQTVEK	1	E9PVA8	E9PVA8	Gcn1l1			-	0
3D	GEELLQSLSK	0	E9PVA8	E9PVA8	Gcn1l1			-	0
3D	GEHVPGFCLPK	2	E9PVA8	E9PVA8	Gcn1l1			-	0
3D	HLDQIIPR	1	E9PVA8	E9PVA8	Gcn1l1			-	0
3D	IIIEDLLEATR	0	E9PVA8	E9PVA8	Gcn1l1		1	-	0
3D	ILDVASLEALNECSR	0	E9PVA8	E9PVA8	Gcn1l1			-	0
3D	KLDAGNQLALIEELHK	0	E9PVA8	E9PVA8	Gcn1l1			-	0
3D	LDAGNQLALIEELHK	0	E9PVA8	E9PVA8	Gcn1l1			-	0
3D	LLTWVIGTGSPR	1	E9PVA8	E9PVA8	Gcn1l1		1	-	0
3D	LSQYLDSSQVKPLFQFFVPDALNDR	2	E9PVA8	E9PVA8	Gcn1l1			-	0
3D	LSSLLIK	0	E9PVA8	E9PVA8	Gcn1l1			-	0
3D	LTEVLTDSHVK	0	E9PVA8	E9PVA8	Gcn1l1		1	-	0
3D	LTSADALRPSVVSITGPLIR	2	E9PVA8	E9PVA8	Gcn1l1		1	1.0732	1
3D	LVEVQCLLLLEVLGGSHK	0	E9PVA8	E9PVA8	Gcn1l1		1	-	0
3D	LVLPSLLAALEEESWR	1	E9PVA8	E9PVA8	Gcn1l1			-	0
3D	MTTETASEDDNFGTAQSNK	0	E9PVA8	E9PVA8	Gcn1l1		1	-	0
3D	NLVSLLLSMLGHDEDNTR	0	E9PVA8	E9PVA8	Gcn1l1		1	-	0
3D	QAGAEALSQAVAR	0	E9PVA8	E9PVA8	Gcn1l1			-	0
3D	QLDDEEVSEFALDGLK	0	E9PVA8	E9PVA8	Gcn1l1		1	-	0
3D	SGAAQGLAEVMAGLGVEK	0	E9PVA8	E9PVA8	Gcn1l1		1	-	0
3D	SIIQSAQQDSIK	0	E9PVA8	E9PVA8	Gcn1l1		1	-	0
3D	SWCQEELPVAVR	1	E9PVA8	E9PVA8	Gcn1l1			-	0
3D	TFEQLHSTIGHQALEDILPFLLK	1	E9PVA8	E9PVA8	Gcn1l1		2	0.89674	1
3D	VDPLFTELLNGIR	1	E9PVA8	E9PVA8	Gcn1l1		1	1.1368	1
3D	VLAFLSSVAGDALTR	0	E9PVA8	E9PVA8	Gcn1l1		2	-	0
3D	VLQEALCVISGVPGLK	1	E9PVA8	E9PVA8	Gcn1l1			-	0
3D	YLLDNCAPLLR	1	E9PVA8	E9PVA8	Gcn1l1		1	0.46789	1
3D	YSNEVQDMILSNAVADR	0	E9PVA8	E9PVA8	Gcn1l1			-	0
3D	DISQEMEGLSQALSQK	0	E9PVZ8	E9PVZ8	Golgb1			-	0
3D	DLMAQIQAFGR	0	E9PVZ8	E9PVZ8	Golgb1			-	0
3D	DQLIQDAAAENNK	0	E9PVZ8	E9PVZ8	Golgb1			-	0
3D	DQTTDLNNSLEK	0	E9PVZ8	E9PVZ8	Golgb1			-	0
3D	ELQGSLDSTLAQLAAFTK	0	E9PVZ8	E9PVZ8	Golgb1			-	0
3D	EQVEESGAGSSLK	0	E9PVZ8	E9PVZ8	Golgb1			-	0
3D	HDQAAESAQAMR	0	E9PVZ8	E9PVZ8	Golgb1			-	0
3D	ILLDDTQSEAAR	0	E9PVZ8	E9PVZ8	Golgb1			-	0
3D	KLEEHEEALLGR	0	E9PVZ8	E9PVZ8	Golgb1			-	0
3D	KPTELEEETNAK	1	E9PVZ8	E9PVZ8	Golgb1			-	0
3D	LDAELVQYR	0	E9PVZ8	E9PVZ8	Golgb1			-	0
3D	NLQTQLTALQEEGTLGVYHAQLK	0	E9PVZ8	E9PVZ8	Golgb1			-	0
3D	QLLDAQLQQNK	0	E9PVZ8	E9PVZ8	Golgb1		1	-	0
3D	TAAEEELQAVVQR	0	E9PVZ8	E9PVZ8	Golgb1			-	0
3D	TNQLTEALEAIK	0	E9PVZ8	E9PVZ8	Golgb1			-	0
3D	LLSDFLDSEVSELR	0	E9PWG6	E9PWG6	Ncapg			-	0
3D	ADKAELEHIAFNPSLVYLMDDFR	1	E9PWQ3	E9PWQ3	Col6a3			-	0
3D	AELEHIAFNPSLVYLMDDFR	1	E9PWQ3	E9PWQ3	Col6a3			-	0
3D	AELQHIATDDSLVFTVPEFR	1	E9PWQ3	E9PWQ3	Col6a3			-	0
3D	AEQGSGPVSGEK	1	E9PWQ3	E9PWQ3	Col6a3			-	0
3D	AEQGSGPVSGEKDVVFLIDGSEGVR	1	E9PWQ3	E9PWQ3	Col6a3			-	0
3D	DFLVNVLER	0	E9PWQ3	E9PWQ3	Col6a3			-	0
3D	DIIFLLDGSDNVGK	0	E9PWQ3	E9PWQ3	Col6a3			-	0
3D	DIVFLVDGSSSLGPSNFNAIR	1	E9PWQ3	E9PWQ3	Col6a3			-	0
3D	DQNVFVSQK	0	E9PWQ3	E9PWQ3	Col6a3			-	0
3D	DSFQEVLR	0	E9PWQ3	E9PWQ3	Col6a3			-	0
3D	DVVFLIDGSEGVR	0	E9PWQ3	E9PWQ3	Col6a3			-	0
3D	DVVFLIDGSR	0	E9PWQ3	E9PWQ3	Col6a3			-	0
3D	EELSSLKPILTPSTGAGVGSK	2	E9PWQ3	E9PWQ3	Col6a3			-	0
3D	ELGTIQQVISER	0	E9PWQ3	E9PWQ3	Col6a3			-	0
3D	EVQVSEVTENSAR	0	E9PWQ3	E9PWQ3	Col6a3			-	0
3D	EVYSFASEPNDVFFK	1	E9PWQ3	E9PWQ3	Col6a3			-	0
3D	FASEIVDTVYEDGDSIR	0	E9PWQ3	E9PWQ3	Col6a3			-	0
3D	FWYGGCGGNENR	0	E9PWQ3	E9PWQ3	Col6a3		1	-	0
3D	GDSVDQCALIQSIR	0	E9PWQ3	E9PWQ3	Col6a3			-	0
3D	GGPGQPGFEGEQGTR	2	E9PWQ3	E9PWQ3	Col6a3			-	0
3D	GGSQVYIGNALEYVLK	0	E9PWQ3	E9PWQ3	Col6a3			-	0
3D	GLSLVGGESANIGQALDFVVENHFTR	0	E9PWQ3	E9PWQ3	Col6a3			-	0
3D	HTDQEELVK	0	E9PWQ3	E9PWQ3	Col6a3			-	0
3D	IAEGVPQLLIVLTAEPSGDDVR	2	E9PWQ3	E9PWQ3	Col6a3			-	0
3D	IEDGVPQHLVLFLGGK	1	E9PWQ3	E9PWQ3	Col6a3			-	0
3D	IEEGVPQFLVLISSGK	1	E9PWQ3	E9PWQ3	Col6a3		2	4.4783	1
3D	IGDLQSQIVSLLK	0	E9PWQ3	E9PWQ3	Col6a3			-	0
3D	IGVVQFSNDVFPEFYLK	1	E9PWQ3	E9PWQ3	Col6a3			-	0
3D	IIEELDVKPDGTR	1	E9PWQ3	E9PWQ3	Col6a3			-	0
3D	LLTPITTLTSQQIHQILASTR	1	E9PWQ3	E9PWQ3	Col6a3			-	0
3D	LSDAGITPLFLTSQEDR	1	E9PWQ3	E9PWQ3	Col6a3			-	0
3D	LTLLGGPTPNTGAALEFVLR	2	E9PWQ3	E9PWQ3	Col6a3			-	0
3D	NHFVPEAGSR	1	E9PWQ3	E9PWQ3	Col6a3			-	0
3D	NVLTCHVCLDICNIDPSCGFGSWRPSFR	2	E9PWQ3	E9PWQ3	Col6a3			-	0
3D	QNLTVTDR	0	E9PWQ3	E9PWQ3	Col6a3			-	0
3D	QQSLETAMSFVAR	0	E9PWQ3	E9PWQ3	Col6a3			-	0
3D	SALLDSIQNLQVALTSK	0	E9PWQ3	E9PWQ3	Col6a3			-	0
3D	SDDEVDDSAVELK	0	E9PWQ3	E9PWQ3	Col6a3			-	0
3D	SLDEVSQPAQELK	1	E9PWQ3	E9PWQ3	Col6a3			-	0
3D	SVEDAQDVSLALTQK	0	E9PWQ3	E9PWQ3	Col6a3			-	0
3D	TDLQTITNDPR	1	E9PWQ3	E9PWQ3	Col6a3			-	0
3D	TLTGTTEVHVNK	0	E9PWQ3	E9PWQ3	Col6a3			-	0
3D	VAVVTYNNEVTTEIR	0	E9PWQ3	E9PWQ3	Col6a3			-	0
3D	VGLVQFSDTPVTEFSLDTYQTK	1	E9PWQ3	E9PWQ3	Col6a3			-	0
3D	VPQIAFVITGGK	1	E9PWQ3	E9PWQ3	Col6a3		1	-	0
3D	VVESLDVGPDR	1	E9PWQ3	E9PWQ3	Col6a3			-	0
3D	FDEFDEAIDEAIEDDIKEADGGGVGR	0	E9PWW9	E9PWW9	Rsf1		1	-	0
3D	NSTASENTEITSER	0	E9PWW9	E9PWW9	Rsf1			-	0
3D	TKNPLDQETK	1	E9PY46	E9PY46	Ift140		1	1.2616	1
3D	DTPEENMEVNIQVPSAK	2	E9PYB0	E9PYB0	Ahnak2			-	0
3D	FGMTSGQSPDTSEQK	1	E9PYB0	E9PYB0	Ahnak2			-	0
3D	GEEGAVQHSQQGQENQDKDIADGCMETPTK	1	E9PYB0	E9PYB0	Ahnak2			-	0
3D	GEVSAPDLEVSLPGVEVDIQAPGAK	3	E9PYB0	E9PYB0	Ahnak2			-	0
3D	LEGELALADK	0	E9PYB0	E9PYB0	Ahnak2			-	0
3D	LEGELALADKDVAAK	0	E9PYB0	E9PYB0	Ahnak2			-	0
3D	LEGELTLADKDVVAK	0	E9PYB0	E9PYB0	Ahnak2			-	0
3D	LPEGQLPEAELPAAK	3	E9PYB0	E9PYB0	Ahnak2			-	0
3D	LPEGQLPEAELPAAQAAAAAGAGLK	3	E9PYB0	E9PYB0	Ahnak2			-	0
3D	LPEGQLPEAELPAAQAAAGAGLK	3	E9PYB0	E9PYB0	Ahnak2			-	0
3D	MPSFGVSAPGKPSLEASLEVGAPK	4	E9PYB0	E9PYB0	Ahnak2			-	0
3D	RGDAGALDGCPTQEDDTKDR	1	E9PYB0	E9PYB0	Ahnak2			-	0
3D	RPEGPQSGR	2	E9PYB0	E9PYB0	Ahnak2			-	0
3D	RSHSSSEASEHR	0	E9PYB0	E9PYB0	Ahnak2			-	0
3D	SADLELK	0	E9PYB0	E9PYB0	Ahnak2			-	0
3D	SHSSSEASEHR	0	E9PYB0	E9PYB0	Ahnak2			-	0
3D	TDVESGASGYSVTGGGDQGIFVK	0	E9PYB0	E9PYB0	Ahnak2			-	0
3D	TLEEAGDRER	0	E9PYB0	E9PYB0	Ahnak2			-	0
3D	TPDLSVQLPSADLDLK	2	E9PYB0	E9PYB0	Ahnak2			-	0
3D	TPDLSVQLPSADLELK	2	E9PYB0	E9PYB0	Ahnak2			-	0
3D	TPDLSVQLR	1	E9PYB0	E9PYB0	Ahnak2			-	0
3D	VEADVAPPQVQGDLK	2	E9PYB0	E9PYB0	Ahnak2			-	0
3D	ATTLASTLMEQYMK	0	E9PYG6	E9PYG6	Rasa1		1	-	0
3D	LESLLLCTLNDR	0	E9PYG6	E9PYG6	Rasa1			-	0
3D	LLAITELLQQK	0	E9PYG6	E9PYG6	Rasa1		1	-	0
3D	MIMFLDELGNVPELPDTTEHSR	2	E9PYG6	E9PYG6	Rasa1			-	0
3D	SVQNLANLVEFGAK	0	E9PYG6	E9PYG6	Rasa1		1	-	0
3D	TDEQGLIVEDLVEEVGREEDPHEGK	1	E9PYG6	E9PYG6	Rasa1			-	0
3D	DRPFFTGLVK	1	E9PZF0;P15532	E9PZF0	Gm20390;Nme1	Nucleoside diphosphate kinase;Nucleoside diphosphate kinase A		-	0
3D	YMHSGPVVAMVWEGLNVVK	1	E9PZF0;P15532	E9PZF0	Gm20390;Nme1	Nucleoside diphosphate kinase;Nucleoside diphosphate kinase A		-	0
3D	ASEEHLK	0	E9PZF0;Q01768	E9PZF0	Gm20390;Nme2	Nucleoside diphosphate kinase;Nucleoside diphosphate kinase B	1	-	0
3D	DRPFFPGLVK	2	E9PZF0;Q01768	E9PZF0	Gm20390;Nme2	Nucleoside diphosphate kinase;Nucleoside diphosphate kinase B		-	0
3D	EIHLWFKPEELIDYK	1	E9PZF0;Q01768	E9PZF0	Gm20390;Nme2	Nucleoside diphosphate kinase;Nucleoside diphosphate kinase B		-	0
3D	NIIHGSDSVESAEK	0	E9PZF0;Q01768	E9PZF0	Gm20390;Nme2	Nucleoside diphosphate kinase;Nucleoside diphosphate kinase B		-	0
3D	NIIHGSDSVESAEKEIHLWFKPEELIDYK	1	E9PZF0;Q01768	E9PZF0	Gm20390;Nme2	Nucleoside diphosphate kinase;Nucleoside diphosphate kinase B		-	0
3D	YMNSGPVVAMVWEGLNVVK	1	E9PZF0;Q01768	E9PZF0	Gm20390;Nme2	Nucleoside diphosphate kinase;Nucleoside diphosphate kinase B		-	0
3D	GDFCIQVGR	0	E9PZF0;Q01768;P15532	E9PZF0	Gm20390;Nme2;Nme1	Nucleoside diphosphate kinase;Nucleoside diphosphate kinase B;Nucleoside diphosphate kinase A	1	-	0
3D	GLVGEIIK	0	E9PZF0;Q01768;P15532	E9PZF0	Gm20390;Nme2;Nme1	Nucleoside diphosphate kinase;Nucleoside diphosphate kinase B;Nucleoside diphosphate kinase A		-	0
3D	TFIAIKPDGVQR	1	E9PZF0;Q01768;P15532	E9PZF0	Gm20390;Nme2;Nme1	Nucleoside diphosphate kinase;Nucleoside diphosphate kinase B;Nucleoside diphosphate kinase A	2	0.6625	2
3D	VMLGETNPADSKPGTIR	2	E9PZF0;Q01768;P15532	E9PZF0	Gm20390;Nme2;Nme1	Nucleoside diphosphate kinase;Nucleoside diphosphate kinase B;Nucleoside diphosphate kinase A	2	0.63159	2
3D	DLADWLNIK	0	E9PZJ8	E9PZJ8	Ascc3	Activating signal cointegrator 1 complex subunit 3	1	-	0
3D	TNIAMLTILHEIR	0	E9PZJ8	E9PZJ8	Ascc3	Activating signal cointegrator 1 complex subunit 3		-	0
3D	TVAAELAIFR	0	E9PZJ8	E9PZJ8	Ascc3	Activating signal cointegrator 1 complex subunit 3		-	0
3D	VEDLCCTLYDMLASAK	0	E9PZJ8	E9PZJ8	Ascc3	Activating signal cointegrator 1 complex subunit 3		-	0
3D	YNTIETFNELFDAHK	0	E9PZJ8	E9PZJ8	Ascc3	Activating signal cointegrator 1 complex subunit 3	1	-	0
3D	DTQTSITDSSAIYK	0	E9Q035;P47758	E9Q035	Gm20425;Srprb	Signal recognition particle receptor subunit beta		-	0
3D	EFEFSQLPLK	1	E9Q035;P47758	E9Q035	Gm20425;Srprb	Signal recognition particle receptor subunit beta		-	0
3D	EFEFSQLPLKVEFLECSAK	1	E9Q035;P47758	E9Q035	Gm20425;Srprb	Signal recognition particle receptor subunit beta		-	0
3D	GDTGSADIQDLEK	0	E9Q035;P47758	E9Q035	Gm20425;Srprb	Signal recognition particle receptor subunit beta		-	0
3D	GNSLTLIDLPGHESLR	1	E9Q035;P47758	E9Q035	Gm20425;Srprb	Signal recognition particle receptor subunit beta	2	1.0775	2
3D	LIQQQLEK	0	E9Q035;P47758	E9Q035	Gm20425;Srprb	Signal recognition particle receptor subunit beta		-	0
3D	NSPSLLIACNK	1	E9Q035;P47758	E9Q035	Gm20425;Srprb	Signal recognition particle receptor subunit beta		-	0
3D	SAAPSTLDSSSTAPAQLGK	2	E9Q035;P47758	E9Q035	Gm20425;Srprb	Signal recognition particle receptor subunit beta		-	0
3D	VGDGAGGAFQPYLDSLR	1	E9Q035;P47758	E9Q035	Gm20425;Srprb	Signal recognition particle receptor subunit beta		-	0
3D	AMDTWLNADPHNVVVLHNK	1	E9Q0S6	E9Q0S6	Tns1			-	0
3D	EAFEEMEGTSPSSPPHSVAR	3	E9Q0S6	E9Q0S6	Tns1			-	0
3D	HAAYGGYSTPEDR	1	E9Q0S6	E9Q0S6	Tns1			-	0
3D	HIVPAQVHVNGGALASER	1	E9Q0S6	E9Q0S6	Tns1			-	0
3D	IQGMEHLENGPSVSVDYNTSDPLIR	2	E9Q0S6	E9Q0S6	Tns1			-	0
3D	KQGSTTDNACHLFAELDPNQPASAIVNFVSK	2	E9Q0S6	E9Q0S6	Tns1			-	0
3D	TDKTDEPVSGATTAPAALSPQEK	3	E9Q0S6	E9Q0S6	Tns1			-	0
3D	VLEFGWPDLHTPALEK	2	E9Q0S6	E9Q0S6	Tns1			-	0
3D	VSAQGITLTDNQR	0	E9Q0S6;Q8CGB6;Q5SSZ5	Q5SSZ5	Tns1;Tns2;Tns3	Tensin-2;Tensin-3	1	-	0
3D	CAVGSILSEGEESPSPELIHLYQK	2	E9Q137	E9Q137	Tex264			-	0
3D	ETSATTLSPGAGNR	1	E9Q137	E9Q137	Tex264			-	0
3D	FHVGSYGDTGHLFTESCSISPK	1	E9Q137	E9Q137	Tex264			-	0
3D	AAATLAAVSGTPGLGAQPAELGTHK	2	E9Q1P8	E9Q1P8	Irf2bp2	Interferon regulatory factor 2-binding protein 2		-	0
3D	MAAAVAVAAASR	0	E9Q1P8	E9Q1P8	Irf2bp2	Interferon regulatory factor 2-binding protein 2		-	0
3D	RPASVSSAAAEHEAR	1	E9Q1P8	E9Q1P8	Irf2bp2	Interferon regulatory factor 2-binding protein 2		-	0
3D	QSCYLCDLPR	1	E9Q1P8;Q8K3X4	E9Q1P8	Irf2bp2;Irf2bpl	Interferon regulatory factor 2-binding protein 2;Interferon regulatory factor 2-binding protein-like		-	0
3D	DANNPAENGDAK	1	E9Q2Z4;A0A087WR34;P09602	E9Q2Z4	Gm16494;Gm20379;Hmgn2	Non-histone chromosomal protein HMG-17		-	0
3D	ASEAGGIGGGGGGGK	0	E9Q3G8	E9Q3G8	Nup153			-	0
3D	NMFSSSGTSVSGR	0	E9Q3G8	E9Q3G8	Nup153			-	0
3D	QLNAQSYGVTSSTAR	0	E9Q3G8	E9Q3G8	Nup153		1	-	0
3D	GGGGGGGGGGGGGSGSSSGSSTSR	0	E9Q3L2	E9Q3L2	Pi4ka			-	0
3D	TLLLSLLATEIER	0	E9Q3L2	E9Q3L2	Pi4ka			-	0
3D	ELCLLLLHQSLLLPSLK	1	E9Q411	E9Q411	Nbas			-	0
3D	CEQPFFWNIK	1	E9Q4P1	E9Q4P1	Wdfy1			-	0
3D	IEGHQDAVTAALLIPK	1	E9Q4P1	E9Q4P1	Wdfy1			-	0
3D	VCDSCYDSIKDEDR	0	E9Q4P1	E9Q4P1	Wdfy1		1	-	0
3D	ILFLDVLFPLAVDK	1	E9Q4X2	E9Q4X2	Uggt2			-	0
3D	LDEANAALDSASR	0	E9Q512	E9Q512	Trip11			-	0
3D	NQLEESVAGNK	0	E9Q512	E9Q512	Trip11			-	0
3D	SELTQSQTQGSSR	0	E9Q512	E9Q512	Trip11			-	0
3D	AILDEVTHVQDLFLR	0	E9Q555	E9Q555	Rnf213	E3 ubiquitin-protein ligase RNF213		-	0
3D	CLTSGSQGHK	0	E9Q555	E9Q555	Rnf213	E3 ubiquitin-protein ligase RNF213		-	0
3D	DLGQYVSVVVLDEVGLAEDSPK	1	E9Q555	E9Q555	Rnf213	E3 ubiquitin-protein ligase RNF213		-	0
3D	DSHIFQDFWQETAESLNTLDKDPR	1	E9Q555	E9Q555	Rnf213	E3 ubiquitin-protein ligase RNF213		-	0
3D	DYIQNYLTQLEK	0	E9Q555	E9Q555	Rnf213	E3 ubiquitin-protein ligase RNF213		-	0
3D	EAANQDALQEAGTFR	0	E9Q555	E9Q555	Rnf213	E3 ubiquitin-protein ligase RNF213		-	0
3D	ELIESAEGICSSDR	0	E9Q555	E9Q555	Rnf213	E3 ubiquitin-protein ligase RNF213		-	0
3D	GDVIQLLGALCR	0	E9Q555	E9Q555	Rnf213	E3 ubiquitin-protein ligase RNF213		-	0
3D	ILTIHPQVLSSLSQAAEK	1	E9Q555	E9Q555	Rnf213	E3 ubiquitin-protein ligase RNF213		-	0
3D	LLTGNDCDVLASELR	0	E9Q555	E9Q555	Rnf213	E3 ubiquitin-protein ligase RNF213		-	0
3D	NDNTLVVSSTPEGK	1	E9Q555	E9Q555	Rnf213	E3 ubiquitin-protein ligase RNF213		-	0
3D	TDAQSNLAPSDLAEVK	1	E9Q555	E9Q555	Rnf213	E3 ubiquitin-protein ligase RNF213		-	0
3D	TLDIGNALMACR	0	E9Q555	E9Q555	Rnf213	E3 ubiquitin-protein ligase RNF213		-	0
3D	ALLQAILQTEDMLK	0	E9Q557	E9Q557	Dsp	Desmoplakin	1	-	0
3D	CIKDEETGLCLLPLK	1	E9Q557	E9Q557	Dsp	Desmoplakin		-	0
3D	ENDKQETWLLMELQK	0	E9Q557	E9Q557	Dsp	Desmoplakin	1	-	0
3D	ETQTEYEWTVDSSK	0	E9Q557	E9Q557	Dsp	Desmoplakin	1	-	0
3D	FLEFQFLTGGLVDPEVHGR	1	E9Q557	E9Q557	Dsp	Desmoplakin	1	-	0
3D	IEVLEEELR	0	E9Q557	E9Q557	Dsp	Desmoplakin		-	0
3D	LLEAQACTGGIIHPTTGQK	1	E9Q557	E9Q557	Dsp	Desmoplakin		-	0
3D	LTEEETVCLDLDKVEAYR	0	E9Q557	E9Q557	Dsp	Desmoplakin	1	-	0
3D	MQSQFTDAQK	0	E9Q557	E9Q557	Dsp	Desmoplakin		-	0
3D	NHYNEEMSNLR	0	E9Q557	E9Q557	Dsp	Desmoplakin		-	0
3D	NQFETEINITK	0	E9Q557	E9Q557	Dsp	Desmoplakin		-	0
3D	QLQNIIQATSR	0	E9Q557	E9Q557	Dsp	Desmoplakin		-	0
3D	QVQNLVNK	0	E9Q557	E9Q557	Dsp	Desmoplakin	1	-	0
3D	SAIYQLEEEYENLLK	0	E9Q557	E9Q557	Dsp	Desmoplakin	1	-	0
3D	SGSLSLTQFADMISLK	0	E9Q557	E9Q557	Dsp	Desmoplakin	1	-	0
3D	SMVEDITGLR	0	E9Q557	E9Q557	Dsp	Desmoplakin	1	-	0
3D	SQCTQVVQER	0	E9Q557	E9Q557	Dsp	Desmoplakin	1	-	0
3D	SVQNDSQALAEVLNQLK	0	E9Q557	E9Q557	Dsp	Desmoplakin	2	-	0
3D	TGSQYDIQDAIDK	0	E9Q557	E9Q557	Dsp	Desmoplakin		-	0
3D	TLELQGLINDLQR	0	E9Q557	E9Q557	Dsp	Desmoplakin	1	-	0
3D	KQNETADEATTPQAK	1	E9Q5C9	E9Q5C9	Nolc1			-	0
3D	QNETADEATTPQAK	1	E9Q5C9	E9Q5C9	Nolc1			-	0
3D	SPGTQAPK	2	E9Q5C9	E9Q5C9	Nolc1			-	0
3D	VREEEIEVDSR	0	E9Q5C9	E9Q5C9	Nolc1			-	0
3D	RPEDYDIHNSR	1	E9Q5K9	E9Q5K9	Ythdc1	YTH domain-containing protein 1		-	0
3D	SNNHENVSLAK	0	E9Q5K9	E9Q5K9	Ythdc1	YTH domain-containing protein 1	1	-	0
3D	ADCDVSVPK	1	E9Q616	E9Q616	Ahnak			-	0
3D	ADLDISGTK	0	E9Q616	E9Q616	Ahnak			-	0
3D	ADLDVSGPK	1	E9Q616	E9Q616	Ahnak			-	0
3D	ADVDASLPEVEGGVK	1	E9Q616	E9Q616	Ahnak			-	0
3D	ADVDISVPK	1	E9Q616	E9Q616	Ahnak			-	0
3D	AEGEIKVPDVELK	1	E9Q616	E9Q616	Ahnak			-	0
3D	AEGPDVAVDLPK	2	E9Q616	E9Q616	Ahnak			-	0
3D	AEGPEVDVNLPK	2	E9Q616	E9Q616	Ahnak		1	-	0
3D	AESPEMEVNLPK	2	E9Q616	E9Q616	Ahnak			-	0
3D	AGAISASGPELEGAGHSK	1	E9Q616	E9Q616	Ahnak			-	0
3D	APDVDIK	1	E9Q616	E9Q616	Ahnak		1	1.4965	1
3D	APDVDVSVAGPDAALK	2	E9Q616	E9Q616	Ahnak			-	0
3D	APDVQLNAPDVDVHGPEWNLK	3	E9Q616	E9Q616	Ahnak			-	0
3D	APEVDVQGPEWSLK	2	E9Q616	E9Q616	Ahnak			-	0
3D	APSFSVSAPQVSIPDVNVNLK	3	E9Q616	E9Q616	Ahnak			-	0
3D	ASLGSLEGEVEAEASSPK	1	E9Q616	E9Q616	Ahnak			-	0
3D	CPTVDIDTPDVNIEVPEGK	3	E9Q616	E9Q616	Ahnak			-	0
3D	DDGVFVQEVMQNSPAAR	1	E9Q616	E9Q616	Ahnak			-	0
3D	DIDITSPEFMIK	1	E9Q616	E9Q616	Ahnak			-	0
3D	EFSAPSTPTGTLEFAGGDAK	2	E9Q616	E9Q616	Ahnak			-	0
3D	EGDQIVGATIYFDNLQSGEVTQLLNTMGHHTVGLK	0	E9Q616	E9Q616	Ahnak			-	0
3D	EGVKDIDITSPEFMIK	1	E9Q616	E9Q616	Ahnak			-	0
3D	ELLLPNWQGSGSHGLTIAQR	1	E9Q616	E9Q616	Ahnak			-	0
3D	EVGVDVNFPK	1	E9Q616	E9Q616	Ahnak			-	0
3D	FGTFGGLGSK	0	E9Q616	E9Q616	Ahnak			-	0
3D	FGVSAGLDGQIPEVGLSVSAPESSVGHK	2	E9Q616	E9Q616	Ahnak			-	0
3D	FKMPDLHLK	1	E9Q616	E9Q616	Ahnak			-	0
3D	FKMPEMNIK	1	E9Q616	E9Q616	Ahnak			-	0
3D	GAFDGSVPK	1	E9Q616	E9Q616	Ahnak			-	0
3D	GDIDVSVPK	1	E9Q616	E9Q616	Ahnak			-	0
3D	GDKPGLAIGGNIQAPHLEVNPSSVNIEGLEGK	3	E9Q616	E9Q616	Ahnak			-	0
3D	GDLDAAGPNLEGDFK	1	E9Q616	E9Q616	Ahnak			-	0
3D	GDLDISIPKPEGDLK	2	E9Q616	E9Q616	Ahnak			-	0
3D	GDLGASSPSMK	1	E9Q616	E9Q616	Ahnak			-	0
3D	GDMDVTMPK	1	E9Q616	E9Q616	Ahnak			-	0
3D	GDMDVTVPK	1	E9Q616	E9Q616	Ahnak			-	0
3D	GDVDISGPK	1	E9Q616	E9Q616	Ahnak			-	0
3D	GDVDISLPK	1	E9Q616	E9Q616	Ahnak		1	2.1014	1
3D	GDVDLALPNVEGDLK	1	E9Q616	E9Q616	Ahnak			-	0
3D	GDVDVSIPNIEGDLK	1	E9Q616	E9Q616	Ahnak			-	0
3D	GDVDVSIPNIEGDLKGPSLDIK	2	E9Q616	E9Q616	Ahnak			-	0
3D	GDVDVSLPK	1	E9Q616	E9Q616	Ahnak		1	1.6905	1
3D	GDVDVTVPK	1	E9Q616	E9Q616	Ahnak			-	0
3D	GEGAEVDVNLQK	0	E9Q616	E9Q616	Ahnak			-	0
3D	GEGLDVNVTLPEGDISISGPK	2	E9Q616	E9Q616	Ahnak			-	0
3D	GEGPELDVNMPK	2	E9Q616	E9Q616	Ahnak			-	0
3D	GEGPEVDIPK	2	E9Q616	E9Q616	Ahnak			-	0
3D	GEGPEVDVNLPK	2	E9Q616	E9Q616	Ahnak			-	0
3D	GEGPEVDVSLPK	2	E9Q616	E9Q616	Ahnak			-	0
3D	GEGPEVDVSLPNADLDVSGPK	3	E9Q616	E9Q616	Ahnak			-	0
3D	GEVDVDVPK	1	E9Q616	E9Q616	Ahnak			-	0
3D	GEYDVTMPK	1	E9Q616	E9Q616	Ahnak			-	0
3D	GGQTGLQGPGLSVSGPQGHLESESGK	2	E9Q616	E9Q616	Ahnak			-	0
3D	GGVDVILPNVEGK	1	E9Q616	E9Q616	Ahnak			-	0
3D	GGVDVSGGVSVPDINLGEGHMSVK	1	E9Q616	E9Q616	Ahnak			-	0
3D	GGVTGSPEASISGSK	1	E9Q616	E9Q616	Ahnak			-	0
3D	GHYEVTGSDDEAGK	0	E9Q616	E9Q616	Ahnak		1	-	0
3D	GKADVDASLPEVEGGVK	1	E9Q616	E9Q616	Ahnak			-	0
3D	GLEVDVK	0	E9Q616	E9Q616	Ahnak			-	0
3D	GPAIGGALPGISIQGPEGNLQMPGIK	4	E9Q616	E9Q616	Ahnak			-	0
3D	GPDWHLK	1	E9Q616	E9Q616	Ahnak		1	2.1208	1
3D	GPELDLK	1	E9Q616	E9Q616	Ahnak			-	0
3D	GPEVDIK	1	E9Q616	E9Q616	Ahnak			-	0
3D	GPEVDISAPK	2	E9Q616	E9Q616	Ahnak			-	0
3D	GPEVDVDVGDIDIECPEGK	2	E9Q616	E9Q616	Ahnak			-	0
3D	GPGLDFEGPDAK	2	E9Q616	E9Q616	Ahnak			-	0
3D	GPGVDLPSVDLSMPK	3	E9Q616	E9Q616	Ahnak			-	0
3D	GPNVDMSRPDIEIEGPEGK	3	E9Q616	E9Q616	Ahnak			-	0
3D	GPQISAPSMDFNLEGPK	3	E9Q616	E9Q616	Ahnak			-	0
3D	GPQITGPSLEGDLGLK	2	E9Q616	E9Q616	Ahnak			-	0
3D	GPQVCGELK	1	E9Q616	E9Q616	Ahnak			-	0
3D	GPQVSSSLNLDTSK	1	E9Q616	E9Q616	Ahnak			-	0
3D	GPSLQGDLAVSGDIK	1	E9Q616	E9Q616	Ahnak			-	0
3D	GPSVDVEVPDVDLECPDAK	3	E9Q616	E9Q616	Ahnak			-	0
3D	GSGLGLHGAVPDIGVK	1	E9Q616	E9Q616	Ahnak			-	0
3D	HEVTEISNTDVETQPGK	1	E9Q616	E9Q616	Ahnak			-	0
3D	IEGSITGPSVEIGTPDVDVHGLGGK	2	E9Q616	E9Q616	Ahnak			-	0
3D	IKGDLDISIPKPEGDLK	2	E9Q616	E9Q616	Ahnak			-	0
3D	IKGDVPSVGLEGPNIDLQGPEGK	3	E9Q616	E9Q616	Ahnak			-	0
3D	IKGEVDVDVPKLEGDLK	1	E9Q616	E9Q616	Ahnak			-	0
3D	ISMADVDLNVAAPK	1	E9Q616	E9Q616	Ahnak			-	0
3D	ISMPDFDLHLK	1	E9Q616	E9Q616	Ahnak		3	1.7755	2
3D	ISMPDFDLNLK	1	E9Q616	E9Q616	Ahnak		1	1.9862	1
3D	ISMPDIDLHLK	1	E9Q616	E9Q616	Ahnak		1	1.3626	1
3D	ISMPDIDLNLK	1	E9Q616	E9Q616	Ahnak		1	1.6725	1
3D	ISMPDLNLNLK	1	E9Q616	E9Q616	Ahnak			-	0
3D	ISMPDVDFNLK	1	E9Q616	E9Q616	Ahnak		1	-	0
3D	ISMPDVDLHLK	1	E9Q616	E9Q616	Ahnak		1	1.6073	1
3D	ISMPDVDLHMK	1	E9Q616	E9Q616	Ahnak			-	0
3D	ISMPDVDLNFK	1	E9Q616	E9Q616	Ahnak			-	0
3D	ISMPDVDLNIK	1	E9Q616	E9Q616	Ahnak		1	1.6457	1
3D	ISMPDVGLNLK	1	E9Q616	E9Q616	Ahnak		1	1.5968	1
3D	ISMPEIDLNLK	1	E9Q616	E9Q616	Ahnak		1	1.6948	1
3D	ISMPEVDLNLK	1	E9Q616	E9Q616	Ahnak			-	0
3D	ITGPDANVHLK	1	E9Q616	E9Q616	Ahnak			-	0
3D	KQGFDLNIPGGEIDTSLK	1	E9Q616	E9Q616	Ahnak			-	0
3D	KQGFDLNIPGGEIDTSLKAPDVDVSVAGPDAALK	3	E9Q616	E9Q616	Ahnak			-	0
3D	LDANIPEVAVEGPEGK	2	E9Q616	E9Q616	Ahnak			-	0
3D	LDIDTPDIDIHGPEGK	2	E9Q616	E9Q616	Ahnak			-	0
3D	LDIDVPNVDVQGPELHMK	2	E9Q616	E9Q616	Ahnak			-	0
3D	LDIETSDVSLEGPEGK	1	E9Q616	E9Q616	Ahnak			-	0
3D	LDISAPDLNLEGPEGK	2	E9Q616	E9Q616	Ahnak			-	0
3D	LDVNAPDIDVHGPEGK	2	E9Q616	E9Q616	Ahnak			-	0
3D	LKGDVDVSLPK	1	E9Q616	E9Q616	Ahnak		1	-	0
3D	LKGEIDASVPEMEADLR	1	E9Q616	E9Q616	Ahnak			-	0
3D	LPQFGISTPGSDLDINIK	2	E9Q616	E9Q616	Ahnak			-	0
3D	LRSEDGVEGDLGETQSR	0	E9Q616	E9Q616	Ahnak			-	0
3D	LSSGQISGPEIK	1	E9Q616	E9Q616	Ahnak			-	0
3D	LSSSSSNDSGTK	0	E9Q616	E9Q616	Ahnak		1	-	0
3D	MDINAPDMDVQGPDWHLK	2	E9Q616	E9Q616	Ahnak			-	0
3D	MDISAPDVDVHGPDWHLK	2	E9Q616	E9Q616	Ahnak			-	0
3D	MDISAPDVEVHGPEWNLK	2	E9Q616	E9Q616	Ahnak			-	0
3D	MEGGSTEIGAQMPSLEGGLSTSDMK	1	E9Q616	E9Q616	Ahnak			-	0
3D	MEKEEETTR	0	E9Q616	E9Q616	Ahnak			-	0
3D	MPDMHVSMPK	2	E9Q616	E9Q616	Ahnak			-	0
3D	MPEMNIK	1	E9Q616	E9Q616	Ahnak		1	1.7084	1
3D	MPEMNIKPQK	2	E9Q616	E9Q616	Ahnak			-	0
3D	MPFLSISSPK	2	E9Q616	E9Q616	Ahnak		1	2.2308	1
3D	MSGIDATTALSVGAPDVTLK	1	E9Q616	E9Q616	Ahnak			-	0
3D	MYFPDVEFDIK	1	E9Q616	E9Q616	Ahnak		1	1.6831	1
3D	QGFDLNIPGGEIDTSLK	1	E9Q616	E9Q616	Ahnak			-	0
3D	QGFDLNIPGGEIDTSLKAPDVDVSVAGPDAALK	3	E9Q616	E9Q616	Ahnak			-	0
3D	SDIDVSGPNVDVK	1	E9Q616	E9Q616	Ahnak			-	0
3D	SEDGVEGDLGETQSR	0	E9Q616	E9Q616	Ahnak			-	0
3D	SGVDVSLPK	1	E9Q616	E9Q616	Ahnak			-	0
3D	SGVDVSLPKVEGELK	1	E9Q616	E9Q616	Ahnak			-	0
3D	SPEPGQTWTHEVFSSR	2	E9Q616	E9Q616	Ahnak			-	0
3D	SSEVVLSGDDEDYQR	0	E9Q616	E9Q616	Ahnak			-	0
3D	TPEMIIQKPK	2	E9Q616	E9Q616	Ahnak		1	-	0
3D	TPQISMSDIDLNVK	1	E9Q616	E9Q616	Ahnak			-	0
3D	TPTVDVTVPEAELNVDSPEINIGGK	3	E9Q616	E9Q616	Ahnak			-	0
3D	VDIDTPQVDVHGPDLK	2	E9Q616	E9Q616	Ahnak			-	0
3D	VDIDVPDLDIEGPEGK	2	E9Q616	E9Q616	Ahnak			-	0
3D	VDIDVPDVDVHGPDWHLK	2	E9Q616	E9Q616	Ahnak		3	1.5923	2
3D	VDIDVPDVNIEGPDAK	2	E9Q616	E9Q616	Ahnak			-	0
3D	VDIDVPDVNIEGPDTK	2	E9Q616	E9Q616	Ahnak			-	0
3D	VDIDVPDVNIEGPEGK	2	E9Q616	E9Q616	Ahnak		1	-	0
3D	VDIDVPDVNVEGPDMK	2	E9Q616	E9Q616	Ahnak			-	0
3D	VDIEAPDVSIEGPEGK	2	E9Q616	E9Q616	Ahnak		1	2.5281	1
3D	VDIEGPNVNIEGPEGK	2	E9Q616	E9Q616	Ahnak			-	0
3D	VDIETPNLEGTLTGPK	2	E9Q616	E9Q616	Ahnak			-	0
3D	VDINAPDVDVQGPDWHLK	2	E9Q616	E9Q616	Ahnak			-	0
3D	VDINAPDVDVR	1	E9Q616	E9Q616	Ahnak			-	0
3D	VDINAPEVEVQGK	1	E9Q616	E9Q616	Ahnak			-	0
3D	VDISAPDMDVHGPDWHLK	2	E9Q616	E9Q616	Ahnak			-	0
3D	VDISAPDVDVHGPDWHLK	2	E9Q616	E9Q616	Ahnak			-	0
3D	VDISAPDVDVQGPDWHLK	2	E9Q616	E9Q616	Ahnak			-	0
3D	VDLETPSLDVHMESPDINIEGPDVK	3	E9Q616	E9Q616	Ahnak			-	0
3D	VDVSVPDVDVHGPDWNLK	2	E9Q616	E9Q616	Ahnak		1	1.8541	1
3D	VEANVQAGAGEGK	0	E9Q616	E9Q616	Ahnak			-	0
3D	VEANVQAGAGEGKWEESEVK	0	E9Q616	E9Q616	Ahnak			-	0
3D	VEAPDVEVHGPDWHLK	2	E9Q616	E9Q616	Ahnak			-	0
3D	VEGDLKGPDIDIK	1	E9Q616	E9Q616	Ahnak		1	1.7698	1
3D	VEGDLKGPDVDIK	1	E9Q616	E9Q616	Ahnak			-	0
3D	VEGDLKGPEVDIK	1	E9Q616	E9Q616	Ahnak		1	1.6837	1
3D	VEGEIKVPEVDIK	1	E9Q616	E9Q616	Ahnak		1	1.5309	1
3D	VEGELKGPEVDVDVGDIDIECPEGK	2	E9Q616	E9Q616	Ahnak			-	0
3D	VEVSAPDVSIEGSEGK	1	E9Q616	E9Q616	Ahnak			-	0
3D	VGIDAPDVEVHGPDWHLK	2	E9Q616	E9Q616	Ahnak			-	0
3D	VGIQLPEVELSVSTK	1	E9Q616	E9Q616	Ahnak			-	0
3D	VKGDLDAAGPNLEGDFK	1	E9Q616	E9Q616	Ahnak			-	0
3D	VKGDMDVTMPK	1	E9Q616	E9Q616	Ahnak			-	0
3D	VKGDMDVTVPK	1	E9Q616	E9Q616	Ahnak			-	0
3D	VKGDVDISLPK	1	E9Q616	E9Q616	Ahnak		2	1.7493	2
3D	VKGDVDVSLPK	1	E9Q616	E9Q616	Ahnak		1	1.6221	1
3D	VNVEAPNVNMEGLGGK	1	E9Q616	E9Q616	Ahnak			-	0
3D	VPDVDISSPGINVEAPDIHMK	3	E9Q616	E9Q616	Ahnak			-	0
3D	VPDVDLECPDAK	2	E9Q616	E9Q616	Ahnak			-	0
3D	VPDVNIEGPEGK	2	E9Q616	E9Q616	Ahnak			-	0
3D	VPEVDIK	1	E9Q616	E9Q616	Ahnak			-	0
3D	VPGVDVSSSLGAGSVEVQAPSLQSGDIGK	2	E9Q616	E9Q616	Ahnak			-	0
3D	VQANLDTPDINIEGPEAK	2	E9Q616	E9Q616	Ahnak			-	0
3D	VSGPDLDMNLK	1	E9Q616	E9Q616	Ahnak			-	0
3D	VSMPDVELNLK	1	E9Q616	E9Q616	Ahnak			-	0
3D	VSVATPDVSLEASEGAVK	1	E9Q616	E9Q616	Ahnak			-	0
3D	APESLFLLEEMR	1	E9Q634	E9Q634	Myo1e	Unconventional myosin-Ie		-	0
3D	DVLFMDLIELMQSSELPFIK	1	E9Q634	E9Q634	Myo1e	Unconventional myosin-Ie		-	0
3D	ENQCVIISGESGAGK	0	E9Q634	E9Q634	Myo1e	Unconventional myosin-Ie		-	0
3D	GRPTTAGSK	1	E9Q634	E9Q634	Myo1e	Unconventional myosin-Ie		-	0
3D	NFIGDYIGMEERPELQQFVGK	1	E9Q634	E9Q634	Myo1e	Unconventional myosin-Ie		-	0
3D	QGVLHLLQSVNMDSDQFQLGR	0	E9Q634	E9Q634	Myo1e	Unconventional myosin-Ie		-	0
3D	SFHIFYQLIEGASPEQK	1	E9Q634	E9Q634	Myo1e	Unconventional myosin-Ie		-	0
3D	VFDFLVDSINK	0	E9Q634	E9Q634	Myo1e	Unconventional myosin-Ie		-	0
3D	VLQVSIGPGLPK	2	E9Q634	E9Q634	Myo1e	Unconventional myosin-Ie		-	0
3D	AEQEEYVQEGIR	0	E9Q634;P70248	E9Q634	Myo1e;Myo1f	Unconventional myosin-Ie;Unconventional myosin-If		-	0
3D	DIILQSNPLLEAFGNAK	1	E9Q634;P70248	E9Q634	Myo1e;Myo1f	Unconventional myosin-Ie;Unconventional myosin-If	1	-	0
3D	ALIVVPYAEGVIPDETK	2	E9Q6E5	E9Q6E5	Srsf11			-	0
3D	FHDPDSAVVAQHLTNTVFVDR	1	E9Q6E5	E9Q6E5	Srsf11		1	2.1508	1
3D	LNHVAAGLVSPSLK	1	E9Q6E5	E9Q6E5	Srsf11		1	1.7425	1
3D	TLFGFLGK	0	E9Q6E5	E9Q6E5	Srsf11			-	0
3D	KPDGNEK	1	E9Q6J5	E9Q6J5	Bod1l			-	0
3D	TGDATTTSSEVGEK	0	E9Q6J5	E9Q6J5	Bod1l			-	0
3D	AEAVHEALESLESVLR	0	E9Q6R7	E9Q6R7	Utrn			-	0
3D	ALCLDLLELNTTNEVFK	0	E9Q6R7	E9Q6R7	Utrn			-	0
3D	ALEEYQQQLENELK	0	E9Q6R7	E9Q6R7	Utrn			-	0
3D	DFGPSSQHFLSTSVQLPWQR	2	E9Q6R7	E9Q6R7	Utrn			-	0
3D	DLHLLEEITPR	1	E9Q6R7	E9Q6R7	Utrn			-	0
3D	DLQGAMDDLDADMK	0	E9Q6R7	E9Q6R7	Utrn			-	0
3D	EGLSTEEVNDVLER	0	E9Q6R7	E9Q6R7	Utrn			-	0
3D	EKWENLNAVTSNWQK	0	E9Q6R7	E9Q6R7	Utrn			-	0
3D	ELGQTLIDGGILDDIISEK	0	E9Q6R7	E9Q6R7	Utrn		2	-	0
3D	ELTDLLGLHPR	1	E9Q6R7	E9Q6R7	Utrn			-	0
3D	ENALQDSVLAR	0	E9Q6R7	E9Q6R7	Utrn			-	0
3D	ETDHMLQVLK	0	E9Q6R7	E9Q6R7	Utrn			-	0
3D	EYSVLNAVDQAR	0	E9Q6R7	E9Q6R7	Utrn			-	0
3D	GEHLLHEPMEDSKK	1	E9Q6R7	E9Q6R7	Utrn			-	0
3D	GGLEISVPADLDK	1	E9Q6R7	E9Q6R7	Utrn			-	0
3D	IIADLEEEQR	0	E9Q6R7	E9Q6R7	Utrn		1	-	0
3D	LDELNQTGQTLR	0	E9Q6R7	E9Q6R7	Utrn			-	0
3D	LEDSSNQVTQAVAK	0	E9Q6R7	E9Q6R7	Utrn		1	-	0
3D	LLASLEELIK	0	E9Q6R7	E9Q6R7	Utrn		1	-	0
3D	LLDLLEGLTGTSLPK	1	E9Q6R7	E9Q6R7	Utrn			-	0
3D	LLEEYSGDDTR	0	E9Q6R7	E9Q6R7	Utrn			-	0
3D	MTELFQSLADLNNVR	0	E9Q6R7	E9Q6R7	Utrn		1	-	0
3D	NGWKPVGDLLIDSLQDHIEK	1	E9Q6R7	E9Q6R7	Utrn			-	0
3D	NLQVEYEQLK	0	E9Q6R7	E9Q6R7	Utrn			-	0
3D	QLGEVAAFGGSNIEPSVR	1	E9Q6R7	E9Q6R7	Utrn			-	0
3D	QLGLLLHDAIQIPR	1	E9Q6R7	E9Q6R7	Utrn			-	0
3D	QLLEQPDSDSR	1	E9Q6R7	E9Q6R7	Utrn			-	0
3D	QLQQLSSWLALTEER	0	E9Q6R7	E9Q6R7	Utrn			-	0
3D	QSALEAELQTVQTSR	0	E9Q6R7	E9Q6R7	Utrn			-	0
3D	QTLDQLSEIGQDVGQLLSNPK	1	E9Q6R7	E9Q6R7	Utrn			-	0
3D	SLQNDLEAEQVK	0	E9Q6R7	E9Q6R7	Utrn			-	0
3D	SPEELESAVEEMK	1	E9Q6R7	E9Q6R7	Utrn			-	0
3D	STPDPEESPQELTDLAQETEVQAENIK	3	E9Q6R7	E9Q6R7	Utrn			-	0
3D	STSEGVIGDLDTEISWAK	0	E9Q6R7	E9Q6R7	Utrn			-	0
3D	TIPVSSGITSSALPADYLVEINK	2	E9Q6R7	E9Q6R7	Utrn			-	0
3D	VFLADQPIEAPEEPR	3	E9Q6R7	E9Q6R7	Utrn			-	0
3D	VLYNDLGAQVTEGK	0	E9Q6R7	E9Q6R7	Utrn			-	0
3D	VNSLTHMVVIVDENSGESATALLEDQLQK	0	E9Q6R7	E9Q6R7	Utrn		1	-	0
3D	WLQEAETTANVLADASQR	0	E9Q6R7	E9Q6R7	Utrn			-	0
3D	YEELSHLAESK	0	E9Q6R7	E9Q6R7	Utrn			-	0
3D	AEELGQELK	0	E9Q7G0	E9Q7G0	Numa1			-	0
3D	AIQQVQEK	0	E9Q7G0	E9Q7G0	Numa1		1	-	0
3D	ALETLQGQLEEK	0	E9Q7G0	E9Q7G0	Numa1		1	-	0
3D	ASDQLGEQQGRPFSSTHAAVK	1	E9Q7G0	E9Q7G0	Numa1			-	0
3D	ASYAEQLSMLK	0	E9Q7G0	E9Q7G0	Numa1		1	-	0
3D	DAQIAMMQQR	0	E9Q7G0	E9Q7G0	Numa1			-	0
3D	DNAQTSVTQAQQEK	0	E9Q7G0	E9Q7G0	Numa1			-	0
3D	EAEQMGGELER	0	E9Q7G0	E9Q7G0	Numa1			-	0
3D	EFANHLQQLQGAFNDLIEEHSK	0	E9Q7G0	E9Q7G0	Numa1			-	0
3D	EGQQILQQPLPER	2	E9Q7G0	E9Q7G0	Numa1			-	0
3D	EKEHPAGGASGEDASGPGTQSETAGK	2	E9Q7G0	E9Q7G0	Numa1			-	0
3D	ELGHNQAASASAQR	0	E9Q7G0	E9Q7G0	Numa1			-	0
3D	ELQQAGLK	0	E9Q7G0	E9Q7G0	Numa1			-	0
3D	ELQQTLEQLK	0	E9Q7G0	E9Q7G0	Numa1			-	0
3D	EQALSALQLEHTSTQALVSELLPAK	1	E9Q7G0	E9Q7G0	Numa1			-	0
3D	GEVLGDALQLDTLK	0	E9Q7G0	E9Q7G0	Numa1			-	0
3D	GQAQADLAQEK	0	E9Q7G0	E9Q7G0	Numa1			-	0
3D	HELAEATASQHR	0	E9Q7G0	E9Q7G0	Numa1			-	0
3D	HLCQQLQAEQAAAEK	0	E9Q7G0	E9Q7G0	Numa1			-	0
3D	HPSSTQCLVSVQK	1	E9Q7G0	E9Q7G0	Numa1			-	0
3D	IGELHACIEASHQEQR	0	E9Q7G0	E9Q7G0	Numa1			-	0
3D	IQQLEEAHQAETEALR	0	E9Q7G0	E9Q7G0	Numa1			-	0
3D	KLTEHDQASK	0	E9Q7G0	E9Q7G0	Numa1			-	0
3D	LDFVCSFLQK	0	E9Q7G0	E9Q7G0	Numa1		1	-	0
3D	LENELSTALQDK	0	E9Q7G0	E9Q7G0	Numa1			-	0
3D	LEQQCQQQQQQVEGLTHSLK	0	E9Q7G0	E9Q7G0	Numa1			-	0
3D	LESLQQQLQAANDAR	0	E9Q7G0	E9Q7G0	Numa1			-	0
3D	LLQVETASNSAR	0	E9Q7G0	E9Q7G0	Numa1			-	0
3D	LQEQLQDLEELQK	0	E9Q7G0	E9Q7G0	Numa1			-	0
3D	LQESPAPEKGEVLGDALQLDTLK	2	E9Q7G0	E9Q7G0	Numa1			-	0
3D	LQTQLNELQAQLSQK	0	E9Q7G0	E9Q7G0	Numa1			-	0
3D	LVDDLSALQEK	0	E9Q7G0	E9Q7G0	Numa1			-	0
3D	QAASSQEPSELEELR	1	E9Q7G0	E9Q7G0	Numa1			-	0
3D	QELASQAER	0	E9Q7G0	E9Q7G0	Numa1		1	-	0
3D	SLEAQVAHADQQLR	0	E9Q7G0	E9Q7G0	Numa1		1	-	0
3D	TDAETHLAEMR	0	E9Q7G0	E9Q7G0	Numa1			-	0
3D	TTQIINITMTK	0	E9Q7G0	E9Q7G0	Numa1		1	-	0
3D	VEFAALQEALAHALTEK	0	E9Q7G0	E9Q7G0	Numa1			-	0
3D	VIEGSEMELAK	0	E9Q7G0	E9Q7G0	Numa1			-	0
3D	VSSETHQGPGTPESK	2	E9Q7G0	E9Q7G0	Numa1			-	0
3D	SMTCPTTGIPEEMLTHIGSVASSVPLEDFK	3	E9Q7L0	E9Q7L0	Ogdhl			-	0
3D	SSQGLEQQVAITR	0	E9Q7L0	E9Q7L0	Ogdhl			-	0
3D	VVNAPIFHVNADDPEAVIYVCSVAAEWR	2	E9Q7L0	E9Q7L0	Ogdhl			-	0
3D	ATDYGPEEVCER	1	E9Q7M2	E9Q7M2	Tsc22d2			-	0
3D	HSNTLEQTAER	0	E9Q7M2	E9Q7M2	Tsc22d2			-	0
3D	SVAGALAQTLAAAAASVSTPGPSSATPSQPPATCSSR	5	E9Q7M2	E9Q7M2	Tsc22d2			-	0
3D	QIEHGHEILNK	0	E9Q7N9	E9Q7N9	Dnah11		1	-	0
3D	WPLMIDPQQQGIK	2	E9Q7N9	E9Q7N9	Dnah11			-	0
3D	ENQVSVECDATCK	0	E9Q8I7	E9Q8I7	Nfxl1			-	0
3D	DLASAQLVQILHR	0	E9Q912	E9Q912	Rap1gds1			-	0
3D	DQEVLLQTGR	0	E9Q912	E9Q912	Rap1gds1			-	0
3D	EMIFEVLAPLAENDAIK	1	E9Q912	E9Q912	Rap1gds1		1	1.2189	1
3D	EQFASTNIAEELVK	0	E9Q912	E9Q912	Rap1gds1			-	0
3D	EVQDLAFLDVVSK	0	E9Q912	E9Q912	Rap1gds1			-	0
3D	HVEDGNVTVQHAALSALR	0	E9Q912	E9Q912	Rap1gds1		1	-	0
3D	NDGNCIHMVDNGIVEK	0	E9Q912	E9Q912	Rap1gds1			-	0
3D	SVAQQASLTEQR	0	E9Q912	E9Q912	Rap1gds1		1	-	0
3D	VDSNKEDDVAELK	0	E9Q912	E9Q912	Rap1gds1			-	0
3D	VLSWIPSNNHQLQLAGALAIANFAR	1	E9Q912	E9Q912	Rap1gds1			-	0
3D	AQNGEFMTHK	0	E9QA15	E9QA15	Cald1			-	0
3D	ASGDKEAEGAPQVEAGK	1	E9QA15	E9QA15	Cald1			-	0
3D	ASGDKEAEGAPQVEAGKR	1	E9QA15	E9QA15	Cald1			-	0
3D	ASKPMKPAASDLPVPAEGVR	4	E9QA15	E9QA15	Cald1			-	0
3D	EFDPTITDGSLSGPSR	2	E9QA15	E9QA15	Cald1			-	0
3D	GSVFSAPSASGTPNK	2	E9QA15	E9QA15	Cald1			-	0
3D	GSVFSAPSASGTPNKETAGLK	2	E9QA15	E9QA15	Cald1			-	0
3D	IEGDGEQDMEEIAR	0	E9QA15	E9QA15	Cald1			-	0
3D	KVLEEEEQR	0	E9QA15	E9QA15	Cald1			-	0
3D	LEQYTNAIEGTK	0	E9QA15	E9QA15	Cald1			-	0
3D	LQEALER	0	E9QA15	E9QA15	Cald1			-	0
3D	MPEDGLSEDK	1	E9QA15	E9QA15	Cald1			-	0
3D	MPEDGLSEDKKPFK	2	E9QA15	E9QA15	Cald1			-	0
3D	MQNDSAENETAEGEEKR	0	E9QA15	E9QA15	Cald1			-	0
3D	NSYQDAEDK	0	E9QA15	E9QA15	Cald1			-	0
3D	QKEFDPTITDGSLSGPSR	2	E9QA15	E9QA15	Cald1			-	0
3D	QQEAALELEELK	0	E9QA15	E9QA15	Cald1			-	0
3D	QQEAALELEELKK	0	E9QA15	E9QA15	Cald1			-	0
3D	RGETENEEFEK	0	E9QA15	E9QA15	Cald1			-	0
3D	RMQNDSAENETAEGEEKR	0	E9QA15	E9QA15	Cald1			-	0
3D	RRGETENEEFEK	0	E9QA15	E9QA15	Cald1			-	0
3D	SGRYEVEETEVVIK	0	E9QA15	E9QA15	Cald1			-	0
3D	SPAPKPSDLRPGDVSGK	4	E9QA15	E9QA15	Cald1			-	0
3D	STHQAAVVSK	0	E9QA15	E9QA15	Cald1			-	0
3D	VLEEEEQR	0	E9QA15	E9QA15	Cald1			-	0
3D	YEVEETEVVIK	0	E9QA15	E9QA15	Cald1			-	0
3D	LFILLDTGTTPVTR	1	E9QAE3	E9QAE3	Btaf1		1	-	0
3D	FFEVILIDPFHK	1	E9QAZ2;Q9CZM2	E9QAZ2	Gm10020;Rpl15	Ribosomal protein L15;60S ribosomal protein L15	1	0.92394	1
3D	FHHTIGGSR	0	E9QAZ2;Q9CZM2	E9QAZ2	Gm10020;Rpl15	Ribosomal protein L15;60S ribosomal protein L15	1	-	0
3D	GATYGKPVHHGVNQLK	1	E9QAZ2;Q9CZM2	E9QAZ2	Gm10020;Rpl15	Ribosomal protein L15;60S ribosomal protein L15	2	0.93975	2
3D	NPDTQWITKPVHK	2	E9QAZ2;Q9CZM2	E9QAZ2	Gm10020;Rpl15	Ribosomal protein L15;60S ribosomal protein L15	1	1.6091	1
3D	RNPDTQWITKPVHK	2	E9QAZ2;Q9CZM2	E9QAZ2	Gm10020;Rpl15	Ribosomal protein L15;60S ribosomal protein L15	1	1.087	1
3D	SLQSVAEER	0	E9QAZ2;Q9CZM2	E9QAZ2	Gm10020;Rpl15	Ribosomal protein L15;60S ribosomal protein L15		-	0
3D	VLNSYWVGEDSTYK	0	E9QAZ2;Q9CZM2	E9QAZ2	Gm10020;Rpl15	Ribosomal protein L15;60S ribosomal protein L15	1	-	0
3D	CNTDDTIGDLKK	0	E9QJZ1;Q9EPV8	E9QJZ1	Gm16381;Ubl5	Ubiquitin-like protein 5		-	0
3D	AIIIFVPVPQLK	2	F6SVV1;P62082	F6SVV1	Gm9493;Rps7	40S ribosomal protein S7	1	0.73381	1
3D	AQQNNVEHK	0	F6SVV1;P62082	F6SVV1	Gm9493;Rps7	40S ribosomal protein S7	1	-	0
3D	DVNFEFPEFQL	1	F6SVV1;P62082	F6SVV1	Gm9493;Rps7	40S ribosomal protein S7	1	0.75113	1
3D	EIEVGGGR	0	F6SVV1;P62082	F6SVV1	Gm9493;Rps7	40S ribosomal protein S7	1	-	0
3D	ELNITAAK	0	F6SVV1;P62082	F6SVV1	Gm9493;Rps7	40S ribosomal protein S7		-	0
3D	HVVFIAQR	0	F6SVV1;P62082	F6SVV1	Gm9493;Rps7	40S ribosomal protein S7		-	0
3D	IVKPNGEKPDEFESGISQALLELEMNSDLK	2	F6SVV1;P62082	F6SVV1	Gm9493;Rps7	40S ribosomal protein S7	3	0.81266	3
3D	KAIIIFVPVPQLK	2	F6SVV1;P62082	F6SVV1	Gm9493;Rps7	40S ribosomal protein S7		-	0
3D	TLTAVHDAILEDLVFPSEIVGK	1	F6SVV1;P62082	F6SVV1	Gm9493;Rps7	40S ribosomal protein S7	2	0.81431	2
3D	VETFSGVYK	0	F6SVV1;P62082	F6SVV1	Gm9493;Rps7	40S ribosomal protein S7		-	0
3D	AQASAPAQAPK	2	F6YH22;F6QL70;P47915	F6YH22	Gm5218;Gm17669;Rpl29	60S ribosomal protein L29		-	0
3D	AGELTEDEVER	0	F6YVP7;P62270	F6YVP7	Gm10260;Rps18	40S ribosomal protein S18	1	-	0
3D	IAFAITAIK	0	F6YVP7;P62270	F6YVP7	Gm10260;Rps18	40S ribosomal protein S18	1	-	0
3D	IPDWFLNR	1	F6YVP7;P62270	F6YVP7	Gm10260;Rps18	40S ribosomal protein S18		-	0
3D	KADIDLTK	0	F6YVP7;P62270	F6YVP7	Gm10260;Rps18	40S ribosomal protein S18		-	0
3D	RAGELTEDEVER	0	F6YVP7;P62270	F6YVP7	Gm10260;Rps18	40S ribosomal protein S18	1	-	0
3D	SLVIPEK	1	F6YVP7;P62270	F6YVP7	Gm10260;Rps18	40S ribosomal protein S18	1	0.74574	1
3D	VLNTNIDGR	0	F6YVP7;P62270	F6YVP7	Gm10260;Rps18	40S ribosomal protein S18	1	-	0
3D	YSQVLANGLDNK	0	F6YVP7;P62270	F6YVP7	Gm10260;Rps18	40S ribosomal protein S18		-	0
3D	ASTALSNEQQAR	0	F6ZDS4	F6ZDS4	Tpr	Nucleoprotein TPR	1	-	0
3D	ELE-DLLSATK	0	F6ZDS4	F6ZDS4	Tpr	Nucleoprotein TPR		-	0
3D	ELLHNQNSWLNTELK	0	F6ZDS4	F6ZDS4	Tpr	Nucleoprotein TPR		-	0
3D	ELMLHAADVEALQAAK	0	F6ZDS4	F6ZDS4	Tpr	Nucleoprotein TPR	1	-	0
3D	ELQELQDSLNVER	0	F6ZDS4	F6ZDS4	Tpr	Nucleoprotein TPR		-	0
3D	EQQPTSASER	1	F6ZDS4	F6ZDS4	Tpr	Nucleoprotein TPR		-	0
3D	FEVAQVESLR	0	F6ZDS4	F6ZDS4	Tpr	Nucleoprotein TPR		-	0
3D	FLAEQQSEIDCLK	0	F6ZDS4	F6ZDS4	Tpr	Nucleoprotein TPR		-	0
3D	GAILSEEELAAMSPTAAAVAK	1	F6ZDS4	F6ZDS4	Tpr	Nucleoprotein TPR		-	0
3D	HVEDLLTK	0	F6ZDS4	F6ZDS4	Tpr	Nucleoprotein TPR	1	-	0
3D	ILLSQTTGMAIPLQASSLDDISLLSTPK	2	F6ZDS4	F6ZDS4	Tpr	Nucleoprotein TPR		-	0
3D	IQQLNEEVGR	0	F6ZDS4	F6ZDS4	Tpr	Nucleoprotein TPR		-	0
3D	KLELDILPLQEANAELSEK	1	F6ZDS4	F6ZDS4	Tpr	Nucleoprotein TPR		-	0
3D	LDELQASDVAVK	0	F6ZDS4	F6ZDS4	Tpr	Nucleoprotein TPR		-	0
3D	LENSLAELEQLR	0	F6ZDS4	F6ZDS4	Tpr	Nucleoprotein TPR		-	0
3D	LQEQVTDLR	0	F6ZDS4	F6ZDS4	Tpr	Nucleoprotein TPR		-	0
3D	LQNEQLEK	0	F6ZDS4	F6ZDS4	Tpr	Nucleoprotein TPR	1	-	0
3D	LSQEVEYLTEDVK	0	F6ZDS4	F6ZDS4	Tpr	Nucleoprotein TPR		-	0
3D	NIEELQQQNQR	0	F6ZDS4	F6ZDS4	Tpr	Nucleoprotein TPR	1	-	0
3D	NLDVQLLDTK	0	F6ZDS4	F6ZDS4	Tpr	Nucleoprotein TPR		-	0
3D	NLGIQSQFTR	0	F6ZDS4	F6ZDS4	Tpr	Nucleoprotein TPR		-	0
3D	NQQLINQQK	0	F6ZDS4	F6ZDS4	Tpr	Nucleoprotein TPR		-	0
3D	QAEEQVNDLK	0	F6ZDS4	F6ZDS4	Tpr	Nucleoprotein TPR	1	-	0
3D	QEQIINTMTQDLR	0	F6ZDS4	F6ZDS4	Tpr	Nucleoprotein TPR		-	0
3D	QHLNNMEAQLASQSTQR	0	F6ZDS4	F6ZDS4	Tpr	Nucleoprotein TPR		-	0
3D	SLEGQVENLQK	0	F6ZDS4	F6ZDS4	Tpr	Nucleoprotein TPR		-	0
3D	SNASLTNNQNLIQSLR	0	F6ZDS4	F6ZDS4	Tpr	Nucleoprotein TPR		-	0
3D	SQEQILEILR	0	F6ZDS4	F6ZDS4	Tpr	Nucleoprotein TPR	1	-	0
3D	TDELLALGR	0	F6ZDS4	F6ZDS4	Tpr	Nucleoprotein TPR		-	0
3D	TIQDHLLQVEESKDQMEK	0	F6ZDS4	F6ZDS4	Tpr	Nucleoprotein TPR		-	0
3D	TLSTVQNEVQEALQR	0	F6ZDS4	F6ZDS4	Tpr	Nucleoprotein TPR		-	0
3D	TMAQHEELMK	0	F6ZDS4	F6ZDS4	Tpr	Nucleoprotein TPR		-	0
3D	TSNEHLQK	0	F6ZDS4	F6ZDS4	Tpr	Nucleoprotein TPR		-	0
3D	TSTSNVEQYR	0	F6ZDS4	F6ZDS4	Tpr	Nucleoprotein TPR		-	0
3D	VLLMELEEAR	0	F6ZDS4	F6ZDS4	Tpr	Nucleoprotein TPR	1	-	0
3D	SIASADMDFNQLEAFLTAQTK	0	F7BCN0;Q8K4M5	F7BCN0	Gm28048;Commd1	COMM domain-containing protein 1	2	-	0
3D	DDPELIDVLVR	1	F8VPK0	F8VPK0	Ttc37			-	0
3D	IMEDLVTSYPDLAEAHALEGR	1	F8VPK0	F8VPK0	Ttc37			-	0
3D	IQNSASAFTMLGYLNEHLQLK	0	F8VPK0	F8VPK0	Ttc37			-	0
3D	QVQHLAETGSSMSDLTELLEK	0	F8VPK0	F8VPK0	Ttc37			-	0
3D	EWNILCITDVVYNHTATNSK	0	F8VPN4	F8VPN4	Agl			-	0
3D	GPNEYIQEIEFENLSPGSVIIFR	2	F8VPN4	F8VPN4	Agl			-	0
3D	GYDELVPHQISVVAEER	1	F8VPN4	F8VPN4	Agl			-	0
3D	HHLTSCHQEQAVNCLLGNVFYER	0	F8VPN4	F8VPN4	Agl			-	0
3D	HLSLGSVQMCGVGK	0	F8VPN4	F8VPN4	Agl			-	0
3D	IEEVVLEAR	0	F8VPN4	F8VPN4	Agl			-	0
3D	IGVDNHVLPLDCVTLQTFLAK	1	F8VPN4	F8VPN4	Agl			-	0
3D	NFAEPGSDVYLR	1	F8VPN4	F8VPN4	Agl			-	0
3D	NHLTQFSSHFK	0	F8VPN4	F8VPN4	Agl			-	0
3D	NIILAFASTLR	0	F8VPN4	F8VPN4	Agl			-	0
3D	YTWSDVGQLVEK	0	F8VPN4	F8VPN4	Agl			-	0
3D	AALAEITEMVAQLHGTMIK	0	F8VPU2	F8VPU2	Farp1	FERM, RhoGEF and pleckstrin domain-containing protein 1	1	-	0
3D	DLIGIDNLVTPGR	1	F8VPU2	F8VPU2	Farp1	FERM, RhoGEF and pleckstrin domain-containing protein 1	1	1.5071	1
3D	GLTASNQFK	0	F8VPU2	F8VPU2	Farp1	FERM, RhoGEF and pleckstrin domain-containing protein 1		-	0
3D	HSEALEALETSIK	0	F8VPU2	F8VPU2	Farp1	FERM, RhoGEF and pleckstrin domain-containing protein 1		-	0
3D	IMEFHHSHVGQTPAESDFQLLEVAR	1	F8VPU2	F8VPU2	Farp1	FERM, RhoGEF and pleckstrin domain-containing protein 1		-	0
3D	IQMLDDTQEAFEVPQR	1	F8VPU2	F8VPU2	Farp1	FERM, RhoGEF and pleckstrin domain-containing protein 1		-	0
3D	QSPQSASLTFGEGTESPGGQSCQQAK	2	F8VPU2	F8VPU2	Farp1	FERM, RhoGEF and pleckstrin domain-containing protein 1		-	0
3D	SLVSQPTAPNSEVPK	3	F8VPU2	F8VPU2	Farp1	FERM, RhoGEF and pleckstrin domain-containing protein 1		-	0
3D	SPDEATAADQESEDDLSASR	1	F8VPU2	F8VPU2	Farp1	FERM, RhoGEF and pleckstrin domain-containing protein 1		-	0
3D	VHGQLPLYGMTIEESEEEWGVPHCLTLR	2	F8VPU2	F8VPU2	Farp1	FERM, RhoGEF and pleckstrin domain-containing protein 1		-	0
3D	VLFDAVCNHLNLVEGDYFGLEFPDHR	1	F8VPU2	F8VPU2	Farp1	FERM, RhoGEF and pleckstrin domain-containing protein 1		-	0
3D	GAGLGAQTPDSR	1	F8VPZ9	F8VPZ9	Gltscr1			-	0
3D	LLLLEESR	0	F8VPZ9	F8VPZ9	Gltscr1			-	0
3D	EIIFDLLSVGK	0	F8VQ05	F8VQ05	Fryl			-	0
3D	TLDFHFDISETPIIGNK	1	F8VQ05	F8VQ05	Fryl			-	0
3D	LGLLALINEESHFPQATDSTLLEK	1	F8VQB6	F8VQB6	Myo10	Unconventional myosin-X		-	0
3D	AIELLQEFSDQHPENAAEIK	1	F8VQC1	F8VQC1	Srp72	Signal recognition particle subunit SRP72		-	0
3D	ALLAMYTNQAEQCR	0	F8VQC1	F8VQC1	Srp72	Signal recognition particle subunit SRP72	1	-	0
3D	ELYGQVLYR	0	F8VQC1	F8VQC1	Srp72	Signal recognition particle subunit SRP72		-	0
3D	GTQGATAGASSELDASK	0	F8VQC1	F8VQC1	Srp72	Signal recognition particle subunit SRP72		-	0
3D	HQKPAGAPATK	2	F8VQC1	F8VQC1	Srp72	Signal recognition particle subunit SRP72		-	0
3D	ILQINKDDVTALHCK	0	F8VQC1	F8VQC1	Srp72	Signal recognition particle subunit SRP72	1	-	0
3D	KTNLSAVVAAQSNWEK	0	F8VQC1	F8VQC1	Srp72	Signal recognition particle subunit SRP72	1	-	0
3D	LTNAEGVEFK	0	F8VQC1	F8VQC1	Srp72	Signal recognition particle subunit SRP72	2	-	0
3D	TEEALQLYNQIIK	0	F8VQC1	F8VQC1	Srp72	Signal recognition particle subunit SRP72	1	-	0
3D	TIESATQQTDK	0	F8VQC1	F8VQC1	Srp72	Signal recognition particle subunit SRP72		-	0
3D	VDVEALENSPGATYIR	1	F8VQC1	F8VQC1	Srp72	Signal recognition particle subunit SRP72	2	-	0
3D	VLANNSLSFEK	0	F8VQC1	F8VQC1	Srp72	Signal recognition particle subunit SRP72		-	0
3D	VVPENLGLQEGTHELCYNAACALIGQGQLTQAMK	1	F8VQC1	F8VQC1	Srp72	Signal recognition particle subunit SRP72		-	0
3D	YDECLAVYR	0	F8VQC1	F8VQC1	Srp72	Signal recognition particle subunit SRP72	1	-	0
3D	VGAGAPVYMAAVLEYLTAEILELAGNAAR	1	F8WIX8;Q64523;Q6GSS7	F8WIX8	Hist1h2al;Hist2h2ac;Hist2h2aa1	Histone H2A;Histone H2A type 2-C;Histone H2A type 2-A	3	-	0
3D	VTIAQGGVLPNIQAVLLPK	2	F8WIX8;Q64523;Q6GSS7	F8WIX8	Hist1h2al;Hist2h2ac;Hist2h2aa1	Histone H2A;Histone H2A type 2-C;Histone H2A type 2-A	1	-	0
3D	AGLQFPVGR	1	F8WIX8;Q64523;Q6GSS7;Q3THW5;P0C0S6;P27661	Q3THW5	Hist1h2al;Hist2h2ac;Hist2h2aa1;H2afv;H2afz;H2afx	Histone H2A;Histone H2A type 2-C;Histone H2A type 2-A;Histone H2A.V;Histone H2A.Z;Histone H2AX	2	0.40342	2
3D	HLQLAIR	0	F8WIX8;Q64523;Q6GSS7;Q3THW5;P0C0S6;P27661	Q3THW5	Hist1h2al;Hist2h2ac;Hist2h2aa1;H2afv;H2afz;H2afx	Histone H2A;Histone H2A type 2-C;Histone H2A type 2-A;Histone H2A.V;Histone H2A.Z;Histone H2AX		-	0
3D	MYGCDLGSDGR	0	G3UXE9	G3UXE9	Gm8909		1	-	0
3D	APWMEQEGPEYWER	2	G3UXE9;V9GXR0;O19441;P01898;Q8HWB2;Q4KN81	Q8HWB2	Gm8909;H2-Bl;H2-Q1;H2-Q10;H2-Q4;H2-Q2	H-2 class I histocompatibility antigen, Q10 alpha chain		-	0
3D	INNACFEAVVVTNTIPQEDK	1	G3UXL2;Q9D7G0	G3UXL2	Prps1l3;Prps1	Ribose-phosphate pyrophosphokinase 1		-	0
3D	LNVDFALIHK	0	G3UXL2;Q9D7G0	G3UXL2	Prps1l3;Prps1	Ribose-phosphate pyrophosphokinase 1	1	-	0
3D	FSNQETCVEIGESVR	0	G3UXL2;Q9D7G0;Q8C5R8	G3UXL2	Prps1l3;Prps1;Prps1l1	Ribose-phosphate pyrophosphokinase 1	1	-	0
3D	NCTIVSPDAGGAK	1	G3UXL2;Q9D7G0;Q8C5R8	G3UXL2	Prps1l3;Prps1;Prps1l1	Ribose-phosphate pyrophosphokinase 1	1	0.82965	1
3D	IQVIDISMILAEAIR	0	G3UXL2;Q9D7G0;Q9CS42	Q9CS42	Prps1l3;Prps1;Prps2	Ribose-phosphate pyrophosphokinase 1;Ribose-phosphate pyrophosphokinase 2		-	0
3D	VYAILTHGIFSGPAISR	1	G3UXL2;Q9D7G0;Q9CS42	Q9CS42	Prps1l3;Prps1;Prps2	Ribose-phosphate pyrophosphokinase 1;Ribose-phosphate pyrophosphokinase 2	2	1.0111	1
3D	THNGESVSYLFSHVPL	1	G3UXL2;Q9D7G0;Q9CS42;Q8C5R8	Q9CS42	Prps1l3;Prps1;Prps2;Prps1l1	Ribose-phosphate pyrophosphokinase 1;Ribose-phosphate pyrophosphokinase 2	2	1.1366	1
3D	VTAVIPCFPYAR	2	G3UXL2;Q9D7G0;Q9CS42;Q8C5R8	Q9CS42	Prps1l3;Prps1;Prps2;Prps1l1	Ribose-phosphate pyrophosphokinase 1;Ribose-phosphate pyrophosphokinase 2	1	-	0
3D	DCYEVLGVSR	0	G3UZK1	G3UZK1	Gm20503	Guanine nucleotide-binding protein subunit gamma		-	0
3D	VSQAAAELQQYCIQNACK	0	G3UZK1;Q9CXP8	G3UZK1	Gm20503;Gng10	Guanine nucleotide-binding protein subunit gamma;Guanine nucleotide-binding protein G(I)/G(S)/G(O) subunit gamma-10	1	-	0
3D	AVITSLLDQIPEMFADTR	1	G3X972	G3X972	Sec24c			-	0
3D	CTSYNIPCTSDMAK	1	G3X972	G3X972	Sec24c			-	0
3D	ETETVFAPVIQAGMEALK	1	G3X972	G3X972	Sec24c			-	0
3D	IHNLALNCCTQLADLYR	0	G3X972	G3X972	Sec24c			-	0
3D	LFLFHTSLPIAEAPGK	2	G3X972	G3X972	Sec24c		1	1.4863	1
3D	LLPVYLNCVLK	1	G3X972	G3X972	Sec24c			-	0
3D	NCETDTLINYMAK	0	G3X972	G3X972	Sec24c		1	-	0
3D	SDVLQPGAEVTTDDR	1	G3X972	G3X972	Sec24c		1	1.1125	1
3D	VDAYDRPELSLGSYEFLATVDYCK	1	G3X972	G3X972	Sec24c			-	0
3D	YACFQVENDQER	0	G3X972	G3X972	Sec24c		1	-	0
3D	EMGSASQANIR	0	G3X9B1	G3X9B1	Heatr1			-	0
3D	FAALITVLALAEK	0	G3X9B1	G3X9B1	Heatr1		1	-	0
3D	FELVIDHLIPK	1	G3X9B1	G3X9B1	Heatr1			-	0
3D	STSELVHSEVCLLSALAALHK	0	G3X9B1	G3X9B1	Heatr1			-	0
3D	VTLILELLQHK	0	G3X9B1	G3X9B1	Heatr1			-	0
3D	IPVPEDK	2	G3X9L6;Q9DCX2	G3X9L6	Gm10250;Atp5h	ATP synthase subunit d, mitochondrial	1	0.70469	1
3D	IPVPEDKYTALVDQEEKEDVK	2	G3X9L6;Q9DCX2	G3X9L6	Gm10250;Atp5h	ATP synthase subunit d, mitochondrial		-	0
3D	LASLSEKPPAIDWAYYR	2	G3X9L6;Q9DCX2	G3X9L6	Gm10250;Atp5h	ATP synthase subunit d, mitochondrial		-	0
3D	NIIPFDQMTIDDLNEIFPETK	2	G3X9L6;Q9DCX2	G3X9L6	Gm10250;Atp5h	ATP synthase subunit d, mitochondrial		-	0
3D	SCAEFVSGSQLR	0	G3X9L6;Q9DCX2	G3X9L6	Gm10250;Atp5h	ATP synthase subunit d, mitochondrial		-	0
3D	TIDWVSFVEVMPQNQK	1	G3X9L6;Q9DCX2	G3X9L6	Gm10250;Atp5h	ATP synthase subunit d, mitochondrial		-	0
3D	YPYWPHQPIENL	3	G3X9L6;Q9DCX2	G3X9L6	Gm10250;Atp5h	ATP synthase subunit d, mitochondrial		-	0
3D	YTALVDQEEK	0	G3X9L6;Q9DCX2	G3X9L6	Gm10250;Atp5h	ATP synthase subunit d, mitochondrial		-	0
3D	YTALVDQEEKEDVK	0	G3X9L6;Q9DCX2	G3X9L6	Gm10250;Atp5h	ATP synthase subunit d, mitochondrial		-	0
3D	CGILHPGEDFLCLEGK	1	G5E829	G5E829	Atp2b1	Plasma membrane calcium-transporting ATPase 1	1	-	0
3D	EANHDGDFGITLTELR	0	G5E829	G5E829	Atp2b1	Plasma membrane calcium-transporting ATPase 1		-	0
3D	GGQVIQIPVADITVGDIAQVK	1	G5E829	G5E829	Atp2b1	Plasma membrane calcium-transporting ATPase 1		-	0
3D	GIIDSTVSEQR	0	G5E829	G5E829	Atp2b1	Plasma membrane calcium-transporting ATPase 1	1	-	0
3D	IQESYGDVYGICTK	0	G5E829	G5E829	Atp2b1	Plasma membrane calcium-transporting ATPase 1	1	-	0
3D	MGDMANNSVAYSGVKNSLK	0	G5E829	G5E829	Atp2b1	Plasma membrane calcium-transporting ATPase 1		-	0
3D	SLDKDPLLLSGTHVMEGSGR	1	G5E829	G5E829	Atp2b1	Plasma membrane calcium-transporting ATPase 1		-	0
3D	TSPNEGLSGNPADLER	2	G5E829	G5E829	Atp2b1	Plasma membrane calcium-transporting ATPase 1		-	0
3D	EASDIILTDDNFTSIVK	0	G5E829;Q0VF55;Q6Q477	G5E829	Atp2b1;Atp2b3;Atp2b4	Plasma membrane calcium-transporting ATPase 1;Calcium-transporting ATPase	1	-	0
3D	HLDACETMGNATAICSDK	0	G5E829;Q0VF55;Q9R0K7;Q6Q477	G5E829	Atp2b1;Atp2b3;Atp2b2;Atp2b4	Plasma membrane calcium-transporting ATPase 1;Calcium-transporting ATPase;Plasma membrane calcium-transporting ATPase 2	1	-	0
3D	QVVAVTGDGTNDGPALK	1	G5E829;Q0VF55;Q9R0K7;Q6Q477	G5E829	Atp2b1;Atp2b3;Atp2b2;Atp2b4	Plasma membrane calcium-transporting ATPase 1;Calcium-transporting ATPase;Plasma membrane calcium-transporting ATPase 2	1	1.681	1
3D	VYTFNSVR	0	G5E829;Q0VF55;Q9R0K7;Q6Q477	G5E829	Atp2b1;Atp2b3;Atp2b2;Atp2b4	Plasma membrane calcium-transporting ATPase 1;Calcium-transporting ATPase;Plasma membrane calcium-transporting ATPase 2		-	0
3D	IDESSLTGESDHVK	0	G5E829;Q6Q477	G5E829	Atp2b1;Atp2b4	Plasma membrane calcium-transporting ATPase 1;Calcium-transporting ATPase		-	0
3D	IDESSLTGESDHVKK	0	G5E829;Q6Q477	G5E829	Atp2b1;Atp2b4	Plasma membrane calcium-transporting ATPase 1;Calcium-transporting ATPase		-	0
3D	YGDLLPADGILIQGNDLK	1	G5E829;Q6Q477	G5E829	Atp2b1;Atp2b4	Plasma membrane calcium-transporting ATPase 1;Calcium-transporting ATPase	1	1.3468	1
3D	IDPLALVQAIER	1	G5E870	G5E870	Trip12	E3 ubiquitin-protein ligase TRIP12	1	-	0
3D	IVVGALQMAEILMQK	0	G5E870	G5E870	Trip12	E3 ubiquitin-protein ligase TRIP12		-	0
3D	LLDTNPEINQSDSQDSR	1	G5E870	G5E870	Trip12	E3 ubiquitin-protein ligase TRIP12	2	-	0
3D	MSNRPNNNPGGSLR	2	G5E870	G5E870	Trip12	E3 ubiquitin-protein ligase TRIP12		-	0
3D	SSAVVVDAIPVFLEK	1	G5E870	G5E870	Trip12	E3 ubiquitin-protein ligase TRIP12	1	-	0
3D	AAFVTLLTGAK	0	G5E895	G5E895	Akr1b10			-	0
3D	HKPVTNQVECHPYLTQEK	2	G5E895;P45377	P45377	Akr1b10;Akr1b8	Aldose reductase-related protein 2		-	0
3D	LIQYCHSK	0	G5E895;P45377	P45377	Akr1b10;Akr1b8	Aldose reductase-related protein 2		-	0
3D	LLNKPGLK	1	G5E895;P45377	P45377	Akr1b10;Akr1b8	Aldose reductase-related protein 2	1	0.53322	1
3D	DGMELVPQPDDGTSICQCHR	2	G5E897	G5E897	Kdelc2			-	0
3D	DIILPTYDVTHSTLEAMR	1	G5E897	G5E897	Kdelc2			-	0
3D	IEILHGSEHVAHSPYILK	1	G5E897	G5E897	Kdelc2			-	0
3D	KVTLPDLEFYINLGDWPLEHR	2	G5E897	G5E897	Kdelc2			-	0
3D	YPYLMLGDSLVLK	1	G5E897	G5E897	Kdelc2			-	0
3D	NATTDALTSVLTK	0	G5E8K5	G5E8K5	Ank3	Ankyrin-3		-	0
3D	SGLTPLHVAAHYDNQK	1	G5E8K5	G5E8K5	Ank3	Ankyrin-3		-	0
3D	VNVAEVLVNQGAHVDAQTK	0	G5E8K5	G5E8K5	Ank3	Ankyrin-3		-	0
3D	HSLPSGLGLSETQITSHGFDSTK	1	G5E8V9	G5E8V9	Arfip1			-	0
3D	LTQQAGDLTVPAGGQR	1	G5E8V9	G5E8V9	Arfip1			-	0
3D	NSAAEIPVTSNGEVDDAHEHGYNR	1	G5E8V9	G5E8V9	Arfip1			-	0
3D	NGETLLGAINFFIASVNTLVNK	0	G5E8V9;E9QAY5	G5E8V9	Arfip1		1	-	0
3D	QLGDAFADLSLK	0	G5E8V9;E9QAY5	G5E8V9	Arfip1		1	-	0
3D	TDLEELNLGPR	1	G5E8V9;E9QAY5	G5E8V9	Arfip1			-	0
3D	TIEDTLMTVK	0	G5E8V9;E9QAY5	G5E8V9	Arfip1			-	0
3D	ACLLSCPGMEK	1	J3QMK6	J3QMK6	1700055N04Rik	Aldehyde dehydrogenase	1	-	0
3D	HLTPITLELGGK	1	J3QMK6;E9Q3E1;Q80VQ0	J3QMK6	1700055N04Rik;Aldh3b2;Aldh3b1	Aldehyde dehydrogenase;Aldehyde dehydrogenase family 3 member B1		-	0
3D	SVIEDVINDVR	0	J3QNT2;Q99PM3	J3QNT2	Gm5435;Gtf2a1	Transcription initiation factor IIA subunit 1;Transcription initiation factor IIA alpha chain;Transcription initiation factor IIA beta chain	1	-	0
3D	TIADSLINNLLR	0	L0N7N1	L0N7N1	Kif14	Kinesin-like protein KIF14	1	-	0
3D	AAQLCGAGMAAVVDK	0	O08528	O08528	Hk2	Hexokinase-2	1	-	0
3D	ASGCEGEDVVTLLK	0	O08528	O08528	Hk2	Hexokinase-2		-	0
3D	CDVSFLESEDGSGK	0	O08528	O08528	Hk2	Hexokinase-2		-	0
3D	DVSDIEDDKDGIQK	0	O08528	O08528	Hk2	Hexokinase-2		-	0
3D	FLSQIESDCLALLQVR	0	O08528	O08528	Hk2	Hexokinase-2		-	0
3D	GAALITAVACR	0	O08528	O08528	Hk2	Hexokinase-2		-	0
3D	GDFLALDLGGTNFR	0	O08528	O08528	Hk2	Hexokinase-2		-	0
3D	GLGATTHPTAAVK	1	O08528	O08528	Hk2	Hexokinase-2		-	0
3D	HIDMVEGDEGR	0	O08528	O08528	Hk2	Hexokinase-2	1	-	0
3D	HLGLESTCDDSIIVK	0	O08528	O08528	Hk2	Hexokinase-2		-	0
3D	LDESFLVSWTK	0	O08528	O08528	Hk2	Hexokinase-2		-	0
3D	LGLSPLQEDCVATHR	1	O08528	O08528	Hk2	Hexokinase-2		-	0
3D	LSDETLLEISR	0	O08528	O08528	Hk2	Hexokinase-2		-	0
3D	LSHEQLLEVK	0	O08528	O08528	Hk2	Hexokinase-2		-	0
3D	LSPELLTTGSFETK	1	O08528	O08528	Hk2	Hexokinase-2	1	-	0
3D	MISGMYMGELVR	0	O08528	O08528	Hk2	Hexokinase-2		-	0
3D	NVELVDGEEGR	0	O08528	O08528	Hk2	Hexokinase-2		-	0
3D	STPDGTEHGEFLALDLGGTNFR	1	O08528	O08528	Hk2	Hexokinase-2		-	0
3D	TVFDVAVDELSLNPGK	1	O08528	O08528	Hk2	Hexokinase-2		-	0
3D	VEMENQIYAIPEDIMR	1	O08528	O08528	Hk2	Hexokinase-2		-	0
3D	GAAMVTAVAYR	0	O08528;P17710	P17710	Hk2;Hk1	Hexokinase-2;Hexokinase-1		-	0
3D	MISGMYLGEIVR	0	O08528;P17710	P17710	Hk2;Hk1	Hexokinase-2;Hexokinase-1	1	-	0
3D	NILIDFTK	0	O08528;P17710	P17710	Hk2;Hk1	Hexokinase-2;Hexokinase-1		-	0
3D	VTVGVDGTLYK	0	O08528;Q91W97	O08528	Hk2;Hkdc1	Hexokinase-2;Putative hexokinase HKDC1		-	0
3D	ADYQAVDDEIEANIEEIDANEEDIDDGFRR	0	O08529	O08529	Capn2	Calpain-2 catalytic subunit		-	0
3D	DGELLFVHSAEGSEFWSALLEK	0	O08529	O08529	Capn2	Calpain-2 catalytic subunit		-	0
3D	DREAAEGLGSHER	0	O08529	O08529	Capn2	Calpain-2 catalytic subunit		-	0
3D	EAAEGLGSHER	0	O08529	O08529	Capn2	Calpain-2 catalytic subunit		-	0
3D	EFYILWTK	0	O08529	O08529	Capn2	Calpain-2 catalytic subunit	1	-	0
3D	FADDELIIDFDNFVR	0	O08529	O08529	Capn2	Calpain-2 catalytic subunit	1	-	0
3D	GCTFLVGLIQK	0	O08529	O08529	Capn2	Calpain-2 catalytic subunit		-	0
3D	GHAYSVTGAEEVESSGSLQK	0	O08529	O08529	Capn2	Calpain-2 catalytic subunit		-	0
3D	GSLLGCSIDITSAADSEAVTYQK	0	O08529	O08529	Capn2	Calpain-2 catalytic subunit		-	0
3D	IMVDMLDEDGSGK	0	O08529	O08529	Capn2	Calpain-2 catalytic subunit		-	0
3D	KADYQAVDDEIEANIEEIDANEEDIDDGFR	0	O08529	O08529	Capn2	Calpain-2 catalytic subunit		-	0
3D	KADYQAVDDEIEANIEEIDANEEDIDDGFRR	0	O08529	O08529	Capn2	Calpain-2 catalytic subunit		-	0
3D	KMGEDMHTIGFGIYEVPEELTGQTNIHLGK	1	O08529	O08529	Capn2	Calpain-2 catalytic subunit		-	0
3D	LEEEDEDEEDGERGCTFLVGLIQK	0	O08529	O08529	Capn2	Calpain-2 catalytic subunit		-	0
3D	LEICNLTPDTLTCDSYK	1	O08529	O08529	Capn2	Calpain-2 catalytic subunit		-	0
3D	LPCQLHQVIVAR	1	O08529	O08529	Capn2	Calpain-2 catalytic subunit		-	0
3D	MGEDMHTIGFGIYEVPEELTGQTNIHLGK	1	O08529	O08529	Capn2	Calpain-2 catalytic subunit		-	0
3D	NECLEAGALFQDPSFPALPSSLGYK	3	O08529	O08529	Capn2	Calpain-2 catalytic subunit		-	0
3D	NPWGQVEWTGK	1	O08529	O08529	Capn2	Calpain-2 catalytic subunit	1	0.60935	1
3D	NYPNTFWMNPQYLIK	2	O08529	O08529	Capn2	Calpain-2 catalytic subunit	1	0.65538	1
3D	RPTEICADPQFIIGGATR	2	O08529	O08529	Capn2	Calpain-2 catalytic subunit		-	0
3D	SDGFSIETCK	0	O08529	O08529	Capn2	Calpain-2 catalytic subunit	1	-	0
3D	SDTFINLR	0	O08529	O08529	Capn2	Calpain-2 catalytic subunit		-	0
3D	SGTMNSYEMR	0	O08529	O08529	Capn2	Calpain-2 catalytic subunit	1	-	0
3D	WNDNCPSWNTVDPEVR	2	O08529	O08529	Capn2	Calpain-2 catalytic subunit		-	0
3D	YLNQDYETLR	0	O08529	O08529	Capn2	Calpain-2 catalytic subunit		-	0
3D	RGSTAGGCR	0	O08529;Q6J756;O35350	O08529	Capn2;Capn11;Capn1	Calpain-2 catalytic subunit;Calpain-11;Calpain-1 catalytic subunit	1	-	0
3D	DPCAGPVCDCK	2	O08532	O08532	Cacna2d1	Voltage-dependent calcium channel subunit alpha-2/delta-1;Voltage-dependent calcium channel subunit alpha-2-1;Voltage-dependent calcium channel subunit delta-1		-	0
3D	EAGENWQENPETYEDSFYK	1	O08532	O08532	Cacna2d1	Voltage-dependent calcium channel subunit alpha-2/delta-1;Voltage-dependent calcium channel subunit alpha-2-1;Voltage-dependent calcium channel subunit delta-1		-	0
3D	FVVTDGGITR	0	O08532	O08532	Cacna2d1	Voltage-dependent calcium channel subunit alpha-2/delta-1;Voltage-dependent calcium channel subunit alpha-2-1;Voltage-dependent calcium channel subunit delta-1		-	0
3D	GYYYEIPSIGAIR	1	O08532	O08532	Cacna2d1	Voltage-dependent calcium channel subunit alpha-2/delta-1;Voltage-dependent calcium channel subunit alpha-2-1;Voltage-dependent calcium channel subunit delta-1		-	0
3D	NQLILGVMGVDVSLEDIKR	0	O08532	O08532	Cacna2d1	Voltage-dependent calcium channel subunit alpha-2/delta-1;Voltage-dependent calcium channel subunit alpha-2-1;Voltage-dependent calcium channel subunit delta-1		-	0
3D	NRDEDPTLLWQVFGSATGLAR	1	O08532	O08532	Cacna2d1	Voltage-dependent calcium channel subunit alpha-2/delta-1;Voltage-dependent calcium channel subunit alpha-2-1;Voltage-dependent calcium channel subunit delta-1		-	0
3D	TASGVTQLADIYEK	0	O08532	O08532	Cacna2d1	Voltage-dependent calcium channel subunit alpha-2/delta-1;Voltage-dependent calcium channel subunit alpha-2-1;Voltage-dependent calcium channel subunit delta-1		-	0
3D	TPNNPSCNTDLINR	2	O08532	O08532	Cacna2d1	Voltage-dependent calcium channel subunit alpha-2/delta-1;Voltage-dependent calcium channel subunit alpha-2-1;Voltage-dependent calcium channel subunit delta-1		-	0
3D	YQDLYTVEPNNAR	1	O08532	O08532	Cacna2d1	Voltage-dependent calcium channel subunit alpha-2/delta-1;Voltage-dependent calcium channel subunit alpha-2-1;Voltage-dependent calcium channel subunit delta-1		-	0
3D	ADETKDEQFEQCVQNFNK	0	O08539	O08539	Bin1	Myc box-dependent-interacting protein 1	1	-	0
3D	HHYESLQTAK	0	O08539	O08539	Bin1	Myc box-dependent-interacting protein 1	1	-	0
3D	LNQNLNDVLVSLEK	0	O08539	O08539	Bin1	Myc box-dependent-interacting protein 1		-	0
3D	LVDQALLTMDTYLGQFPDIK	1	O08539	O08539	Bin1	Myc box-dependent-interacting protein 1		-	0
3D	VGFYVNTFQSIAGLEENFHK	0	O08539	O08539	Bin1	Myc box-dependent-interacting protein 1		-	0
3D	VNHEPEPASGASPGATIPK	4	O08539	O08539	Bin1	Myc box-dependent-interacting protein 1		-	0
3D	VQAQHDYTATDTDELQLK	0	O08539	O08539	Bin1	Myc box-dependent-interacting protein 1		-	0
3D	DLQQYQSQAK	0	O08547	O08547	Sec22b	Vesicle-trafficking protein SEC22b	1	-	0
3D	GEALSALDSK	0	O08547	O08547	Sec22b	Vesicle-trafficking protein SEC22b		-	0
3D	IMVANIEEVLQR	0	O08547	O08547	Sec22b	Vesicle-trafficking protein SEC22b	2	-	0
3D	KLAFAYLEDLHSEFDEQHGK	0	O08547	O08547	Sec22b	Vesicle-trafficking protein SEC22b		-	0
3D	KLNEQSPTR	1	O08547	O08547	Sec22b	Vesicle-trafficking protein SEC22b		-	0
3D	KVPTVSRPYSFIEFDTFIQK	2	O08547	O08547	Sec22b	Vesicle-trafficking protein SEC22b	1	0.82979	1
3D	NLGSINTELQDVQR	0	O08547	O08547	Sec22b	Vesicle-trafficking protein SEC22b	1	-	0
3D	VADGLPLAASMQEDEQSGR	1	O08547	O08547	Sec22b	Vesicle-trafficking protein SEC22b	3	0.64593	1
3D	VPTVSRPYSFIEFDTFIQK	2	O08547	O08547	Sec22b	Vesicle-trafficking protein SEC22b		-	0
3D	DHGVNSFLVYMAFK	0	O08553	O08553	Dpysl2	Dihydropyrimidinase-related protein 2		-	0
3D	DIGAIAQVHAENGDIIAEEQQR	0	O08553	O08553	Dpysl2	Dihydropyrimidinase-related protein 2	1	-	0
3D	DNFTLIPEGTNGTEER	1	O08553	O08553	Dpysl2	Dihydropyrimidinase-related protein 2	1	0.66728	1
3D	FQMPDQGMTSADDFFQGTK	1	O08553	O08553	Dpysl2	Dihydropyrimidinase-related protein 2		-	0
3D	GIQEEMEALVK	0	O08553	O08553	Dpysl2	Dihydropyrimidinase-related protein 2		-	0
3D	GLYDGPVCEVSVTPK	2	O08553	O08553	Dpysl2	Dihydropyrimidinase-related protein 2	1	-	0
3D	GSPLVVISQGK	1	O08553	O08553	Dpysl2	Dihydropyrimidinase-related protein 2		-	0
3D	GTVVYGEPITASLGTDGSHYWSK	1	O08553	O08553	Dpysl2	Dihydropyrimidinase-related protein 2	1	0.65416	1
3D	ILDLGITGPEGHVLSRPEEVEAEAVNR	2	O08553	O08553	Dpysl2	Dihydropyrimidinase-related protein 2		-	0
3D	ISVGSDADLVIWDPDSVK	1	O08553	O08553	Dpysl2	Dihydropyrimidinase-related protein 2		-	0
3D	IVLEDGTLHVTEGSGR	0	O08553	O08553	Dpysl2	Dihydropyrimidinase-related protein 2	1	-	0
3D	KGTVVYGEPITASLGTDGSHYWSK	1	O08553	O08553	Dpysl2	Dihydropyrimidinase-related protein 2		-	0
3D	MVIPGGIDVHTR	1	O08553	O08553	Dpysl2	Dihydropyrimidinase-related protein 2	1	-	0
3D	NLHQSGFSLSGAQIDDNIPR	1	O08553	O08553	Dpysl2	Dihydropyrimidinase-related protein 2	1	0.7998	1
3D	QIGENLIVPGGVK	1	O08553	O08553	Dpysl2	Dihydropyrimidinase-related protein 2	1	0.82247	1
3D	SAAEVIAQAR	0	O08553	O08553	Dpysl2	Dihydropyrimidinase-related protein 2		-	0
3D	SCCDYSLHVDITEWHK	0	O08553	O08553	Dpysl2	Dihydropyrimidinase-related protein 2	1	-	0
3D	SITIANQTNCPLYVTK	1	O08553	O08553	Dpysl2	Dihydropyrimidinase-related protein 2	1	0.86308	1
3D	THNSALEYNIFEGMECR	0	O08553	O08553	Dpysl2	Dihydropyrimidinase-related protein 2		-	0
3D	VFNLYPR	1	O08553	O08553	Dpysl2	Dihydropyrimidinase-related protein 2		-	0
3D	CGGDIAFHLNPR	1	O08573	O08573	Lgals9	Galectin-9		-	0
3D	FEEGGYVVCNTK	0	O08573	O08573	Lgals9	Galectin-9		-	0
3D	NTQINNSWGQEER	0	O08573	O08573	Lgals9	Galectin-9		-	0
3D	DYNDDYYEESYLTTK	0	O08579	O08579	Emd	Emerin		-	0
3D	KEDALLYQSK	0	O08579	O08579	Emd	Emerin		-	0
3D	LIYGQDSAYQSIAHYRPISNVSR	1	O08579	O08579	Emd	Emerin		-	0
3D	SSLGLSYYPTSSTSSVSSSSSSPSSWLTR	2	O08579	O08579	Emd	Emerin		-	0
3D	TYGEPESVGMSK	1	O08579	O08579	Emd	Emerin		-	0
3D	LVLVSPTSEQYDSLLR	1	O08582	O08582	Gtpbp1	GTP-binding protein 1	1	1.1339	1
3D	VGDNDFLEVR	0	O08582	O08582	Gtpbp1	GTP-binding protein 1	1	-	0
3D	VITFIDLAGHEK	0	O08582	O08582	Gtpbp1	GTP-binding protein 1	1	-	0
3D	QLPDKWQHDLFDSGFGGGAGVETGGK	1	O08583	O08583	Alyref	THO complex subunit 4		-	0
3D	QQLSAEELDAQLDAYNAR	0	O08583	O08583	Alyref	THO complex subunit 4	1	-	0
3D	QYNGVPLDGRPMNIQLVTSQIDTQR	2	O08583	O08583	Alyref	THO complex subunit 4		-	0
3D	WQHDLFDSGFGGGAGVETGGK	0	O08583	O08583	Alyref	THO complex subunit 4	2	-	0
3D	ADKMDMSLDDIIK	0	O08583;Q9JJW6	O08583	Alyref;Alyref2	THO complex subunit 4;Aly/REF export factor 2		-	0
3D	LLVSNLDFGVSDADIQELFAEFGTLK	0	O08583;Q9JJW6	O08583	Alyref;Alyref2	THO complex subunit 4;Aly/REF export factor 2		-	0
3D	MDMSLDDIIK	0	O08583;Q9JJW6	O08583	Alyref;Alyref2	THO complex subunit 4;Aly/REF export factor 2		-	0
3D	SLGTADVHFER	0	O08583;Q9JJW6	O08583	Alyref;Alyref2	THO complex subunit 4;Aly/REF export factor 2	1	-	0
3D	ELEEWYAR	0	O08585	O08585	Clta	Clathrin light chain A		-	0
3D	LEALDANSR	0	O08585	O08585	Clta	Clathrin light chain A		-	0
3D	AAHVFFTDSCPDALFNELVK	1	O08599	O08599	Stxbp1	Syntaxin-binding protein 1		-	0
3D	DNALLAQLIQDK	0	O08599	O08599	Stxbp1	Syntaxin-binding protein 1		-	0
3D	LIQHAQIPPEDSEIITNMAHLGVPIVTDSTLR	3	O08599	O08599	Stxbp1	Syntaxin-binding protein 1		-	0
3D	YETSGIGEAR	0	O08599	O08599	Stxbp1	Syntaxin-binding protein 1		-	0
3D	ALDQASEEIWNDFR	0	O08663	O08663	Metap2	Methionine aminopeptidase 2	1	-	0
3D	GAVSAVQQELDKESGALVDEVAK	0	O08663	O08663	Metap2	Methionine aminopeptidase 2		-	0
3D	GVVHDDMECSHYMK	0	O08663	O08663	Metap2	Methionine aminopeptidase 2	1	-	0
3D	NFDVGHVPIR	1	O08663	O08663	Metap2	Methionine aminopeptidase 2	1	3.8377	1
3D	QLESQALEEK	0	O08663	O08663	Metap2	Methionine aminopeptidase 2		-	0
3D	DINAYNGETPTEK	1	O08709	O08709	Prdx6	Peroxiredoxin-6		-	0
3D	DLAILLGMLDPVEK	1	O08709	O08709	Prdx6	Peroxiredoxin-6		-	0
3D	FHDFLGDSWGILFSHPR	1	O08709	O08709	Prdx6	Peroxiredoxin-6		-	0
3D	GESVMVVPTLSEEEAK	1	O08709	O08709	Prdx6	Peroxiredoxin-6		-	0
3D	KGESVMVVPTLSEEEAK	1	O08709	O08709	Prdx6	Peroxiredoxin-6		-	0
3D	LIALSIDSVEDHLAWSK	0	O08709	O08709	Prdx6	Peroxiredoxin-6	4	-	0
3D	LSILYPATTGR	1	O08709	O08709	Prdx6	Peroxiredoxin-6	1	0.78846	1
3D	PGGLLLGDEAPNFEANTTIGR	2	O08709	O08709	Prdx6	Peroxiredoxin-6	2	0.7435	2
3D	VVDSLQLTGTKPVATPVDWK	2	O08709	O08709	Prdx6	Peroxiredoxin-6		-	0
3D	VVFIFGPDKK	1	O08709	O08709	Prdx6	Peroxiredoxin-6		-	0
3D	DFTPVCTTELGR	1	O08709;Q8BG37	O08709	Prdx6;Prdx6b	Peroxiredoxin-6	1	0.85845	1
3D	LPFPIIDDK	2	O08709;Q8BG37	O08709	Prdx6;Prdx6b	Peroxiredoxin-6	1	0.79626	1
3D	NFDEILR	0	O08709;Q8BG37	O08709	Prdx6;Prdx6b	Peroxiredoxin-6		-	0
3D	VGCDESPSPSEQQVAQDTEEVFR	2	O08734	O08734	Bak1	Bcl-2 homologous antagonist/killer		-	0
3D	VVALLGFGYR	0	O08734	O08734	Bak1	Bcl-2 homologous antagonist/killer		-	0
3D	DMLDGVFDDLVEK	0	O08736	O08736	Casp12	Caspase-12		-	0
3D	FSLHEMLNEMSEFK	0	O08739	O08739	Ampd3	AMP deaminase 3		-	0
3D	YETLCNELSFLSDAMK	0	O08739	O08739	Ampd3	AMP deaminase 3		-	0
3D	ADGSTQVIDTK	0	O08749	O08749	Dld	Dihydrolipoyl dehydrogenase, mitochondrial		-	0
3D	ALTGGIAHLFK	0	O08749	O08749	Dld	Dihydrolipoyl dehydrogenase, mitochondrial		-	0
3D	EANLAAAFGKPINF	1	O08749	O08749	Dld	Dihydrolipoyl dehydrogenase, mitochondrial		-	0
3D	IPNIYAIGDVVAGPMLAHK	2	O08749	O08749	Dld	Dihydrolipoyl dehydrogenase, mitochondrial		-	0
3D	LGADVTAVEFLGHVGGIGIDMEISK	0	O08749	O08749	Dld	Dihydrolipoyl dehydrogenase, mitochondrial		-	0
3D	NETLGGTCLNVGCIPSK	1	O08749	O08749	Dld	Dihydrolipoyl dehydrogenase, mitochondrial	1	0.61645	1
3D	RPFTQNLGLEELGIELDPK	2	O08749	O08749	Dld	Dihydrolipoyl dehydrogenase, mitochondrial		-	0
3D	SEEQLKEEGIEFK	0	O08749	O08749	Dld	Dihydrolipoyl dehydrogenase, mitochondrial		-	0
3D	TNADTDGMVK	0	O08749	O08749	Dld	Dihydrolipoyl dehydrogenase, mitochondrial	1	-	0
3D	VCHAHPTLSEAFR	1	O08749	O08749	Dld	Dihydrolipoyl dehydrogenase, mitochondrial	2	0.70359	2
3D	VLGAHILGPGAGEMVNEAALALEYGASCEDIAR	1	O08749	O08749	Dld	Dihydrolipoyl dehydrogenase, mitochondrial	1	0.76216	1
3D	EIQAALTLAK	0	O08756	O08756	Hsd17b10	3-hydroxyacyl-CoA dehydrogenase type-2		-	0
3D	GVIINTASVAAFEGQVGQAAYSASK	0	O08756	O08756	Hsd17b10	3-hydroxyacyl-CoA dehydrogenase type-2	1	-	0
3D	IDVAVNCAGIAVAIK	0	O08756	O08756	Hsd17b10	3-hydroxyacyl-CoA dehydrogenase type-2		-	0
3D	IHTLEDFQR	0	O08756	O08756	Hsd17b10	3-hydroxyacyl-CoA dehydrogenase type-2		-	0
3D	KLGESCIFAPANVTSEK	1	O08756	O08756	Hsd17b10	3-hydroxyacyl-CoA dehydrogenase type-2		-	0
3D	LGDPAEYAHLVQTIIENPFLNGEVIR	2	O08756	O08756	Hsd17b10	3-hydroxyacyl-CoA dehydrogenase type-2	1	0.85282	1
3D	LGESCIFAPANVTSEK	1	O08756	O08756	Hsd17b10	3-hydroxyacyl-CoA dehydrogenase type-2		-	0
3D	LVAGEMGQNEPDQGGQR	1	O08756	O08756	Hsd17b10	3-hydroxyacyl-CoA dehydrogenase type-2		-	0
3D	NFLASQVPFPSR	2	O08756	O08756	Hsd17b10	3-hydroxyacyl-CoA dehydrogenase type-2		-	0
3D	VINVNLIGTFNVIR	0	O08756	O08756	Hsd17b10	3-hydroxyacyl-CoA dehydrogenase type-2		-	0
3D	VVTIAPGLFATPLLTTLPEK	3	O08756	O08756	Hsd17b10	3-hydroxyacyl-CoA dehydrogenase type-2		-	0
3D	AACSAAAMEEDSEASSSR	0	O08759	O08759	Ube3a	Ubiquitin-protein ligase E3A		-	0
3D	DLGDSHPVLYQSLK	1	O08759	O08759	Ube3a	Ubiquitin-protein ligase E3A		-	0
3D	EFVNLYSDYILNK	0	O08759	O08759	Ube3a	Ubiquitin-protein ligase E3A		-	0
3D	MMETFQQLITYK	0	O08759	O08759	Ube3a	Ubiquitin-protein ligase E3A		-	0
3D	YLFRPEEIELLICGSR	1	O08759	O08759	Ube3a	Ubiquitin-protein ligase E3A		-	0
3D	YYHQLTEGCGNEACTNEFCASCPTFLR	1	O08759	O08759	Ube3a	Ubiquitin-protein ligase E3A		-	0
3D	EASSGSTPQKPK	2	O08784	O08784	Tcof1	Treacle protein		-	0
3D	KGTPASATGASTSSHCK	1	O08784	O08784	Tcof1	Treacle protein		-	0
3D	LLEQAWPLSEAQVQASVVK	1	O08784	O08784	Tcof1	Treacle protein		-	0
3D	SQHAADTALPK	1	O08784	O08784	Tcof1	Treacle protein		-	0
3D	VLTELLEQER	0	O08784	O08784	Tcof1	Treacle protein	1	-	0
3D	AEITDAEGLGLK	0	O08788	O08788	Dctn1	Dynactin subunit 1	1	-	0
3D	AESLQQEVEALK	0	O08788	O08788	Dctn1	Dynactin subunit 1	1	-	0
3D	AKEEQQDDTVYMGK	0	O08788	O08788	Dctn1	Dynactin subunit 1		-	0
3D	DQLDETVNVEPLTK	1	O08788	O08788	Dctn1	Dynactin subunit 1		-	0
3D	DSPLLLQQISAMR	1	O08788	O08788	Dctn1	Dynactin subunit 1	1	1.2279	1
3D	ELTNQQEASVER	0	O08788	O08788	Dctn1	Dynactin subunit 1	1	-	0
3D	ETVGDLEAMNEMNDELQENAR	0	O08788	O08788	Dctn1	Dynactin subunit 1		-	0
3D	FTQSALDCMGVEVGR	0	O08788	O08788	Dctn1	Dynactin subunit 1		-	0
3D	GSDGAASSYQLK	0	O08788	O08788	Dctn1	Dynactin subunit 1		-	0
3D	IKGEELSEANVR	0	O08788	O08788	Dctn1	Dynactin subunit 1		-	0
3D	IQLEQVQEWK	0	O08788	O08788	Dctn1	Dynactin subunit 1	1	-	0
3D	MQEQQADLQR	0	O08788	O08788	Dctn1	Dynactin subunit 1		-	0
3D	NQELEVVR	0	O08788	O08788	Dctn1	Dynactin subunit 1		-	0
3D	QMEVAQANR	0	O08788	O08788	Dctn1	Dynactin subunit 1		-	0
3D	SLDFLIELLHK	0	O08788	O08788	Dctn1	Dynactin subunit 1	2	-	0
3D	SPSAQLMEQVAQLK	1	O08788	O08788	Dctn1	Dynactin subunit 1		-	0
3D	VDELTTDLEILK	0	O08788	O08788	Dctn1	Dynactin subunit 1		-	0
3D	VEAAQETVADYQQTIK	0	O08788	O08788	Dctn1	Dynactin subunit 1	1	-	0
3D	VTFSCAAGLGQR	0	O08788	O08788	Dctn1	Dynactin subunit 1		-	0
3D	WVGVILDEAK	0	O08788	O08788	Dctn1	Dynactin subunit 1	1	-	0
3D	DGSDEPGTAACPNGSFHCTNTGYKPLYILSSR	3	O08795	O08795	Prkcsh	Glucosidase 2 subunit beta		-	0
3D	EKESLQQLAEVTR	0	O08795	O08795	Prkcsh	Glucosidase 2 subunit beta		-	0
3D	ESLQQLAEVTR	0	O08795	O08795	Prkcsh	Glucosidase 2 subunit beta		-	0
3D	ETVVTSTTEPSR	1	O08795	O08795	Prkcsh	Glucosidase 2 subunit beta		-	0
3D	GVSLSNHHFYEESKPFTCLDGTATIPFDQVNDDYCDCK	2	O08795	O08795	Prkcsh	Glucosidase 2 subunit beta		-	0
3D	HGGSPTSLGTWGSWAGPDHDK	2	O08795	O08795	Prkcsh	Glucosidase 2 subunit beta		-	0
3D	HGGSPTSLGTWGSWAGPDHDKFSAMK	2	O08795	O08795	Prkcsh	Glucosidase 2 subunit beta		-	0
3D	KLWEEQQAAAK	0	O08795	O08795	Prkcsh	Glucosidase 2 subunit beta		-	0
3D	LVSQKPK	1	O08795	O08795	Prkcsh	Glucosidase 2 subunit beta	1	0.59312	1
3D	LWEEQQAAAK	0	O08795	O08795	Prkcsh	Glucosidase 2 subunit beta		-	0
3D	MPPYDEETQAIIDAAQEAR	2	O08795	O08795	Prkcsh	Glucosidase 2 subunit beta		-	0
3D	SLEDQVETLR	0	O08795	O08795	Prkcsh	Glucosidase 2 subunit beta		-	0
3D	YEQGTGCWQGPNR	1	O08795	O08795	Prkcsh	Glucosidase 2 subunit beta	1	0.69881	1
3D	ANSILFCGR	0	O08797	O08797	Serpinb9			-	0
3D	EDTYNLAYVK	0	O08797	O08797	Serpinb9			-	0
3D	EYTMDMPFK	1	O08797	O08797	Serpinb9			-	0
3D	GQTAVQISQALGLNKEEGIHQGFQLLLR	0	O08797	O08797	Serpinb9			-	0
3D	IPELLSGGSVDSETR	1	O08797	O08797	Serpinb9			-	0
3D	LGVVDVFQEDKADLSGMSPER	1	O08797	O08797	Serpinb9			-	0
3D	LQEDYDMESLFQR	0	O08797	O08797	Serpinb9			-	0
3D	MNTLSEGNGTFAIHLLK	0	O08797	O08797	Serpinb9			-	0
3D	NVCYSPASISSALAMVLLGAK	1	O08797	O08797	Serpinb9			-	0
3D	STDVEVFLPK	1	O08797	O08797	Serpinb9			-	0
3D	DYGVYLEDSGHTLR	0	O08807	O08807	Prdx4	Peroxiredoxin-4		-	0
3D	ENECHFYAGGQVYPGEASR	1	O08807	O08807	Prdx4	Peroxiredoxin-4		-	0
3D	HGEVCPAGWKPGSETIIPDPAGK	4	O08807	O08807	Prdx4	Peroxiredoxin-4	3	-	0
3D	IPLLSDLNHQISK	1	O08807	O08807	Prdx4	Peroxiredoxin-4	2	0.75205	2
3D	ISKPAPYWEGTAVINGEFK	2	O08807	O08807	Prdx4	Peroxiredoxin-4	1	-	0
3D	LVQAFQYTDK	0	O08807	O08807	Prdx4	Peroxiredoxin-4	1	-	0
3D	QITLNDLPVGR	1	O08807	O08807	Prdx4	Peroxiredoxin-4	1	0.81191	1
3D	SINTEVVACSVDSQFTHLAWINTPR	1	O08807	O08807	Prdx4	Peroxiredoxin-4	1	0.86283	1
3D	TRENECHFYAGGQVYPGEASR	1	O08807	O08807	Prdx4	Peroxiredoxin-4		-	0
3D	GLFIIDDK	0	O08807;P35700	P35700	Prdx4;Prdx1	Peroxiredoxin-4;Peroxiredoxin-1	1	-	0
3D	AGCAVTSLLASELTK	0	O08808	O08808	Diaph1	Protein diaphanous homolog 1		-	0
3D	DMHLLSCLESLR	0	O08808	O08808	Diaph1	Protein diaphanous homolog 1		-	0
3D	FVAEDLSQDCFWTK	0	O08808	O08808	Diaph1	Protein diaphanous homolog 1		-	0
3D	TAQNLSIFLGSFR	0	O08808	O08808	Diaph1	Protein diaphanous homolog 1		-	0
3D	AFIPAIDSFGFETDLR	1	O08810	O08810	Eftud2	116 kDa U5 small nuclear ribonucleoprotein component	1	-	0
3D	DSIVQGFQWGTR	0	O08810	O08810	Eftud2	116 kDa U5 small nuclear ribonucleoprotein component	1	-	0
3D	EGPLCDELIR	1	O08810	O08810	Eftud2	116 kDa U5 small nuclear ribonucleoprotein component	1	1.224	1
3D	FFDDPMLLELAK	1	O08810	O08810	Eftud2	116 kDa U5 small nuclear ribonucleoprotein component	1	-	0
3D	GHVTQDAPIPGSPLYTIK	3	O08810	O08810	Eftud2	116 kDa U5 small nuclear ribonucleoprotein component		-	0
3D	GNEEAQIFRPLK	1	O08810	O08810	Eftud2	116 kDa U5 small nuclear ribonucleoprotein component		-	0
3D	ILAQVVGDVDTSLPR	1	O08810	O08810	Eftud2	116 kDa U5 small nuclear ribonucleoprotein component		-	0
3D	ILDAVVAQEPLHR	1	O08810	O08810	Eftud2	116 kDa U5 small nuclear ribonucleoprotein component	1	1.0484	1
3D	ITMIAEPLEK	1	O08810	O08810	Eftud2	116 kDa U5 small nuclear ribonucleoprotein component		-	0
3D	IYADTFGDINYQEFAK	0	O08810	O08810	Eftud2	116 kDa U5 small nuclear ribonucleoprotein component	1	-	0
3D	MYSTDDGVQFHAFGR	0	O08810	O08810	Eftud2	116 kDa U5 small nuclear ribonucleoprotein component		-	0
3D	NVTLCGHLHHGK	0	O08810	O08810	Eftud2	116 kDa U5 small nuclear ribonucleoprotein component		-	0
3D	RYDQDLCYTDILFTEQER	0	O08810	O08810	Eftud2	116 kDa U5 small nuclear ribonucleoprotein component		-	0
3D	SIWAFGPDATGPNILVDDTLPSEVDK	3	O08810	O08810	Eftud2	116 kDa U5 small nuclear ribonucleoprotein component	1	1.2379	1
3D	SYLFNIMDTPGHVNFSDEVTAGLR	1	O08810	O08810	Eftud2	116 kDa U5 small nuclear ribonucleoprotein component	1	1.6551	1
3D	TCFVDCLIEQTHPEIR	1	O08810	O08810	Eftud2	116 kDa U5 small nuclear ribonucleoprotein component	1	1.3833	1
3D	TLDELGIHLTK	0	O08810	O08810	Eftud2	116 kDa U5 small nuclear ribonucleoprotein component	1	-	0
3D	VADPVVTFCETVVETSSLK	1	O08810	O08810	Eftud2	116 kDa U5 small nuclear ribonucleoprotein component		-	0
3D	VEESGEHVILGTGELYLDCVMHDLR	0	O08810	O08810	Eftud2	116 kDa U5 small nuclear ribonucleoprotein component	1	-	0
3D	VLSGTIHAGQPVK	1	O08810	O08810	Eftud2	116 kDa U5 small nuclear ribonucleoprotein component		-	0
3D	YDQDLCYTDILFTEQER	0	O08810	O08810	Eftud2	116 kDa U5 small nuclear ribonucleoprotein component		-	0
3D	YDWDLLAAR	0	O08810	O08810	Eftud2	116 kDa U5 small nuclear ribonucleoprotein component	1	-	0
3D	YYPTAEEVYGPEVETIVQEEDTQPLTEPIIKPVK	5	O08810	O08810	Eftud2	116 kDa U5 small nuclear ribonucleoprotein component		-	0
3D	ALLQEMPLTALLR	1	O08848	O08848	Trove2	60 kDa SS-A/Ro ribonucleoprotein	1	0.99551	1
3D	EHLLTNHLK	0	O08848	O08848	Trove2	60 kDa SS-A/Ro ribonucleoprotein	1	-	0
3D	FLCFGSEGGTYYIK	0	O08848	O08848	Trove2	60 kDa SS-A/Ro ribonucleoprotein		-	0
3D	IHPFHVLIALETYR	1	O08848	O08848	Trove2	60 kDa SS-A/Ro ribonucleoprotein		-	0
3D	IPTHLFTFIQFK	1	O08848	O08848	Trove2	60 kDa SS-A/Ro ribonucleoprotein		-	0
3D	LSHLKPSSEGLAIVTK	1	O08848	O08848	Trove2	60 kDa SS-A/Ro ribonucleoprotein	2	0.77098	1
3D	TKDDLEVIHLIEEHQLVR	0	O08848	O08848	Trove2	60 kDa SS-A/Ro ribonucleoprotein		-	0
3D	NFFYIISPGVTK	1	O08912	O08912	Galnt1	Polypeptide N-acetylgalactosaminyltransferase 1;Polypeptide N-acetylgalactosaminyltransferase 1 soluble form		-	0
3D	NVETNQCLDNMAR	0	O08912	O08912	Galnt1	Polypeptide N-acetylgalactosaminyltransferase 1;Polypeptide N-acetylgalactosaminyltransferase 1 soluble form		-	0
3D	HVVLYPLVAK	1	O08915	O08915	Aip	AH receptor-interacting protein		-	0
3D	TLHSDNEGSVIDDSR	0	O08915	O08915	Aip	AH receptor-interacting protein		-	0
3D	VESPGTYQQDPWAMTDEEK	2	O08915	O08915	Aip	AH receptor-interacting protein		-	0
3D	VLELDPALAPVVSR	2	O08915	O08915	Aip	AH receptor-interacting protein		-	0
3D	AQADLAYQLQVAK	0	O08917	O08917	Flot1	Flotillin-1		-	0
3D	AQQVAVQEQEIAR	0	O08917	O08917	Flot1	Flotillin-1		-	0
3D	DIHDDQDYLHSLGK	0	O08917	O08917	Flot1	Flotillin-1		-	0
3D	EMLAAACQMFLGK	0	O08917	O08917	Flot1	Flotillin-1	1	-	0
3D	ISLNTLTLNVK	0	O08917	O08917	Flot1	Flotillin-1		-	0
3D	KAEAFQMYQEAAQLDMLLEK	0	O08917	O08917	Flot1	Flotillin-1		-	0
3D	TEAEIAHIALETLEGHQR	0	O08917	O08917	Flot1	Flotillin-1	1	-	0
3D	VASSDLVNMGISVVSYTLK	0	O08917	O08917	Flot1	Flotillin-1	1	-	0
3D	VSAQCLSEIEMAK	0	O08917	O08917	Flot1	Flotillin-1		-	0
3D	DSSGHVGFIFK	0	O08992	O08992	Sdcbp	Syntenin-1		-	0
3D	FGDQVLQINGENCAGWSSDK	0	O08992	O08992	Sdcbp	Syntenin-1	1	-	0
3D	NGLLTDHHICEINGQNVIGLK	0	O08992	O08992	Sdcbp	Syntenin-1		-	0
3D	SIDNGIFVQLVQANSPASLVGLR	1	O08992	O08992	Sdcbp	Syntenin-1		-	0
3D	LGGVEFNIDLPNKK	1	O08997	O08997	Atox1	Copper transport protein ATOX1		-	0
3D	VCIDSEHSSDTLLATLNK	0	O08997	O08997	Atox1	Copper transport protein ATOX1		-	0
3D	DLFLAAVR	0	O09012	O09012	Pex5	Peroxisomal targeting signal 1 receptor		-	0
3D	ELVEGECGGANPLMK	1	O09012	O09012	Pex5	Peroxisomal targeting signal 1 receptor		-	0
3D	WAEEYLEQSEEK	0	O09012	O09012	Pex5	Peroxisomal targeting signal 1 receptor		-	0
3D	AHQVTDESLESTR	0	O09044	O09044	Snap23	Synaptosomal-associated protein 23		-	0
3D	ATWGDGGDNSPSNVVSK	1	O09044	O09044	Snap23	Synaptosomal-associated protein 23		-	0
3D	ILGLAIESQDAGIK	0	O09044	O09044	Snap23	Synaptosomal-associated protein 23		-	0
3D	ITNDAREDEMEENLTQVGSILGNLK	0	O09044	O09044	Snap23	Synaptosomal-associated protein 23		-	0
3D	NMALDMGNEIDAQNQQIQK	0	O09044	O09044	Snap23	Synaptosomal-associated protein 23		-	0
3D	TITMLDEQGEQLNR	0	O09044	O09044	Snap23	Synaptosomal-associated protein 23		-	0
3D	AGGSASAMLQPLLDNQVGFK	1	O09061	O09061	Psmb1	Proteasome subunit beta type-1	2	1.0446	2
3D	DVFISAAER	0	O09061	O09061	Psmb1	Proteasome subunit beta type-1	1	-	0
3D	DVYTGDALR	0	O09061	O09061	Psmb1	Proteasome subunit beta type-1		-	0
3D	GAVYSFDPVGSYQR	1	O09061	O09061	Psmb1	Proteasome subunit beta type-1	1	0.62567	1
3D	LSEGFSIHTR	0	O09061	O09061	Psmb1	Proteasome subunit beta type-1		-	0
3D	NMQNVEHVPLTLDR	1	O09061	O09061	Psmb1	Proteasome subunit beta type-1		-	0
3D	RFFPYYVYNIIGGLDEEGK	1	O09061	O09061	Psmb1	Proteasome subunit beta type-1	2	0.47499	1
3D	TVIGCSGFHGDCLTLTK	0	O09061	O09061	Psmb1	Proteasome subunit beta type-1		-	0
3D	DGIDDESYEAIFKPVMSK	1	O09106	O09106	Hdac1	Histone deacetylase 1	1	2.0196	1
3D	LHISPSNMTNQNTNEYLEK	1	O09106;D3YYI8	O09106	Hdac1;Gm10093	Histone deacetylase 1;Histone deacetylase	1	2.0791	1
3D	SFNLPMLMLGGGGYTIR	1	O09106;D3YYI8	O09106	Hdac1;Gm10093	Histone deacetylase 1;Histone deacetylase		-	0
3D	YHSDDYIK	0	O09106;D3YYI8	O09106	Hdac1;Gm10093	Histone deacetylase 1;Histone deacetylase	1	-	0
3D	SIRPDNMSEYSK	1	O09106;D3YYI8;P70288	O09106	Hdac1;Gm10093;Hdac2	Histone deacetylase 1;Histone deacetylase;Histone deacetylase 2	2	0.44392	2
3D	YGEYFPGTGDLR	1	O09106;D3YYI8;P70288	O09106	Hdac1;Gm10093;Hdac2	Histone deacetylase 1;Histone deacetylase;Histone deacetylase 2	1	-	0
3D	ETSLHSPSNTSASHSQGGGPPTSGM	3	O09117	O09117	Sypl1	Synaptophysin-like protein 1		-	0
3D	TEIQVNCPK	1	O09117	O09117	Sypl1	Synaptophysin-like protein 1		-	0
3D	EALENEFK	0	O09131	O09131	Gsto1	Glutathione S-transferase omega-1		-	0
3D	EYLNLYLQDSPEACDYGL	1	O09131	O09131	Gsto1	Glutathione S-transferase omega-1		-	0
3D	KEDSPNLR	1	O09131	O09131	Gsto1	Glutathione S-transferase omega-1		-	0
3D	KLEEGMDNYK	0	O09131	O09131	Gsto1	Glutathione S-transferase omega-1		-	0
3D	LEEGMDNYK	0	O09131	O09131	Gsto1	Glutathione S-transferase omega-1		-	0
3D	NPLGLVPVLENSQGHLVTESVITCEYLDEAYPEKK	3	O09131	O09131	Gsto1	Glutathione S-transferase omega-1		-	0
3D	SFLGGDSPSMVDYLTWPWFQR	2	O09131	O09131	Gsto1	Glutathione S-transferase omega-1		-	0
3D	HEVININLK	0	O09131;Q8K2Q2	O09131	Gsto1;Gsto2	Glutathione S-transferase omega-1;Glutathione S-transferase omega-2		-	0
3D	FLQDTFGSDGLPR	1	O09159	O09159	Man2b1	Lysosomal alpha-mannosidase		-	0
3D	GVSEPLLETDTGDK	1	O09159	O09159	Man2b1	Lysosomal alpha-mannosidase		-	0
3D	HLELEWTVGPIPVR	2	O09159	O09159	Man2b1	Lysosomal alpha-mannosidase		-	0
3D	HLVLLSSVSDAAAR	0	O09159	O09159	Man2b1	Lysosomal alpha-mannosidase		-	0
3D	LEFVNGGWVMNDEAATHYGAIVDQMTLGLR	0	O09159	O09159	Man2b1	Lysosomal alpha-mannosidase		-	0
3D	LLVDDDRGVSEPLLETDTGDK	1	O09159	O09159	Man2b1	Lysosomal alpha-mannosidase		-	0
3D	LPVYEGNFIVK	1	O09159	O09159	Man2b1	Lysosomal alpha-mannosidase		-	0
3D	YLCWDVLCTDPPVVDNPR	3	O09159	O09159	Man2b1	Lysosomal alpha-mannosidase		-	0
3D	HGVVPLATYMR	1	O09167	O09167	Rpl21	60S ribosomal protein L21		-	0
3D	VYNVTQHAVGIIVNK	0	O09167	O09167	Rpl21	60S ribosomal protein L21		-	0
3D	GDIVDIK	0	O09167;A0A140T8K5	O09167	Rpl21	60S ribosomal protein L21		-	0
3D	TNGKEPELLEPIPYEFMA	3	O09167;A0A140T8K5	O09167	Rpl21	60S ribosomal protein L21	1	0.74242	1
3D	TLNEWSSQISPDLVR	1	O09172	O09172	Gclm	Glutamate--cysteine ligase regulatory subunit		-	0
3D	ADVLLEPFR	1	O09174	O09174	Amacr	Alpha-methylacyl-CoA racemase		-	0
3D	AEWCQIFDGTDACVTPVLTFEEALHHQHNR	1	O09174	O09174	Amacr	Alpha-methylacyl-CoA racemase		-	0
3D	RDPSVGEHTVEVLR	1	O09174	O09174	Amacr	Alpha-methylacyl-CoA racemase		-	0
3D	TVAATNMNETSSR	0	O35071	O35071	Kif1c	Kinesin-like protein KIF1C	1	-	0
3D	DSVLTWLLK	0	O35071;E9Q4K7;B1AVY7;Q9EQW7;Q80TF6	O35071	Kif1c;Kif13b;Kif16b;Kif13a;Stard9	Kinesin-like protein KIF1C;Kinesin-like protein;Kinesin-like protein KIF16B;Kinesin-like protein KIF13A;StAR-related lipid transfer protein 9	1	-	0
3D	DAASFLTR	0	O35074	O35074	Ptgis	Prostacyclin synthase		-	0
3D	DLQALTEAMYTNLR	0	O35074	O35074	Ptgis	Prostacyclin synthase		-	0
3D	EVMADLALPMADGR	1	O35074	O35074	Ptgis	Prostacyclin synthase		-	0
3D	FLNPDGSEKK	1	O35074	O35074	Ptgis	Prostacyclin synthase		-	0
3D	GSLSAGDKDHACSVK	0	O35074	O35074	Ptgis	Prostacyclin synthase		-	0
3D	HGDIFTVLVGGR	0	O35074	O35074	Ptgis	Prostacyclin synthase		-	0
3D	HLEEMGVSEEMQAR	0	O35074	O35074	Ptgis	Prostacyclin synthase		-	0
3D	HTVWQAEQPVSQMTTLPQK	2	O35074	O35074	Ptgis	Prostacyclin synthase		-	0
3D	IFDLQLPNFNPSEEK	2	O35074	O35074	Ptgis	Prostacyclin synthase		-	0
3D	ILDSMPVLDSVLNETLR	1	O35074	O35074	Ptgis	Prostacyclin synthase		-	0
3D	LLLFPFLSPQK	2	O35074	O35074	Ptgis	Prostacyclin synthase		-	0
3D	LLLFPFLSPQKDPEIYTEPEVFK	4	O35074	O35074	Ptgis	Prostacyclin synthase		-	0
3D	NYNMPWGAGHNQCLGK	1	O35074	O35074	Ptgis	Prostacyclin synthase		-	0
3D	QLDLLLPK	1	O35074	O35074	Ptgis	Prostacyclin synthase		-	0
3D	RPGEPPLDLGSIPWLGHALEFGR	4	O35074	O35074	Ptgis	Prostacyclin synthase		-	0
3D	SSWLESYLR	0	O35074	O35074	Ptgis	Prostacyclin synthase		-	0
3D	THESQAQDR	0	O35074	O35074	Ptgis	Prostacyclin synthase		-	0
3D	YGFGLMQPEEDVPIR	2	O35074	O35074	Ptgis	Prostacyclin synthase		-	0
3D	YVTVLLDPHSYDTVVWELR	1	O35074	O35074	Ptgis	Prostacyclin synthase		-	0
3D	LTPSPVDFTITPETLQNVK	3	O35075	O35075	Dscr3	Down syndrome critical region protein 3 homolog		-	0
3D	VETCGCAEGYAR	0	O35075	O35075	Dscr3	Down syndrome critical region protein 3 homolog		-	0
3D	DEVLYLFPSDLCR	1	O35114	O35114	Scarb2	Lysosome membrane protein 2		-	0
3D	EEHESFVDINPLTGIILR	1	O35114	O35114	Scarb2	Lysosome membrane protein 2		-	0
3D	GMHPNKEEHESFVDINPLTGIILR	2	O35114	O35114	Scarb2	Lysosome membrane protein 2		-	0
3D	KLDDFVETGDIR	0	O35114	O35114	Scarb2	Lysosome membrane protein 2		-	0
3D	NGAPIIMSFPHFYQADEK	2	O35114	O35114	Scarb2	Lysosome membrane protein 2		-	0
3D	SVHITFSSFENVEGLPAFR	1	O35114	O35114	Scarb2	Lysosome membrane protein 2		-	0
3D	ASASAQPAALSAEQAK	1	O35127	O35127	Grcc10	Protein C10		-	0
3D	SYEAQDPEIASLSGK	1	O35127	O35127	Grcc10	Protein C10		-	0
3D	VVLAEVIQAFSAPENAVR	1	O35127	O35127	Grcc10	Protein C10		-	0
3D	AQVSLLIR	0	O35129	O35129	Phb2	Prohibitin-2		-	0
3D	DFSLILDDVAITELSFSR	0	O35129	O35129	Phb2	Prohibitin-2		-	0
3D	DLQMVNISLR	0	O35129	O35129	Phb2	Prohibitin-2	1	-	0
3D	ESVFTVEGGHR	0	O35129	O35129	Phb2	Prohibitin-2		-	0
3D	EYTAAVEAK	0	O35129	O35129	Phb2	Prohibitin-2		-	0
3D	FNASQLITQR	0	O35129	O35129	Phb2	Prohibitin-2	1	-	0
3D	IGGVQQDTILAEGLHFR	0	O35129	O35129	Phb2	Prohibitin-2	2	-	0
3D	IPWFQYPIIYDIR	2	O35129	O35129	Phb2	Prohibitin-2		-	0
3D	IVQAEGEAEAAK	0	O35129	O35129	Phb2	Prohibitin-2	1	-	0
3D	IYLTADNLVLNLQDESFTR	0	O35129	O35129	Phb2	Prohibitin-2	1	-	0
3D	LLLGAGAVAYGVR	0	O35129	O35129	Phb2	Prohibitin-2		-	0
3D	QVAQQEAQR	0	O35129	O35129	Phb2	Prohibitin-2	1	-	0
3D	TIATSQNR	0	O35129	O35129	Phb2	Prohibitin-2		-	0
3D	VLPSIVNEVLK	1	O35129	O35129	Phb2	Prohibitin-2		-	0
3D	VLSRPNAQELPSMYQR	2	O35129	O35129	Phb2	Prohibitin-2		-	0
3D	ELVPSSDPVVFVVGAFAHGK	2	O35130	O35130	Emg1	Ribosomal RNA small subunit methyltransferase NEP1		-	0
3D	NVLIEVNPQTR	1	O35130	O35130	Emg1	Ribosomal RNA small subunit methyltransferase NEP1	1	-	0
3D	HHEDEIDHHSK	0	O35143	O35143	Atpif1	ATPase inhibitor, mitochondrial		-	0
3D	KHHEDEIDHHSK	0	O35143	O35143	Atpif1	ATPase inhibitor, mitochondrial		-	0
3D	PFVELETNLPASR	2	O35215	O35215	Ddt	D-dopachrome decarboxylase		-	0
3D	FLTEELSLDQDR	0	O35215;G3UYJ7	O35215	Ddt;Gm20441	D-dopachrome decarboxylase		-	0
3D	DEQLLTNVLETLR	0	O35218	O35218	Cpsf2	Cleavage and polyadenylation specificity factor subunit 2	1	-	0
3D	QLIIVHGPPEASQDLAECCR	2	O35218	O35218	Cpsf2	Cleavage and polyadenylation specificity factor subunit 2		-	0
3D	AAAASAAEAGIATPGTEDSDDALLK	1	O35226	O35226	Psmd4	26S proteasome non-ATPase regulatory subunit 4		-	0
3D	IIAFVGSPVEDNEK	1	O35226	O35226	Psmd4	26S proteasome non-ATPase regulatory subunit 4		-	0
3D	IIAFVGSPVEDNEKDLVK	1	O35226	O35226	Psmd4	26S proteasome non-ATPase regulatory subunit 4	1	0.88468	1
3D	ITFCTGIR	0	O35226	O35226	Psmd4	26S proteasome non-ATPase regulatory subunit 4		-	0
3D	LQAQQDAVNIVCHSK	0	O35226	O35226	Psmd4	26S proteasome non-ATPase regulatory subunit 4	2	-	0
3D	LTAFVNTLNGK	0	O35226	O35226	Psmd4	26S proteasome non-ATPase regulatory subunit 4	1	-	0
3D	NGDFLPTR	1	O35226	O35226	Psmd4	26S proteasome non-ATPase regulatory subunit 4		-	0
3D	SNPENNVGLITLANDCEVLTTLTPDTGR	2	O35226	O35226	Psmd4	26S proteasome non-ATPase regulatory subunit 4		-	0
3D	SVMGALASQATK	0	O35226	O35226	Psmd4	26S proteasome non-ATPase regulatory subunit 4		-	0
3D	VLESTMVCVDNSEYMR	0	O35226	O35226	Psmd4	26S proteasome non-ATPase regulatory subunit 4	1	-	0
3D	VNVDIINFGEEEVNTEK	0	O35226	O35226	Psmd4	26S proteasome non-ATPase regulatory subunit 4	1	-	0
3D	DFWLMVWEQK	0	O35239	O35239	Ptpn9	Tyrosine-protein phosphatase non-receptor type 9		-	0
3D	NQQSMAVGNLGAR	0	O35239	O35239	Ptpn9	Tyrosine-protein phosphatase non-receptor type 9		-	0
3D	AEMELSDLIR	0	O35245	O35245	Pkd2	Polycystin-2		-	0
3D	SFIFYENLLLGVPR	1	O35245	O35245	Pkd2	Polycystin-2		-	0
3D	YDQDGDQELTER	0	O35245	O35245	Pkd2	Polycystin-2		-	0
3D	HDFSTVLTVFPILR	1	O35250	O35250	Exoc7	Exocyst complex component 7		-	0
3D	NMVSILSSFESR	0	O35250	O35250	Exoc7	Exocyst complex component 7		-	0
3D	ALVTGYFMQVAHLER	0	O35286	O35286	Dhx15	Pre-mRNA-splicing factor ATP-dependent RNA helicase DHX15	1	-	0
3D	DNQVVQLHPSTVLDHKPEWVLYNEFVLTTK	2	O35286	O35286	Dhx15	Pre-mRNA-splicing factor ATP-dependent RNA helicase DHX15		-	0
3D	DYLEAAIR	0	O35286	O35286	Dhx15	Pre-mRNA-splicing factor ATP-dependent RNA helicase DHX15		-	0
3D	EAMNDPLLER	1	O35286	O35286	Dhx15	Pre-mRNA-splicing factor ATP-dependent RNA helicase DHX15		-	0
3D	EVDDLGPEVGDIK	1	O35286	O35286	Dhx15	Pre-mRNA-splicing factor ATP-dependent RNA helicase DHX15	1	1.2146	1
3D	FAHIDGDHLTLLNVYHAFK	0	O35286	O35286	Dhx15	Pre-mRNA-splicing factor ATP-dependent RNA helicase DHX15	3	-	0
3D	FQIYFDNCPLLTIPGR	2	O35286	O35286	Dhx15	Pre-mRNA-splicing factor ATP-dependent RNA helicase DHX15	1	0.99437	1
3D	HQSFVLVGETGSGK	0	O35286	O35286	Dhx15	Pre-mRNA-splicing factor ATP-dependent RNA helicase DHX15		-	0
3D	HRLDLGEDYPSGK	1	O35286	O35286	Dhx15	Pre-mRNA-splicing factor ATP-dependent RNA helicase DHX15		-	0
3D	IAPQYYDMSNFPQCEAK	2	O35286	O35286	Dhx15	Pre-mRNA-splicing factor ATP-dependent RNA helicase DHX15		-	0
3D	LDLGEDYPSGK	1	O35286	O35286	Dhx15	Pre-mRNA-splicing factor ATP-dependent RNA helicase DHX15	1	1.2061	1
3D	LGIDDLVHFDFMDPPAPETLMR	3	O35286	O35286	Dhx15	Pre-mRNA-splicing factor ATP-dependent RNA helicase DHX15		-	0
3D	QNHESVQWCYDNFINYR	0	O35286	O35286	Dhx15	Pre-mRNA-splicing factor ATP-dependent RNA helicase DHX15	1	-	0
3D	RGVACTQPR	1	O35286	O35286	Dhx15	Pre-mRNA-splicing factor ATP-dependent RNA helicase DHX15		-	0
3D	SLMSADNVR	0	O35286	O35286	Dhx15	Pre-mRNA-splicing factor ATP-dependent RNA helicase DHX15	1	-	0
3D	SNLGSVVLQLK	0	O35286	O35286	Dhx15	Pre-mRNA-splicing factor ATP-dependent RNA helicase DHX15	1	-	0
3D	TCTDIKPEWLVK	1	O35286	O35286	Dhx15	Pre-mRNA-splicing factor ATP-dependent RNA helicase DHX15	1	1.3427	1
3D	TEMQDNTYPEILR	1	O35286	O35286	Dhx15	Pre-mRNA-splicing factor ATP-dependent RNA helicase DHX15	1	1.1406	1
3D	TLATDILMGVLK	0	O35286	O35286	Dhx15	Pre-mRNA-splicing factor ATP-dependent RNA helicase DHX15	1	-	0
3D	TTQIPQWCVEYMR	1	O35286	O35286	Dhx15	Pre-mRNA-splicing factor ATP-dependent RNA helicase DHX15		-	0
3D	VAAMSVAQR	0	O35286	O35286	Dhx15	Pre-mRNA-splicing factor ATP-dependent RNA helicase DHX15		-	0
3D	VESLLVTAISK	0	O35286	O35286	Dhx15	Pre-mRNA-splicing factor ATP-dependent RNA helicase DHX15		-	0
3D	YGVIILDEAHER	0	O35286	O35286	Dhx15	Pre-mRNA-splicing factor ATP-dependent RNA helicase DHX15	1	-	0
3D	DSLGDFIEHYAQLGPSSPEQLAAGAEEGGGPR	3	O35295	O35295	Purb	Transcriptional activator protein Pur-beta	1	0.90465	1
3D	FFFDVGCNK	0	O35295	O35295	Purb	Transcriptional activator protein Pur-beta	1	-	0
3D	FGGAFCR	0	O35295	O35295	Purb	Transcriptional activator protein Pur-beta		-	0
3D	GGGGFGGGPGPGGLQSGQTIALPAQGLIEFR	3	O35295	O35295	Purb	Transcriptional activator protein Pur-beta		-	0
3D	GGGGGGGGGPGGFQPAPR	3	O35295	O35295	Purb	Transcriptional activator protein Pur-beta		-	0
3D	GGGGGGGGPGGEQETQELASK	1	O35295	O35295	Purb	Transcriptional activator protein Pur-beta		-	0
3D	INVTGIPDELSEEQTR	1	O35309	O35309	Nmi	N-myc-interactor		-	0
3D	TVLLTGLEGIPVDEETGEDLLNIHFQR	1	O35309	O35309	Nmi	N-myc-interactor		-	0
3D	DADDAVYELDGK	0	O35326	O35326	Srsf5	Serine/arginine-rich splicing factor 5	1	-	0
3D	GFGFVEFEDPR	1	O35326	O35326	Srsf5	Serine/arginine-rich splicing factor 5		-	0
3D	GFGFVEFEDPRDADDAVYELDGK	1	O35326	O35326	Srsf5	Serine/arginine-rich splicing factor 5		-	0
3D	LNEGVVEFASYGDLK	0	O35326	O35326	Srsf5	Serine/arginine-rich splicing factor 5	1	-	0
3D	AVGNIVTGTDEQTQVVLNCDALSHFPALLTHPK	2	O35343	O35343	Kpna4	Importin subunit alpha-3	1	-	0
3D	DAQVVQVVLDGLSNILK	0	O35343	O35343	Kpna4	Importin subunit alpha-3		-	0
3D	IEQLQNHENEDIYK	0	O35343	O35343	Kpna4	Importin subunit alpha-3	1	-	0
3D	KDQVAYLIQQNVIPPFCNLLTVK	2	O35343	O35343	Kpna4	Importin subunit alpha-3	1	1.769	1
3D	MAEDQAETIANLIEECGGLEK	0	O35343	O35343	Kpna4	Importin subunit alpha-3		-	0
3D	NEVVVELR	0	O35343	O35343	Kpna4	Importin subunit alpha-3		-	0
3D	NVPQEDICEDSDIDGDYR	1	O35343	O35343	Kpna4	Importin subunit alpha-3		-	0
3D	NVTWVMVNLCR	0	O35343	O35343	Kpna4	Importin subunit alpha-3		-	0
3D	VQNTSLEAIVQNASSDNQGIQLSAVQAAR	0	O35343	O35343	Kpna4	Importin subunit alpha-3		-	0
3D	AENPGLENHR	1	O35344	O35344	Kpna3	Importin subunit alpha-4	1	1.0619	1
3D	AVGNIVTGTDEQTQVVLNCDVLSHFPNLLSHPK	2	O35344	O35344	Kpna3	Importin subunit alpha-4	1	1.1684	1
3D	DSQVVQVVLDGLK	0	O35344	O35344	Kpna3	Importin subunit alpha-4	1	-	0
3D	HRNEVTVELR	0	O35344	O35344	Kpna3	Importin subunit alpha-4	1	-	0
3D	IEVLQQHENEDIYK	0	O35344	O35344	Kpna3	Importin subunit alpha-4	1	-	0
3D	MAENPGLENHR	1	O35344	O35344	Kpna3	Importin subunit alpha-4		-	0
3D	NVTWVIVNLCR	0	O35344	O35344	Kpna3	Importin subunit alpha-4	1	-	0
3D	SGILPILVK	1	O35344	O35344	Kpna3	Importin subunit alpha-4		-	0
3D	EAAWAISNLTISGR	0	O35344;O35343	O35343	Kpna3;Kpna4	Importin subunit alpha-4;Importin subunit alpha-3	1	-	0
3D	LLHSPHQNVCEQAVWALGNIIGDGPQCR	2	O35344;O35343	O35343	Kpna3;Kpna4	Importin subunit alpha-4;Importin subunit alpha-3	2	1.043	2
3D	EAAWAITNATSGGTPEQIR	1	O35345	O35345	Kpna6	Importin subunit alpha-7		-	0
3D	EACWTISNITAGNR	0	O35345;Q60960	O35345	Kpna6;Kpna1	Importin subunit alpha-7;Importin subunit alpha-5;Importin subunit alpha-5, N-terminally processed		-	0
3D	IVQVALNGLENILR	0	O35345;Q60960	O35345	Kpna6;Kpna1	Importin subunit alpha-7;Importin subunit alpha-5;Importin subunit alpha-5, N-terminally processed	2	-	0
3D	APSDLYQIILK	1	O35350	O35350	Capn1	Calpain-1 catalytic subunit		-	0
3D	CLQSGVLFQDEAFPPVSHSLGFK	2	O35350	O35350	Capn1	Calpain-1 catalytic subunit		-	0
3D	DFFLANASR	0	O35350	O35350	Capn1	Calpain-1 catalytic subunit		-	0
3D	ESGCSFLLALMQK	0	O35350	O35350	Capn1	Calpain-1 catalytic subunit		-	0
3D	GPWSDSSYEWNK	1	O35350	O35350	Capn1	Calpain-1 catalytic subunit		-	0
3D	GSLLGCSINISDIR	0	O35350	O35350	Capn1	Calpain-1 catalytic subunit		-	0
3D	LAGDDMEISVK	0	O35350	O35350	Capn1	Calpain-1 catalytic subunit		-	0
3D	LEEVDDADDYDNR	0	O35350	O35350	Capn1	Calpain-1 catalytic subunit		-	0
3D	LEICNLTPDALK	1	O35350	O35350	Capn1	Calpain-1 catalytic subunit	1	0.89554	1
3D	LVFVHSAQGNEFWSALLEK	0	O35350	O35350	Capn1	Calpain-1 catalytic subunit		-	0
3D	MEDGEFWMSFR	0	O35350	O35350	Capn1	Calpain-1 catalytic subunit	1	-	0
3D	NWNTTFYEGTWR	0	O35350	O35350	Capn1	Calpain-1 catalytic subunit		-	0
3D	NYPATFWVNPQFK	2	O35350	O35350	Capn1	Calpain-1 catalytic subunit	1	-	0
3D	VLSEEEIDDNFK	0	O35350	O35350	Capn1	Calpain-1 catalytic subunit		-	0
3D	AVMEACALLPDLEILPSGDRTEIGEK	2	O35379	O35379	Abcc1	Multidrug resistance-associated protein 1		-	0
3D	AVYSNSDIYLFDDPLSAVDAHVGK	1	O35379	O35379	Abcc1	Multidrug resistance-associated protein 1		-	0
3D	DGAFAEFLR	0	O35379	O35379	Abcc1	Multidrug resistance-associated protein 1	1	-	0
3D	SPVYSHFNETLLGVSVIR	1	O35379	O35379	Abcc1	Multidrug resistance-associated protein 1		-	0
3D	DLSTIEPLK	1	O35381	O35381	Anp32a	Acidic leucine-rich nuclear phosphoprotein 32 family member A		-	0
3D	IKDLSTIEPLKK	1	O35381	O35381	Anp32a	Acidic leucine-rich nuclear phosphoprotein 32 family member A	1	1.0187	1
3D	SLDLFNCEVTNLNAYR	0	O35381	O35381	Anp32a	Acidic leucine-rich nuclear phosphoprotein 32 family member A		-	0
3D	HLNLSGNK	0	O35381;Q64G17	O35381	Anp32a;Anp32c	Acidic leucine-rich nuclear phosphoprotein 32 family member A;Putative acidic leucine-rich nuclear phosphoprotein 32 family member C		-	0
3D	FIQEIEHALGLGPAK	1	O35382	O35382	Exoc4	Exocyst complex component 4		-	0
3D	HVLNLLDEIENIK	0	O35382	O35382	Exoc4	Exocyst complex component 4	2	-	0
3D	NIFVLQQNLTNITMSR	0	O35382	O35382	Exoc4	Exocyst complex component 4		-	0
3D	NITVIFHPLLR	1	O35382	O35382	Exoc4	Exocyst complex component 4		-	0
3D	SGELQGGPDDNLIEGGGTK	1	O35382	O35382	Exoc4	Exocyst complex component 4		-	0
3D	SQTGVGDQTTQNTR	0	O35382	O35382	Exoc4	Exocyst complex component 4		-	0
3D	TLSTSDDVEDRENEK	0	O35382	O35382	Exoc4	Exocyst complex component 4		-	0
3D	YTELEYIHALTLLHR	0	O35382	O35382	Exoc4	Exocyst complex component 4		-	0
3D	ASYIGTSNWSGSYFTETAGTSLLVTQNGHGGLR	0	O35405	O35405	Pld3	Phospholipase D3		-	0
3D	DWESPYSHDLDTSANSVGNACR	1	O35405	O35405	Pld3	Phospholipase D3		-	0
3D	SQLEAVFLR	0	O35405	O35405	Pld3	Phospholipase D3		-	0
3D	HVLHVQLNRPEK	1	O35459	O35459	Ech1	Delta(3,5)-Delta(2,4)-dienoyl-CoA isomerase, mitochondrial		-	0
3D	RAPEEVSDHNYESIQVTSAQK	1	O35459	O35459	Ech1	Delta(3,5)-Delta(2,4)-dienoyl-CoA isomerase, mitochondrial		-	0
3D	VFQDKDAMLNAAFALAADISSK	0	O35459	O35459	Ech1	Delta(3,5)-Delta(2,4)-dienoyl-CoA isomerase, mitochondrial		-	0
3D	VIGNQSLVNELTFSAR	0	O35459	O35459	Ech1	Delta(3,5)-Delta(2,4)-dienoyl-CoA isomerase, mitochondrial		-	0
3D	CLNNLAASQLK	0	O35465	O35465	Fkbp8	Peptidyl-prolyl cis-trans isomerase FKBP8		-	0
3D	ECGNAHYQR	0	O35465	O35465	Fkbp8	Peptidyl-prolyl cis-trans isomerase FKBP8		-	0
3D	RECGNAHYQR	0	O35465	O35465	Fkbp8	Peptidyl-prolyl cis-trans isomerase FKBP8		-	0
3D	SCSQVLEHQPDNIK	1	O35465	O35465	Fkbp8	Peptidyl-prolyl cis-trans isomerase FKBP8		-	0
3D	TAEDGPDLEMLSGQER	1	O35465	O35465	Fkbp8	Peptidyl-prolyl cis-trans isomerase FKBP8		-	0
3D	VDMTCEEEEELLQLK	0	O35465	O35465	Fkbp8	Peptidyl-prolyl cis-trans isomerase FKBP8		-	0
3D	CSGPLGIEGGIISNQQITASSTHR	1	O35474	O35474	Edil3	EGF-like repeat and discoidin I-like domain-containing protein 3		-	0
3D	DFGHVQFVGSYK	0	O35474	O35474	Edil3	EGF-like repeat and discoidin I-like domain-containing protein 3	1	-	0
3D	GLINAWTAAENDR	0	O35474	O35474	Edil3	EGF-like repeat and discoidin I-like domain-containing protein 3		-	0
3D	GLINAWTAAENDRWPWIQINLQR	1	O35474	O35474	Edil3	EGF-like repeat and discoidin I-like domain-containing protein 3	1	-	0
3D	GNVDNNTPYANSFTPPIK	3	O35474	O35474	Edil3	EGF-like repeat and discoidin I-like domain-containing protein 3		-	0
3D	MELLGCELSGCSEPLGMK	1	O35474	O35474	Edil3	EGF-like repeat and discoidin I-like domain-containing protein 3	1	-	0
3D	SGHIQDYQITASSVFR	0	O35474	O35474	Edil3	EGF-like repeat and discoidin I-like domain-containing protein 3	1	-	0
3D	TLNMDMFTWEPR	1	O35474	O35474	Edil3	EGF-like repeat and discoidin I-like domain-containing protein 3	1	-	0
3D	VFQGNFDNDTHR	0	O35474	O35474	Edil3	EGF-like repeat and discoidin I-like domain-containing protein 3		-	0
3D	VFQGNFDNDTHRK	0	O35474	O35474	Edil3	EGF-like repeat and discoidin I-like domain-containing protein 3		-	0
3D	VNAWTSGHNDQSQWLQVDLLVPTK	1	O35474	O35474	Edil3	EGF-like repeat and discoidin I-like domain-containing protein 3		-	0
3D	VTGIITQGAK	0	O35474	O35474	Edil3	EGF-like repeat and discoidin I-like domain-containing protein 3		-	0
3D	VTGVITQGAK	0	O35474	O35474	Edil3	EGF-like repeat and discoidin I-like domain-containing protein 3	1	-	0
3D	WPWIQINLQR	1	O35474	O35474	Edil3	EGF-like repeat and discoidin I-like domain-containing protein 3		-	0
3D	AQASEVLLEELQQSFSQAK	0	O35551	O35551	Rabep1	Rab GTPase-binding effector protein 1		-	0
3D	AQQQLEQEFNQK	0	O35551	O35551	Rabep1	Rab GTPase-binding effector protein 1	1	-	0
3D	ENLEETLQLEIENCKEEIASISSLK	0	O35551	O35551	Rabep1	Rab GTPase-binding effector protein 1		-	0
3D	LVSETEWNLLQK	0	O35551	O35551	Rabep1	Rab GTPase-binding effector protein 1		-	0
3D	YHQSGHEGVSSAVDK	0	O35566	O35566	Cd151	CD151 antigen		-	0
3D	AGVPMEVMGLMLGEFVDDYTVR	1	O35593	O35593	Psmd14	26S proteasome non-ATPase regulatory subunit 14	1	-	0
3D	AVAVVVDPIQSVK	1	O35593	O35593	Psmd14	26S proteasome non-ATPase regulatory subunit 14	1	0.53445	1
3D	AVEEEDKMTPEQLAIK	1	O35593	O35593	Psmd14	26S proteasome non-ATPase regulatory subunit 14		-	0
3D	QTTSNLGHLNKPSIQALIHGLNR	1	O35593	O35593	Psmd14	26S proteasome non-ATPase regulatory subunit 14		-	0
3D	SWMEGLTLQDYSEHCK	0	O35593	O35593	Psmd14	26S proteasome non-ATPase regulatory subunit 14	1	-	0
3D	VIDVFAMPQSGTGVSVEAVDPVFQAK	2	O35593	O35593	Psmd14	26S proteasome non-ATPase regulatory subunit 14	2	0.48321	1
3D	AQQEFAAGVFSNPAVR	1	O35609	O35609	Scamp3	Secretory carrier-associated membrane protein 3	1	1.1485	1
3D	ELQHVALGGAGTR	0	O35609	O35609	Scamp3	Secretory carrier-associated membrane protein 3		-	0
3D	NYGSYSTQASAAAATAELLK	0	O35609	O35609	Scamp3	Secretory carrier-associated membrane protein 3		-	0
3D	TAAANAAAGAAENAFR	0	O35609	O35609	Scamp3	Secretory carrier-associated membrane protein 3	2	-	0
3D	SLSIEIGHEVK	0	O35623	O35623	Bet1	BET1 homolog	1	-	0
3D	GPAEKGK	1	O35638	O35638	Stag2	Cohesin subunit SA-2		-	0
3D	HTDTDVLEACSK	0	O35638	O35638	Stag2	Cohesin subunit SA-2		-	0
3D	ITELFAVALPQLLAK	1	O35638	O35638	Stag2	Cohesin subunit SA-2		-	0
3D	SAMQSVVDDWIESYK	0	O35638	O35638	Stag2	Cohesin subunit SA-2		-	0
3D	ASIWVGPR	1	O35639	O35639	Anxa3	Annexin A3		-	0
3D	DAQILYNAGENK	0	O35639	O35639	Anxa3	Annexin A3		-	0
3D	DESLKVDEHLAK	0	O35639	O35639	Anxa3	Annexin A3		-	0
3D	DIEDSIKGELSGHFEDLLLAIVHCAR	0	O35639	O35639	Anxa3	Annexin A3		-	0
3D	DYPGFSPSVDAEAIR	2	O35639	O35639	Anxa3	Annexin A3		-	0
3D	GDLSGHFEHVMVALVTAPALFDAK	1	O35639	O35639	Anxa3	Annexin A3		-	0
3D	GELSGHFEDLLLAIVHCAR	0	O35639	O35639	Anxa3	Annexin A3		-	0
3D	GTGTDEDALIEILTTR	0	O35639	O35639	Anxa3	Annexin A3		-	0
3D	HYGYSLYSAIQSDTSGDYR	0	O35639	O35639	Anxa3	Annexin A3		-	0
3D	KDAQILYNAGENK	0	O35639	O35639	Anxa3	Annexin A3		-	0
3D	QYQAAYEQELK	0	O35639	O35639	Anxa3	Annexin A3		-	0
3D	QYQAAYEQELKDDLK	0	O35639	O35639	Anxa3	Annexin A3		-	0
3D	SLGDDISSETSGDFR	0	O35639	O35639	Anxa3	Annexin A3		-	0
3D	SLGDDISSETSGDFRK	0	O35639	O35639	Anxa3	Annexin A3		-	0
3D	VDEHLAK	0	O35639	O35639	Anxa3	Annexin A3		-	0
3D	WGTDEDKFTEVLCLR	0	O35639	O35639	Anxa3	Annexin A3		-	0
3D	APEVSQHVYQAYETILK	1	O35643	O35643	Ap1b1	AP-1 complex subunit beta-1		-	0
3D	DCPLNTEAASNK	1	O35643	O35643	Ap1b1	AP-1 complex subunit beta-1		-	0
3D	DIANENEAQFQIR	0	O35643	O35643	Ap1b1	AP-1 complex subunit beta-1		-	0
3D	DVSALFPDVVNCMQTDNLELK	1	O35643	O35643	Ap1b1	AP-1 complex subunit beta-1		-	0
3D	DVSALFPDVVNCMQTDNLELKK	1	O35643	O35643	Ap1b1	AP-1 complex subunit beta-1		-	0
3D	KPTETQELVQQVLSLATQDSDNPDLR	2	O35643	O35643	Ap1b1	AP-1 complex subunit beta-1	1	0.664	1
3D	LHDINAQLVEDQGFLDTLK	0	O35643	O35643	Ap1b1	AP-1 complex subunit beta-1	1	-	0
3D	LTNGIWVLAELR	0	O35643	O35643	Ap1b1	AP-1 complex subunit beta-1		-	0
3D	SQPDMAIMAVNTFVK	1	O35643	O35643	Ap1b1	AP-1 complex subunit beta-1	1	0.95503	1
3D	VNYVVQEAIVVIK	0	O35643	O35643	Ap1b1	AP-1 complex subunit beta-1		-	0
3D	YESVIATLCENLDSLDEPEAR	1	O35643	O35643	Ap1b1	AP-1 complex subunit beta-1		-	0
3D	AFVEFLTDEIK	0	O35658	O35658	C1qbp	Complement component 1 Q subcomponent-binding protein, mitochondrial	1	-	0
3D	AFVEFLTDEIKEEK	0	O35658	O35658	C1qbp	Complement component 1 Q subcomponent-binding protein, mitochondrial	2	-	0
3D	DTNYTLNTDSLDWALYDHLMDFLADR	0	O35658	O35658	C1qbp	Complement component 1 Q subcomponent-binding protein, mitochondrial		-	0
3D	EVSFQATGDSEWR	0	O35658	O35658	C1qbp	Complement component 1 Q subcomponent-binding protein, mitochondrial		-	0
3D	GVDNTFADELVELSTALEHQEYITFLEDLK	0	O35658	O35658	C1qbp	Complement component 1 Q subcomponent-binding protein, mitochondrial		-	0
3D	MSGDWELEVNGTEAK	0	O35658	O35658	C1qbp	Complement component 1 Q subcomponent-binding protein, mitochondrial	1	-	0
3D	TLVLDCHYPEDEIGHEDEAESDIFSIK	1	O35658	O35658	C1qbp	Complement component 1 Q subcomponent-binding protein, mitochondrial		-	0
3D	TTITTTTSSSTTVGSAR	0	O35682	O35682	Myadm	Myeloid-associated differentiation marker		-	0
3D	DAEDQEAQLK	0	O35685	O35685	Nudc	Nuclear migration protein nudC		-	0
3D	DVVVDIQR	0	O35685	O35685	Nudc	Nuclear migration protein nudC	1	-	0
3D	FMDQHPEMDFSK	1	O35685	O35685	Nudc	Nuclear migration protein nudC	2	1.6549	1
3D	KDAEDQEAQLK	0	O35685	O35685	Nudc	Nuclear migration protein nudC		-	0
3D	KINPENSK	1	O35685	O35685	Nudc	Nuclear migration protein nudC	1	1.7359	1
3D	LITQTFNHHNQLAQK	0	O35685	O35685	Nudc	Nuclear migration protein nudC	2	-	0
3D	LKPNLGNGADLPNYR	2	O35685	O35685	Nudc	Nuclear migration protein nudC	1	-	0
3D	LSDLDSETR	0	O35685	O35685	Nudc	Nuclear migration protein nudC	1	-	0
3D	VEESSWLIEDGK	0	O35685	O35685	Nudc	Nuclear migration protein nudC		-	0
3D	VVTVHLEK	0	O35685	O35685	Nudc	Nuclear migration protein nudC	1	-	0
3D	WTQTLAELDLAVPFR	1	O35685	O35685	Nudc	Nuclear migration protein nudC		-	0
3D	DLIQDQNMDEK	0	O35691	O35691	Pnn	Pinin	1	-	0
3D	FKQESTVATER	0	O35691	O35691	Pnn	Pinin	1	-	0
3D	IFGLLMGTLQK	0	O35691	O35691	Pnn	Pinin	1	-	0
3D	LEVQAEEER	0	O35691	O35691	Pnn	Pinin		-	0
3D	VELAQLQEEWNEHNAK	0	O35691	O35691	Pnn	Pinin	1	-	0
3D	GLPWSCSADEVQR	1	O35737	O35737	Hnrnph1	Heterogeneous nuclear ribonucleoprotein H;Heterogeneous nuclear ribonucleoprotein H, N-terminally processed	1	1.0558	1
3D	IQNGAQGIR	0	O35737	O35737	Hnrnph1	Heterogeneous nuclear ribonucleoprotein H;Heterogeneous nuclear ribonucleoprotein H, N-terminally processed		-	0
3D	MMLGAEGGEGFVVK	0	O35737	O35737	Hnrnph1	Heterogeneous nuclear ribonucleoprotein H;Heterogeneous nuclear ribonucleoprotein H, N-terminally processed		-	0
3D	SNNVEMDWVLK	0	O35737	O35737	Hnrnph1	Heterogeneous nuclear ribonucleoprotein H;Heterogeneous nuclear ribonucleoprotein H, N-terminally processed	1	-	0
3D	VTGEADVEFATHEDAVAAMSK	0	O35737	O35737	Hnrnph1	Heterogeneous nuclear ribonucleoprotein H;Heterogeneous nuclear ribonucleoprotein H, N-terminally processed		-	0
3D	YGDGGSTFQSTTGHCVHMR	0	O35737	O35737	Hnrnph1	Heterogeneous nuclear ribonucleoprotein H;Heterogeneous nuclear ribonucleoprotein H, N-terminally processed	3	-	0
3D	YVELFLNSTAGASGGAYEHR	0	O35737	O35737	Hnrnph1	Heterogeneous nuclear ribonucleoprotein H;Heterogeneous nuclear ribonucleoprotein H, N-terminally processed	1	-	0
3D	DKANMQHR	0	O35737;P70333	O35737	Hnrnph1;Hnrnph2	Heterogeneous nuclear ribonucleoprotein H;Heterogeneous nuclear ribonucleoprotein H, N-terminally processed;Heterogeneous nuclear ribonucleoprotein H2		-	0
3D	DLNYCFSGMSDHR	0	O35737;P70333	O35737	Hnrnph1;Hnrnph2	Heterogeneous nuclear ribonucleoprotein H;Heterogeneous nuclear ribonucleoprotein H, N-terminally processed;Heterogeneous nuclear ribonucleoprotein H2	1	-	0
3D	EGRPSGEAFVELESEDEVK	1	O35737;P70333	O35737	Hnrnph1;Hnrnph2	Heterogeneous nuclear ribonucleoprotein H;Heterogeneous nuclear ribonucleoprotein H, N-terminally processed;Heterogeneous nuclear ribonucleoprotein H2	1	0.98148	1
3D	HTGPNSPDTANDGFVR	2	O35737;P70333	O35737	Hnrnph1;Hnrnph2	Heterogeneous nuclear ribonucleoprotein H;Heterogeneous nuclear ribonucleoprotein H, N-terminally processed;Heterogeneous nuclear ribonucleoprotein H2	2	1.139	2
3D	STGEAFVQFASQEIAEK	0	O35737;P70333	O35737	Hnrnph1;Hnrnph2	Heterogeneous nuclear ribonucleoprotein H;Heterogeneous nuclear ribonucleoprotein H, N-terminally processed;Heterogeneous nuclear ribonucleoprotein H2	1	-	0
3D	VHIEIGPDGR	1	O35737;P70333;Q9Z2X1	O35737	Hnrnph1;Hnrnph2;Hnrnpf	Heterogeneous nuclear ribonucleoprotein H;Heterogeneous nuclear ribonucleoprotein H, N-terminally processed;Heterogeneous nuclear ribonucleoprotein H2;Heterogeneous nuclear ribonucleoprotein F;Heterogeneous nuclear ribonucleoprotein F, N-terminally processed	1	1.4122	1
3D	ATENDIYNFFSPLNPVR	2	O35737;Q9Z2X1	O35737	Hnrnph1;Hnrnpf	Heterogeneous nuclear ribonucleoprotein H;Heterogeneous nuclear ribonucleoprotein H, N-terminally processed;Heterogeneous nuclear ribonucleoprotein F;Heterogeneous nuclear ribonucleoprotein F, N-terminally processed	2	1.5317	2
3D	DAYQVILDGVK	0	O35841	O35841	Api5	Apoptosis inhibitor 5	1	-	0
3D	ELPQFATGENLPR	2	O35841	O35841	Api5	Apoptosis inhibitor 5		-	0
3D	EVEELILTESK	0	O35841	O35841	Api5	Apoptosis inhibitor 5	1	-	0
3D	ITNNINVLIK	0	O35841	O35841	Api5	Apoptosis inhibitor 5	1	-	0
3D	LLAEMSSFCGDMEK	0	O35841	O35841	Api5	Apoptosis inhibitor 5		-	0
3D	NYGILADATEQVGQHK	0	O35841	O35841	Api5	Apoptosis inhibitor 5	1	-	0
3D	VADILTQLLQTDDSAEFNLVNNALLSIFK	0	O35841	O35841	Api5	Apoptosis inhibitor 5		-	0
3D	VLEDVTGEEFVLFMK	0	O35841	O35841	Api5	Apoptosis inhibitor 5	1	-	0
3D	EVFGSGTACQVCPVHQILYEGK	1	O35855	O35855	Bcat2	Branched-chain-amino-acid aminotransferase, mitochondrial		-	0
3D	KPAPSQALLFGK	2	O35855	O35855	Bcat2	Branched-chain-amino-acid aminotransferase, mitochondrial		-	0
3D	LCLPDFDKQELLECIR	1	O35855	O35855	Bcat2	Branched-chain-amino-acid aminotransferase, mitochondrial		-	0
3D	LFRPWLNMDR	1	O35855	O35855	Bcat2	Branched-chain-amino-acid aminotransferase, mitochondrial		-	0
3D	LGGNYGPTVAVQR	1	O35855	O35855	Bcat2	Branched-chain-amino-acid aminotransferase, mitochondrial		-	0
3D	TFTDHMLMVEWNNK	0	O35855	O35855	Bcat2	Branched-chain-amino-acid aminotransferase, mitochondrial		-	0
3D	DQEELNPYAAWR	1	O35857	O35857	Timm44	Mitochondrial import inner membrane translocase subunit TIM44		-	0
3D	ELDESVLGQTGPYR	1	O35857	O35857	Timm44	Mitochondrial import inner membrane translocase subunit TIM44		-	0
3D	GFLSGLLDNIK	0	O35857	O35857	Timm44	Mitochondrial import inner membrane translocase subunit TIM44	1	-	0
3D	ILDISNVDLAMGK	0	O35857	O35857	Timm44	Mitochondrial import inner membrane translocase subunit TIM44		-	0
3D	KGFLSGLLDNIK	0	O35857	O35857	Timm44	Mitochondrial import inner membrane translocase subunit TIM44		-	0
3D	KLEESDALQEAR	0	O35857	O35857	Timm44	Mitochondrial import inner membrane translocase subunit TIM44	1	-	0
3D	TEMSEVLTEILR	0	O35857	O35857	Timm44	Mitochondrial import inner membrane translocase subunit TIM44	1	-	0
3D	VTDLLGGLFSK	0	O35857	O35857	Timm44	Mitochondrial import inner membrane translocase subunit TIM44		-	0
3D	AASGSGMAQK	0	O35864	O35864	Cops5	COP9 signalosome complex subunit 5		-	0
3D	GYKPPDEGPSEYQTIPLNK	4	O35864	O35864	Cops5	COP9 signalosome complex subunit 5	1	-	0
3D	LEQSEAQLGR	0	O35864	O35864	Cops5	COP9 signalosome complex subunit 5	1	-	0
3D	LLELLWNK	0	O35864	O35864	Cops5	COP9 signalosome complex subunit 5		-	0
3D	SGGNLEVMGLMLGK	0	O35864	O35864	Cops5	COP9 signalosome complex subunit 5	1	-	0
3D	TTIEAIHGLMSQVIK	0	O35864	O35864	Cops5	COP9 signalosome complex subunit 5	1	-	0
3D	TWELANNMQEAQSIDEIYK	0	O35864	O35864	Cops5	COP9 signalosome complex subunit 5		-	0
3D	VDGETMIIMDSFALPVEGTETR	1	O35864	O35864	Cops5	COP9 signalosome complex subunit 5		-	0
3D	VNAQAAAYEYMAAYIENAK	0	O35864	O35864	Cops5	COP9 signalosome complex subunit 5		-	0
3D	YWVNTLSSSSLLTNADYTTGQVFDLSEK	0	O35864	O35864	Cops5	COP9 signalosome complex subunit 5		-	0
3D	ETVDSFLDLLR	0	O35874	O35874	Slc1a4	Neutral amino acid transporter A		-	0
3D	GEQELQEVK	0	O35874	O35874	Slc1a4	Neutral amino acid transporter A		-	0
3D	TTTVVNVEGDALGAGILNHLNQK	0	O35874	O35874	Slc1a4	Neutral amino acid transporter A		-	0
3D	DIVVQETMEDIDK	0	O35887	O35887	Calu	Calumenin	1	-	0
3D	DRVHHEPQLSDK	1	O35887	O35887	Calu	Calumenin		-	0
3D	DWILPSDYDHAEAEAR	1	O35887	O35887	Calu	Calumenin	1	0.87418	1
3D	EEFTAFLHPEEYDYMK	1	O35887	O35887	Calu	Calumenin	2	0.87673	2
3D	EEFTAFLHPEEYDYMKDIVVQETMEDIDK	1	O35887	O35887	Calu	Calumenin	2	0.94787	2
3D	EEIVDKYDLFVGSQATDFGEALVR	0	O35887	O35887	Calu	Calumenin	5	-	0
3D	EQFVEFR	0	O35887	O35887	Calu	Calumenin	1	-	0
3D	GHDLNEDGLVSWEEYK	0	O35887	O35887	Calu	Calumenin	2	-	0
3D	HLVYESDQNK	0	O35887	O35887	Calu	Calumenin	1	-	0
3D	HLVYESDQNKDGK	0	O35887	O35887	Calu	Calumenin	1	-	0
3D	IDDDKDGFVTVDELK	0	O35887	O35887	Calu	Calumenin		-	0
3D	LTKEEIVDKYDLFVGSQATDFGEALVR	0	O35887	O35887	Calu	Calumenin	2	-	0
3D	MADKDGDLIATK	0	O35887	O35887	Calu	Calumenin	1	-	0
3D	MADKDGDLIATKEEFTAFLHPEEYDYMK	1	O35887	O35887	Calu	Calumenin		-	0
3D	MDKEETKDWILPSDYDHAEAEAR	1	O35887	O35887	Calu	Calumenin	3	0.85556	2
3D	NADGFIDLEEYIGDMYSHDGNADEPEWVK	1	O35887	O35887	Calu	Calumenin	1	0.97802	1
3D	SFDQLTPEESK	1	O35887	O35887	Calu	Calumenin		-	0
3D	SFDQLTPEESKER	1	O35887	O35887	Calu	Calumenin		-	0
3D	VHHEPQLSDK	1	O35887	O35887	Calu	Calumenin	2	0.97962	2
3D	VHNDAQNFDYDHDAFLGAEEAK	0	O35887	O35887	Calu	Calumenin		-	0
3D	YDLFVGSQATDFGEALVR	0	O35887	O35887	Calu	Calumenin		-	0
3D	LTDISVTDPEK	1	O35900	O35900	Lsm2	U6 snRNA-associated Sm-like protein LSm2		-	0
3D	NDLSICGTLHSVDQYLNIK	0	O35900	O35900	Lsm2	U6 snRNA-associated Sm-like protein LSm2	1	-	0
3D	YVQLPADEVDTQLLQDAAR	1	O35900	O35900	Lsm2	U6 snRNA-associated Sm-like protein LSm2	2	-	0
3D	VQQAPIEEHWIIECNDGVFQR	1	O35969	O35969	Gamt	Guanidinoacetate N-methyltransferase		-	0
3D	YTDITTMFEETQVPALQEAGFLK	1	O35969	O35969	Gamt	Guanidinoacetate N-methyltransferase		-	0
3D	APSDVGDDMSNK	1	O35988	O35988	Sdc4	Syndecan-4		-	0
3D	ELEENEVIPK	1	O35988	O35988	Sdc4	Syndecan-4		-	0
3D	ASFVTEVLAHSGSLEK	0	O54692	O54692	Zw10	Centromere/kinetochore protein zw10 homolog	1	-	0
3D	DSVVLTLLK	0	O54692	O54692	Zw10	Centromere/kinetochore protein zw10 homolog		-	0
3D	HLEEAQECLK	0	O54692	O54692	Zw10	Centromere/kinetochore protein zw10 homolog		-	0
3D	LGIVWQDVLPVNIYCK	1	O54692	O54692	Zw10	Centromere/kinetochore protein zw10 homolog		-	0
3D	QLLDLPLDADLEIGK	1	O54692	O54692	Zw10	Centromere/kinetochore protein zw10 homolog		-	0
3D	AHATTSNTVSK	0	O54724	O54724	Ptrf	Polymerase I and transcript release factor		-	0
3D	ATEEPSGTGSDELIK	1	O54724	O54724	Ptrf	Polymerase I and transcript release factor		-	0
3D	ATEMVEVGPEDDEVGAER	1	O54724	O54724	Ptrf	Polymerase I and transcript release factor		-	0
3D	ATEMVEVGPEDDEVGAERGEATDLLR	1	O54724	O54724	Ptrf	Polymerase I and transcript release factor		-	0
3D	IIGAVDQIQLTQAQLEER	0	O54724	O54724	Ptrf	Polymerase I and transcript release factor	2	-	0
3D	IREGEVEVLK	0	O54724	O54724	Ptrf	Polymerase I and transcript release factor		-	0
3D	KLEVNEAELLR	0	O54724	O54724	Ptrf	Polymerase I and transcript release factor		-	0
3D	LEVNEAELLR	0	O54724	O54724	Ptrf	Polymerase I and transcript release factor		-	0
3D	MEDVTLHIVERPYSGFPDASSEGPEPTQGEAR	4	O54724	O54724	Ptrf	Polymerase I and transcript release factor		-	0
3D	QAEMEGAVQSIQGELSK	0	O54724	O54724	Ptrf	Polymerase I and transcript release factor		-	0
3D	SDQVNGVLVLSLLDK	0	O54724	O54724	Ptrf	Polymerase I and transcript release factor		-	0
3D	SFTPDHVVYAR	1	O54724	O54724	Ptrf	Polymerase I and transcript release factor		-	0
3D	VMIYQDEVK	0	O54724	O54724	Ptrf	Polymerase I and transcript release factor	1	-	0
3D	GFELTFK	0	O54734	O54734	Ddost	Dolichyl-diphosphooligosaccharide--protein glycosyltransferase 48 kDa subunit	1	-	0
3D	LGYTHLYSSTQVSVRPLQHTQYER	1	O54734	O54734	Ddost	Dolichyl-diphosphooligosaccharide--protein glycosyltransferase 48 kDa subunit	1	0.58012	1
3D	LPDVYGVFQFK	1	O54734	O54734	Ddost	Dolichyl-diphosphooligosaccharide--protein glycosyltransferase 48 kDa subunit		-	0
3D	NTLLIAGLQAR	0	O54734	O54734	Ddost	Dolichyl-diphosphooligosaccharide--protein glycosyltransferase 48 kDa subunit		-	0
3D	SSLNPILFR	1	O54734	O54734	Ddost	Dolichyl-diphosphooligosaccharide--protein glycosyltransferase 48 kDa subunit		-	0
3D	TADDPSLSLIK	1	O54734	O54734	Ddost	Dolichyl-diphosphooligosaccharide--protein glycosyltransferase 48 kDa subunit	1	0.63803	1
3D	TAVIDHHNYDVSDLGQHTLIVADTENLLK	0	O54734	O54734	Ddost	Dolichyl-diphosphooligosaccharide--protein glycosyltransferase 48 kDa subunit	3	-	0
3D	TLVLLDNLNVR	0	O54734	O54734	Ddost	Dolichyl-diphosphooligosaccharide--protein glycosyltransferase 48 kDa subunit		-	0
3D	VGPVSHHR	1	O54734	O54734	Ddost	Dolichyl-diphosphooligosaccharide--protein glycosyltransferase 48 kDa subunit	1	0.73326	1
3D	VIFSGSLDFFSDAFFNSAVQK	0	O54734	O54734	Ddost	Dolichyl-diphosphooligosaccharide--protein glycosyltransferase 48 kDa subunit		-	0
3D	WVPFDGDDIQLEFVR	1	O54734	O54734	Ddost	Dolichyl-diphosphooligosaccharide--protein glycosyltransferase 48 kDa subunit	1	0.72959	1
3D	YSQTGNYELAVALSR	0	O54734	O54734	Ddost	Dolichyl-diphosphooligosaccharide--protein glycosyltransferase 48 kDa subunit		-	0
3D	ALDLLYGMVSK	0	O54774	O54774	Ap3d1	AP-3 complex subunit delta-1		-	0
3D	CSDATLLSSLLEEMK	0	O54774	O54774	Ap3d1	AP-3 complex subunit delta-1		-	0
3D	DECEVLKGEEEDHVDHDQER	0	O54774	O54774	Ap3d1	AP-3 complex subunit delta-1		-	0
3D	DLILQCLDDKDESIR	0	O54774	O54774	Ap3d1	AP-3 complex subunit delta-1		-	0
3D	DLSSPSQYDTGVALTGLSCFVTPDLAR	2	O54774	O54774	Ap3d1	AP-3 complex subunit delta-1		-	0
3D	EKLEDPDPGVQSAAVNVICELAR	2	O54774	O54774	Ap3d1	AP-3 complex subunit delta-1		-	0
3D	EQAADTEAAQEVTQLLVER	0	O54774	O54774	Ap3d1	AP-3 complex subunit delta-1		-	0
3D	ILIEDSDQNLK	0	O54774	O54774	Ap3d1	AP-3 complex subunit delta-1	1	-	0
3D	LEDPDPGVQSAAVNVICELAR	2	O54774	O54774	Ap3d1	AP-3 complex subunit delta-1	2	1.5284	2
3D	LLESGDLSMNSIK	0	O54774	O54774	Ap3d1	AP-3 complex subunit delta-1		-	0
3D	NMELNVLDSLNTK	0	O54774	O54774	Ap3d1	AP-3 complex subunit delta-1		-	0
3D	NYLSLAPLFFK	1	O54774	O54774	Ap3d1	AP-3 complex subunit delta-1	1	1.3702	1
3D	QEQANNPFYIK	1	O54774	O54774	Ap3d1	AP-3 complex subunit delta-1		-	0
3D	SIQGHHVCLLVK	0	O54774	O54774	Ap3d1	AP-3 complex subunit delta-1		-	0
3D	VDGISMSFQNLLAK	0	O54774	O54774	Ap3d1	AP-3 complex subunit delta-1		-	0
3D	VTTLPGHIQAVYVQNVVK	1	O54774	O54774	Ap3d1	AP-3 complex subunit delta-1		-	0
3D	YQDAPGVEHIPVVQIDLSVPLK	3	O54774	O54774	Ap3d1	AP-3 complex subunit delta-1		-	0
3D	FIAVEQEFFR	0	O54782	O54782	Man2b2	Epididymis-specific alpha-mannosidase		-	0
3D	HLYEAGEDPVLSRPATVDLK	2	O54782	O54782	Man2b2	Epididymis-specific alpha-mannosidase		-	0
3D	LVPVMNDCYILLFDQDTNMLHSIQDR	1	O54782	O54782	Man2b2	Epididymis-specific alpha-mannosidase		-	0
3D	LWWDGVASEQQK	0	O54782	O54782	Man2b2	Epididymis-specific alpha-mannosidase		-	0
3D	NMYTEHLR	0	O54782	O54782	Man2b2	Epididymis-specific alpha-mannosidase		-	0
3D	NYYPMVQSAFIEDDK	1	O54782	O54782	Man2b2	Epididymis-specific alpha-mannosidase		-	0
3D	SGVALQHGPVVLLK	1	O54782	O54782	Man2b2	Epididymis-specific alpha-mannosidase		-	0
3D	TPHVLWPWGCDK	2	O54782	O54782	Man2b2	Epididymis-specific alpha-mannosidase		-	0
3D	TSSDLNSQQVLYSDNNGYQMQR	0	O54782	O54782	Man2b2	Epididymis-specific alpha-mannosidase		-	0
3D	WAVSEVQHHDAITGTESPK	1	O54782	O54782	Man2b2	Epididymis-specific alpha-mannosidase		-	0
3D	HLVSPEALDLLDK	1	O54833	O54833	Csnk2a2	Casein kinase II subunit alpha	1	-	0
3D	LIDWGLAEFYHPAQEYNVR	1	O54833	O54833	Csnk2a2	Casein kinase II subunit alpha	1	2.323	1
3D	QLYQILTDFDIR	0	O54833	O54833	Csnk2a2	Casein kinase II subunit alpha		-	0
3D	TPALVFEYINNTDFK	1	O54833	O54833	Csnk2a2	Casein kinase II subunit alpha		-	0
3D	VLGTDELYGYLK	0	O54833	O54833	Csnk2a2	Casein kinase II subunit alpha	1	-	0
3D	YSEVFEAINITNNER	0	O54833	O54833	Csnk2a2	Casein kinase II subunit alpha		-	0
3D	AAQLPNDVVLQIMELCGATR	1	O54916	O54916	Reps1	RalBP1-associated Eps domain-containing protein 1		-	0
3D	TVASAATANEIR	0	O54916	O54916	Reps1	RalBP1-associated Eps domain-containing protein 1		-	0
3D	APCVSESQSAGAGPANAATQGK	2	O54931	O54931	Akap2	A-kinase anchor protein 2		-	0
3D	AVLTVVKDEDHGILDQFSR	0	O54931	O54931	Akap2	A-kinase anchor protein 2		-	0
3D	DEDHGILDQFSR	0	O54931	O54931	Akap2	A-kinase anchor protein 2		-	0
3D	HLDGIEHTKEDVVTEQIDFSAAR	0	O54931	O54931	Akap2	A-kinase anchor protein 2		-	0
3D	LWAEDGEFTSAR	0	O54931	O54931	Akap2	A-kinase anchor protein 2	1	-	0
3D	NLMQTLMEDYETHK	0	O54931	O54931	Akap2	A-kinase anchor protein 2	1	-	0
3D	SVNVSLTQEELDSGLDELSVR	0	O54931	O54931	Akap2	A-kinase anchor protein 2	1	-	0
3D	TLSMIEEEIR	0	O54931	O54931	Akap2	A-kinase anchor protein 2		-	0
3D	VRPSEEMIELEK	1	O54931	O54931	Akap2	A-kinase anchor protein 2	1	-	0
3D	KLEAELLQIEER	0	O54941	O54941	Smarce1	SWI/SNF-related matrix-associated actin-dependent regulator of chromatin subfamily E member 1	1	-	0
3D	SQSSMAPEEEQVANK	1	O54941	O54941	Smarce1	SWI/SNF-related matrix-associated actin-dependent regulator of chromatin subfamily E member 1		-	0
3D	LPVIDPESGNTLYILTHK	2	O54950	O54950	Prkag1	5-AMP-activated protein kinase subunit gamma-1	1	1.1599	1
3D	FDVINLAAEK	0	O54950;Q91WG5	O54950	Prkag1;Prkag2	5-AMP-activated protein kinase subunit gamma-1;5-AMP-activated protein kinase subunit gamma-2	1	-	0
3D	AYVVLGQFLVLK	0	O54962	O54962	Banf1	Barrier-to-autointegration factor;Barrier-to-autointegration factor, N-terminally processed	1	-	0
3D	DFVAEPMGEKPVGSLAGIGDVLSK	2	O54962	O54962	Banf1	Barrier-to-autointegration factor;Barrier-to-autointegration factor, N-terminally processed		-	0
3D	HRDFVAEPMGEKPVGSLAGIGDVLSK	2	O54962	O54962	Banf1	Barrier-to-autointegration factor;Barrier-to-autointegration factor, N-terminally processed		-	0
3D	ESVLIISTDPAHNISDAFDQK	1	O54984	O54984	Asna1	ATPase Asna1	1	1.1428	1
3D	GMNFSVVVFDTAPTGHTLR	1	O54984	O54984	Asna1	ATPase Asna1	1	1.0087	1
3D	LEETLPVIR	1	O54984	O54984	Asna1	ATPase Asna1	1	1.0019	1
3D	LLNFPTIVER	1	O54984	O54984	Asna1	ATPase Asna1	1	0.97031	1
3D	TTCSCSLAVQLSK	0	O54984	O54984	Asna1	ATPase Asna1	1	-	0
3D	VNTFSALLLEPYKPPSTQ	3	O54984	O54984	Asna1	ATPase Asna1		-	0
3D	YLDQMEDLYEDFHIVK	0	O54984	O54984	Asna1	ATPase Asna1	2	-	0
3D	ALGSEGEAAATEVDLER	0	O54988	O54988	Slk	STE20-like serine/threonine-protein kinase		-	0
3D	EAAIWELEER	0	O54988	O54988	Slk	STE20-like serine/threonine-protein kinase		-	0
3D	ILNEKPTTDGPEK	2	O54988	O54988	Slk	STE20-like serine/threonine-protein kinase		-	0
3D	LEQEHTNR	0	O54988	O54988	Slk	STE20-like serine/threonine-protein kinase	1	-	0
3D	SEEELEDYMVEIDILASCDHPNIVK	1	O54988	O54988	Slk	STE20-like serine/threonine-protein kinase	1	1.1133	1
3D	SSEVGTDEALDDTQK	0	O54988	O54988	Slk	STE20-like serine/threonine-protein kinase		-	0
3D	CHLLVEHETQK	0	O54988;O55098	O54988	Slk;Stk10	STE20-like serine/threonine-protein kinase;Serine/threonine-protein kinase 10	1	-	0
3D	AEIELYLQK	0	O54998	O54998	Fkbp7	Peptidyl-prolyl cis-trans isomerase FKBP7		-	0
3D	GDLLNAHYDGYLAK	0	O54998	O54998	Fkbp7	Peptidyl-prolyl cis-trans isomerase FKBP7		-	0
3D	GLDIAMMDMCPGEK	1	O54998	O54998	Fkbp7	Peptidyl-prolyl cis-trans isomerase FKBP7		-	0
3D	KGDLLNAHYDGYLAK	0	O54998	O54998	Fkbp7	Peptidyl-prolyl cis-trans isomerase FKBP7	2	-	0
3D	KNDHNGDGFISPK	1	O54998	O54998	Fkbp7	Peptidyl-prolyl cis-trans isomerase FKBP7		-	0
3D	NDHNGDGFISPK	1	O54998	O54998	Fkbp7	Peptidyl-prolyl cis-trans isomerase FKBP7		-	0
3D	EALKDEYDDLSDLTPAQQETLSDWDSQFTFK	1	O55022	O55022	Pgrmc1	Membrane-associated progesterone receptor component 1		-	0
3D	FYGPEGPYGVFAGR	2	O55022	O55022	Pgrmc1	Membrane-associated progesterone receptor component 1	1	0.87887	1
3D	GDQPGASGDNDDDEPPPLPR	5	O55022	O55022	Pgrmc1	Membrane-associated progesterone receptor component 1		-	0
3D	KFYGPEGPYGVFAGR	2	O55022	O55022	Pgrmc1	Membrane-associated progesterone receptor component 1		-	0
3D	ADPWQECMDYAVILAR	1	O55023	O55023	Impa1	Inositol monophosphatase 1		-	0
3D	EIEIIPLQR	1	O55023	O55023	Impa1	Inositol monophosphatase 1		-	0
3D	NEMDVMIK	0	O55023	O55023	Impa1	Inositol monophosphatase 1		-	0
3D	SLLVTELGSSR	0	O55023	O55023	Impa1	Inositol monophosphatase 1		-	0
3D	SSPADLVTVTDQK	1	O55023	O55023	Impa1	Inositol monophosphatase 1		-	0
3D	AAESLADPTEYENLFPGLK	2	O55029	O55029	Copb2	Coatomer subunit beta	1	0.76938	1
3D	AMGDTEIKDGER	0	O55029	O55029	Copb2	Coatomer subunit beta		-	0
3D	CQFSLAQECLHHAQDYGGLLLLATASGNASMVNK	0	O55029	O55029	Copb2	Coatomer subunit beta		-	0
3D	DMGSCEIYPQTIQHNPNGR	2	O55029	O55029	Copb2	Coatomer subunit beta	1	-	0
3D	DNNQFASASLDR	0	O55029	O55029	Copb2	Coatomer subunit beta	1	-	0
3D	EAFVVEEWVK	0	O55029	O55029	Copb2	Coatomer subunit beta	1	-	0
3D	FELALQLGELK	0	O55029	O55029	Copb2	Coatomer subunit beta	1	-	0
3D	GSNNVALGYDEGSIIVK	0	O55029	O55029	Copb2	Coatomer subunit beta	1	-	0
3D	GVNCIDYYSGGDKPYLISGADDR	1	O55029	O55029	Copb2	Coatomer subunit beta	1	0.87195	1
3D	HSEVQQANLK	0	O55029	O55029	Copb2	Coatomer subunit beta	1	-	0
3D	IAYQLAVEAESEQK	0	O55029	O55029	Copb2	Coatomer subunit beta		-	0
3D	KNWVVTGADDMQIR	0	O55029	O55029	Copb2	Coatomer subunit beta	1	-	0
3D	LDACLELLIR	0	O55029	O55029	Copb2	Coatomer subunit beta	2	-	0
3D	LESTLNYGMER	0	O55029	O55029	Copb2	Coatomer subunit beta	1	-	0
3D	LPEAAFLAR	1	O55029	O55029	Copb2	Coatomer subunit beta		-	0
3D	NNVAFMSYFLQGK	0	O55029	O55029	Copb2	Coatomer subunit beta	1	-	0
3D	NWVVTGADDMQIR	0	O55029	O55029	Copb2	Coatomer subunit beta	1	-	0
3D	QLAELAISK	0	O55029	O55029	Copb2	Coatomer subunit beta		-	0
3D	QQALTVSTDPEHR	1	O55029	O55029	Copb2	Coatomer subunit beta	1	0.86907	1
3D	SFGSAQEFAWAHDSSEYAIR	0	O55029	O55029	Copb2	Coatomer subunit beta	2	-	0
3D	SFKPDFGAESIYGGFLLGVR	1	O55029	O55029	Copb2	Coatomer subunit beta	1	1.0439	1
3D	SVDLHPTEPWMLASLYNGSVCVWNHETQTLVK	2	O55029	O55029	Copb2	Coatomer subunit beta	1	0.99703	1
3D	SVNGLAFYDWENTELIR	0	O55029	O55029	Copb2	Coatomer subunit beta		-	0
3D	TCVQTLEGHAQNVSCASFHPELPIIITGSEDGTVR	2	O55029	O55029	Copb2	Coatomer subunit beta	1	1.1082	1
3D	TFEVCDLPVR	1	O55029	O55029	Copb2	Coatomer subunit beta	1	0.92364	1
3D	TMYLLGYIPK	1	O55029	O55029	Copb2	Coatomer subunit beta	1	-	0
3D	VAHFLEK	0	O55029	O55029	Copb2	Coatomer subunit beta		-	0
3D	VFNYNTLER	0	O55029	O55029	Copb2	Coatomer subunit beta		-	0
3D	VHMFEAHSDYIR	0	O55029	O55029	Copb2	Coatomer subunit beta	3	-	0
3D	VLAAQETHEGVTEDGIEDAFEVLGEIQEIVK	0	O55029	O55029	Copb2	Coatomer subunit beta	1	-	0
3D	VWCVASLR	0	O55029	O55029	Copb2	Coatomer subunit beta		-	0
3D	VWQLGSSSPNFTLEGHEK	1	O55029	O55029	Copb2	Coatomer subunit beta	2	1.0465	2
3D	FFDDDLLVSTSK	0	O55057	O55057	Pde6d	Retinal rod rhodopsin-sensitive cGMP 3,5-cyclic phosphodiesterase subunit delta		-	0
3D	ILWQGTEDLSVPGVEHEAR	1	O55057	O55057	Pde6d	Retinal rod rhodopsin-sensitive cGMP 3,5-cyclic phosphodiesterase subunit delta		-	0
3D	AEEEVGNSQR	0	O55091	O55091	Impact	Protein IMPACT		-	0
3D	NFTNTPDESTK	1	O55091	O55091	Impact	Protein IMPACT		-	0
3D	QTFLQDCEDDGETAAGGR	0	O55091	O55091	Impact	Protein IMPACT		-	0
3D	STFQAHVAPVVCPEQVK	2	O55091	O55091	Impact	Protein IMPACT		-	0
3D	EALKEFDFLVTSEEGDNESR	0	O55106	O55106	Strn	Striatin	1	-	0
3D	SELTDSASVLDNFK	0	O55106	O55106	Strn	Striatin		-	0
3D	AGPNIYELR	1	O55125	O55125	Nipsnap1	Protein NipSnap homolog 1	1	0.57205	1
3D	DSEGSWFR	0	O55125	O55125	Nipsnap1	Protein NipSnap homolog 1		-	0
3D	GWDENVYYTVPLVR	1	O55125	O55125	Nipsnap1	Protein NipSnap homolog 1	1	-	0
3D	IQFHNVKPECLDAYNSLTEAVLPK	2	O55125	O55125	Nipsnap1	Protein NipSnap homolog 1		-	0
3D	KDAHSTLLSK	0	O55125	O55125	Nipsnap1	Protein NipSnap homolog 1		-	0
3D	LHLDEDYPCSLVGNWNTWYGEQDQAVHLWR	1	O55125	O55125	Nipsnap1	Protein NipSnap homolog 1	2	0.83063	2
3D	NQLLLEFSFWNEPQPR	2	O55125	O55125	Nipsnap1	Protein NipSnap homolog 1		-	0
3D	KDAHSNLLAK	0	O55126	O55126	Gbas	Protein NipSnap homolog 2		-	0
3D	QYPCTLVGTWNTWYGEQDQAVHLWR	1	O55126	O55126	Gbas	Protein NipSnap homolog 2		-	0
3D	YEGGYPALTEVMNK	1	O55126	O55126	Gbas	Protein NipSnap homolog 2		-	0
3D	FQIGDYLDIAITPPNR	2	O55128	O55128	Sap18	Histone deacetylase complex subunit SAP18	1	-	0
3D	GNVPSSELQIYTWMDATLK	1	O55128	O55128	Sap18	Histone deacetylase complex subunit SAP18		-	0
3D	GTDDSMTLQSQK	0	O55128	O55128	Sap18	Histone deacetylase complex subunit SAP18		-	0
3D	KGTDDSMTLQSQK	0	O55128	O55128	Sap18	Histone deacetylase complex subunit SAP18	2	-	0
3D	ADTLTPEECQQFK	1	O55131	O55131	2020-09-07	Septin-7	1	1.1033	1
3D	ADTLTPEECQQFKK	1	O55131	O55131	2020-09-07	Septin-7		-	0
3D	DRLPLAVVGSNTIIEVNGK	1	O55131	O55131	2020-09-07	Septin-7	1	1.0346	1
3D	DVTNNVHYENYR	0	O55131	O55131	2020-09-07	Septin-7	1	-	0
3D	EGGVQLLLTIVDTPGFGDAVDNSNCWQPVIDYIDSK	2	O55131	O55131	2020-09-07	Septin-7		-	0
3D	FEDYLNAESR	0	O55131	O55131	2020-09-07	Septin-7	1	-	0
3D	ILEQQNSSR	0	O55131	O55131	2020-09-07	Septin-7	1	-	0
3D	IYEFPETDDEEENK	1	O55131	O55131	2020-09-07	Septin-7	1	1.1775	1
3D	IYEFPETDDEEENKLVK	1	O55131	O55131	2020-09-07	Septin-7	2	0.99044	2
3D	KLAAVTYNGVDNNK	0	O55131	O55131	2020-09-07	Septin-7	1	-	0
3D	KMEMEMEQVFEMK	0	O55131	O55131	2020-09-07	Septin-7	1	-	0
3D	LAAVTYNGVDNNK	0	O55131	O55131	2020-09-07	Septin-7	1	-	0
3D	LKDSEAELQR	0	O55131	O55131	2020-09-07	Septin-7		-	0
3D	LPLAVVGSNTIIEVNGK	1	O55131	O55131	2020-09-07	Septin-7	1	1.2742	1
3D	MEMEMEQVFEMK	0	O55131	O55131	2020-09-07	Septin-7	1	-	0
3D	NLEAQHK	0	O55131	O55131	2020-09-07	Septin-7	1	-	0
3D	NLEGYVGFANLPNQVYR	1	O55131	O55131	2020-09-07	Septin-7	2	1.0448	1
3D	QYPWGVAEVENGEHCDFTILR	1	O55131	O55131	2020-09-07	Septin-7	1	1.1648	1
3D	SPLAQMEEER	1	O55131	O55131	2020-09-07	Septin-7		-	0
3D	SPLAQMEEERR	1	O55131	O55131	2020-09-07	Septin-7	1	1.1603	1
3D	STLINSLFLTDLYSPEYPGPSHR	3	O55131	O55131	2020-09-07	Septin-7	2	0.88564	2
3D	SVNCGTMAQPK	1	O55131	O55131	2020-09-07	Septin-7		-	0
3D	TVQVEQSK	0	O55131	O55131	2020-09-07	Septin-7	1	-	0
3D	VQCCLYFIAPSGHGLKPLDIEFMK	2	O55131	O55131	2020-09-07	Septin-7	2	0.78667	2
3D	THMQDLK	0	O55131;P28661	O55131	Sept7;Sept4	Septin-7;Septin-4	1	-	0
3D	GFEFTLMVVGESGLGK	0	O55131;P42208	O55131	Sept7;Sept2	Septin-7;Septin-2		-	0
3D	VNIIPLIAK	1	O55131;Q9DA97;Q8C650	O55131	Sept7;Sept14;Sept10	Septin-7;Septin-14;Septin-10	2	1.0467	2
3D	ASFENNCEVGCFAK	0	O55135	O55135	Eif6	Eukaryotic translation initiation factor 6		-	0
3D	ETEEILADVLK	0	O55135	O55135	Eif6	Eukaryotic translation initiation factor 6		-	0
3D	HGLLVPNNTTDQELQHIR	1	O55135	O55135	Eif6	Eukaryotic translation initiation factor 6		-	0
3D	LSALGNVTTCNDYVALVHPDLDRETEEILADVLK	1	O55135	O55135	Eif6	Eukaryotic translation initiation factor 6	1	0.81172	1
3D	QTVADQVLVGSYCVFSNQGGLVHPK	1	O55135	O55135	Eif6	Eukaryotic translation initiation factor 6		-	0
3D	TSIEDQDELSSLLQVPLVAGTVNR	1	O55135	O55135	Eif6	Eukaryotic translation initiation factor 6	2	1.958	2
3D	AHGNSGMVR	0	O55142	O55142	Rpl35a	60S ribosomal protein L35a		-	0
3D	DETEFYLGK	0	O55142	O55142	Rpl35a	60S ribosomal protein L35a	1	-	0
3D	IEGVYAR	0	O55142	O55142	Rpl35a	60S ribosomal protein L35a		-	0
3D	NNTVTPGGKPNK	2	O55142	O55142	Rpl35a	60S ribosomal protein L35a	2	0.80148	2
3D	AKDIVPGDIVEIAVGDK	1	O55143	O55143	Atp2a2	Sarcoplasmic/endoplasmic reticulum calcium ATPase 2		-	0
3D	AKDIVPGDIVEIAVGDKVPADIR	2	O55143	O55143	Atp2a2	Sarcoplasmic/endoplasmic reticulum calcium ATPase 2		-	0
3D	AMGVVVATGVNTEIGK	0	O55143	O55143	Atp2a2	Sarcoplasmic/endoplasmic reticulum calcium ATPase 2		-	0
3D	CHQYDGLVELATICALCNDSALDYNEAK	0	O55143	O55143	Atp2a2	Sarcoplasmic/endoplasmic reticulum calcium ATPase 2	1	-	0
3D	CLALATHDNPLK	1	O55143	O55143	Atp2a2	Sarcoplasmic/endoplasmic reticulum calcium ATPase 2		-	0
3D	CLALATHDNPLKR	1	O55143	O55143	Atp2a2	Sarcoplasmic/endoplasmic reticulum calcium ATPase 2		-	0
3D	DIVPGDIVEIAVGDKVPADIR	2	O55143	O55143	Atp2a2	Sarcoplasmic/endoplasmic reticulum calcium ATPase 2		-	0
3D	EEMHLEDSANFIK	0	O55143	O55143	Atp2a2	Sarcoplasmic/endoplasmic reticulum calcium ATPase 2	1	-	0
3D	EFDELSPSAQR	1	O55143	O55143	Atp2a2	Sarcoplasmic/endoplasmic reticulum calcium ATPase 2		-	0
3D	EWGSGSDTLR	0	O55143	O55143	Atp2a2	Sarcoplasmic/endoplasmic reticulum calcium ATPase 2		-	0
3D	IEVASSVK	0	O55143	O55143	Atp2a2	Sarcoplasmic/endoplasmic reticulum calcium ATPase 2	1	-	0
3D	IGIFGQDEDVTSK	0	O55143	O55143	Atp2a2	Sarcoplasmic/endoplasmic reticulum calcium ATPase 2		-	0
3D	IRDEMVATEQER	0	O55143	O55143	Atp2a2	Sarcoplasmic/endoplasmic reticulum calcium ATPase 2	2	-	0
3D	ISLPVILMDETLK	1	O55143	O55143	Atp2a2	Sarcoplasmic/endoplasmic reticulum calcium ATPase 2	1	0.90515	1
3D	IVEFLQSFDEITAMTGDGVNDAPALK	1	O55143	O55143	Atp2a2	Sarcoplasmic/endoplasmic reticulum calcium ATPase 2	1	-	0
3D	IVEFLQSFDEITAMTGDGVNDAPALKK	1	O55143	O55143	Atp2a2	Sarcoplasmic/endoplasmic reticulum calcium ATPase 2		-	0
3D	KSEIGIAMGSGTAVAK	0	O55143	O55143	Atp2a2	Sarcoplasmic/endoplasmic reticulum calcium ATPase 2		-	0
3D	MFILDKVEGDTCSLNEFSITGSTYAPIGEVQK	1	O55143	O55143	Atp2a2	Sarcoplasmic/endoplasmic reticulum calcium ATPase 2		-	0
3D	NYLEQPGK	1	O55143	O55143	Atp2a2	Sarcoplasmic/endoplasmic reticulum calcium ATPase 2		-	0
3D	NYLEQPGKECVQPATK	2	O55143	O55143	Atp2a2	Sarcoplasmic/endoplasmic reticulum calcium ATPase 2		-	0
3D	RIGIFGQDEDVTSK	0	O55143	O55143	Atp2a2	Sarcoplasmic/endoplasmic reticulum calcium ATPase 2		-	0
3D	SEIGIAMGSGTAVAK	0	O55143	O55143	Atp2a2	Sarcoplasmic/endoplasmic reticulum calcium ATPase 2		-	0
3D	SMSVYCTPNKPSR	2	O55143	O55143	Atp2a2	Sarcoplasmic/endoplasmic reticulum calcium ATPase 2	2	0.99711	2
3D	TGTLTTNQMSVCR	0	O55143	O55143	Atp2a2	Sarcoplasmic/endoplasmic reticulum calcium ATPase 2	1	-	0
3D	TVEEVLGHFGVNESTGLSLEQVK	0	O55143	O55143	Atp2a2	Sarcoplasmic/endoplasmic reticulum calcium ATPase 2	2	-	0
3D	TVEEVLGHFGVNESTGLSLEQVKK	0	O55143	O55143	Atp2a2	Sarcoplasmic/endoplasmic reticulum calcium ATPase 2		-	0
3D	VEGDTCSLNEFSITGSTYAPIGEVQKDDKPVK	2	O55143	O55143	Atp2a2	Sarcoplasmic/endoplasmic reticulum calcium ATPase 2		-	0
3D	VGEATETALTCLVEK	0	O55143	O55143	Atp2a2	Sarcoplasmic/endoplasmic reticulum calcium ATPase 2	1	-	0
3D	WGSNELPAEEGK	1	O55143	O55143	Atp2a2	Sarcoplasmic/endoplasmic reticulum calcium ATPase 2		-	0
3D	YETNLTFVGCVGMLDPPR	2	O55143	O55143	Atp2a2	Sarcoplasmic/endoplasmic reticulum calcium ATPase 2		-	0
3D	LDEFGEQLSK	0	O55143;Q8R429	O55143	Atp2a2;Atp2a1	Sarcoplasmic/endoplasmic reticulum calcium ATPase 2;Sarcoplasmic/endoplasmic reticulum calcium ATPase 1		-	0
3D	NAENAIEALK	0	O55143;Q8R429	O55143	Atp2a2;Atp2a1	Sarcoplasmic/endoplasmic reticulum calcium ATPase 2;Sarcoplasmic/endoplasmic reticulum calcium ATPase 1		-	0
[truncated: 99,759 more rows]

## Sheet: Mouse AZC Sites
Time-point	Proteins	Leading proteins	Protein	Protein names	Gene names	AZC Peptides	Position in peptide	Intensity
3D	A0A0N4SUJ3	A0A0N4SUJ3	A0A0N4SUJ3			GENEAGLPNMSLQGKK	8	213600000
3D	A0A1B0GT42	A0A1B0GT42	A0A1B0GT42			QAADCPLLVPFLK	6	133230000
3D	B2RPU8;Q9D1L0	B2RPU8	B2RPU8	Coiled-coil-helix-coiled-coil-helix domain-containing protein 2	Zbed5;Chchd2	RAPAAQPPAAAAPSAVGSPAAAPR	19	24121000
3D	B2RTN3	B2RTN3	B2RTN3		Zscan5b	ATNVPPDSPVR	5	0
3D	B2RTN3	B2RTN3	B2RTN3		Zscan5b	ATNVPPDSPVR	6	0
3D	B9EJA2	B9EJA2	B9EJA2	Cortactin-binding protein 2	Cttnbp2	TPGAARVDRGNPPPIPPK	2	45805000
3D	B9EJA2	B9EJA2	B9EJA2	Cortactin-binding protein 2	Cttnbp2	TPGAARVDRGNPPPIPPK	12	45805000
3D	B9EJA2	B9EJA2	B9EJA2	Cortactin-binding protein 2	Cttnbp2	TPGAARVDRGNPPPIPPK	13	45805000
3D	B9EJA2	B9EJA2	B9EJA2	Cortactin-binding protein 2	Cttnbp2	TPGAARVDRGNPPPIPPK	14	45805000
3D	B9EJA2	B9EJA2	B9EJA2	Cortactin-binding protein 2	Cttnbp2	TPGAARVDRGNPPPIPPK	16	45805000
3D	C0HKE9;C0HKE8;C0HKE7;C0HKE6;C0HKE5;C0HKE4;C0HKE3;C0HKE2;C0HKE1;Q8CGP6;Q8CGP7;Q8CGP5;Q8BFU2;Q8CGP4;Q8R1M2;F8WIX8;Q64523;Q6GSS7	C0HKE9;Q8R1M2	C0HKE9	Histone H2A type 1-H;Histone H2A type 1-K;Histone H2A type 1-F;Histone H2A type 3;Histone H2A;Histone H2A.J;Histone H2A type 2-C;Histone H2A type 2-A	Hist1h2ah;Hist1h2ak;Hist1h2af;Hist3h2a;Hist1h2aa;H2afj;Hist1h2al;Hist2h2ac;Hist2h2aa1	VTIAQGGVLPNIQAVLLPK	10	552940000
3D	C0HKE9;C0HKE8;C0HKE7;C0HKE6;C0HKE5;C0HKE4;C0HKE3;C0HKE2;C0HKE1;Q8CGP6;Q8CGP7;Q8CGP5;Q8BFU2;Q8CGP4;Q8R1M2;F8WIX8;Q64523;Q6GSS7	C0HKE9;Q8R1M2	C0HKE9	Histone H2A type 1-H;Histone H2A type 1-K;Histone H2A type 1-F;Histone H2A type 3;Histone H2A;Histone H2A.J;Histone H2A type 2-C;Histone H2A type 2-A	Hist1h2ah;Hist1h2ak;Hist1h2af;Hist3h2a;Hist1h2aa;H2afj;Hist1h2al;Hist2h2ac;Hist2h2aa1	VTIAQGGVLPNIQAVLLPK	18	828010000
3D	D3YTM9	D3YTM9	D3YTM9		Gm6569	MASPCSGDLSPTGLAPPPVTTPGPAAPPAPR	4	87789000
3D	D3YTM9	D3YTM9	D3YTM9		Gm6569	MASPCSGDLSPTGLAPPPVTTPGPAAPPAPR	24	0
3D	D3YTM9	D3YTM9	D3YTM9		Gm6569	MASPCSGDLSPTGLAPPPVTTPGPAAPPAPR	27	0
3D	D3YTM9	D3YTM9	D3YTM9		Gm6569	MASPCSGDLSPTGLAPPPVTTPGPAAPPAPR	28	0
3D	D3YTM9	D3YTM9	D3YTM9		Gm6569	MASPCSGDLSPTGLAPPPVTTPGPAAPPAPR	30	0
3D	D3YWC7	D3YWC7	D3YWC7		Fam47e	MAECGQRLQPTTLAPRLLR	15	0
3D	E9PYB0	E9PYB0	E9PYB0		Ahnak2	GEVSAPDLEVSLPGVEVDIQAPGAK	6	0
3D	E9PYB0	E9PYB0	E9PYB0		Ahnak2	GEVSAPDLEVSLPGVEVDIQAPGAK	13	0
3D	E9PYB0	E9PYB0	E9PYB0		Ahnak2	LPEGQLPEAELPAAQAAAAAGAGLK	2	42912000
3D	E9PZB3;Q9CXW4;E9PYL9	E9PZB3;Q9CXW4	Q9CXW4	60S ribosomal protein L11	Gm5093;Rpl11;Gm10036	VLEQLTGQTPVFSK	10	69533000
3D	E9PZF0;Q01768	E9PZF0	E9PZF0	Nucleoside diphosphate kinase;Nucleoside diphosphate kinase B	Gm20390;Nme2	DRPFFPGLVK	6	54030000
3D	E9PZF0;Q01768	E9PZF0	E9PZF0	Nucleoside diphosphate kinase;Nucleoside diphosphate kinase B	Gm20390;Nme2	EIHLWFKPEELIDYK	8	52173000
3D	E9PZF0;Q01768;P15532	E9PZF0;P15532	E9PZF0	Nucleoside diphosphate kinase;Nucleoside diphosphate kinase B;Nucleoside diphosphate kinase A	Gm20390;Nme2;Nme1	VMLGETNPADSKPGTIR	8	186920000
3D	E9Q309	E9Q309	E9Q309		Cep350	LPEMIRPQSAISSLR	2	33761000
3D	E9Q309	E9Q309	E9Q309		Cep350	LPEMIRPQSAISSLR	7	33761000
3D	E9Q3K0	E9Q3K0	E9Q3K0		Gm6588	MESQGQSYPK	9	33609000
3D	E9Q3T0	E9Q3T0	E9Q3T0		Gm10073	ALANVNIGSLICNVGAGGPAPAAGAAPAGGAALSTAAAPAEEK	27	74732000
3D	E9Q3T0	E9Q3T0	E9Q3T0		Gm10073	ALANVNIGSLICNVGAGGPAPAAGAAPAGGAALSTAAAPAEEK	39	74732000
3D	E9Q616	E9Q616	E9Q616		Ahnak	AEGPEVDVNLPK	11	243310000
3D	E9Q616	E9Q616	E9Q616		Ahnak	APDVQLNAPDVDVHGPEWNLK	2	83538000
3D	E9Q616	E9Q616	E9Q616		Ahnak	DIDITSPEFMIK	7	29363000
3D	E9Q616	E9Q616	E9Q616		Ahnak	FGVSAGLDGQIPEVGLSVSAPESSVGHK	12	54014000
3D	E9Q616	E9Q616	E9Q616		Ahnak	GEGPDVDVSLPK	11	36910000
3D	E9Q616	E9Q616	E9Q616		Ahnak	GGVTGSPEASISGSK	7	22994000
3D	E9Q616	E9Q616	E9Q616		Ahnak	GPGVDLPSVDLSMPK	7	22719000
3D	E9Q616	E9Q616	E9Q616		Ahnak	GPSVDVEVPDVDLECPDAK	2	88764000
3D	E9Q616	E9Q616	E9Q616		Ahnak	GPSVDVEVPDVDLECPDAK	9	63267000
3D	E9Q616	E9Q616	E9Q616		Ahnak	IKGDVPSVGLEGPNIDLQGPEGK	20	77905000
3D	E9Q616	E9Q616	E9Q616		Ahnak	LDANIPEVAVEGPEGK	6	36936000
3D	E9Q616	E9Q616	E9Q616		Ahnak	LDVNAPDIDVHGPEGK	13	48170000
3D	E9Q616	E9Q616	E9Q616		Ahnak	LPQFGISTPGSDLDINIK	9	104430000
3D	E9Q616	E9Q616	E9Q616		Ahnak	LPSGSGPASPTTGSAVDIR	7	0
3D	E9Q616	E9Q616	E9Q616		Ahnak	MDINAPDMDVQGPDWHLK	6	82911000
3D	E9Q616	E9Q616	E9Q616		Ahnak	VDIDVPDVDVHGPDWHLK	13	245400000
3D	E9Q616	E9Q616	E9Q616		Ahnak	VDINAPDVDVQGPDWHLK	6	72266000
3D	E9Q616	E9Q616	E9Q616		Ahnak	VDISAPDVDVQGPDWHLK	6	82094000
3D	E9Q616	E9Q616	E9Q616		Ahnak	VQANLDTPDINIEGPEAK	8	0
3D	E9Q7C4	E9Q7C4	E9Q7C4		Prr14l	YPKEESLCHSLK	2	112800000
3D	E9Q7L6	E9Q7L6	E9Q7L6		Foxn2	MGPVIGMTPDKR	3	0
3D	E9Q9U8	E9Q9U8	E9Q9U8		Ccdc74a	CLILSPMPAAER	6	33963000
3D	E9QA15	E9QA15	E9QA15		Cald1	ASGDKEAEGAPQVEAGK	11	32471000
3D	E9QA15	E9QA15	E9QA15		Cald1	QKEFDPTITDGSLSGPSR	6	89433000
3D	E9QA15	E9QA15	E9QA15		Cald1	EFDPTITDGSLSGPSR	14	143480000
3D	E9QA15	E9QA15	E9QA15		Cald1	GSVFSAPSASGTPNK	7	141040000
3D	E9QA15	E9QA15	E9QA15		Cald1	GSVFSAPSASGTPNK	13	101470000
3D	E9QAZ2;Q9CZM2	E9QAZ2	E9QAZ2	Ribosomal protein L15;60S ribosomal protein L15	Gm10020;Rpl15	FFEVILIDPFHK	9	0
3D	F6SVV1;P62082	F6SVV1	F6SVV1	40S ribosomal protein S7	Gm9493;Rps7	AIIIFVPVPQLK	9	21788000
3D	F6SVV1;P62082	F6SVV1	F6SVV1	40S ribosomal protein S7	Gm9493;Rps7	TLTAVHDAILEDLVFPSEIVGK	16	114830000
3D	G3UXK4	G3UXK4	G3UXK4		Gm20481	MVGPEPEAPLGAWAPKPPAPGAPAPWYSPLMMGLHTR	4	0
3D	G3UXK4	G3UXK4	G3UXK4		Gm20481	MVGPEPEAPLGAWAPKPPAPGAPAPWYSPLMMGLHTR	6	0
3D	G3UXK4	G3UXK4	G3UXK4		Gm20481	MVGPEPEAPLGAWAPKPPAPGAPAPWYSPLMMGLHTR	9	0
3D	G3UXK4	G3UXK4	G3UXK4		Gm20481	MVGPEPEAPLGAWAPKPPAPGAPAPWYSPLMMGLHTR	23	0
3D	J3QMS2	J3QMS2	J3QMS2		1700014D04Rik	FLKNVMPAQKR	7	0
3D	L7N215	L7N215	L7N215		Vmn2r51	MKLGKISPYLPHGR	8	28409000
3D	L7N215	L7N215	L7N215		Vmn2r51	MKLGKISPYLPHGR	11	28409000
3D	O08638;Q6URW6;Q8VDD5	O08638;Q6URW6;Q8VDD5	Q8VDD5	Myosin-11;Myosin-14;Myosin-9	Myh11;Myh14;Myh9	QLLQANPILEAFGNAK	7	194420000
3D	O08638;Q8VDD5	O08638;Q8VDD5	Q8VDD5	Myosin-11;Myosin-9	Myh11;Myh9	NTDQASMPDNTAAQK	8	102550000
3D	O08709	O08709	O08709	Peroxiredoxin-6	Prdx6	PGGLLLGDEAPNFEANTTIGR	1	34691000
3D	O35074	O35074	O35074	Prostacyclin synthase	Ptgis	LLLFPFLSPQKDPEIYTEPEVFK	5	38619000
3D	O35737;P70333	O35737;P70333	O35737	Heterogeneous nuclear ribonucleoprotein H;Heterogeneous nuclear ribonucleoprotein H, N-terminally processed;Heterogeneous nuclear ribonucleoprotein H2	Hnrnph1;Hnrnph2	HTGPNSPDTANDGFVR	7	47690000
3D	O35737;Q9Z2X1	O35737;Q9Z2X1	O35737	Heterogeneous nuclear ribonucleoprotein H;Heterogeneous nuclear ribonucleoprotein H, N-terminally processed;Heterogeneous nuclear ribonucleoprotein F;Heterogeneous nuclear ribonucleoprotein F, N-terminally processed	Hnrnph1;Hnrnpf	ATENDIYNFFSPLNPVR	12	0
3D	O35737;Q9Z2X1	O35737;Q9Z2X1	O35737	Heterogeneous nuclear ribonucleoprotein H;Heterogeneous nuclear ribonucleoprotein H, N-terminally processed;Heterogeneous nuclear ribonucleoprotein F;Heterogeneous nuclear ribonucleoprotein F, N-terminally processed	Hnrnph1;Hnrnpf	ATENDIYNFFSPLNPVR	15	69880000
3D	O35887	O35887	O35887	Calumenin	Calu	EEFTAFLHPEEYDYMK	9	95546000
3D	O35887	O35887	O35887	Calumenin	Calu	NADGFIDLEEYIGDMYSHDGNADEPEWVK	25	38554000
3D	O35887	O35887	O35887	Calumenin	Calu	VHHEPQLSDK	5	153080000
3D	O54724	O54724	O54724	Polymerase I and transcript release factor	Ptrf	ATEEPSGTGSDELIK	5	74172000
3D	O54724	O54724	O54724	Polymerase I and transcript release factor	Ptrf	MEDVTLHIVERPYSGFPDASSEGPEPTQGEAR	26	61634000
3D	O54962	O54962	O54962	Barrier-to-autointegration factor;Barrier-to-autointegration factor, N-terminally processed	Banf1	DFVAEPMGEKPVGSLAGIGDVLSK	11	30160000
3D	O55103	O55103	O55103	Periaxin	Prx	MPEMAVPDVR	2	66623000
3D	O55103	O55103	O55103	Periaxin	Prx	MPEMAVPDVR	7	66623000
3D	O55131	O55131	O55131	Septin-7	44081	STLINSLFLTDLYSPEYPGPSHR	15	0
3D	O55142	O55142	O55142	60S ribosomal protein L35a	Rpl35a	NNTVTPGGKPNK	6	14078000
3D	O55237	O55237	O55237	CD70 antigen	Cd70	MPEEGRPCPWVR	2	105040000
3D	O55237	O55237	O55237	CD70 antigen	Cd70	MPEEGRPCPWVR	7	105040000
3D	O70251	O70251	O70251	Elongation factor 1-beta	Eef1b	SYIEGYVPSQADVAVFEAVSGPPPADLCHALR	8	45867000
3D	O70251	O70251	O70251	Elongation factor 1-beta	Eef1b	TPAGLQVLNDYLADK	2	89374000
3D	O70475	O70475	O70475	UDP-glucose 6-dehydrogenase	Ugdh	EADLVFISVNTPTK	12	21205000
3D	O70475	O70475	O70475	UDP-glucose 6-dehydrogenase	Ugdh	INAWNSPTLPIYEPGLK	14	28543000
3D	O88342	O88342	O88342	WD repeat-containing protein 1	Wdr1	AHDGGIYAISWSPDSTHLLSASGDK	13	34524000
3D	O88342	O88342	O88342	WD repeat-containing protein 1	Wdr1	GPVTDVAYSHDGAFLAVCDASK	2	47746000
3D	O88569	O88569	O88569	Heterogeneous nuclear ribonucleoproteins A2/B1	Hnrnpa2b1	GGGGNFGPGPGSNFR	8	100440000
3D	O88569	O88569	O88569	Heterogeneous nuclear ribonucleoproteins A2/B1	Hnrnpa2b1	GGGGNFGPGPGSNFR	10	167170000
3D	O88569	O88569	O88569	Heterogeneous nuclear ribonucleoproteins A2/B1	Hnrnpa2b1	NMGGPYGGGNYGPGGSGGSGGYGGR	13	61224000
3D	O88643	O88643	O88643	Serine/threonine-protein kinase PAK 1	Pak1	DTGTLNHGSKPLPPNPEEKKK	11	35861000
3D	O88643	O88643	O88643	Serine/threonine-protein kinase PAK 1	Pak1	DTGTLNHGSKPLPPNPEEKKK	13	35861000
3D	O88643	O88643	O88643	Serine/threonine-protein kinase PAK 1	Pak1	DTGTLNHGSKPLPPNPEEKKK	14	35861000
3D	O88643	O88643	O88643	Serine/threonine-protein kinase PAK 1	Pak1	DTGTLNHGSKPLPPNPEEKKK	16	35861000
3D	O89017	O89017	O89017	Legumain	Lgmn	DYTGEDVTPENFLAVLR	9	21858000
3D	O89091	O89091	O89091	Krueppel-like factor 10	Klf10	MELISEKPREGMHPWDK	8	8874100
3D	P02468	P02468	P02468	Laminin subunit gamma-1	Lamc1	LNTFGDEVFNEPK	12	24182000
3D	P05063;P05064	P05063;P05064	P05064	Fructose-bisphosphate aldolase C;Fructose-bisphosphate aldolase A	Aldoc;Aldoa	YASICQQNGIVPIVEPEILPDGDHDLKR	12	208270000
3D	P05063;P05064	P05063;P05064	P05064	Fructose-bisphosphate aldolase C;Fructose-bisphosphate aldolase A	Aldoc;Aldoa	YASICQQNGIVPIVEPEILPDGDHDLKR	16	515650000
3D	P05063;P05064	P05063;P05064	P05064	Fructose-bisphosphate aldolase C;Fructose-bisphosphate aldolase A	Aldoc;Aldoa	YASICQQNGIVPIVEPEILPDGDHDLKR	20	83403000
3D	P05064	P05064	P05064	Fructose-bisphosphate aldolase A	Aldoa	IGEHTPSALAIME-VLAR	6	371280000
3D	P05064	P05064	P05064	Fructose-bisphosphate aldolase A	Aldoa	YTPSGQSGAAASESLFISNHAY	3	33228000
3D	P05064;A6ZI46	P05064	P05064	Fructose-bisphosphate aldolase A;Fructose-bisphosphate aldolase	Aldoa;Aldoart1	ALSDHHVYLEGTLLKPNMVTPGHACTQK	21	324490000
3D	P05064;A6ZI46	P05064	P05064	Fructose-bisphosphate aldolase A;Fructose-bisphosphate aldolase	Aldoa;Aldoart1	GVVPLAGTNGETTTQGLDGLSER	4	281100000
3D	P05213;P68368	P05213;P68368	P05213	Tubulin alpha-1B chain;Tubulin alpha-4A chain	Tuba1b;Tuba4a	SIQFVDWCPTGFK	9	93604000
3D	P05213;P68368;P68369;P05214	P05213;P68368;P68369	P68369	Tubulin alpha-1B chain;Tubulin alpha-4A chain;Tubulin alpha-1A chain;Tubulin alpha-3 chain	Tuba1b;Tuba4a;Tuba1a;Tuba3a	AYHEQLSVAEITNACFEPANQMVK	18	160540000
3D	P05213;P68368;P68369;P05214;P68373	P05213;P68368;P68369;P68373	P68369	Tubulin alpha-1B chain;Tubulin alpha-4A chain;Tubulin alpha-1A chain;Tubulin alpha-3 chain;Tubulin alpha-1C chain	Tuba1b;Tuba4a;Tuba1a;Tuba3a;Tuba1c	IHFPLATYAPVISAEK	4	29671000
3D	P05213;P68368;P68369;P05214;P68373;Q9JJZ2	P05213;P68368;P68369;P68373	P68369	Tubulin alpha-1B chain;Tubulin alpha-4A chain;Tubulin alpha-1A chain;Tubulin alpha-3 chain;Tubulin alpha-1C chain;Tubulin alpha-8 chain	Tuba1b;Tuba4a;Tuba1a;Tuba3a;Tuba1c;Tuba8	FDGALNVDLTEFQTNLVPYPR	18	68522000
3D	P05213;P68368;P68369;P05214;P68373;Q9JJZ2	P05213;P68368;P68369;P68373	P68369	Tubulin alpha-1B chain;Tubulin alpha-4A chain;Tubulin alpha-1A chain;Tubulin alpha-3 chain;Tubulin alpha-1C chain;Tubulin alpha-8 chain	Tuba1b;Tuba4a;Tuba1a;Tuba3a;Tuba1c;Tuba8	FDGALNVDLTEFQTNLVPYPR	20	68522000
3D	P05213;P68368;P68369;P05214;P68373;Q9JJZ2	P05213;P68368;P68369;P68373	P68369	Tubulin alpha-1B chain;Tubulin alpha-4A chain;Tubulin alpha-1A chain;Tubulin alpha-3 chain;Tubulin alpha-1C chain;Tubulin alpha-8 chain	Tuba1b;Tuba4a;Tuba1a;Tuba3a;Tuba1c;Tuba8	VGINYQPPTVVPGGDLAK	7	209290000
3D	P05213;P68368;P68369;P05214;P68373;Q9JJZ2	P05213;P68368;P68369;P68373	P68369	Tubulin alpha-1B chain;Tubulin alpha-4A chain;Tubulin alpha-1A chain;Tubulin alpha-3 chain;Tubulin alpha-1C chain;Tubulin alpha-8 chain	Tuba1b;Tuba4a;Tuba1a;Tuba3a;Tuba1c;Tuba8	VGINYQPPTVVPGGDLAK	8	144630000
3D	P05213;P68369;P05214;P68373	P05213;P68369;P68373	P68369	Tubulin alpha-1B chain;Tubulin alpha-1A chain;Tubulin alpha-3 chain;Tubulin alpha-1C chain	Tuba1b;Tuba1a;Tuba3a;Tuba1c	ECISIHVGQAGVQIGNACWELYCLEHGIQPDGQMPSDK	35	91034000
3D	P05213;P68369;P68373	P05213;P68369;P68373	P68369	Tubulin alpha-1B chain;Tubulin alpha-1A chain;Tubulin alpha-1C chain	Tuba1b;Tuba1a;Tuba1c	AVFVDLEPTVIDEVR	8	320380000
3D	P06151	P06151	P06151	L-lactate dehydrogenase A chain	Ldha	DQLIVNLLKEEQAPQNK	14	55100000
3D	P06151	P06151	P06151	L-lactate dehydrogenase A chain	Ldha	LGVHALSCHGWVLGEHGDSSVPVWSGVNVAGVSLK	22	179020000
3D	P06151	P06151	P06151	L-lactate dehydrogenase A chain	Ldha	SLNPELGTDADKEQWK	4	172960000
3D	P06745	P06745	P06745	Glucose-6-phosphate isomerase	Gpi	TLASLSPETSLFIIASK	7	110840000
3D	P07356	P07356	P07356	Annexin A2	Anxa2	LSLEGDHSTPPSAYGSVKPYTNFDAER	10	231860000
3D	P07356	P07356	P07356	Annexin A2	Anxa2	LSLEGDHSTPPSAYGSVKPYTNFDAER	11	93611000
3D	P07356	P07356	P07356	Annexin A2	Anxa2	TPAQYDASELK	2	202910000
3D	P07901	P07901	P07901	Heat shock protein HSP 90-alpha	Hsp90aa1	APFDLFENR	2	138000000
3D	P07901	P07901	P07901	Heat shock protein HSP 90-alpha	Hsp90aa1	KHGLEVIYMIEPIDEYCVQQLK	12	236060000
3D	P07901	P07901	P07901	Heat shock protein HSP 90-alpha	Hsp90aa1	KHLEINPDHSIIETLR	7	364500000
3D	P07901	P07901	P07901	Heat shock protein HSP 90-alpha	Hsp90aa1	HSQFIGYPITLFVEK	8	219700000
3D	P07901	P07901	P07901	Heat shock protein HSP 90-alpha	Hsp90aa1	NPDDITNEEYGEFYK	2	107000000
3D	P07901	P07901	P07901	Heat shock protein HSP 90-alpha	Hsp90aa1	TDTGEPMGR	6	103260000
3D	P08003	P08003	P08003	Protein disulfide-isomerase A4	Pdia4	EVSQPDWTPPPEVTLSLTK	10	0
3D	P08003	P08003	P08003	Protein disulfide-isomerase A4	Pdia4	EVSQPDWTPPPEVTLSLTK	11	0
3D	P08003	P08003	P08003	Protein disulfide-isomerase A4	Pdia4	YGIVDYMIEQSGPPSK	14	71924000
3D	P08046	P08046	P08046	Early growth response protein 1	Egr1	LPPITYTGR	3	5832900000
3D	P08113	P08113	P08113	Endoplasmin	Hsp90b1	EFEPLLNWMK	4	262180000
3D	P08113	P08113	P08113	Endoplasmin	Hsp90b1	GVVDSDDLPLNVSR	9	269780000
3D	P08113	P08113	P08113	Endoplasmin	Hsp90b1	KGYEVIYLTEPVDEYCIQALPEFDGK	11	225440000
3D	P08113	P08113	P08113	Endoplasmin	Hsp90b1	GYEVIYLTEPVDEYCIQALPEFDGK	20	153720000
3D	P08113	P08113	P08113	Endoplasmin	Hsp90b1	LTESPCALVASQYGWSGNMER	5	32119000
3D	P08113	P08113	P08113	Endoplasmin	Hsp90b1	SILFVPTSAPR	6	176040000
3D	P08113	P08113	P08113	Endoplasmin	Hsp90b1	VFITDDFHDMMPK	12	166270000
3D	P08121	P08121	P08121	Collagen alpha-1(III) chain	Col3a1	GETGPAGPSGAPGPAGAR	14	14513000
3D	P08121	P08121	P08121	Collagen alpha-1(III) chain	Col3a1	GLPGPPGIKGPAGMPGFPGMK	3	0
3D	P08121	P08121	P08121	Collagen alpha-1(III) chain	Col3a1	GLPGPPGIKGPAGMPGFPGMK	5	0
3D	P08121	P08121	P08121	Collagen alpha-1(III) chain	Col3a1	GLPGPPGIKGPAGMPGFPGMK	6	0
3D	P08121	P08121	P08121	Collagen alpha-1(III) chain	Col3a1	GLPGPPGIKGPAGMPGFPGMK	18	0
3D	P08121	P08121	P08121	Collagen alpha-1(III) chain	Col3a1	SGEYWVDPNQGCK	8	32670000
3D	P08121	P08121	P08121	Collagen alpha-1(III) chain	Col3a1	SGGFSPYYGDDPMDFK	6	56808000
3D	P08121	P08121	P08121	Collagen alpha-1(III) chain	Col3a1	SGGFSPYYGDDPMDFK	12	43322000
3D	P08249	P08249	P08249	Malate dehydrogenase, mitochondrial	Mdh2	LTLYDIAHTPGVAADLSHIETR	10	222140000
3D	P08249	P08249	P08249	Malate dehydrogenase, mitochondrial	Mdh2	VAVLGASGGIGQPLSLLLK	13	45268000
3D	P08249	P08249	P08249	Malate dehydrogenase, mitochondrial	Mdh2	VDFPQDQLATLTGR	4	74655000
3D	P09103	P09103	P09103	Protein disulfide-isomerase	P4hb	HNQLPLVIEFTEQTAPK	5	73526000
3D	P09103	P09103	P09103	Protein disulfide-isomerase	P4hb	IKPHLMSQEVPEDWDKQPVK	3	60651000
3D	P09103	P09103	P09103	Protein disulfide-isomerase	P4hb	IKPHLMSQEVPEDWDKQPVK	11	171710000
3D	P09103	P09103	P09103	Protein disulfide-isomerase	P4hb	IKPHLMSQEVPEDWDKQPVK	18	137260000
3D	P09103	P09103	P09103	Protein disulfide-isomerase	P4hb	KEECPAVR	5	87380000
3D	P09103	P09103	P09103	Protein disulfide-isomerase	P4hb	YKPESDELTAEK	3	327720000
3D	P09411	P09411	P09411	Phosphoglycerate kinase 1	Pgk1	AHSSMVGVNLPQK	11	152010000
3D	P09411	P09411	P09411	Phosphoglycerate kinase 1	Pgk1	ALESPERPFLAILGGAK	5	283410000
3D	P09411	P09411	P09411	Phosphoglycerate kinase 1	Pgk1	ALESPERPFLAILGGAK	8	321180000
3D	P09411	P09411	P09411	Phosphoglycerate kinase 1	Pgk1	DCVGPEVENACANPAAGTVILLENLR	5	225980000
3D	P09411	P09411	P09411	Phosphoglycerate kinase 1	Pgk1	DCVGPEVENACANPAAGTVILLENLR	14	332870000
3D	P09411	P09411	P09411	Phosphoglycerate kinase 1	Pgk1	ITLPVDFVTADKFDENAK	4	67396000
3D	P09411	P09411	P09411	Phosphoglycerate kinase 1	Pgk1	QIVWNGPVGVFEWEAFAR	7	111070000
3D	P09411	P09411	P09411	Phosphoglycerate kinase 1	Pgk1	SVVLMSHLGRPDGVPMPDKYSLEPVAAELK	15	161080000
3D	P09411	P09411	P09411	Phosphoglycerate kinase 1	Pgk1	SVVLMSHLGRPDGVPMPDKYSLEPVAAELK	17	74363000
3D	P09411	P09411	P09411	Phosphoglycerate kinase 1	Pgk1	YSLEPVAAELK	5	170030000
3D	P09411	P09411	P09411	Phosphoglycerate kinase 1	Pgk1	TGQATVASGIPAGWMGLDCGTESSKK	11	274790000
3D	P09411	P09411	P09411	Phosphoglycerate kinase 1	Pgk1	VLPGVDALSNV	3	156090000
3D	P10107	P10107	P10107	Annexin A1	Anxa1	GGPGSAVSPYPSFNVSSDVAALHK	3	195490000
3D	P10107	P10107	P10107	Annexin A1	Anxa1	TPAQFDADELR	2	69329000
3D	P10126	P10126	P10126	Elongation factor 1-alpha 1	Eef1a1	DGSASGTTLLEALDCILPPTRPTDKPLR	18	0
3D	P10126	P10126	P10126	Elongation factor 1-alpha 1	Eef1a1	DGSASGTTLLEALDCILPPTRPTDKPLR	19	134150000
3D	P10126	P10126	P10126	Elongation factor 1-alpha 1	Eef1a1	KDGSASGTTLLEALDCILPPTRPTDKPLR	23	148180000
3D	P10126	P10126	P10126	Elongation factor 1-alpha 1	Eef1a1	DGSASGTTLLEALDCILPPTRPTDKPLR	26	92963000
3D	P10126	P10126	P10126	Elongation factor 1-alpha 1	Eef1a1	KIGYNPDTVAFVPISGWNGDNMLEPSANMPWFK	6	51013000
3D	P10126	P10126	P10126	Elongation factor 1-alpha 1	Eef1a1	MDSTEPPYSQK	6	58280000
3D	P10126	P10126	P10126	Elongation factor 1-alpha 1	Eef1a1	NDPPMEAAGFTAQVIILNHPGQISAGYAPVLDCHTAHIACK	4	210100000
3D	P10126	P10126	P10126	Elongation factor 1-alpha 1	Eef1a1	NDPPMEAAGFTAQVIILNHPGQISAGYAPVLDCHTAHIACK	20	187230000
3D	P10126	P10126	P10126	Elongation factor 1-alpha 1	Eef1a1	SGDAAIVDMVPGKPMCVESFSDYPPLGR	11	408460000
3D	P10126	P10126	P10126	Elongation factor 1-alpha 1	Eef1a1	SGDAAIVDMVPGKPMCVESFSDYPPLGR	24	339680000
3D	P10126	P10126	P10126	Elongation factor 1-alpha 1	Eef1a1	SGDAAIVDMVPGKPMCVESFSDYPPLGR	25	339680000
3D	P10126	P10126	P10126	Elongation factor 1-alpha 1	Eef1a1	VETGVLKPGMVVTFAPVNVTTEVK	16	649240000
3D	P10126	P10126	P10126	Elongation factor 1-alpha 1	Eef1a1	YYVTIIDAPGHR	9	204750000
3D	P10126;P62631	P10126;P62631	P10126	Elongation factor 1-alpha 1;Elongation factor 1-alpha 2	Eef1a1;Eef1a2	IGGIGTVPVGR	8	298280000
3D	P10605	P10605	P10605	Cathepsin B;Cathepsin B light chain;Cathepsin B heavy chain	Ctsb	EQWSNCPTIGQIR	7	158630000
3D	P10649;F6Y363;P15626;Q8R5I6	P10649;P15626	P15626	Glutathione S-transferase Mu 1;Glutathione S-transferase Mu 2	Gstm1;Gm6665;Gstm2;Gstm4	LGLDFPNLPYLIDGSHK	6	71843000
3D	P11087	P11087	P11087	Collagen alpha-1(I) chain	Col1a1	DGEAGAQGAPGPAGPAGER	10	48908000
3D	P11087	P11087	P11087	Collagen alpha-1(I) chain	Col1a1	DGEAGAQGAPGPAGPAGER	12	26978000
3D	P11087	P11087	P11087	Collagen alpha-1(I) chain	Col1a1	DGEAGAQGAPGPAGPAGER	15	38114000
3D	P11087	P11087	P11087	Collagen alpha-1(I) chain	Col1a1	GETGPAGPAGPIGPAGAR	5	0
3D	P11087	P11087	P11087	Collagen alpha-1(I) chain	Col1a1	NGDRGETGPAGPAGPIGPAGAR	12	0
3D	P11087	P11087	P11087	Collagen alpha-1(I) chain	Col1a1	GLTGSPGSPGPDGK	9	34503000
3D	P11499	P11499	P11499	Heat shock protein HSP 90-beta	Hsp90ab1	GFEVVYMTEPIDEYCVQQLK	10	85755000
3D	P11499	P11499	P11499	Heat shock protein HSP 90-beta	Hsp90ab1	KHLEINPDHPIVETLR	7	100310000
3D	P11499	P11499	P11499	Heat shock protein HSP 90-beta	Hsp90ab1	HLEINPDHPIVETLR	9	313980000
3D	P11499	P11499	P11499	Heat shock protein HSP 90-beta	Hsp90ab1	HSQFIGYPITLYLEK	8	83506000
3D	P11499	P11499	P11499	Heat shock protein HSP 90-beta	Hsp90ab1	NPDDITQEEYGEFYK	2	0
3D	P11983	P11983	P11983	T-complex protein 1 subunit alpha	Tcp1	SQIESMLINGYALNCVVGSQGMPK	23	0
3D	P12382	P12382	P12382	ATP-dependent 6-phosphofructokinase, liver type	Pfkl	SNFSLAILNVGAPAAGMNAAVR	13	16486000
3D	P12382	P12382	P12382	ATP-dependent 6-phosphofructokinase, liver type	Pfkl	VFANAPDSACVIGLR	6	46662000
3D	P13020	P13020	P13020	Gelsolin	Gsn	SQHVQVEEGSEPDAFWEALGGK	12	107380000
3D	P13020;CON__Q3SX14	P13020	P13020	Gelsolin	Gsn	QTQVSVLPEGGETPLFK	8	89832000
3D	P13020;CON__Q3SX14	P13020	P13020	Gelsolin	Gsn	QTQVSVLPEGGETPLFK	14	58062000
3D	P14152	P14152	P14152	Malate dehydrogenase, cytoplasmic	Mdh1	NVIIWGNHSSTQYPDVNHAK	14	52825000
3D	P14206	P14206	P14206	40S ribosomal protein SA	Rpsa	ADHQPLTEASYVNLPTIALCNTDSPLR	5	54841000
3D	P14206	P14206	P14206	40S ribosomal protein SA	Rpsa	ADHQPLTEASYVNLPTIALCNTDSPLR	15	38962000
3D	P14206	P14206	P14206	40S ribosomal protein SA	Rpsa	ADHQPLTEASYVNLPTIALCNTDSPLR	25	43662000
3D	P14206	P14206	P14206	40S ribosomal protein SA	Rpsa	AIVAIENPADVSVISSR	8	0
3D	P14211	P14211	P14211	Calreticulin	Calr	IDDPTDSKPEDWDKPEHIPDPDAK	4	79361000
3D	P14211	P14211	P14211	Calreticulin	Calr	IDDPTDSKPEDWDKPEHIPDPDAK	9	78149000
3D	P14211	P14211	P14211	Calreticulin	Calr	IDDPTDSKPEDWDKPEHIPDPDAK	15	278260000
3D	P14211	P14211	P14211	Calreticulin	Calr	AKIDDPTDSKPEDWDKPEHIPDPDAK	21	0
3D	P14211	P14211	P14211	Calreticulin	Calr	CKDDEFTHLYTLIVRPDNTYEVK	16	44957000
3D	P14211	P14211	P14211	Calreticulin	Calr	DMHGDSEYNIMFGPDICGPGTK	14	197340000
3D	P14211	P14211	P14211	Calreticulin	Calr	IDNSQVESGSLEDDWDFLPPKK	19	147990000
3D	P14211	P14211	P14211	Calreticulin	Calr	IDNSQVESGSLEDDWDFLPPKK	20	86303000
3D	P14211	P14211	P14211	Calreticulin	Calr	IKDPDAAKPEDWDER	4	132560000
3D	P14211	P14211	P14211	Calreticulin	Calr	IKDPDAAKPEDWDER	9	298510000
3D	P14211	P14211	P14211	Calreticulin	Calr	KPEDWDEEMDGEWEPPVIQNPEYK	16	226470000
3D	P14602	P14602	P14602	Heat shock protein beta-1	Hspb1	KYTLPPGVDPTLVSSSLSPEGTLTVEAPLPK	5	0
3D	P14602	P14602	P14602	Heat shock protein beta-1	Hspb1	KYTLPPGVDPTLVSSSLSPEGTLTVEAPLPK	6	0
3D	P14602	P14602	P14602	Heat shock protein beta-1	Hspb1	KYTLPPGVDPTLVSSSLSPEGTLTVEAPLPK	10	0
3D	P14869	P14869	P14869	60S acidic ribosomal protein P0	Rplp0	AGAIAPCEVTVPAQNTGLGPEK	6	39881000
3D	P14869	P14869	P14869	60S acidic ribosomal protein P0	Rplp0	AGAIAPCEVTVPAQNTGLGPEK	12	41705000
3D	P16045	P16045	P16045	Galectin-1	Lgals1	ACGLVASNLNLKPGECLK	13	601590000
3D	P16045	P16045	P16045	Galectin-1	Lgals1	DSNNLCLHFNPR	11	228450000
3D	P16045	P16045	P16045	Galectin-1	Lgals1	EDGTWGTEHREPAFPFQPGSITEVCITFDQADLTIK	12	140170000
3D	P16627;P17156;P17879;Q61696;P63017	P16627;P17156;P17879;P63017	P63017	Heat shock 70 kDa protein 1-like;Heat shock-related 70 kDa protein 2;Heat shock 70 kDa protein 1B;Heat shock 70 kDa protein 1A;Heat shock cognate 71 kDa protein	Hspa1l;Hspa2;Hspa1b;Hspa1a;Hspa8	TTPSYVAFTDTER	3	274310000
3D	P16627;P20029	P16627;P20029	P20029	Heat shock 70 kDa protein 1-like;78 kDa glucose-regulated protein	Hspa1l;Hspa5	IINEPTAAAIAYGLDK	5	242090000
3D	P16858;A0A1D5RLD8;V9GXA7;Q64467	P16858	P16858	Glyceraldehyde-3-phosphate dehydrogenase;Glyceraldehyde-3-phosphate dehydrogenase, testis-specific	Gapdh;Gm15294;Gapdhs	IVSNASCTTNCLAPLAK	14	297870000
3D	P16858;S4R1W1;A0A1D5RLD8	P16858	P16858	Glyceraldehyde-3-phosphate dehydrogenase	Gapdh;Gm3839	GAAQNIIPASTGAAK	8	478400000
3D	P16858;S4R1W1;A0A1D5RLD8	P16858	P16858	Glyceraldehyde-3-phosphate dehydrogenase	Gapdh;Gm3839	RVIISAPSADAPMFVMGVNHEK	12	332010000
3D	P16858;S4R1W1;Q64467	P16858	P16858	Glyceraldehyde-3-phosphate dehydrogenase;Glyceraldehyde-3-phosphate dehydrogenase, testis-specific	Gapdh;Gm3839;Gapdhs	VPTPNVSVVDLTCR	2	1117200000
3D	P16858;S4R1W1;Q64467	P16858	P16858	Glyceraldehyde-3-phosphate dehydrogenase;Glyceraldehyde-3-phosphate dehydrogenase, testis-specific	Gapdh;Gm3839;Gapdhs	VPTPNVSVVDLTCR	4	1156400000
3D	P17156;P63017	P17156;P63017	P63017	Heat shock-related 70 kDa protein 2;Heat shock cognate 71 kDa protein	Hspa2;Hspa8	IINEPTAAAIAYGLDKK	5	349810000
3D	P17182	P17182	P17182	Alpha-enolase	Eno1	DATNVGDEGGFAPNILENK	13	307780000
3D	P17182	P17182	P17182	Alpha-enolase	Eno1	FTASAGIQVVGDDLTVTNPK	19	54339000
3D	P17182	P17182	P17182	Alpha-enolase	Eno1	HIADLAGNPEVILPVPAFNVINGGSHAGNK	9	635260000
3D	P17182	P17182	P17182	Alpha-enolase	Eno1	HIADLAGNPEVILPVPAFNVINGGSHAGNK	14	514670000
3D	P17182	P17182	P17182	Alpha-enolase	Eno1	HIADLAGNPEVILPVPAFNVINGGSHAGNK	16	326130000
3D	P17182	P17182	P17182	Alpha-enolase	Eno1	SFVQNYPVVSIEDPFDQDDWGAWQK	7	200860000
3D	P17182	P17182	P17182	Alpha-enolase	Eno1	SFVQNYPVVSIEDPFDQDDWGAWQK	14	163310000
3D	P17182	P17182	P17182	Alpha-enolase	Eno1	YITPDQLADLYK	4	471470000
3D	P17182;P17183	P17182	P17182	Alpha-enolase;Gamma-enolase	Eno1;Eno2	GNPTVEVDLYTAK	3	170280000
3D	P17182;P17183;P21550	P17182;P21550	P17182	Alpha-enolase;Gamma-enolase;Beta-enolase	Eno1;Eno2;Eno3	AAVPSGASTGIYEALELR	4	346420000
3D	P17225	P17225	P17225	Polypyrimidine tract-binding protein 1	Ptbp1	GSDELFSTCVSNGPFIMSSSASAANGNDSKK	14	45282000
3D	P17225	P17225	P17225	Polypyrimidine tract-binding protein 1	Ptbp1	IAIPGLAGAGNSVLLVSNLNPER	4	29190000
3D	P17225	P17225	P17225	Polypyrimidine tract-binding protein 1	Ptbp1	IAIPGLAGAGNSVLLVSNLNPER	21	0
3D	P17225	P17225	P17225	Polypyrimidine tract-binding protein 1	Ptbp1	KLPSDVTEGEVISLGLPFGK	3	0
3D	P17225	P17225	P17225	Polypyrimidine tract-binding protein 1	Ptbp1	KLPSDVTEGEVISLGLPFGK	17	26917000
3D	P17427	P17427	P17427	AP-2 complex subunit alpha-2	Ap2a2	IIGFGSALLEEVDPNPANFVGAGIIHTK	14	21811000
3D	P17742	P17742	P17742	Peptidyl-prolyl cis-trans isomerase A;Peptidyl-prolyl cis-trans isomerase A, N-terminally processed	Ppia	HTGPGILSMANAGPNTNGSQFFICTAK	14	141030000
3D	P17742;V9GX31	P17742	P17742	Peptidyl-prolyl cis-trans isomerase A;Peptidyl-prolyl cis-trans isomerase A, N-terminally processed	Ppia;Gm12728	VNPTVFFDITADDEPLGR	3	182180000
3D	P17742;V9GX31	P17742	P17742	Peptidyl-prolyl cis-trans isomerase A;Peptidyl-prolyl cis-trans isomerase A, N-terminally processed	Ppia;Gm12728	VNPTVFFDITADDEPLGR	15	182770000
3D	P17751	P17751	P17751	Triosephosphate isomerase	Tpi1	CLGELICTLNAANVPAGTEVVCAPPTAYIDFAR	15	89457000
3D	P17751	P17751	P17751	Triosephosphate isomerase	Tpi1	ELASQPDVDGFLVGGASLKPEFVDIINAK	20	638020000
3D	P17751	P17751	P17751	Triosephosphate isomerase	Tpi1	TATPQQAQEVHEK	4	437640000
3D	P17751	P17751	P17751	Triosephosphate isomerase	Tpi1	VTNGAFTGEISPGMIK	12	202970000
3D	P17751	P17751	P17751	Triosephosphate isomerase	Tpi1	VVLAYEPVWAIGTGK	7	189900000
3D	P17879;Q61696;P63017	P17879;P63017	P63017	Heat shock 70 kDa protein 1B;Heat shock 70 kDa protein 1A;Heat shock cognate 71 kDa protein	Hspa1b;Hspa1a;Hspa8	QTQTFTTYSDNQPGVLIQVYEGER	13	59213000
3D	P18242;F6Y6L6	P18242	P18242	Cathepsin D	Ctsd	AIGAVPLIQGEYMIPCEK	6	38079000
3D	P18572	P18572	P18572	Basigin	Bsg	VLQEDTLPDLHTK	8	62152000
3D	P18760	P18760	P18760	Cofilin-1	Cfl1	KEDLVFIFWAPENAPLK	11	47091000
3D	P18760	P18760	P18760	Cofilin-1	Cfl1	KEDLVFIFWAPENAPLK	15	200760000
3D	P18760	P18760	P18760	Cofilin-1	Cfl1	NIILEEGKEILVGDVGQTVDDPYTTFVK	22	96454000
3D	P19157;P46425	P19157	P19157	Glutathione S-transferase P 1;Glutathione S-transferase P 2	Gstp1;Gstp2	ALPGHLKPFETLLSQNQGGK	3	118260000
3D	P19324	P19324	P19324	Serpin H1	Serpinh1	KPLEAAAPGTAEK	2	168620000
3D	P19324	P19324	P19324	Serpin H1	Serpinh1	KPLEAAAPGTAEK	8	141270000
3D	P19324	P19324	P19324	Serpin H1	Serpinh1	LQMVEMPLAHK	7	88836000
3D	P19324	P19324	P19324	Serpin H1	Serpinh1	LSSLIILMPHHVEPLER	14	198390000
3D	P19324	P19324	P19324	Serpin H1	Serpinh1	LYGPSSVSFADDFVR	4	236400000
3D	P19324	P19324	P19324	Serpin H1	Serpinh1	SALQSINEWASQTTDGKLPEVTK	19	406340000
3D	P20029	P20029	P20029	78 kDa glucose-regulated protein	Hspa5	ELEEIVQPIISK	8	266050000
3D	P20029	P20029	P20029	78 kDa glucose-regulated protein	Hspa5	LYGSGGPPPTGEEDTSEKDEL	8	0
3D	P20029	P20029	P20029	78 kDa glucose-regulated protein	Hspa5	LYGSGGPPPTGEEDTSEKDEL	9	151270000
3D	P20029	P20029	P20029	78 kDa glucose-regulated protein	Hspa5	NQLTSNPENTVFDAK	7	189260000
3D	P20029	P20029	P20029	78 kDa glucose-regulated protein	Hspa5	SQIFSTASDNQPTVTIK	12	226180000
3D	P20029	P20029	P20029	78 kDa glucose-regulated protein	Hspa5	TWNDPSVQQDIK	5	144100000
3D	P20029	P20029	P20029	78 kDa glucose-regulated protein	Hspa5	VTHAVVTVPAYFNDAQR	9	94977000
3D	P20065	P20065	P20065	Thymosin beta-4;Hematopoietic system regulatory peptide	Tmsb4x	TETQEKNPLPSK	8	70190000
3D	P20152	P20152	P20152	Vimentin	Vim	ETNLESLPLVDTHSK	8	338320000
3D	P20152	P20152	P20152	Vimentin	Vim	ISLPLPTFSSLNLR	4	20055000
3D	P20152	P20152	P20152	Vimentin	Vim	LHDEEIQELQAQIQEQHVQIDVDVSKPDLTAALR	27	847960000
3D	P20152	P20152	P20152	Vimentin	Vim	SLYSSSPGGAYVTR	7	728270000
3D	P21981	P21981	P21981	Protein-glutamine gamma-glutamyltransferase 2	Tgm2	SEGTYCCGPVSVR	9	29701000
3D	P23492	P23492	P23492	Purine nucleoside phosphorylase	Pnp	FVSILMESIPLPDR	12	23588000
3D	P23492;Q9D8C9	P23492;Q9D8C9	P23492	Purine nucleoside phosphorylase	Pnp;Pnp2	KLQEGTYVMLAGPNFETVAESR	13	38878000
3D	P24369	P24369	P24369	Peptidyl-prolyl cis-trans isomerase B	Ppib	IEVEKPFAIAK	6	78399000
3D	P24456	P24456	P24456	Cytochrome P450 2D10	Cyp2d10	NLGVFPFPVAPYPYQLCAVMREQGH	6	19015000
3D	P24456	P24456	P24456	Cytochrome P450 2D10	Cyp2d10	NLGVFPFPVAPYPYQLCAVMREQGH	8	19015000
3D	P24456	P24456	P24456	Cytochrome P450 2D10	Cyp2d10	NLGVFPFPVAPYPYQLCAVMREQGH	11	19015000
3D	P24456	P24456	P24456	Cytochrome P450 2D10	Cyp2d10	NLGVFPFPVAPYPYQLCAVMREQGH	13	19015000
3D	P26041	P26041	P26041	Moesin	Msn	EGILNDDIYCPPETAVLLASYAVQSK	11	24357000
3D	P26041	P26041	P26041	Moesin	Msn	EGILNDDIYCPPETAVLLASYAVQSK	12	24357000
3D	P26041	P26041	P26041	Moesin	Msn	FYPEDVSEELIQDITQR	3	173390000
3D	P26049	P26049	P26049	Gamma-aminobutyric acid receptor subunit alpha-3	Gabra3	SAAAPSASSTPTAIASPK	5	0
3D	P26049	P26049	P26049	Gamma-aminobutyric acid receptor subunit alpha-3	Gabra3	SAAAPSASSTPTAIASPK	11	0
3D	P26049	P26049	P26049	Gamma-aminobutyric acid receptor subunit alpha-3	Gabra3	SAAAPSASSTPTAIASPK	17	0
3D	P26645	P26645	P26645	Myristoylated alanine-rich C-kinase substrate	Marcks	AEDGAAPSPSSETPK	14	22565000
3D	P26645	P26645	P26645	Myristoylated alanine-rich C-kinase substrate	Marcks	GEATAERPGEAAVASSPSK	8	0
3D	P26645	P26645	P26645	Myristoylated alanine-rich C-kinase substrate	Marcks	GEATAERPGEAAVASSPSK	17	0
3D	P26883	P26883	P26883	Peptidyl-prolyl cis-trans isomerase FKBP1A	Fkbp1a	GVQVETISPGDGR	9	103310000
3D	P27546	P27546	P27546	Microtubule-associated protein 4	Map4	DVTLPLEAERPLVTDMTPSLETEMTLGK	18	24768000
3D	P27661	P27661	P27661	Histone H2AX	H2afx	LLGGVTIAQGGVLPNIQAVLLPK	14	55129000
3D	P27661	P27661	P27661	Histone H2AX	H2afx	LLGGVTIAQGGVLPNIQAVLLPK	22	79463000
3D	P27773	P27773	P27773	Protein disulfide-isomerase A3	Pdia3	DGEEAGAYDGPR	11	89635000
3D	P27773	P27773	P27773	Protein disulfide-isomerase A3	Pdia3	EATNPPIIQEEKPK	5	39342000
3D	P27773	P27773	P27773	Protein disulfide-isomerase A3	Pdia3	FIQDSIFGLCPHMTEDNKDLIQGK	11	293440000
3D	P27773	P27773	P27773	Protein disulfide-isomerase A3	Pdia3	LAPEYEAAATR	3	128630000
3D	P27773	P27773	P27773	Protein disulfide-isomerase A3	Pdia3	MDATANDVPSPYEVK	11	88332000
3D	P27773	P27773	P27773	Protein disulfide-isomerase A3	Pdia3	TFSHELSDFGLESTTGEVPVVAIR	19	259800000
3D	P29758	P29758	P29758	Ornithine aminotransferase, mitochondrial	Oat	ALQDPNVAAFMVEPIQGEAGVIVPDPGYLTGVR	26	16376000
3D	P29758	P29758	P29758	Ornithine aminotransferase, mitochondrial	Oat	KTEQGPPSSEYIFER	6	42911000
3D	P29758	P29758	P29758	Ornithine aminotransferase, mitochondrial	Oat	KTEQGPPSSEYIFER	7	42911000
3D	P34884	P34884	P34884	Macrophage migration inhibitory factor	Mif	PMFIVNTNVPR	1	485450000
3D	P35564	P35564	P35564	Calnexin	Canx	KIPNPDFFEDLEPFK	5	54794000
3D	P35700	P35700	P35700	Peroxiredoxin-1	Prdx1	HGEVCPAGWKPGSDTIKPDVNK	6	82868000
3D	P35700	P35700	P35700	Peroxiredoxin-1	Prdx1	HGEVCPAGWKPGSDTIKPDVNK	11	321640000
3D	P35700	P35700	P35700	Peroxiredoxin-1	Prdx1	HGEVCPAGWKPGSDTIKPDVNK	18	314130000
3D	P35700	P35700	P35700	Peroxiredoxin-1	Prdx1	KQGGLGPMNIPLISDPKR	7	13619000000
3D	P35700	P35700	P35700	Peroxiredoxin-1	Prdx1	KQGGLGPMNIPLISDPKR	11	13619000000
3D	P37804	P37804	P37804	Transgelin	Tagln	LVEWIVVQCGPDVGRPDR	11	123450000
3D	P37804	P37804	P37804	Transgelin	Tagln	LVNSLYPEGSKPVK	7	145210000
3D	P37804	P37804	P37804	Transgelin	Tagln	LVNSLYPEGSKPVK	12	145210000
3D	P38647	P38647	P38647	Stress-70 protein, mitochondrial	Hspa9	TTPSVVAFTADGER	3	79897000
3D	P38647	P38647	P38647	Stress-70 protein, mitochondrial	Hspa9	VINEPTAAALAYGLDK	5	62141000
3D	P40240	P40240	P40240	CD9 antigen	Cd9	AIHMALDCCGIAGPLEQFISDTCPK	14	38056000
3D	P42208	P42208	P42208	Septin-2	44076	QQPTQFINPETPGYVGFANLPNQVHR	3	77342000
3D	P42208	P42208	P42208	Septin-2	44076	QQPTQFINPETPGYVGFANLPNQVHR	9	50393000
3D	P42337	P42337	P42337	Phosphatidylinositol 4,5-bisphosphate 3-kinase catalytic subunit alpha isoform	Pik3ca	SCIMLGRMPNLMLMAK	9	137580000
3D	P43274	P43274	P43274	Histone H1.4	Hist1h1e	SETAPAAPAAPAPAEK	13	0
3D	P45591	P45591	P45591	Cofilin-2	Cfl2	KEDLVFIFWAPESAPLK	15	19999000
3D	P46414	P46414	P46414	Cyclin-dependent kinase inhibitor 1B	Cdkn1b	MSNVRVSNGSPSLERMDAR	11	6179000
3D	P46935	P46935	P46935	E3 ubiquitin-protein ligase NEDD4	Nedd4	DDFLGQVDVPLYPLPTENPR	10	43278000
3D	P46935	P46935	P46935	E3 ubiquitin-protein ligase NEDD4	Nedd4	DDFLGQVDVPLYPLPTENPR	13	19575000
3D	P46935	P46935	P46935	E3 ubiquitin-protein ligase NEDD4	Nedd4	EGFFELIPQDLIK	8	55020000
3D	P46935	P46935	P46935	E3 ubiquitin-protein ligase NEDD4	Nedd4	VTLYDPMSGILTSVQTK	6	29671000
3D	P47239	P47239	P47239	Paired box protein Pax-7	Pax7	MAALPGAVPRMMRPGPGQNYPR	9	236010000
3D	P47239	P47239	P47239	Paired box protein Pax-7	Pax7	MAALPGAVPRMMRPGPGQNYPR	14	236010000
3D	P47239	P47239	P47239	Paired box protein Pax-7	Pax7	MAALPGAVPRMMRPGPGQNYPR	16	236010000
3D	P47239	P47239	P47239	Paired box protein Pax-7	Pax7	MAALPGAVPRMMRPGPGQNYPR	21	236010000
3D	P47738	P47738	P47738	Aldehyde dehydrogenase, mitochondrial	Aldh2	EEIFGPVMQILK	6	13261000
3D	P48036	P48036	P48036	Annexin A5	Anxa5	GTVTDFPGFDGR	7	113920000
3D	P48036	P48036	P48036	Annexin A5	Anxa5	TPEELSAIK	2	78015000
3D	P48678	P48678	P48678	Prelamin-A/C;Lamin-A/C	Lmna	AGQVVTIWASGAGATHSPPTDLVWK	18	74552000
3D	P48678	P48678	P48678	Prelamin-A/C;Lamin-A/C	Lmna	AGQVVTIWASGAGATHSPPTDLVWK	19	74552000
3D	P48678	P48678	P48678	Prelamin-A/C;Lamin-A/C	Lmna	SGAQASSTPLSPTR	9	47894000
3D	P48678	P48678	P48678	Prelamin-A/C;Lamin-A/C	Lmna	SGAQASSTPLSPTR	12	51532000
3D	P48678	P48678	P48678	Prelamin-A/C;Lamin-A/C	Lmna	TVLCGTCGQPADK	10	55862000
3D	P48760	P48760	P48760	Folylpolyglutamate synthase, mitochondrial	Fpgs	IRINGKPISPELFTK	7	109280000
3D	P48760	P48760	P48760	Folylpolyglutamate synthase, mitochondrial	Fpgs	IRINGKPISPELFTK	10	109280000
3D	P51410;A0A140T8T4	P51410	P51410	60S ribosomal protein L9	Rpl9	TILSNQTVDIPENVEITLK	11	45394000
3D	P52480	P52480	P52480	Pyruvate kinase PKM	Pkm	EATESFASDPILYRPVAVALDTK	10	861150000
3D	P52480	P52480	P52480	Pyruvate kinase PKM	Pkm	KGVNLPGAAVDLPAVSEK	13	621720000
3D	P52480	P52480	P52480	Pyruvate kinase PKM	Pkm	LAPITSDPTEAAAVGAVEASFK	3	366180000
3D	P52480	P52480	P52480	Pyruvate kinase PKM	Pkm	LAPITSDPTEAAAVGAVEASFK	8	183080000
3D	P52480	P52480	P52480	Pyruvate kinase PKM	Pkm	LDIDSAPITAR	7	608370000
3D	P52480	P52480	P52480	Pyruvate kinase PKM	Pkm	NTGIICTIGPASR	10	681380000
3D	P52480	P52480	P52480	Pyruvate kinase PKM	Pkm	PKPHSEAGTAFIQTQQLHAAMADTFLEHMCR	1	1265000000
3D	P52480	P52480	P52480	Pyruvate kinase PKM	Pkm	PKPHSEAGTAFIQTQQLHAAMADTFLEHMCR	3	1265000000
3D	P56395	P56395	P56395	Cytochrome b5	Cyb5a	FLEEHPGGEEVLR	6	71993000
3D	P56480	P56480	P56480	ATP synthase subunit beta, mitochondrial	Atp5b	AIAELGIYPAVDPLDSTSR	13	75948000
3D	P56480	P56480	P56480	ATP synthase subunit beta, mitochondrial	Atp5b	IPSAVGYQPTLATDMGTMQER	2	45006000
3D	P56480	P56480	P56480	ATP synthase subunit beta, mitochondrial	Atp5b	KGSITSVQAIYVPADDLTDPAPATTFAHLDATTVLSR	13	94327000
3D	P56480	P56480	P56480	ATP synthase subunit beta, mitochondrial	Atp5b	QFAPIHAEAPEFIEMSVEQEILVTGIK	4	54080000
3D	P56480	P56480	P56480	ATP synthase subunit beta, mitochondrial	Atp5b	QFAPIHAEAPEFIEMSVEQEILVTGIK	10	54080000
3D	P56480	P56480	P56480	ATP synthase subunit beta, mitochondrial	Atp5b	VLDSGAPIKIPVGPETLGR	11	87699000
3D	P57776	P57776	P57776	Elongation factor 1-delta	Eef1d	FYEQMNGPVTSGSR	8	19359000
3D	P57776	P57776	P57776	Elongation factor 1-delta	Eef1d	SLAGSSGPGASSGPGGDHSELIVR	14	48540000
3D	P57780	P57780	P57780	Alpha-actinin-4	Actn4	LSGSNPYTTVTPQIINSK	12	55876000
3D	P57780	P57780	P57780	Alpha-actinin-4	Actn4	SIVDYKPSLDLLEQQHQLIQEALIFDNK	7	80279000
3D	P58252	P58252	P58252	Elongation factor 2	Eef2	ALLELQLEPEELYQTFQR	9	59391000
3D	P58252	P58252	P58252	Elongation factor 2	Eef2	IWCFGPDGTGPNILTDITK	11	24131000
3D	P58252	P58252	P58252	Elongation factor 2	Eef2	TFCQLILDPIFK	9	48375000
3D	P58252	P58252	P58252	Elongation factor 2	Eef2	YVEPIEDVPCGNIVGLVGVDQFLVK	9	134760000
3D	P59999	P59999	P59999	Actin-related protein 2/3 complex subunit 4	Arpc4	ELLLQPVTISR	6	25243000
3D	P60335	P60335	P60335	Poly(rC)-binding protein 1	Pcbp1	AFAMIIDKLEEDINSSMTNSTAASRPPVTLR	26	33409000
3D	P60335	P60335	P60335	Poly(rC)-binding protein 1	Pcbp1	AFAMIIDKLEEDINSSMTNSTAASRPPVTLR	27	33409000
3D	P60335	P60335	P60335	Poly(rC)-binding protein 1	Pcbp1	AITIAGVPQSVTECVK	8	60826000
3D	P60335	P60335	P60335	Poly(rC)-binding protein 1	Pcbp1	IITLTGPTNAIFK	7	65124000
3D	P60710;P62737;P63268;P63260;P68033;P68134	P60710;P62737;P63260;P68033	P60710	Actin, cytoplasmic 1;Actin, cytoplasmic 1, N-terminally processed;Actin, aortic smooth muscle;Actin, gamma-enteric smooth muscle;Actin, cytoplasmic 2;Actin, cytoplasmic 2, N-terminally processed;Actin, alpha cardiac muscle 1;Actin, alpha skeletal muscle	Actb;Acta2;Actg2;Actg1;Actc1;Acta1	EITALAPSTMK	7	2944200000
3D	P60710;P62737;P63268;P63260;P68033;P68134;Q8BFZ3	P60710;P62737;P63260;P68033;Q8BFZ3	P60710	Actin, cytoplasmic 1;Actin, cytoplasmic 1, N-terminally processed;Actin, aortic smooth muscle;Actin, gamma-enteric smooth muscle;Actin, cytoplasmic 2;Actin, cytoplasmic 2, N-terminally processed;Actin, alpha cardiac muscle 1;Actin, alpha skeletal muscle;Beta-actin-like protein 2	Actb;Acta2;Actg2;Actg1;Actc1;Acta1;Actbl2	SYELPDGQVITIGNER	5	2948900000
3D	P60710;P63260	P60710;P63260	P60710	Actin, cytoplasmic 1;Actin, cytoplasmic 1, N-terminally processed;Actin, cytoplasmic 2;Actin, cytoplasmic 2, N-terminally processed	Actb;Actg1	CPEALFQPSFLGMESCGIHETTFNSIMK	2	2146900000
3D	P60710;P63260	P60710;P63260	P60710	Actin, cytoplasmic 1;Actin, cytoplasmic 1, N-terminally processed;Actin, cytoplasmic 2;Actin, cytoplasmic 2, N-terminally processed	Actb;Actg1	CPEALFQPSFLGMESCGIHETTFNSIMK	8	2477500000
3D	P60710;P63260	P60710;P63260	P60710	Actin, cytoplasmic 1;Actin, cytoplasmic 1, N-terminally processed;Actin, cytoplasmic 2;Actin, cytoplasmic 2, N-terminally processed	Actb;Actg1	KDLYANTVLSGGTTMYPGIADR	17	1524600000
3D	P60710;P63260	P60710;P63260	P60710	Actin, cytoplasmic 1;Actin, cytoplasmic 1, N-terminally processed;Actin, cytoplasmic 2;Actin, cytoplasmic 2, N-terminally processed	Actb;Actg1	QEYDESGPSIVHR	8	3169500000
3D	P60710;P63260	P60710;P63260	P60710	Actin, cytoplasmic 1;Actin, cytoplasmic 1, N-terminally processed;Actin, cytoplasmic 2;Actin, cytoplasmic 2, N-terminally processed	Actb;Actg1	VAPEEHPVLLTEAPLNPK	7	879380000
3D	P60710;P63260	P60710;P63260	P60710	Actin, cytoplasmic 1;Actin, cytoplasmic 1, N-terminally processed;Actin, cytoplasmic 2;Actin, cytoplasmic 2, N-terminally processed	Actb;Actg1	VAPEEHPVLLTEAPLNPK	14	5879100000
3D	P60710;P63260	P60710;P63260	P60710	Actin, cytoplasmic 1;Actin, cytoplasmic 1, N-terminally processed;Actin, cytoplasmic 2;Actin, cytoplasmic 2, N-terminally processed	Actb;Actg1	VAPEEHPVLLTEAPLNPK	17	2073700000
3D	P60710;P63260;Q8BFZ3	P60710;P63260;Q8BFZ3	P60710	Actin, cytoplasmic 1;Actin, cytoplasmic 1, N-terminally processed;Actin, cytoplasmic 2;Actin, cytoplasmic 2, N-terminally processed;Beta-actin-like protein 2	Actb;Actg1;Actbl2	TTGIVMDSGDGVTHTVPIYEGYALPHAILR	17	535820000
3D	P60710;P63260;Q8BFZ3	P60710;P63260;Q8BFZ3	P60710	Actin, cytoplasmic 1;Actin, cytoplasmic 1, N-terminally processed;Actin, cytoplasmic 2;Actin, cytoplasmic 2, N-terminally processed;Beta-actin-like protein 2	Actb;Actg1;Actbl2	TTGIVMDSGDGVTHTVPIYEGYALPHAILR	25	528030000
3D	P60766	P60766	P60766	Cell division control protein 42 homolog	Cdc42	NVFDEAILAALEPPEPK	14	16273000
3D	P60766	P60766	P60766	Cell division control protein 42 homolog	Cdc42	NVFDEAILAALEPPEPK	16	0
3D	P60867	P60867	P60867	40S ribosomal protein S20	Rps20	TPVEPEVAIHR	5	35544000
3D	P61089	P61089	P61089	Ubiquitin-conjugating enzyme E2 N	Ube2n	LELFLPEEYPMAAPK	10	23043000
3D	P61205;P84078;Q8BSL7;P61750;P84084	P61205;P61750;P84084	P84084	ADP-ribosylation factor 3;ADP-ribosylation factor 1;ADP-ribosylation factor 2;ADP-ribosylation factor 4;ADP-ribosylation factor 5	Arf3;Arf1;Arf2;Arf4;Arf5	LGEIVTTIPTIGFNVETVEYK	9	44909000
3D	P61255	P61255	P61255	60S ribosomal protein L26	Rpl26	MKFNPFVTSDR	5	862750000
3D	P61358	P61358	P61358	60S ribosomal protein L27	Rpl27	NIDDGTSDRPYSHALVAGIDR	10	51875000
3D	P61804	P61804	P61804	Dolichyl-diphosphooligosaccharide--protein glycosyltransferase subunit DAD1	Dad1	FLEEYLSSTPQR	10	31152000
3D	P61979	P61979	P61979	Heterogeneous nuclear ribonucleoprotein K	Hnrnpk	GSYGDLGGPIITTQVTIPK	9	91263000
3D	P61979	P61979	P61979	Heterogeneous nuclear ribonucleoprotein K	Hnrnpk	GSYGDLGGPIITTQVTIPK	18	66200000
3D	P61979	P61979	P61979	Heterogeneous nuclear ribonucleoprotein K	Hnrnpk	IILDLISESPIK	10	92371000
3D	P61979	P61979	P61979	Heterogeneous nuclear ribonucleoprotein K	Hnrnpk	IIPTLEEGLQLPSPTATSQLPLESDAVECLNYQHYK	14	82015000
3D	P61979	P61979	P61979	Heterogeneous nuclear ribonucleoprotein K	Hnrnpk	LFQECCPHSTDR	7	25585000
3D	P61979	P61979	P61979	Heterogeneous nuclear ribonucleoprotein K	Hnrnpk	TDYNASVSVPDSSGPER	15	76083000
3D	P61982	P61982	P61982	14-3-3 protein gamma;14-3-3 protein gamma, N-terminally processed	Ywhag	NVTELNEPLSNEER	8	69707000
3D	P62137;P62141;P63087	P62137;P62141;P63087	P63087	Serine/threonine-protein phosphatase PP1-alpha catalytic subunit;Serine/threonine-protein phosphatase PP1-beta catalytic subunit;Serine/threonine-protein phosphatase PP1-gamma catalytic subunit	Ppp1ca;Ppp1cb;Ppp1cc	TFTDCFNCLPIAAIVDEK	10	24473000
3D	P62259	P62259	P62259	14-3-3 protein epsilon	Ywhae	HLIPAANTGESK	4	95225000
3D	P62264	P62264	P62264	40S ribosomal protein S14	Rps14	IEDVTPIPSDSTR	8	48597000
3D	P62631	P62631	P62631	Elongation factor 1-alpha 2	Eef1a2	SGDAAIVEMVPGKPMCVESFSQYPPLGR	11	72748000
3D	P62631	P62631	P62631	Elongation factor 1-alpha 2	Eef1a2	SGDAAIVEMVPGKPMCVESFSQYPPLGR	14	72748000
3D	P62631	P62631	P62631	Elongation factor 1-alpha 2	Eef1a2	SGDAAIVEMVPGKPMCVESFSQYPPLGR	24	72748000
3D	P62737;P63268;P68033	P62737;P68033	P68033	Actin, aortic smooth muscle;Actin, gamma-enteric smooth muscle;Actin, alpha cardiac muscle 1	Acta2;Actg2;Actc1	KDLYANNVLSGGTTMYPGIADR	17	89731000
3D	P62737;P63268;P68033;P68134	P62737;P68033	P68033	Actin, aortic smooth muscle;Actin, gamma-enteric smooth muscle;Actin, alpha cardiac muscle 1;Actin, alpha skeletal muscle	Acta2;Actg2;Actc1;Acta1	CPETLFQPSFIGMESAGIHETTYNSIMK	2	179570000
3D	P62737;P63268;P68033;P68134	P62737;P68033	P68033	Actin, aortic smooth muscle;Actin, gamma-enteric smooth muscle;Actin, alpha cardiac muscle 1;Actin, alpha skeletal muscle	Acta2;Actg2;Actc1;Acta1	VAPEEHPTLLTEAPLNPK	7	593930000
3D	P62737;P63268;P68033;P68134	P62737;P68033	P68033	Actin, aortic smooth muscle;Actin, gamma-enteric smooth muscle;Actin, alpha cardiac muscle 1;Actin, alpha skeletal muscle	Acta2;Actg2;Actc1;Acta1	VAPEEHPTLLTEAPLNPK	14	374530000
3D	P62737;P68033;P68134	P62737;P68033	P68033	Actin, aortic smooth muscle;Actin, alpha cardiac muscle 1;Actin, alpha skeletal muscle	Acta2;Actc1;Acta1	QEYDEAGPSIVHR	8	90409000
3D	P62827	P62827	P62827	GTP-binding nuclear protein Ran	Ran	YVATLGVEVHPLVFHTNR	11	102030000
3D	P62889	P62889	P62889	60S ribosomal protein L30	Rpl30	VCTLAIIDPGDSDIIR	9	58824000
3D	P62918	P62918	P62918	60S ribosomal protein L8	Rpl8	AQLNIGNVLPVGTMPEGTIVCCLEEKPGDR	15	0
3D	P62962	P62962	P62962	Profilin-1	Pfn1	STGGAPTFNVTVTMTAK	6	55906000
3D	P62962	P62962	P62962	Profilin-1	Pfn1	TFVSITPAEVGVLVGK	7	221310000
3D	P62983;A0A0A6YW67;P62984;P0CG49;P0CG50	P62983	P62983	Ubiquitin-40S ribosomal protein S27a;Ubiquitin;40S ribosomal protein S27a;Ubiquitin-60S ribosomal protein L40;Ubiquitin;60S ribosomal protein L40;Polyubiquitin-B;Ubiquitin;Polyubiquitin-C;Ubiquitin;Ubiquitin-related 1;Ubiquitin-related 2	Rps27a;Gm8797;Uba52;Ubb;Ubc	TITLEVEPSDTIENVK	8	533480000
3D	P63017	P63017	P63017	Heat shock cognate 71 kDa protein	Hspa8	GPAVGIDLGTTYSCVGVFQHGK	2	292000000
3D	P63017	P63017	P63017	Heat shock cognate 71 kDa protein	Hspa8	LYQSAGGMPGGMPGGFPGGGAPPSGGASSGPTIEEVD	17	59743000
3D	P63017	P63017	P63017	Heat shock cognate 71 kDa protein	Hspa8	NQVAMNPTNTVFDAK	7	240930000
3D	P63017	P63017	P63017	Heat shock cognate 71 kDa protein	Hspa8	SINPDEAVAYGAAVQAAILSGDK	4	110560000
3D	P63017	P63017	P63017	Heat shock cognate 71 kDa protein	Hspa8	TVTNAVVTVPAYFNDSQR	10	290720000
3D	P63037	P63037	P63037	DnaJ homolog subfamily A member 1	Dnaja1	ITFHGEGDQEPGLEPGDIIIVLDQK	11	34520000
3D	P63038	P63038	P63038	60 kDa heat shock protein, mitochondrial	Hspd1	ISSVQSIVPALEIANAHR	9	297040000
3D	P63038	P63038	P63038	60 kDa heat shock protein, mitochondrial	Hspd1	QSKPVTTPEEIAQVATISANGDKDIGNIISDAMK	8	131980000
3D	P63101	P63101	P63101	14-3-3 protein zeta/delta	Ywhaz	FLIPNASQPESK	4	134860000
3D	P63158	P63158	P63158	High mobility group protein B1	Hmgb1	KHPDASVNFSEFSK	3	167890000
3D	P63242;Q8BGY2	P63242	P63242	Eukaryotic translation initiation factor 5A-1;Eukaryotic translation initiation factor 5A-2	Eif5a;Eif5a2	KYEDICPSTHNMDVPNIK	7	74605000
3D	P63276	P63276	P63276	40S ribosomal protein S17	Rps17	LLDFGSLSNLQVTQPTVGMNFK	15	17641000
3D	P68040	P68040	P68040	Guanine nucleotide-binding protein subunit beta-2-like 1;Guanine nucleotide-binding protein subunit beta-2-like 1, N-terminally processed	Gnb2l1	FSPNSSNPIIVSCGWDK	8	37113000
3D	P68040	P68040	P68040	Guanine nucleotide-binding protein subunit beta-2-like 1;Guanine nucleotide-binding protein subunit beta-2-like 1, N-terminally processed	Gnb2l1	GHNGWVTQIATTPQFPDMILSASR	16	66196000
3D	P68372;Q9D6F9;P99024;Q7TMM9;Q922F4;Q9CWF2;Q9ERD7	P68372;P99024;Q7TMM9;Q922F4;Q9CWF2;Q9ERD7	P68372	Tubulin beta-4B chain;Tubulin beta-4A chain;Tubulin beta-5 chain;Tubulin beta-2A chain;Tubulin beta-6 chain;Tubulin beta-2B chain;Tubulin beta-3 chain	Tubb4b;Tubb4a;Tubb5;Tubb2a;Tubb6;Tubb2b;Tubb3	NSSYFVEWIPNNVK	10	156010000
3D	P68372;Q9D6F9;P99024;Q7TMM9;Q9CWF2	P68372;P99024;Q7TMM9;Q9CWF2	P68372	Tubulin beta-4B chain;Tubulin beta-4A chain;Tubulin beta-5 chain;Tubulin beta-2A chain;Tubulin beta-2B chain	Tubb4b;Tubb4a;Tubb5;Tubb2a;Tubb2b	LTTPTYGDLNHLVSATMSGVTTCLR	4	108370000
3D	P68510	P68510	P68510	14-3-3 protein eta	Ywhah	AVTELNEPLSNEDR	8	48585000
3D	P70296	P70296	P70296	Phosphatidylethanolamine-binding protein 1;Hippocampal cholinergic neurostimulating peptide	Pebp1	AADISQWAGPLCLQEVDEPPQHALR	10	60471000
3D	P70296	P70296	P70296	Phosphatidylethanolamine-binding protein 1;Hippocampal cholinergic neurostimulating peptide	Pebp1	AADISQWAGPLCLQEVDEPPQHALR	19	0
3D	P70296	P70296	P70296	Phosphatidylethanolamine-binding protein 1;Hippocampal cholinergic neurostimulating peptide	Pebp1	AADISQWAGPLCLQEVDEPPQHALR	20	0
3D	P70296	P70296	P70296	Phosphatidylethanolamine-binding protein 1;Hippocampal cholinergic neurostimulating peptide	Pebp1	GNDISSGTVLSDYVGSGPPSGTGLHR	18	90375000
3D	P70296	P70296	P70296	Phosphatidylethanolamine-binding protein 1;Hippocampal cholinergic neurostimulating peptide	Pebp1	GNDISSGTVLSDYVGSGPPSGTGLHR	19	90375000
3D	P70296	P70296	P70296	Phosphatidylethanolamine-binding protein 1;Hippocampal cholinergic neurostimulating peptide	Pebp1	LYTLVLTDPDAPSR	12	33085000
3D	P80313	P80313	P80313	T-complex protein 1 subunit eta	Cct7	LPIGDVATQYFADR	2	33849000
3D	P80314	P80314	P80314	T-complex protein 1 subunit beta	Cct2	ASLSLAPVNIFK	7	15908000
3D	P80316	P80316	P80316	T-complex protein 1 subunit epsilon	Cct5	ETGANLAICQWGFDDEANHLLLQNGLPAVR	27	20380000
3D	P80316	P80316	P80316	T-complex protein 1 subunit epsilon	Cct5	VLVDINNPEPLIQTAK	10	22968000
3D	P84089	P84089	P84089	Enhancer of rudimentary homolog	Erh	SHTILLVQPTK	9	0
3D	P97315	P97315	P97315	Cysteine and glycine-rich protein 1	Csrp1	HEEAPGHRPTTNPNASK	9	41330000
3D	P97347	P97347	P97347	Repetin	Rptn	MPQLLNSILNVSK	2	19602000
3D	P99024	P99024	P99024	Tubulin beta-5 chain	Tubb5	ALTVPELTQQVFDAK	5	78927000
3D	P99024	P99024	P99024	Tubulin beta-5 chain	Tubb5	FWEVISDEHGIDPTGTYHGDSDLQLDR	13	90314000
3D	P99027	P99027	P99027	60S acidic ribosomal protein P2	Rplp2	LASVPAGGAVAVSAAPGSAAPAAGSAPAAAEEK	5	185240000
3D	Q01149	Q01149	Q01149	Collagen alpha-2(I) chain	Col1a2	GTPGESGAAGPSGPIGSR	3	38393000
3D	Q01149	Q01149	Q01149	Collagen alpha-2(I) chain	Col1a2	LPFLDIAPLDIGGADQEFR	2	59636000
3D	Q01320	Q01320	Q01320	DNA topoisomerase 2-alpha	Top2a	EQVLEPMLNGTEK	6	0
3D	Q01853	Q01853	Q01853	Transitional endoplasmic reticulum ATPase	Vcp	LDQLIYIPLPDEK	8	44771000
3D	Q01853	Q01853	Q01853	Transitional endoplasmic reticulum ATPase	Vcp	LGDVISIQPCPDVK	9	57763000
3D	Q01853	Q01853	Q01853	Transitional endoplasmic reticulum ATPase	Vcp	LIVDEAINEDNSVVSLSQPK	19	40984000
3D	Q01853	Q01853	Q01853	Transitional endoplasmic reticulum ATPase	Vcp	NAPAIIFIDELDAIAPK	16	0
3D	Q01853	Q01853	Q01853	Transitional endoplasmic reticulum ATPase	Vcp	QAAPCVLFFDELDSIAK	4	54787000
3D	Q02053	Q02053	Q02053	Ubiquitin-like modifier-activating enzyme 1	Uba1	SLPASLVEPDFVMTDFAK	3	24931000
3D	Q03172	Q03172	Q03172	Zinc finger protein 40	Hivep1	ISAPAPSALATGEK	4	464070000
3D	Q03172	Q03172	Q03172	Zinc finger protein 40	Hivep1	ISAPAPSALATGEK	6	464070000
3D	Q08093	Q08093	Q08093	Calponin-2	Cnn2	CASQVGMTAPGTR	10	23622000
3D	Q0VF55	Q0VF55	Q0VF55	Calcium-transporting ATPase	Atp2b3	EIPAPSALTPK	3	80586000
3D	Q0VF55	Q0VF55	Q0VF55	Calcium-transporting ATPase	Atp2b3	EIPAPSALTPK	5	80586000
3D	Q0VFX2	Q0VFX2	Q0VFX2	Uncharacterized protein C9orf117 homolog		DASGTKTPELAMVEELKEFYHK	8	48484000
3D	Q32P12	Q32P12	Q32P12	Uncharacterized protein C17orf53 homolog		NKVPNMAVMIK	4	0
3D	Q3SYJ2	Q3SYJ2	Q3SYJ2		Prr27	YVYQSLNYPADAPLNGPPVAPLPPPK	9	29099000
3D	Q3SYJ2	Q3SYJ2	Q3SYJ2		Prr27	YVYQSLNYPADAPLNGPPVAPLPPPK	13	29099000
3D	Q3SYJ2	Q3SYJ2	Q3SYJ2		Prr27	YVYQSLNYPADAPLNGPPVAPLPPPK	24	0
3D	Q3SYJ2	Q3SYJ2	Q3SYJ2		Prr27	YVYQSLNYPADAPLNGPPVAPLPPPK	25	0
3D	Q3TBD2	Q3TBD2	Q3TBD2	Minor histocompatibility protein HA-1	Hmha1	QLPEPLISFR	3	15443000
3D	Q3TBD2	Q3TBD2	Q3TBD2	Minor histocompatibility protein HA-1	Hmha1	QLPEPLISFR	5	15443000
3D	Q3THE2;Q6ZWQ9;Q9CQ19	Q3THE2;Q6ZWQ9;Q9CQ19	Q6ZWQ9	Myosin regulatory light chain 12B;Myosin regulatory light polypeptide 9	Myl12b;Myl12a;Myl9	LNGTDPEDVIR	6	163160000
3D	Q3TWW8;Q8VE97	Q3TWW8;Q8VE97	Q3TWW8	Serine/arginine-rich splicing factor 6;Serine/arginine-rich splicing factor 4	Srsf6;Srsf4	MPRVYIGR	2	0
3D	Q3TXX3	Q3TXX3	Q3TXX3	Protrudin	Zfyve27	CCSFKVPRSSMGATAPEAQR	7	63474000
3D	Q3UDE2	Q3UDE2	Q3UDE2	Tubulin--tyrosine ligase-like protein 12	Ttll12	CMLLPWAPADMLDLSFSTPEPPAK	5	7028300000
3D	Q3UDE2	Q3UDE2	Q3UDE2	Tubulin--tyrosine ligase-like protein 12	Ttll12	CMLLPWAPADMLDLSFSTPEPPAK	8	7028300000
3D	Q3UDE2	Q3UDE2	Q3UDE2	Tubulin--tyrosine ligase-like protein 12	Ttll12	CMLLPWAPADMLDLSFSTPEPPAK	19	0
3D	Q3UDE2	Q3UDE2	Q3UDE2	Tubulin--tyrosine ligase-like protein 12	Ttll12	CMLLPWAPADMLDLSFSTPEPPAK	21	0
3D	Q3UDE2	Q3UDE2	Q3UDE2	Tubulin--tyrosine ligase-like protein 12	Ttll12	CMLLPWAPADMLDLSFSTPEPPAK	22	0
3D	Q3UFB2	Q3UFB2	Q3UFB2	Box C/D snoRNA protein 1	Znhit6	VKEEPQMNPRVGSK	5	103290000
3D	Q3UFB2	Q3UFB2	Q3UFB2	Box C/D snoRNA protein 1	Znhit6	VKEEPQMNPRVGSK	9	103290000
3D	Q3UFT3	Q3UFT3	Q3UFT3	GRB2-associated and regulator of MAPK protein	Garem	MDPAPSLGCSLK	5	220730000
3D	Q3UH60	Q3UH60	Q3UH60	Disco-interacting protein 2 homolog B	Dip2b	MALPMPTKR	4	128200000
3D	Q3ULZ2	Q3ULZ2	Q3ULZ2	FH2 domain-containing protein 1	Fhdc1	TGTEDLPSFLKPRPNSPSYRPPNTR	12	27952000
3D	Q3ULZ2	Q3ULZ2	Q3ULZ2	FH2 domain-containing protein 1	Fhdc1	TGTEDLPSFLKPRPNSPSYRPPNTR	14	27952000
3D	Q3ULZ2	Q3ULZ2	Q3ULZ2	FH2 domain-containing protein 1	Fhdc1	TGTEDLPSFLKPRPNSPSYRPPNTR	17	27952000
3D	Q3ULZ2	Q3ULZ2	Q3ULZ2	FH2 domain-containing protein 1	Fhdc1	TGTEDLPSFLKPRPNSPSYRPPNTR	21	27952000
3D	Q3ULZ2	Q3ULZ2	Q3ULZ2	FH2 domain-containing protein 1	Fhdc1	TGTEDLPSFLKPRPNSPSYRPPNTR	22	27952000
3D	Q3UVX5	Q3UVX5	Q3UVX5	Metabotropic glutamate receptor 5	Grm5	YFMRVVPSDAQQARAMVDIVK	7	48202000
3D	Q3UXZ9	Q3UXZ9	Q3UXZ9	Lysine-specific demethylase 5A	Kdm5a	SCSQGSSTPRK	9	1136200
3D	Q4ACU6	Q4ACU6	Q4ACU6	SH3 and multiple ankyrin repeat domains protein 3	Shank3	SPAWIPVPARREAEKPPR	6	0
3D	Q4ACU6	Q4ACU6	Q4ACU6	SH3 and multiple ankyrin repeat domains protein 3	Shank3	SPAWIPVPARREAEKPPR	8	0
3D	Q4ACU6	Q4ACU6	Q4ACU6	SH3 and multiple ankyrin repeat domains protein 3	Shank3	SPAWIPVPARREAEKPPR	16	0
3D	Q4ACU6	Q4ACU6	Q4ACU6	SH3 and multiple ankyrin repeat domains protein 3	Shank3	SPAWIPVPARREAEKPPR	17	0
3D	Q501J6	Q501J6	Q501J6	Probable ATP-dependent RNA helicase DDX17	Ddx17	FVINYDYPNSSEDYVHR	8	47911000
3D	Q571C7	Q571C7	Q571C7	Transcription factor TFIIIB component B'' homolog	Bdp1	EALKETPK	7	146240000
3D	Q5SS00	Q5SS00	Q5SS00	DBF4-type zinc finger-containing protein 2 homolog	Zdbf2	APCLPRAPCLPQAPCPPR	2	46859000
3D	Q5SS00	Q5SS00	Q5SS00	DBF4-type zinc finger-containing protein 2 homolog	Zdbf2	APCLPRAPCLPQAPCPPR	5	46859000
3D	Q5SS00	Q5SS00	Q5SS00	DBF4-type zinc finger-containing protein 2 homolog	Zdbf2	APCLPRAPCLPQAPCPPR	14	46859000
3D	Q5SS00	Q5SS00	Q5SS00	DBF4-type zinc finger-containing protein 2 homolog	Zdbf2	APCLPRAPCLPQAPCPPR	16	46859000
3D	Q5SS00	Q5SS00	Q5SS00	DBF4-type zinc finger-containing protein 2 homolog	Zdbf2	APCLPRAPCLPQAPCPPR	17	46859000
3D	Q5SW25	Q5SW25	Q5SW25	POM121-like protein 2	Pom121l2	ISPPERRPRPLFPVSR	4	10791000
3D	Q5SW25	Q5SW25	Q5SW25	POM121-like protein 2	Pom121l2	ISPPERRPRPLFPVSR	8	10791000
3D	Q5SW25	Q5SW25	Q5SW25	POM121-like protein 2	Pom121l2	ISPPERRPRPLFPVSR	10	10791000
3D	Q5SW25	Q5SW25	Q5SW25	POM121-like protein 2	Pom121l2	ISPPERRPRPLFPVSR	13	10791000
3D	Q60605	Q60605	Q60605	Myosin light polypeptide 6	Myl6	VLDFEHFLPMLQTVAK	9	276140000
3D	Q60668	Q60668	Q60668	Heterogeneous nuclear ribonucleoprotein D0	Hnrnpd	IFVGGLSPDTPEEK	8	78739000
3D	Q60675	Q60675	Q60675	Laminin subunit alpha-2	Lama2	HMQNLTEEQPIEVK	10	303330000
3D	Q60715	Q60715	Q60715	Prolyl 4-hydroxylase subunit alpha-1	P4ha1	LLELDPEHQR	6	27125000
3D	Q60716	Q60716	Q60716	Prolyl 4-hydroxylase subunit alpha-2	P4ha2	SSWLEEDDDPVVAR	10	48785000
3D	Q60864	Q60864	Q60864	Stress-induced-phosphoprotein 1	Stip1	AMADPEVQQIMSDPAMR	5	20332000
3D	Q60864	Q60864	Q60864	Stress-induced-phosphoprotein 1	Stip1	KEPKPEPMEEDLPENKK	7	0
3D	Q61316	Q61316	Q61316	Heat shock 70 kDa protein 4	Hspa4	SNLAYDIVQLPTGLTGIK	11	20374000
3D	Q61490	Q61490	Q61490	CD166 antigen	Alcam	KTDPSGLSK	4	55164000
3D	Q61493	Q61493	Q61493	DNA polymerase zeta catalytic subunit	Rev3l	IAKPMNYIPVTPSIQQR	4	803340000
3D	Q61493	Q61493	Q61493	DNA polymerase zeta catalytic subunit	Rev3l	IAKPMNYIPVTPSIQQR	9	803340000
3D	Q61493	Q61493	Q61493	DNA polymerase zeta catalytic subunit	Rev3l	IAKPMNYIPVTPSIQQR	12	803340000
3D	Q61553	Q61553	Q61553	Fascin	Fscn1	LSCFAQSVSPAEK	10	46426000
3D	Q61598	Q61598	Q61598	Rab GDP dissociation inhibitor beta	Gdi2	FVSISDLFVPK	10	33254000
3D	Q61598	Q61598	Q61598	Rab GDP dissociation inhibitor beta	Gdi2	TDDYLDQPCCETINR	8	31643000
3D	Q61704	Q61704	Q61704	Inter-alpha-trypsin inhibitor heavy chain H3	Itih3	RSLPEGVVDGIEVYSTK	4	0
3D	Q61753	Q61753	Q61753	D-3-phosphoglycerate dehydrogenase	Phgdh	NAGTCLSPAVIVGLLR	8	24052000
3D	Q61879;Q8VDD5	Q61879;Q8VDD5	Q8VDD5	Myosin-10;Myosin-9	Myh10;Myh9	LDPHLVLDQLR	3	156920000
3D	Q61937	Q61937	Q61937	Nucleophosmin	Npm1	MSVQPTVSLGGFEITPPVVLR	16	32293000
3D	Q61937	Q61937	Q61937	Nucleophosmin	Npm1	MSVQPTVSLGGFEITPPVVLR	17	32293000
3D	Q61937	Q61937	Q61937	Nucleophosmin	Npm1	TVSLGAGAKDELHIVEAEAMNYEGSPIK	26	52259000
3D	Q61990	Q61990	Q61990	Poly(rC)-binding protein 2	Pcbp2	IITLAGPTNAIFK	7	48145000
3D	Q62318	Q62318	Q62318	Transcription intermediary factor 1-beta	Trim28	QGSGSSQPMEVQEGYGFGSDDPYSSAEPHVSGMK	8	0
3D	Q62388	Q62388	Q62388	Serine-protein kinase ATM	Atm	KGINIPANQPITK	6	161660000
3D	Q62388	Q62388	Q62388	Serine-protein kinase ATM	Atm	KGINIPANQPITK	10	161660000
3D	Q64010	Q64010	Q64010	Adapter molecule crk	Crk	IGDQEFDSLPALLEFYK	10	8278300
3D	Q64213	Q64213	Q64213	Splicing factor 1	Sf1	TVIPGMPTVIPPGLTREQER	4	92930000
3D	Q64213	Q64213	Q64213	Splicing factor 1	Sf1	TVIPGMPTVIPPGLTREQER	7	92930000
3D	Q64727	Q64727	Q64727	Vinculin	Vcl	AVAGNISDPGLQK	9	67647000
3D	Q64727	Q64727	Q64727	Vinculin	Vcl	ELLPVLISAMK	4	41196000
3D	Q64727	Q64727	Q64727	Vinculin	Vcl	ELTPQVISAAR	4	59791000
3D	Q64727	Q64727	Q64727	Vinculin	Vcl	LLAVAATAPPDAPNREEVFDER	9	0
3D	Q64727	Q64727	Q64727	Vinculin	Vcl	LLAVAATAPPDAPNREEVFDER	10	0
3D	Q64727	Q64727	Q64727	Vinculin	Vcl	LLAVAATAPPDAPNREEVFDER	13	0
3D	Q64727	Q64727	Q64727	Vinculin	Vcl	LVQAAQMLQSDPYSVPAR	16	30249000
3D	Q64727	Q64727	Q64727	Vinculin	Vcl	WIDNPTVDDR	5	43778000
3D	Q65Z40	Q65Z40	Q65Z40	Wings apart-like protein homolog	Wapal	RPNFKPDIQEIPKKPK	6	0
3D	Q66T02	Q66T02	Q66T02	Pleckstrin homology domain-containing family G member 5	Plekhg5	LHAYSLFGLPRMPR	10	45294000
3D	Q66T02	Q66T02	Q66T02	Pleckstrin homology domain-containing family G member 5	Plekhg5	LHAYSLFGLPRMPR	13	45294000
3D	Q68FD5	Q68FD5	Q68FD5	Clathrin heavy chain 1	Cltc	IHEGCEEPATHNALAK	8	39694000
3D	Q68FD5	Q68FD5	Q68FD5	Clathrin heavy chain 1	Cltc	LPVVIGGLLDVDCSEDVIK	2	19620000
3D	Q68FD5	Q68FD5	Q68FD5	Clathrin heavy chain 1	Cltc	RPLIDQVVQTALSETQDPEEVSVTVK	18	35023000
3D	Q68FD7	Q68FD7	Q68FD7	Folliculin-interacting protein 1	Fnip1	LIRSASFFAVHSNPMDMPGR	14	28418000
3D	Q68FD7	Q68FD7	Q68FD7	Folliculin-interacting protein 1	Fnip1	LIRSASFFAVHSNPMDMPGR	18	28418000
3D	Q68FH0	Q68FH0	Q68FH0	Plakophilin-4	Pkp4	TPQEDQWDGVGPIPGLSK	2	0
3D	Q68FH0	Q68FH0	Q68FH0	Plakophilin-4	Pkp4	TPQEDQWDGVGPIPGLSK	12	0
3D	Q6DFV3	Q6DFV3	Q6DFV3	Rho GTPase-activating protein 21	Arhgap21	KIPWEEPPPPHSSK	3	0
3D	Q6DFV3	Q6DFV3	Q6DFV3	Rho GTPase-activating protein 21	Arhgap21	KIPWEEPPPPHSSK	7	0
3D	Q6DFV3	Q6DFV3	Q6DFV3	Rho GTPase-activating protein 21	Arhgap21	KIPWEEPPPPHSSK	8	0
3D	Q6DFV3	Q6DFV3	Q6DFV3	Rho GTPase-activating protein 21	Arhgap21	KIPWEEPPPPHSSK	9	0
3D	Q6NXY1	Q6NXY1	Q6NXY1	TBC1 domain family member 31	Tbc1d31	VIEDLPSNTVSSSNLKMKIMPGR	6	40282000
3D	Q6P1G2	Q6P1G2	Q6P1G2	Lysine-specific demethylase 2B	Kdm2b	VMSRPPPSASPPKCIQMER	5	0
3D	Q6P1G2	Q6P1G2	Q6P1G2	Lysine-specific demethylase 2B	Kdm2b	VMSRPPPSASPPKCIQMER	6	0
3D	Q6P1G2	Q6P1G2	Q6P1G2	Lysine-specific demethylase 2B	Kdm2b	VMSRPPPSASPPKCIQMER	7	0
3D	Q6P9Q6	Q6P9Q6	Q6P9Q6	FK506-binding protein 15	Fkbp15	SNSLSEQLTVNSNPDTVK	14	133230000
3D	Q6S7F2	Q6S7F2	Q6S7F2	Transcription factor E2F7	E2f7	MTPKTPMK	3	0
3D	Q6S7F2	Q6S7F2	Q6S7F2	Transcription factor E2F7	E2f7	MTPKTPMK	6	0
3D	Q6Y685	Q6Y685	Q6Y685	Transforming acidic coiled-coil-containing protein 1	Tacc1	KKMAPEPEMLMEGSPLPK	17	0
3D	Q6ZQ93	Q6ZQ93	Q6ZQ93	Ubiquitin carboxyl-terminal hydrolase 34	Usp34	RMEPEEENGR	4	41593000
3D	Q6ZWQ0	Q6ZWQ0	Q6ZWQ0	Nesprin-2	Syne2	KMEMDLGQSIFPLPR	12	0
3D	Q6ZWQ0	Q6ZWQ0	Q6ZWQ0	Nesprin-2	Syne2	KMEMDLGQSIFPLPR	14	0
3D	Q6ZWV3;P86048	Q6ZWV3	Q6ZWV3	60S ribosomal protein L10;60S ribosomal protein L10-like	Rpl10;Rpl10l	VDEFPLCGHMVSDEYEQLSSEALEAAR	5	23253000
3D	Q6ZWY8	Q6ZWY8	Q6ZWY8	Thymosin beta-10	Tmsb10	ADKPDMGEIASFDK	4	359860000
3D	Q71RI9	Q71RI9	Q71RI9	Kynurenine--oxoglutarate transaminase 3	Ccbl2	LAADPSVVNLGQGFPDISPPSYVKEELSK	19	865400000
3D	Q78T54	Q78T54	Q78T54	Vacuolar ATPase assembly integral membrane protein Vma21	Vma21	MERLDKAALNALQPPEFR	14	24693000
3D	Q78T54	Q78T54	Q78T54	Vacuolar ATPase assembly integral membrane protein Vma21	Vma21	MERLDKAALNALQPPEFR	15	24693000
3D	Q7TN88	Q7TN88	Q7TN88	Polycystic kidney disease protein 1-like 2	Pkd1l2	HSSERAYQPPPMAAIEK	9	54254000
3D	Q7TN88	Q7TN88	Q7TN88	Polycystic kidney disease protein 1-like 2	Pkd1l2	HSSERAYQPPPMAAIEK	10	54254000
3D	Q7TN88	Q7TN88	Q7TN88	Polycystic kidney disease protein 1-like 2	Pkd1l2	HSSERAYQPPPMAAIEK	11	54254000
3D	Q7TPR4	Q7TPR4	Q7TPR4	Alpha-actinin-1	Actn1	MDHYDSQQTNDYMQPEEDWDRDLLLDPAWEK	15	30187000
3D	Q7TPV4	Q7TPV4	Q7TPV4	Myb-binding protein 1A	Mybbp1a	AEMKSPTK	6	0
3D	Q7TSC1	Q7TSC1	Q7TSC1	Protein PRRC2A	Prrc2a	AEPAAPPVTPAAPALPPVVPK	10	410670000
3D	Q7TSC1	Q7TSC1	Q7TSC1	Protein PRRC2A	Prrc2a	AEPAAPPVTPAAPALPPVVPK	13	410670000
3D	Q7TSC1	Q7TSC1	Q7TSC1	Protein PRRC2A	Prrc2a	AEPAAPPVTPAAPALPPVVPK	16	410670000
3D	Q7TSC1	Q7TSC1	Q7TSC1	Protein PRRC2A	Prrc2a	AEPAAPPVTPAAPALPPVVPK	17	410670000
3D	Q80TA9	Q80TA9	Q80TA9	Ectopic P granules protein 5 homolog	Epg5	LMEAFFKVERGSPK	13	52696000
3D	Q80TE7	Q80TE7	Q80TE7	Leucine-rich repeat-containing protein 7	Lrrc7	QVEINLKRYPTPYPEDLK	10	58752000
3D	Q80TZ9	Q80TZ9	Q80TZ9	Arginine-glutamic acid dipeptide repeats protein	Rere	TDLYFMPLAGSKLAKK	7	0
3D	Q80U44	Q80U44	Q80U44	Zinc finger FYVE domain-containing protein 16	Zfyve16	QPNVEGPCSK	7	17139000
3D	Q80X90	Q80X90	Q80X90	Filamin-B	Flnb	AGSNMLLIGVHGPTTPCEEVSMK	16	0
3D	Q80X90	Q80X90	Q80X90	Filamin-B	Flnb	ALGALVDSCAPGLCPDWESWDPR	11	17527000
3D	Q80X90	Q80X90	Q80X90	Filamin-B	Flnb	APAVATVGSICDLNLK	2	35759000
3D	Q80X90	Q80X90	Q80X90	Filamin-B	Flnb	AQITNPSGASTECFVK	6	33850000
3D	Q80X90	Q80X90	Q80X90	Filamin-B	Flnb	CLATGPGIAPTVK	10	68604000
3D	Q80X90	Q80X90	Q80X90	Filamin-B	Flnb	DGTCTVTYLPTLPGDYSILVK	10	24499000
3D	Q80X90	Q80X90	Q80X90	Filamin-B	Flnb	DGTCTVTYLPTLPGDYSILVK	13	16810000
3D	Q80X90	Q80X90	Q80X90	Filamin-B	Flnb	FNDEHIPDSPYLVPVIAPSDDAR	7	114190000
3D	Q80X90	Q80X90	Q80X90	Filamin-B	Flnb	GFHVVEVTYDDVPIPNSPFK	15	51756000
3D	Q80X90	Q80X90	Q80X90	Filamin-B	Flnb	GFLDGVYSFEYYPSTPGK	16	25695000
3D	Q80X90	Q80X90	Q80X90	Filamin-B	Flnb	GLVEPVNVVDNGDGTHTVTYTPSQEGPYIVSVK	27	65423000
3D	Q80X90	Q80X90	Q80X90	Filamin-B	Flnb	IPEINSSDMSAHVTSPSGHVTEAEIVPMGK	2	0
3D	Q80X90	Q80X90	Q80X90	Filamin-B	Flnb	IPYLPITNFNQNWQDGK	5	24929000
3D	Q80X90	Q80X90	Q80X90	Filamin-B	Flnb	LDVTILSPSR	8	35467000
3D	Q80X90	Q80X90	Q80X90	Filamin-B	Flnb	LVSPGSANETSSILVESVTR	4	51962000
3D	Q80X90	Q80X90	Q80X90	Filamin-B	Flnb	SPFGVQIGEACNPNACR	2	0
3D	Q80X90	Q80X90	Q80X90	Filamin-B	Flnb	VAVTEGCQPSR	9	20504000
3D	Q80X98	Q80X98	Q80X98		Dhx38	IYTPGRKEQGEPMTPR	12	0
3D	Q80X98	Q80X98	Q80X98		Dhx38	IYTPGRKEQGEPMTPR	15	0
3D	Q8BGW5	Q8BGW5	Q8BGW5	SOSS complex subunit B2	Nabp1	MHGVNDPPLFIK	7	38802000
3D	Q8BGW5	Q8BGW5	Q8BGW5	SOSS complex subunit B2	Nabp1	MHGVNDPPLFIK	8	38802000
3D	Q8BHZ4	Q8BHZ4	Q8BHZ4	Zinc finger protein 592	Znf592	GSPKMPKSPK	3	2795200000
3D	Q8BJ48	Q8BJ48	Q8BJ48	N-acetylglucosamine-1-phosphodiester alpha-N-acetylglucosaminidase	Nagpa	DDDLLLPYPLAR	7	70541000
3D	Q8BJ48	Q8BJ48	Q8BJ48	N-acetylglucosamine-1-phosphodiester alpha-N-acetylglucosaminidase	Nagpa	DDDLLLPYPLAR	9	70541000
3D	Q8BKC5	Q8BKC5	Q8BKC5	Importin-5	Ipo5	HFADLLPGFLQAVNDSCYQNDDSVLK	7	17071000
3D	Q8BL06	Q8BL06	Q8BL06	Inactive ubiquitin carboxyl-terminal hydrolase 54	Usp54	LCDSQVKPSAPGPGDK	11	0
3D	Q8BL06	Q8BL06	Q8BL06	Inactive ubiquitin carboxyl-terminal hydrolase 54	Usp54	LCDSQVKPSAPGPGDK	13	0
3D	Q8BMA6	Q8BMA6	Q8BMA6	Signal recognition particle subunit SRP68	Srp68	DALQAVREELKPDQKQR	12	14732000
3D	Q8BP47	Q8BP47	Q8BP47	Asparagine--tRNA ligase, cytoplasmic	Nars	EGIDPAPYYWYTDQR	7	56209000
3D	Q8BP47	Q8BP47	Q8BP47	Asparagine--tRNA ligase, cytoplasmic	Nars	LTESVDVLMPNVGEIVGGSMR	10	11233000
3D	Q8BRE0	Q8BRE0	Q8BRE0	Protein RD3	Rd3	MSLIPWLRWNDTPPR	5	554750000
3D	Q8BTM8	Q8BTM8	Q8BTM8	Filamin-A	Flna	AFGPGLQGGNAGSPAR	4	31925000
3D	Q8BTM8	Q8BTM8	Q8BTM8	Filamin-A	Flna	ALGALVDSCAPGLCPDWDSWDASKPVNNAR	11	78190000
3D	Q8BTM8	Q8BTM8	Q8BTM8	Filamin-A	Flna	ALGALVDSCAPGLCPDWDSWDASKPVNNAR	15	90677000
3D	Q8BTM8	Q8BTM8	Q8BTM8	Filamin-A	Flna	CGQSAAVASPGGSIDSR	10	64875000
3D	Q8BTM8	Q8BTM8	Q8BTM8	Filamin-A	Flna	EEGPYEVEVTYDGVPVPGSPFPLEAVAPTKPSK	22	146480000
3D	Q8BTM8	Q8BTM8	Q8BTM8	Filamin-A	Flna	FGGEHVPNSPFQVTALAGDQPTVQTPLR	10	93643000
3D	Q8BTM8	Q8BTM8	Q8BTM8	Filamin-A	Flna	FGGEHVPNSPFQVTALAGDQPTVQTPLR	21	34525000
3D	Q8BTM8	Q8BTM8	Q8BTM8	Filamin-A	Flna	FNEEHIPDSPFVVPVASPSGDAR	14	50812000
3D	Q8BTM8	Q8BTM8	Q8BTM8	Filamin-A	Flna	GAGTGGLGLAVEGPSEAK	14	37024000
3D	Q8BTM8	Q8BTM8	Q8BTM8	Filamin-A	Flna	SAGQGEVLVYVEDPAGHQEEAK	14	64775000
3D	Q8BTM8	Q8BTM8	Q8BTM8	Filamin-A	Flna	SPFSVGVSPSLDLSK	2	0
3D	Q8BTM8	Q8BTM8	Q8BTM8	Filamin-A	Flna	SPFSVGVSPSLDLSK	9	68048000
3D	Q8BTM8	Q8BTM8	Q8BTM8	Filamin-A	Flna	SPYTVTVGQACNPAACR	13	29036000
3D	Q8BTM8	Q8BTM8	Q8BTM8	Filamin-A	Flna	VATVPQHATSGPGPADVSK	14	16659000
3D	Q8BTM8	Q8BTM8	Q8BTM8	Filamin-A	Flna	VTAQGPGLEPSGNIANK	6	78184000
3D	Q8BWT1	Q8BWT1	Q8BWT1	3-ketoacyl-CoA thiolase, mitochondrial	Acaa2	VVGYFVSGCDPTIMGIGPVPAINGALKK	11	0
3D	Q8BZ33	Q8BZ33	Q8BZ33	Tensin-4	Tns4	SPSKTLPDVPLPASPDGPAKDMQPTMK	15	23524000
3D	Q8BZ33	Q8BZ33	Q8BZ33	Tensin-4	Tns4	SPSKTLPDVPLPASPDGPAKDMQPTMK	18	23524000
3D	Q8BZ33	Q8BZ33	Q8BZ33	Tensin-4	Tns4	SPSKTLPDVPLPASPDGPAKDMQPTMK	24	23524000
3D	Q8C170	Q8C170	Q8C170	Unconventional myosin-IXa	Myo9a	MMERGFLPQPQQK	8	0
3D	Q8C170	Q8C170	Q8C170	Unconventional myosin-IXa	Myo9a	MMERGFLPQPQQK	10	0
3D	Q8C3K6	Q8C3K6	Q8C3K6	Sodium/glucose cotransporter 1	Slc5a1	LLPMFLMVMPGMISRILYTEK	3	0
3D	Q8C3K6	Q8C3K6	Q8C3K6	Sodium/glucose cotransporter 1	Slc5a1	LLPMFLMVMPGMISRILYTEK	10	0
3D	Q8C460	Q8C460	Q8C460	ERI1 exoribonuclease 3	Eri3	MATASPAADGGR	6	41874000
3D	Q8C547	Q8C547	Q8C547	HEAT repeat-containing protein 5B	Heatr5b	SKPFVAPR	3	1941700000
3D	Q8C547	Q8C547	Q8C547	HEAT repeat-containing protein 5B	Heatr5b	SKPFVAPR	7	1941700000
3D	Q8C8R3	Q8C8R3	Q8C8R3	Ankyrin-2	Ank2	RFTPEEEMFK	4	0
3D	Q8C9M2	Q8C9M2	Q8C9M2	Coiled-coil domain-containing protein 15	Ccdc15	MPGGMAPLKKPR	7	167160000
3D	Q8C9M2	Q8C9M2	Q8C9M2	Coiled-coil domain-containing protein 15	Ccdc15	MPGGMAPLKKPR	11	167160000
3D	Q8CAU1	Q8CAU1	Q8CAU1		A130051J06Rik	SPSSSSSSSSSMFSR	2	20567000
3D	Q8CBB9	Q8CBB9	Q8CBB9	Radical S-adenosyl methionine domain-containing protein 2	Rsad2	MGMLVPTALAAR	6	0
3D	Q8CDU5	Q8CDU5	Q8CDU5	EF-hand domain-containing family member B	Efhb	LPRLMTPPEAKK	7	0
3D	Q8CDU5	Q8CDU5	Q8CDU5	EF-hand domain-containing family member B	Efhb	LPRLMTPPEAKK	8	0
3D	Q8CGC7	Q8CGC7	Q8CGC7	Bifunctional glutamate/proline--tRNA ligase;Glutamate--tRNA ligase;Proline--tRNA ligase	Eprs	KMTARDQDVEPGAPSMGAK	11	0
3D	Q8CGC7	Q8CGC7	Q8CGC7	Bifunctional glutamate/proline--tRNA ligase;Glutamate--tRNA ligase;Proline--tRNA ligase	Eprs	KMTARDQDVEPGAPSMGAK	14	0
3D	Q8CGP2;Q8CGP1;Q6ZWY9;Q64525;Q64478;Q64475;P10854;P10853;Q9D2U9;Q8CGP0;Q64524;P70696	Q8CGP2	Q8CGP2	Histone H2B type 1-P;Histone H2B type 1-K;Histone H2B type 1-C/E/G;Histone H2B type 2-B;Histone H2B type 1-H;Histone H2B type 1-B;Histone H2B type 1-M;Histone H2B type 1-F/J/L;Histone H2B type 3-A;Histone H2B type 3-B;Histone H2B type 2-E;Histone H2B type 1-A	Hist1h2bp;Hist1h2bk;Hist1h2bc;Hist2h2bb;Hist1h2bh;Hist1h2bb;Hist1h2bm;Hist1h2bf;Hist3h2ba;Hist3h2bb;Hist2h2be;Hist1h2ba	QVHPDTGISSK	4	0
3D	Q8CH25	Q8CH25	Q8CH25	SAFB-like transcription modulator	Sltm	SPGHMVILNQTKGDHCRPSRR	2	0
3D	Q8K274	Q8K274	Q8K274	Ketosamine-3-kinase	Fn3krp	QRIQPQMDMVEKK	5	53575000
3D	Q8K2M3	Q8K2M3	Q8K2M3	SRR1-like protein	Srrd	MAAAALEPWSAVAPRR	8	0
3D	Q8K3C0	Q8K3C0	Q8K3C0	Ribonuclease kappa	Rnasek	MASLLCCGPK	9	0
3D	Q8K3H5	Q8K3H5	Q8K3H5	Myosin-IIIa	Myo3a	RGERMSEPVIAYILHEALMGLQHLHSNK	8	20375000
3D	Q8K4G2	Q8K4G2	Q8K4G2	Collagen alpha-1(XXIII) chain	Col23a1	GDDGMANQPGLPGPPGPK	9	0
3D	Q8K4G2	Q8K4G2	Q8K4G2	Collagen alpha-1(XXIII) chain	Col23a1	GDDGMANQPGLPGPPGPK	12	0
3D	Q8K4G2	Q8K4G2	Q8K4G2	Collagen alpha-1(XXIII) chain	Col23a1	GDDGMANQPGLPGPPGPK	14	0
3D	Q8K4G2	Q8K4G2	Q8K4G2	Collagen alpha-1(XXIII) chain	Col23a1	GDDGMANQPGLPGPPGPK	17	0
3D	Q8K558	Q8K558	Q8K558	Trem-like transcript 1 protein	Treml1	LDSPPSFDSIYTGSSLDPPSSEPPAPPSQPPLPPK	4	15423000
3D	Q8K558	Q8K558	Q8K558	Trem-like transcript 1 protein	Treml1	LDSPPSFDSIYTGSSLDPPSSEPPAPPSQPPLPPK	5	15423000
3D	Q8K558	Q8K558	Q8K558	Trem-like transcript 1 protein	Treml1	LDSPPSFDSIYTGSSLDPPSSEPPAPPSQPPLPPK	18	0
3D	Q8K558	Q8K558	Q8K558	Trem-like transcript 1 protein	Treml1	LDSPPSFDSIYTGSSLDPPSSEPPAPPSQPPLPPK	19	0
3D	Q8K558	Q8K558	Q8K558	Trem-like transcript 1 protein	Treml1	LDSPPSFDSIYTGSSLDPPSSEPPAPPSQPPLPPK	23	0
3D	Q8K558	Q8K558	Q8K558	Trem-like transcript 1 protein	Treml1	LDSPPSFDSIYTGSSLDPPSSEPPAPPSQPPLPPK	24	0
3D	Q8K558	Q8K558	Q8K558	Trem-like transcript 1 protein	Treml1	LDSPPSFDSIYTGSSLDPPSSEPPAPPSQPPLPPK	26	0
3D	Q8K558	Q8K558	Q8K558	Trem-like transcript 1 protein	Treml1	LDSPPSFDSIYTGSSLDPPSSEPPAPPSQPPLPPK	27	0
3D	Q8K558	Q8K558	Q8K558	Trem-like transcript 1 protein	Treml1	LDSPPSFDSIYTGSSLDPPSSEPPAPPSQPPLPPK	30	0
3D	Q8K558	Q8K558	Q8K558	Trem-like transcript 1 protein	Treml1	LDSPPSFDSIYTGSSLDPPSSEPPAPPSQPPLPPK	31	0
3D	Q8K558	Q8K558	Q8K558	Trem-like transcript 1 protein	Treml1	LDSPPSFDSIYTGSSLDPPSSEPPAPPSQPPLPPK	33	15423000
3D	Q8QZT1	Q8QZT1	Q8QZT1	Acetyl-CoA acetyltransferase, mitochondrial	Acat1	IAAFADAAVDPIDFPLAPAYAVPK	23	0
3D	Q8R1V4;Q99KF1	Q8R1V4;Q99KF1	Q99KF1	Transmembrane emp24 domain-containing protein 4;Transmembrane emp24 domain-containing protein 9	Tmed4;Tmed9	CFIEEIPDETMVIGNYR	7	23267000
3D	Q8R2Q8	Q8R2Q8	Q8R2Q8	Bone marrow stromal antigen 2	Bst2	APSFYHYLPVPMDEMGGK	2	20198000
3D	Q8R2Q8	Q8R2Q8	Q8R2Q8	Bone marrow stromal antigen 2	Bst2	APSFYHYLPVPMDEMGGK	9	20198000
3D	Q8VC85	Q8VC85	Q8VC85	U6 snRNA-associated Sm-like protein LSm1	Lsm1	NYMPGTASLIEDIDK	4	90397000
3D	Q8VDD5	Q8VDD5	Q8VDD5	Myosin-9	Myh9	FLSNGHVTIPGQQDKDMFQETMEAMR	10	182310000
3D	Q8VDD5	Q8VDD5	Q8VDD5	Myosin-9	Myh9	HEMPPHIYAITDTAYR	4	66509000
3D	Q8VDD5	Q8VDD5	Q8VDD5	Myosin-9	Myh9	HEMPPHIYAITDTAYR	5	66509000
3D	Q8VDD5	Q8VDD5	Q8VDD5	Myosin-9	Myh9	IIGLDQVAGMSETALPGAFK	16	225830000
3D	Q8VDD5	Q8VDD5	Q8VDD5	Myosin-9	Myh9	IMGIPEDEQMGLLR	5	123480000
3D	Q8VDD5	Q8VDD5	Q8VDD5	Myosin-9	Myh9	NFINNPLAQADWAAK	6	411360000
3D	Q8VDD5	Q8VDD5	Q8VDD5	Myosin-9	Myh9	VVQEQGTHPK	9	264240000
3D	Q8VDN2;Q6PIC6;Q6PIE5;Q64436	Q8VDN2	Q8VDN2	Sodium/potassium-transporting ATPase subunit alpha-1;Sodium/potassium-transporting ATPase subunit alpha-3;Sodium/potassium-transporting ATPase subunit alpha-2;Potassium-transporting ATPase alpha chain 1	Atp1a1;Atp1a3;Atp1a2;Atp4a	VDNSSLTGESEPQTR	12	13710000
3D	Q8VE11	Q8VE11	Q8VE11	Myotubularin-related protein 6	Mtmr6	TLHPRQSVLSIIMNMNEQSK	4	0
3D	Q8VEK3	Q8VEK3	Q8VEK3	Heterogeneous nuclear ribonucleoprotein U	Hnrnpu	EKPYFPIPEDCTFIQNVPLEDR	3	0
3D	Q8VEK3	Q8VEK3	Q8VEK3	Heterogeneous nuclear ribonucleoprotein U	Hnrnpu	EKPYFPIPEDCTFIQNVPLEDR	6	0
3D	Q8VEK3	Q8VEK3	Q8VEK3	Heterogeneous nuclear ribonucleoprotein U	Hnrnpu	EKPYFPIPEDCTFIQNVPLEDR	18	119910000
3D	Q8VEK3	Q8VEK3	Q8VEK3	Heterogeneous nuclear ribonucleoprotein U	Hnrnpu	LQAALDNEAGGRPAMEPGNGSLDLGGDAAGR	17	61834000
3D	Q8VHX6	Q8VHX6	Q8VHX6	Filamin-C	Flnc	APLQVAVLGPTGVAEPVEVR	10	43729000
3D	Q8VHX6	Q8VHX6	Q8VHX6	Filamin-C	Flnc	VEESTQVGGDPFPAVFGDFLGR	11	12410000
3D	Q8VII8	Q8VII8	Q8VII8	Mineralocorticoid receptor	Nr3c2	METKGYHSLPEGLDMER	10	0
3D	Q8VIJ6	Q8VIJ6	Q8VIJ6	Splicing factor, proline- and glutamine-rich	Sfpq	FGQGGAGPVGGQGPR	14	0
3D	Q91VI7	Q91VI7	Q91VI7	Ribonuclease inhibitor	Rnh1	LLCESLLEPGCQLESLWIK	9	12604000
3D	Q91XV3	Q91XV3	Q91XV3	Brain acid soluble protein 1	Basp1	AGEASAESTGAADGAAPEEGEAK	17	25074000
3D	Q91XV3	Q91XV3	Q91XV3	Brain acid soluble protein 1	Basp1	ESEPQAAADATEVK	4	43551000
3D	Q91XV3	Q91XV3	Q91XV3	Brain acid soluble protein 1	Basp1	SDAAPAASDSKPSSAEPAPSSK	17	0
3D	Q91XV3	Q91XV3	Q91XV3	Brain acid soluble protein 1	Basp1	SDAAPAASDSKPSSAEPAPSSK	19	0
3D	Q91YE9	Q91YE9	Q91YE9	Cytosolic 5'-nucleotidase 1B	Nt5c1b	EYPRTPPTEWKPYAQR	6	0
3D	Q91YE9	Q91YE9	Q91YE9	Cytosolic 5'-nucleotidase 1B	Nt5c1b	EYPRTPPTEWKPYAQR	7	0
3D	Q91YE9	Q91YE9	Q91YE9	Cytosolic 5'-nucleotidase 1B	Nt5c1b	EYPRTPPTEWKPYAQR	12	0
3D	Q921F2	Q921F2	Q921F2	TAR DNA-binding protein 43	Tardbp	LVEGILHAPDAGWGNLVYVVNYPK	9	17883000
3D	Q921F2	Q921F2	Q921F2	TAR DNA-binding protein 43	Tardbp	LVEGILHAPDAGWGNLVYVVNYPK	23	22511000
3D	Q921F2	Q921F2	Q921F2	TAR DNA-binding protein 43	Tardbp	TSDLIVLGLPWK	10	17781000
3D	Q921X9	Q921X9	Q921X9	Protein disulfide-isomerase A5	Pdia5	FIEWMQNPEAPPPPEPTWEEQQTSVLHLVGDNFR	8	0
3D	Q922R8	Q922R8	Q922R8	Protein disulfide-isomerase A6	Pdia6	EPWDGKDGELPVEDDIDLSDVELDDLEKDEL	2	55424000
3D	Q922R8	Q922R8	Q922R8	Protein disulfide-isomerase A6	Pdia6	EPWDGKDGELPVEDDIDLSDVELDDLEKDEL	11	77571000
3D	Q922R8	Q922R8	Q922R8	Protein disulfide-isomerase A6	Pdia6	GSTAPVGGGSFPTITPR	12	96466000
3D	Q922R8	Q922R8	Q922R8	Protein disulfide-isomerase A6	Pdia6	GSTAPVGGGSFPTITPR	16	0
3D	Q922R8	Q922R8	Q922R8	Protein disulfide-isomerase A6	Pdia6	HQSLGGQYGVQGFPTIK	14	95059000
3D	Q922R8	Q922R8	Q922R8	Protein disulfide-isomerase A6	Pdia6	NLEPEWAAAATEVK	4	81284000
3D	Q923S6	Q923S6	Q923S6	E3 ubiquitin-protein ligase NEURL1	Neurl1	GNNFSSVSSLQRGNPSRASR	15	13078000
3D	Q99020	Q99020	Q99020	Heterogeneous nuclear ribonucleoprotein A/B	Hnrnpab	EYFGQFGEIEAIELPIDPK	15	22606000
3D	Q99J79	Q99J79	Q99J79	DNA damage-binding protein 2	Ddb2	GPQELEPEAKK	2	45234000
3D	Q99JY6	Q99JY6	Q99JY6	HIG1 domain family member 1B	Higd1b	MSANKGWWVPPEGEDNLSK	10	224850000
3D	Q99JY6	Q99JY6	Q99JY6	HIG1 domain family member 1B	Higd1b	MSANKGWWVPPEGEDNLSK	11	224850000
3D	Q99JY9	Q99JY9	Q99JY9	Actin-related protein 3	Actr3	GVDDLDFFIGDEAIEKPTYATK	17	39301000
3D	Q99K51	Q99K51	Q99K51	Plastin-3	Pls3	YPALTKPENQDIDWTLLEGETR	7	37571000
3D	Q99K51;Q3V0K9	Q99K51	Q99K51	Plastin-3;Plastin-1	Pls3;Pls1	QFVTPADVVSGNPK	5	37030000
3D	Q99KI0	Q99KI0	Q99KI0	Aconitate hydratase, mitochondrial	Aco2	NDANPETHAFVTSPEIVTALAIAGTLK	14	21791000
3D	Q99N87	Q99N87	Q99N87	28S ribosomal protein S5, mitochondrial	Mrps5	GWSGNTWGGVSIGPPDPGPNGETYEDFDTR	17	0
3D	Q99N87	Q99N87	Q99N87	28S ribosomal protein S5, mitochondrial	Mrps5	GWSGNTWGGVSIGPPDPGPNGETYEDFDTR	19	0
3D	Q99P72	Q99P72	Q99P72	Reticulon-4	Rtn4	KPAAGLSAAPVPPAAAPLLDFSSDSVPPAPR	17	39606000
3D	Q99P72	Q99P72	Q99P72	Reticulon-4	Rtn4	SPAASAPSLPPAAAVLPSK	17	42138000
3D	Q99PT1	Q99PT1	Q99PT1	Rho GDP-dissociation inhibitor 1	Arhgdia	AEEYEFLTPMEEAPK	9	63248000
3D	Q99PT1	Q99PT1	Q99PT1	Rho GDP-dissociation inhibitor 1	Arhgdia	AEEYEFLTPMEEAPK	14	0
3D	Q99PT1	Q99PT1	Q99PT1	Rho GDP-dissociation inhibitor 1	Arhgdia	AEQEPTAEQLAQIAAENEEDEHSVNYKPPAQK	28	48569000
3D	Q99PT1	Q99PT1	Q99PT1	Rho GDP-dissociation inhibitor 1	Arhgdia	AEQEPTAEQLAQIAAENEEDEHSVNYKPPAQK	29	48569000
3D	Q99PT1	Q99PT1	Q99PT1	Rho GDP-dissociation inhibitor 1	Arhgdia	LTLVCSTAPGPLELDLTGDLESFKK	9	68013000
3D	Q99PT1	Q99PT1	Q99PT1	Rho GDP-dissociation inhibitor 1	Arhgdia	LTLVCSTAPGPLELDLTGDLESFKK	11	149940000
3D	Q99PT1	Q99PT1	Q99PT1	Rho GDP-dissociation inhibitor 1	Arhgdia	VAVSADPNVPNVIVTR	10	105160000
3D	Q9CQ61	Q9CQ61	Q9CQ61	Protein unc-50 homolog	Unc50	MLPSTSLSSSMHGNGVLNSR	3	31808000
3D	Q9CQ65	Q9CQ65	Q9CQ65	S-methyl-5'-thioadenosine phosphorylase	Mtap	IGIIGGTGLDDPEILEGR	12	21203000
3D	Q9CR16	Q9CR16	Q9CR16	Peptidyl-prolyl cis-trans isomerase D	Ppid	IVLELFADIVPK	11	5886600
3D	Q9CR70	Q9CR70	Q9CR70	EKC/KEOPS complex subunit Lage3	Lage3	NSSKSMVPLTQRPGTRHHR	13	5764600000
3D	Q9CTY5	Q9CTY5	Q9CTY5	Calcium uptake protein 3, mitochondrial	Micu3	QELSQMLSETPPVWKGSSKLFR	11	4821500
3D	Q9CTY5	Q9CTY5	Q9CTY5	Calcium uptake protein 3, mitochondrial	Micu3	QELSQMLSETPPVWKGSSKLFR	12	4821500
3D	Q9CXI5	Q9CXI5	Q9CXI5	Mesencephalic astrocyte-derived neurotrophic factor	Manf	DRDVTFSPATIEEELIK	8	70667000
3D	Q9CY58	Q9CY58	Q9CY58	Plasminogen activator inhibitor 1 RNA-binding protein	Serbp1	FDQLFDDESDPFEVLK	11	28712000
3D	Q9CYN2	Q9CYN2	Q9CYN2	Signal peptidase complex subunit 2	Spcs2	SGGGGGSSGAGGGPSCGTSSSR	14	14026000
3D	Q9CYZ2	Q9CYZ2	Q9CYZ2	Tumor protein D54	Tpd52l2	GVLSDFMTDVPVDPGVVHR	11	11047000
3D	Q9CZU6;Q80X68	Q9CZU6	Q9CZU6	Citrate synthase, mitochondrial;Citrate synthase	Cs;Csl	LDWSHNFTNMLGYTDPQFTELMR	16	25896000
3D	Q9D0E1	Q9D0E1	Q9D0E1	Heterogeneous nuclear ribonucleoprotein M	Hnrnpm	QGGGGAGGSVPGIER	11	20332000
3D	Q9D0R2	Q9D0R2	Q9D0R2	Threonine--tRNA ligase, cytoplasmic	Tars	DQELYFFHELSPGSCFFLPK	12	18598000
3D	Q9D1L9	Q9D1L9	Q9D1L9	Ragulator complex protein LAMTOR5	Lamtor5	MEATLEQHLEDTMKNPSIVGVLCTDSQGLNLGCR	16	0
3D	Q9D659	Q9D659	Q9D659	Platelet receptor Gi24		MGVPAVPEASSPR	7	0
3D	Q9D6R2	Q9D6R2	Q9D6R2	Isocitrate dehydrogenase [NAD] subunit alpha, mitochondrial	Idh3a	TPIAAGHPSMNLLLR	8	0
3D	Q9D738	Q9D738	Q9D738	Ankyrin repeat and SOCS box protein 12	Asb12	MNLMDIAKIFSLLQPEK	15	0
3D	Q9D8M3	Q9D8M3	Q9D8M3	Heme transporter HRG1	Slc48a1	MAPSRLQLGLR	3	0
3D	Q9D8S9	Q9D8S9	Q9D8S9	BolA-like protein 1	Bola1	ENPQLDISPPCLGGSKKTR	3	64176000
3D	Q9D8S9	Q9D8S9	Q9D8S9	BolA-like protein 1	Bola1	ENPQLDISPPCLGGSKKTR	9	64176000
3D	Q9D8S9	Q9D8S9	Q9D8S9	BolA-like protein 1	Bola1	ENPQLDISPPCLGGSKKTR	10	64176000
3D	Q9D9T8	Q9D9T8	Q9D9T8	EF-hand domain-containing protein 1	Efhc1	MPKVLVENAKNFPK	2	67572000
3D	Q9D9T8	Q9D9T8	Q9D9T8	EF-hand domain-containing protein 1	Efhc1	MPKVLVENAKNFPK	13	67572000
3D	Q9DAW9	Q9DAW9	Q9DAW9	Calponin-3	Cnn3	LTLQPVDNSTISLQMGTNK	5	57835000
3D	Q9DAW9	Q9DAW9	Q9DAW9	Calponin-3	Cnn3	VNESSLNWPQLENIGNFIK	9	13075000
3D	Q9DBJ1	Q9DBJ1	Q9DBJ1	Phosphoglycerate mutase 1	Pgam1	ALPFWNEEIVPQIK	11	224130000
3D	Q9DBJ1	Q9DBJ1	Q9DBJ1	Phosphoglycerate mutase 1	Pgam1	FSGWYDADLSPAGHEEAKR	11	292780000
3D	Q9DBJ1	Q9DBJ1	Q9DBJ1	Phosphoglycerate mutase 1	Pgam1	SYDVPPPPMEPDHPFYSNISK	6	0
3D	Q9DBJ1	Q9DBJ1	Q9DBJ1	Phosphoglycerate mutase 1	Pgam1	SYDVPPPPMEPDHPFYSNISK	7	51511000
3D	Q9DBJ1	Q9DBJ1	Q9DBJ1	Phosphoglycerate mutase 1	Pgam1	SYDVPPPPMEPDHPFYSNISK	8	0
3D	Q9DBJ1	Q9DBJ1	Q9DBJ1	Phosphoglycerate mutase 1	Pgam1	YADLTEDQLPSCESLKDTIAR	10	253170000
3D	Q9DC04	Q9DC04	Q9DC04	Regulator of G-protein signaling 3	Rgs3	DPSPSQELPVGQDLPPRK	2	7827800
3D	Q9DC04	Q9DC04	Q9DC04	Regulator of G-protein signaling 3	Rgs3	DPSPSQELPVGQDLPPRK	4	7827800
3D	Q9DC04	Q9DC04	Q9DC04	Regulator of G-protein signaling 3	Rgs3	DPSPSQELPVGQDLPPRK	15	7827800
3D	Q9DCD0	Q9DCD0	Q9DCD0	6-phosphogluconate dehydrogenase, decarboxylating	Pgd	LVPLLDTGDIIIDGGNSEYR	3	20538000
3D	Q9DCN2	Q9DCN2	Q9DCN2	NADH-cytochrome b5 reductase 3;NADH-cytochrome b5 reductase 3 membrane-bound form;NADH-cytochrome b5 reductase 3 soluble form	Cyb5r3	LWYTVDKAPDAWDYSQGFVNEEMIR	9	40753000
3D	Q9DCN2	Q9DCN2	Q9DCN2	NADH-cytochrome b5 reductase 3;NADH-cytochrome b5 reductase 3 membrane-bound form;NADH-cytochrome b5 reductase 3 soluble form	Cyb5r3	SVGMIAGGTGITPMLQVIR	13	93761000
3D	Q9EPK6	Q9EPK6	Q9EPK6	Nucleotide exchange factor SIL1	Sil1	MAPQHLPSTR	3	0
3D	Q9ERD7	Q9ERD7	Q9ERD7	Tubulin beta-3 chain	Tubb3	VSDTVVEPYNATLSIHQLVENTDETYCIDNEALYDICFR	8	358670000
3D	Q9ERG0	Q9ERG0	Q9ERG0	LIM domain and actin-binding protein 1	Lima1	HEAEKPETSENTETSGK	6	0
3D	Q9ES63	Q9ES63	Q9ES63	Ubiquitin carboxyl-terminal hydrolase 29	Usp29	MPLSMSNTTGGQK	2	16290000
3D	Q9JKR6	Q9JKR6	Q9JKR6	Hypoxia up-regulated protein 1	Hyou1	VPGPVQQALQSAEMSLDQIEQVILVGGATR	2	779800000
3D	Q9JKR6	Q9JKR6	Q9JKR6	Hypoxia up-regulated protein 1	Hyou1	VPGPVQQALQSAEMSLDQIEQVILVGGATR	4	779800000
3D	Q9JM90	Q9JM90	Q9JM90	Signal-transducing adaptor protein 1	Stap1	MAKKPPKPAPR	5	0
3D	Q9JM90	Q9JM90	Q9JM90	Signal-transducing adaptor protein 1	Stap1	MAKKPPKPAPR	6	0
3D	Q9JM90	Q9JM90	Q9JM90	Signal-transducing adaptor protein 1	Stap1	MAKKPPKPAPR	8	0
3D	Q9JM99	Q9JM99	Q9JM99	Proteoglycan 4;Proteoglycan 4 C-terminal part	Prg4	EPEPTTPKEPEPTTPK	4	0
3D	Q9JM99	Q9JM99	Q9JM99	Proteoglycan 4;Proteoglycan 4 C-terminal part	Prg4	EPEPTTPKEPEPTTPK	10	0
3D	Q9JM99	Q9JM99	Q9JM99	Proteoglycan 4;Proteoglycan 4 C-terminal part	Prg4	EPEPTTPKEPEPTTPK	12	0
3D	Q9QUI0;Q62159	Q9QUI0	Q9QUI0	Transforming protein RhoA;Rho-related GTP-binding protein RhoC	Rhoa;Rhoc	LRPLSYPDTDVILMCFSIDSPDSLENIPEK	3	34775000
3D	Q9QUI0;Q62159	Q9QUI0	Q9QUI0	Transforming protein RhoA;Rho-related GTP-binding protein RhoC	Rhoa;Rhoc	LRPLSYPDTDVILMCFSIDSPDSLENIPEK	28	43062000
3D	Q9QXL2	Q9QXL2	Q9QXL2	Kinesin-like protein KIF21A	Kif21a	KTSAIKNGLPPPEFK	10	64493000
3D	Q9QXL2	Q9QXL2	Q9QXL2	Kinesin-like protein KIF21A	Kif21a	KTSAIKNGLPPPEFK	11	64493000
3D	Q9QXL2	Q9QXL2	Q9QXL2	Kinesin-like protein KIF21A	Kif21a	KTSAIKNGLPPPEFK	12	64493000
3D	Q9QXN0	Q9QXN0	Q9QXN0	Protein Shroom3	Shroom3	MKTPENLEEPSATPNPSR	14	0
3D	Q9QXN0	Q9QXN0	Q9QXN0	Protein Shroom3	Shroom3	MKTPENLEEPSATPNPSR	16	0
3D	Q9QXS1	Q9QXS1	Q9QXS1	Plectin	Plec	ALVPAAELLDSGVISHELYQQLQR	4	41157000
3D	Q9QYJ0	Q9QYJ0	Q9QYJ0	DnaJ homolog subfamily A member 2	Dnaja2	ITFTGEADQAPGVEPGDIVLLLQEK	11	14015000
3D	Q9QYZ4	Q9QYZ4	Q9QYZ4	Sperm motility kinase 1	Smok1	SFIWPGVLSRPINTTPTMDQTHTR	16	88874000
3D	Q9QZQ8	Q9QZQ8	Q9QZQ8	Core histone macro-H2A.1	H2afy	GVTIASGGVLPNIHPELLAK	11	42269000
3D	Q9R0N3	Q9R0N3	Q9R0N3	Synaptotagmin-11	Syt11	HKTPPYKFIHMLK	4	13555000
3D	Q9R0N3	Q9R0N3	Q9R0N3	Synaptotagmin-11	Syt11	HKTPPYKFIHMLK	5	13555000
3D	Q9R0P3	Q9R0P3	Q9R0P3	S-formylglutathione hydrolase	Esd	MYSYVTEELPQLI-FPVDPQR	21	16813000
3D	Q9R0P3	Q9R0P3	Q9R0P3	S-formylglutathione hydrolase	Esd	SVSAFAPICNPVLCSWGK	7	51753000
3D	Q9R0P5	Q9R0P5	Q9R0P5	Destrin	Dstn	HEYQANGPEDLNR	8	42349000
3D	Q9R0P5	Q9R0P5	Q9R0P5	Destrin	Dstn	KEELMFFLWAPEQAPLK	11	87508000
3D	Q9R0P5	Q9R0P5	Q9R0P5	Destrin	Dstn	KEELMFFLWAPEQAPLK	15	26691000
3D	Q9R0Q7	Q9R0Q7	Q9R0Q7	Prostaglandin E synthase 3	Ptges3	HLNEIDLFHCIDPNDSK	13	70357000
3D	Q9WTS4	Q9WTS4	Q9WTS4	Teneurin-1;Ten-1 intracellular domain;Teneurin C-terminal-associated peptide	Tenm1	YYLAMDPMSESLYLSDTNTRK	7	15341000
3D	Q9WV92	Q9WV92	Q9WV92	Band 4.1-like protein 3;Band 4.1-like protein 3, N-terminally processed	Epb41l3	GEEVDQSAPEQEQPATVSHEEEQASTIR	14	0
3D	Q9WVA4	Q9WVA4	Q9WVA4	Transgelin-2	Tagln2	DDGLFSGDPNWFPK	9	88427000
3D	Q9WVA4	Q9WVA4	Q9WVA4	Transgelin-2	Tagln2	DDGLFSGDPNWFPK	13	68981000
3D	Q9WVA4	Q9WVA4	Q9WVA4	Transgelin-2	Tagln2	EDVGQPQPGR	6	110830000
3D	Q9WVA4	Q9WVA4	Q9WVA4	Transgelin-2	Tagln2	LINSLYPEGQAPVK	7	86569000
3D	Q9WVA4	Q9WVA4	Q9WVA4	Transgelin-2	Tagln2	LINSLYPEGQAPVK	12	88384000
3D	Q9WVG6	Q9WVG6	Q9WVG6	Histone-arginine methyltransferase CARM1	Carm1	YLKPSGNMFPTIGDVHLAPFTDEQLYMEQFTK	10	0
3D	Q9Z1N5	Q9Z1N5	Q9Z1N5	Spliceosome RNA helicase Ddx39b	Ddx39b	CIALAQLLVEQNFPAIAIHR	14	22863000
3D	Q9Z2X1	Q9Z2X1	Q9Z2X1	Heterogeneous nuclear ribonucleoprotein F;Heterogeneous nuclear ribonucleoprotein F, N-terminally processed	Hnrnpf	HSGPNSADSANDGFVR	4	69180000
4D	A0A0J9YU36;Q6PDD0	344;134	A0A0J9YU36	A0A0J9YU36	UDP-glucuronosyltransferase 2A2	QMCDGVLNNP(1)TVMER	QMCDGVLNNP(65.63)TVMER	10	0
4D	A0A0N4SUJ3	9	A0A0N4SUJ3	A0A0N4SUJ3		GENEAGLP(1)NMSLQGKK	GENEAGLP(49.59)NMSLQGKK	8	160240000
4D	A0A1B0GSJ4	207	A0A1B0GSJ4	A0A1B0GSJ4		ETDP(0.821)HP(0.178)CIHTDMHAVLEPHMESSKK	ETDP(6.67)HP(-6.67)CIHTDMHAVLEP(-33.36)HMESSKK	4	0
4D	A0A1B0GT42	1313	A0A1B0GT42	A0A1B0GT42		QAADCP(1)LLVPFLK	QAADCP(64.08)LLVP(-64.08)FLK	6	137890000
4D	A0A1L1SQF0;Q9D5U9	587;374	A0A1L1SQF0	A0A1L1SQF0	MICAL C-terminal-like protein	MFFSTTP(1)HSKVEDVP(1)TLLEK	MFFSTTP(65.9)HSKVEDVP(65.9)TLLEK	7	0
4D	A0A1L1SQF0;Q9D5U9	595;382	A0A1L1SQF0	A0A1L1SQF0	MICAL C-terminal-like protein	MFFSTTP(1)HSKVEDVP(1)TLLEK	MFFSTTP(65.9)HSKVEDVP(65.9)TLLEK	15	0
4D	A0A1W2P884	16	A0A1W2P884	A0A1W2P884		MWGRFLAPEAGGRDSP(1)SGAR	MWGRFLAP(-77.93)EAGGRDSP(77.93)SGAR	16	0
4D	A2AGW7	60	A2AGW7	A2AGW7		AMIP(0.014)LWP(0.993)FP(0.993)YFSLGMMIK	AMIP(-24.57)LWP(24.57)FP(24.57)YFSLGMMIK	7	156420000
4D	A2AGW7	62	A2AGW7	A2AGW7		AMIP(0.014)LWP(0.993)FP(0.993)YFSLGMMIK	AMIP(-24.57)LWP(24.57)FP(24.57)YFSLGMMIK	9	156420000
4D	A2AIX1	2173	A2AIX1	A2AIX1		KAP(0.863)P(0.611)P(0.611)P(0.827)P(0.077)TSFP(0.012)R	KAP(4.67)P(0)P(0)P(4.67)P(-12.33)TSFP(-19.73)R	3	16752000
4D	A2AIX1	2174	A2AIX1	A2AIX1		KAP(0.863)P(0.611)P(0.611)P(0.827)P(0.077)TSFP(0.012)R	KAP(4.67)P(0)P(0)P(4.67)P(-12.33)TSFP(-19.73)R	4	16752000
4D	A2AIX1	2175	A2AIX1	A2AIX1		KAP(0.863)P(0.611)P(0.611)P(0.827)P(0.077)TSFP(0.012)R	KAP(4.67)P(0)P(0)P(4.67)P(-12.33)TSFP(-19.73)R	5	16752000
4D	A2AIX1	2176	A2AIX1	A2AIX1		KAP(0.863)P(0.611)P(0.611)P(0.827)P(0.077)TSFP(0.012)R	KAP(4.67)P(0)P(0)P(4.67)P(-12.33)TSFP(-19.73)R	6	16752000
4D	A2ASS6	21282	A2ASS6	A2ASS6	Titin	CDP(1)P(1)VISNITKDHMTVSWK	CDP(55.85)P(55.85)VISNITKDHMTVSWK	3	0
4D	A2ASS6	21283	A2ASS6	A2ASS6	Titin	CDP(1)P(1)VISNITKDHMTVSWK	CDP(55.85)P(55.85)VISNITKDHMTVSWK	4	0
4D	A2ASS6	18006	A2ASS6	A2ASS6	Titin	EMRLNVLGRP(0.994)GP(0.994)P(0.982)VGP(0.031)IK	EMRLNVLGRP(21.8)GP(21.8)P(17.27)VGP(-17.27)IK	10	0
4D	A2ASS6	18008	A2ASS6	A2ASS6	Titin	EMRLNVLGRP(0.994)GP(0.994)P(0.982)VGP(0.031)IK	EMRLNVLGRP(21.8)GP(21.8)P(17.27)VGP(-17.27)IK	12	0
4D	A2ASS6	18009	A2ASS6	A2ASS6	Titin	EMRLNVLGRP(0.985)GP(0.985)P(0.985)VGP(0.046)IK	EMRLNVLGRP(17.96)GP(17.96)P(17.96)VGP(-17.96)IK	13	0
4D	A2BH40	7	A2BH40	A2BH40	AT-rich interactive domain-containing protein 1A	AAQVAP(1)AAASSLGNP(0.573)P(0.857)P(0.857)P(0.857)P(0.857)SELK	AAQVAP(49.16)AAASSLGNP(-4.74)P(4.74)P(4.74)P(4.74)P(4.74)SELK	6	0
4D	A2BH40	17	A2BH40	A2BH40	AT-rich interactive domain-containing protein 1A	AAQVAP(1)AAASSLGNP(0.573)P(0.857)P(0.857)P(0.857)P(0.857)SELK	AAQVAP(49.16)AAASSLGNP(-4.74)P(4.74)P(4.74)P(4.74)P(4.74)SELK	16	0
4D	A2BH40	18	A2BH40	A2BH40	AT-rich interactive domain-containing protein 1A	AAQVAP(1)AAASSLGNP(0.573)P(0.857)P(0.857)P(0.857)P(0.857)SELK	AAQVAP(49.16)AAASSLGNP(-4.74)P(4.74)P(4.74)P(4.74)P(4.74)SELK	17	0
4D	A2BH40	19	A2BH40	A2BH40	AT-rich interactive domain-containing protein 1A	AAQVAP(1)AAASSLGNP(0.573)P(0.857)P(0.857)P(0.857)P(0.857)SELK	AAQVAP(49.16)AAASSLGNP(-4.74)P(4.74)P(4.74)P(4.74)P(4.74)SELK	18	0
4D	A2BH40	20	A2BH40	A2BH40	AT-rich interactive domain-containing protein 1A	AAQVAP(1)AAASSLGNP(0.573)P(0.857)P(0.857)P(0.857)P(0.857)SELK	AAQVAP(49.16)AAASSLGNP(-4.74)P(4.74)P(4.74)P(4.74)P(4.74)SELK	19	0
4D	A3KFX0	6	A3KFX0	A3KFX0	Cytosolic 5'-nucleotidase 1A	MEP(0.398)GQP(0.605)REAREP(0.998)GP(1)GAETAAVP(1)R	MEP(-1.83)GQP(1.83)REAREP(23.96)GP(36.94)GAETAAVP(51.96)R	6	0
4D	A3KFX0	12	A3KFX0	A3KFX0	Cytosolic 5'-nucleotidase 1A	MEP(0.398)GQP(0.605)REAREP(0.998)GP(1)GAETAAVP(1)R	MEP(-1.83)GQP(1.83)REAREP(23.96)GP(36.94)GAETAAVP(51.96)R	12	0
4D	A3KFX0	14	A3KFX0	A3KFX0	Cytosolic 5'-nucleotidase 1A	MEP(0.398)GQP(0.605)REAREP(0.998)GP(1)GAETAAVP(1)R	MEP(-1.83)GQP(1.83)REAREP(23.96)GP(36.94)GAETAAVP(51.96)R	14	0
4D	A3KFX0	22	A3KFX0	A3KFX0	Cytosolic 5'-nucleotidase 1A	MEP(0.398)GQP(0.605)REAREP(0.998)GP(1)GAETAAVP(1)R	MEP(-1.83)GQP(1.83)REAREP(23.96)GP(36.94)GAETAAVP(51.96)R	22	0
4D	A6H584	1664	A6H584	A6H584	Collagen alpha-5(VI) chain	KGEP(0.955)GVP(0.115)GGP(0.469)GP(0.469)VGP(0.996)P(0.996)GQR	KGEP(13.61)GVP(-7.82)GGP(0)GP(0)VGP(23.91)P(23.91)GQR	4	193200000
4D	A6H584	1670	A6H584	A6H584	Collagen alpha-5(VI) chain	KGEP(0.955)GVP(0.115)GGP(0.469)GP(0.469)VGP(0.996)P(0.996)GQR	KGEP(13.61)GVP(-7.82)GGP(0)GP(0)VGP(23.91)P(23.91)GQR	10	0
4D	A6H584	1672	A6H584	A6H584	Collagen alpha-5(VI) chain	KGEP(0.955)GVP(0.115)GGP(0.469)GP(0.469)VGP(0.996)P(0.996)GQR	KGEP(13.61)GVP(-7.82)GGP(0)GP(0)VGP(23.91)P(23.91)GQR	12	0
4D	A6H584	1675	A6H584	A6H584	Collagen alpha-5(VI) chain	KGEP(0.955)GVP(0.115)GGP(0.469)GP(0.469)VGP(0.996)P(0.996)GQR	KGEP(13.61)GVP(-7.82)GGP(0)GP(0)VGP(23.91)P(23.91)GQR	15	193200000
4D	A6H584	1676	A6H584	A6H584	Collagen alpha-5(VI) chain	KGEP(0.955)GVP(0.115)GGP(0.469)GP(0.469)VGP(0.996)P(0.996)GQR	KGEP(13.61)GVP(-7.82)GGP(0)GP(0)VGP(23.91)P(23.91)GQR	16	193200000
4D	B1AWG4	367	B1AWG4	B1AWG4		TKP(0.162)P(0.162)EEVNP(0.676)P(1)TEQEAR	TKP(-6.21)P(-6.21)EEVNP(6.21)P(40.68)TEQEAR	9	60239000
4D	B1AWG4	368	B1AWG4	B1AWG4		TKP(0.162)P(0.162)EEVNP(0.676)P(1)TEQEAR	TKP(-6.21)P(-6.21)EEVNP(6.21)P(40.68)TEQEAR	10	60239000
4D	B2RXM2;J3QNY1	9;9	B2RXM2	B2RXM2		MEGHDPKEP(1)EQLR	MEGHDP(-35.53)KEP(35.53)EQLR	9	160350000
4D	B2RXM2;J3QNY1;Q8BG05	332;338;360	B2RXM2;Q8BG05	Q8BG05	Heterogeneous nuclear ribonucleoprotein A3	SSGSP(1)YGGGYGSGGGSGGYGSR	SSGSP(178.01)YGGGYGSGGGSGGYGSR	5	0
4D	B9EJA2	529	B9EJA2	B9EJA2	Cortactin-binding protein 2	TP(0.981)GAARVDRGNP(0.972)P(0.972)P(0.973)IP(0.091)P(0.01)K	TP(17.59)GAARVDRGNP(15.95)P(15.95)P(15.95)IP(-15.95)P(-26.37)K	2	303950000
4D	B9EJA2	539	B9EJA2	B9EJA2	Cortactin-binding protein 2	TP(0.981)GAARVDRGNP(0.972)P(0.972)P(0.973)IP(0.091)P(0.01)K	TP(17.59)GAARVDRGNP(15.95)P(15.95)P(15.95)IP(-15.95)P(-26.37)K	12	303950000
4D	B9EJA2	540	B9EJA2	B9EJA2	Cortactin-binding protein 2	TP(0.981)GAARVDRGNP(0.972)P(0.972)P(0.973)IP(0.091)P(0.01)K	TP(17.59)GAARVDRGNP(15.95)P(15.95)P(15.95)IP(-15.95)P(-26.37)K	13	303950000
4D	B9EJA2	541	B9EJA2	B9EJA2	Cortactin-binding protein 2	TP(0.981)GAARVDRGNP(0.972)P(0.972)P(0.973)IP(0.091)P(0.01)K	TP(17.59)GAARVDRGNP(15.95)P(15.95)P(15.95)IP(-15.95)P(-26.37)K	14	303950000
4D	C0HKE9;C0HKE8;C0HKE7;C0HKE6;C0HKE5;C0HKE4;C0HKE3;C0HKE2;C0HKE1;Q8CGP6;Q8R1M2;Q8CGP7;Q8CGP5;Q8BFU2;P27661	49;49;49;49;49;49;49;49;49;49;49;49;49;49;49	C0HKE9;P27661	C0HKE9	Histone H2A type 1-H;Histone H2A.J;Histone H2A type 1-K;Histone H2A type 1-F;Histone H2A type 3;Histone H2AX	VGAGAP(1)VYLAAVLEYLTAEILELAGNAAR	VGAGAP(77.69)VYLAAVLEYLTAEILELAGNAAR	6	24168000
4D	C0HKE9;C0HKE8;C0HKE7;C0HKE6;C0HKE5;C0HKE4;C0HKE3;C0HKE2;C0HKE1;Q8CGP6;Q8R1M2;Q8CGP7;Q8CGP5;Q8BFU2;Q8CGP4;F8WIX8;Q64523;Q6GSS7	110;110;110;110;110;110;110;110;110;110;110;110;110;110;110;105;110;110	C0HKE9;F8WIX8	F8WIX8	Histone H2A type 1-H;Histone H2A.J;Histone H2A type 1-K;Histone H2A type 1-F;Histone H2A type 3;Histone H2A;Histone H2A type 2-C;Histone H2A type 2-A	VTIAQGGVLP(1)NIQAVLLP(1)K	VTIAQGGVLP(166.62)NIQAVLLP(166.62)K	10	611960000
4D	C0HKE9;C0HKE8;C0HKE7;C0HKE6;C0HKE5;C0HKE4;C0HKE3;C0HKE2;C0HKE1;Q8CGP6;Q8R1M2;Q8CGP7;Q8CGP5;Q8BFU2;Q8CGP4;F8WIX8;Q64523;Q6GSS7	118;118;118;118;118;118;118;118;118;118;118;118;118;118;118;113;118;118	C0HKE9;F8WIX8	F8WIX8	Histone H2A type 1-H;Histone H2A.J;Histone H2A type 1-K;Histone H2A type 1-F;Histone H2A type 3;Histone H2A;Histone H2A type 2-C;Histone H2A type 2-A	VTIAQGGVLP(1)NIQAVLLP(1)K	VTIAQGGVLP(166.62)NIQAVLLP(166.62)K	18	774970000
4D	E9PV66	202	E9PV66	E9PV66		KGVTTGTSSAP(1)QP(1)SMP(1)EK	KGVTTGTSSAP(55.18)QP(55.18)SMP(55.18)EK	11	0
4D	E9PV66	204	E9PV66	E9PV66		KGVTTGTSSAP(1)QP(1)SMP(1)EK	KGVTTGTSSAP(55.18)QP(55.18)SMP(55.18)EK	13	0
4D	E9PV66	207	E9PV66	E9PV66		KGVTTGTSSAP(1)QP(1)SMP(1)EK	KGVTTGTSSAP(55.18)QP(55.18)SMP(55.18)EK	16	0
[truncated: 1,528 more rows]

## Sheet: Mouse AZC All peptides
Time-point	Sequence	P Count	Proteins	Leading razor protein	Start position	End position	Gene names	Protein names	Intensity	AZC site IDs	MS/MS Count
[truncated: 59,675 more rows]

[truncated: 2 more sheets: Naked mole rat AZC Sites, Naked mole rat AZC All peptides]
