# Supplementary material for: Interspecies Differences in Proteome Turnover Kinetics Are Correlated With Life Spans and Energetic Demands
Source: Mol Cell Proteomics. 2021 Jan 7;20:100041. doi: 10.1074/mcp.RA120.002301 (PMC7950207; doi:10.1074/mcp.RA120.002301)
Supplement: Supplemental Data 3 [file mmc4.xlsx]

## Sheet: Description and Legend
Description
Peptide- and protein-level dSILAC data of mammalian species searched against the M. musculus proteome
Legend
Sequence	The amino acid sequence of the identified peptide
Modifications	Post-translational modifications contained with the identified peptide sequence
Mass	Charge corrected mass of the precursor ion
Charges	All charge states that have been observed
Proteins	Proteins associated with peptide sequences
Majority Protein IDs	Proteins IDs of those peptides that at least half of the peptides have mapped to
Score	Highest Andromeda score for the associated MS/MS spectra
Ratio H/L	Heavy to light ratio at indicated timepoint
Ratio H/L count	Total number of peptides for which a heavy to light ratio was measured
MS/MS Count	total number of times an MS/MS scan is associated with the peptide sequence
Protein IDs	Names of proteins associated with peptides that map to it
Peptides	Number of peptides associated with the protein group
Protein Names	Names of protein this peptide is associated with
Gene Names	Names of genes this peptide is associated with
Sequence Coverage [%]	Percentage of the sequence that is covered by the identified peptides
*Each tab represents the species for which degradation rate constants were measured. LC-MS/MS data was searched the the M. musculus database.
* For additional information regarding these parmeters, refer to: Cox, J. and M. Mann (2008). Nature biotechnology 26(12): 1367-1372.

## Sheet: Mouse peptide-level
Time-point	Sequence	Modifications	Mass	Proteins	Gene Names	Protein Names	Charges	Ratio H/L	Ratio H/L count	MS/MS Count
2D	AAAAAAAAAAGAAGGR	Acetyl (Protein N-term)	1239.63	Q8CCS6	Pabpn1	Polyadenylate-binding protein 2	2	4.5052	1	1
2D	AAAAAAAAAAGDSDSWDADTFSMEDPVRK	Acetyl (Protein N-term);Oxidation (M)	2925.27	Q3UGC7	Eif3j1	Eukaryotic translation initiation factor 3 subunit J-A	3	1.4754	1	1
2D	AAAAAAAAAAGDSDSWDADTFSMEDPVRK	Acetyl (Protein N-term)	2909.28	Q3UGC7	Eif3j1	Eukaryotic translation initiation factor 3 subunit J-A	3	1.1837	1	3
2D	AAAAAAAAATEQQGSNGPVKK	Unmodified	1910.98	P82349	Sgcb	Beta-sarcoglycan	3	-	0	2
2D	AAAAAAGAASGLPGPVAQGLK	Acetyl (Protein N-term)	1789.97	Q91YE6	Ipo9	Importin-9	2	1.6134	3	7
2D	AAAAAAGPEMVR	Acetyl (Protein N-term)	1155.57	P63085	Mapk1	Mitogen-activated protein kinase 1	2	1.4735	1	1
2D	AAAAAAPGGGGGEPR	Acetyl (Protein N-term)	1250.6	Q63844	Mapk3	Mitogen-activated protein kinase 3	2	0.71229	2	4
2D	AAAAAASHLNLDALR	Acetyl (Protein N-term)	1505.8	Q8CH72	Trim32	E3 ubiquitin-protein ligase TRIM32	2	-	0	1
2D	AAAAAGAGLK	Unmodified	799.455	E9PYB0	Ahnak2		2	0.80238	2	1
2D	AAAAAMAEQEGAR	Acetyl (Protein N-term)	1287.59	Q9D1H7	Get4	Golgi to ER traffic protein 4 homolog	2	2.228	1	1
2D	AAAAATAATKGNGGGSGR	Unmodified	1487.74	Q9D3B1	Hacd2	Very-long-chain (3R)-3-hydroxyacyl-CoA dehydratase 2	3	-	0	1
2D	AAAAATAVGPGAGSAGVAGPGGAGPCATVSVFPGAR	Acetyl (Protein N-term)	3049.5	Q9WVG6	Carm1	Histone-arginine methyltransferase CARM1	3	0.93311	2	5
2D	AAAADGEPLHNEEER	Unmodified	1607.72	Q80WW9	Ddrgk1	DDRGK domain-containing protein 1	3	-	0	1
2D	AAAAELR	Acetyl (Protein N-term)	742.397	Q9D1M4	Eef1e1	Eukaryotic translation elongation factor 1 epsilon-1	1	1.4761	1	0
2D	AAAAGALAPGPLPDLAAR	Unmodified	1601.89	Q3TW96	Uap1l1	UDP-N-acetylhexosamine pyrophosphorylase-like protein 1	2	-	0	2
2D	AAAAQLSLTQLSSGNPVYEK	Acetyl (Protein N-term)	2089.07	P42567	Eps15	Epidermal growth factor receptor substrate 15	2	-	0	1
2D	AAAASAAEAGIATPGTEDSDDALLK	Unmodified	2315.11	O35226	Psmd4	26S proteasome non-ATPase regulatory subunit 4	2	1.9058	1	2
2D	AAAATETSSVFADPVISK	Unmodified	1763.89	Q80X85	Mrps7	28S ribosomal protein S7, mitochondrial	2	-	0	1
2D	AAAAVVEFQR	Acetyl (Protein N-term)	1102.58	Q8BG32	Psmd11	26S proteasome non-ATPase regulatory subunit 11	2	1.3509	1	3
2D	AAADDGEEPK	Unmodified	1001.43	P28352	Apex1	DNA-(apurinic or apyrimidinic site) lyase;DNA-(apurinic or apyrimidinic site) lyase, mitochondrial	2	-	0	1
2D	AAADEPKPK	Acetyl (Protein N-term)	967.497	P55264	Adk	Adenosine kinase	2	0.40837	1	1
2D	AAADTLQGPMQAAYR	Unmodified	1562.75	Q3UJB9	Edc4	Enhancer of mRNA-decapping protein 4	3	0.89448	1	1
2D	AAAEDVNVTFEDQQK	Unmodified	1663.77	Q3UWL8	Pfdn4	Prefoldin subunit 4	2	0.99642	1	3
2D	AAAEEGCGVGVEDDR	Acetyl (Protein N-term)	1575.65	Q8VCI5	Pex19	Peroxisomal biogenesis factor 19	2	2.5533	1	2
2D	AAAEELLAR	Unmodified	942.513	Q6P549	Inppl1	Phosphatidylinositol 3,4,5-trisphosphate 5-phosphatase 2	2	2.2419	1	1
2D	AAAEVGINSETIVKPASVSEEELLNSIR	Unmodified	2925.53	P18155	Mthfd2	Bifunctional methylenetetrahydrofolate dehydrogenase/cyclohydrolase, mitochondrial;NAD-dependent methylenetetrahydrofolate dehydrogenase;Methenyltetrahydrofolate cyclohydrolase	3	-	0	1
2D	AAAFEDQENETVVVK	Unmodified	1648.79	P26039	Tln1	Talin-1	2	0.90184	1	1
2D	AAAGGGAAAAAGR	Acetyl (Protein N-term)	1012.5	P35282	Rab21	Ras-related protein Rab-21	2	1.7513	1	1
2D	AAAGSAAVSGAGTPVAGPTGR	Acetyl (Protein N-term)	1766.89	Q9Z266	Snapin	SNARE-associated protein Snapin	2	0.84517	1	3
2D	AAAHCAHVFTTVSQITAIEAQHLLK	Unmodified	2716.41	Q9Z1E4	Gys1	Glycogen [starch] synthase, muscle	3;4;5	0.71921	5	6
2D	AAAHHYGAQCDK	Unmodified	1327.57	Q9DCJ5	Ndufa8	NADH dehydrogenase [ubiquinone] 1 alpha subcomplex subunit 8	2;3	0.68786	3	4
2D	AAAHHYGAQCDKTNK	Unmodified	1670.76	Q9DCJ5	Ndufa8	NADH dehydrogenase [ubiquinone] 1 alpha subcomplex subunit 8	3;4	0.83738	6	10
2D	AAAITSDLLESLGR	Unmodified	1415.76	Q62009	Postn	Periostin	2	-	0	1
2D	AAALEFLNR	Unmodified	1003.55	Q60864	Stip1	Stress-induced-phosphoprotein 1	2	1.2876	1	2
2D	AAALVLQTIWGYK	Unmodified	1432.81	P30999	Ctnnd1	Catenin delta-1	2	3.61	1	1
2D	AAAMANNLQK	Unmodified	1030.52	Q8VH51	Rbm39	RNA-binding protein 39	2	3.7579	2	3
2D	AAAMDVDTPSGTNSGAGK	Acetyl (Protein N-term)	1690.75	P62878	Rbx1	E3 ubiquitin-protein ligase RBX1;E3 ubiquitin-protein ligase RBX1, N-terminally processed	2	1.4575	1	2
2D	AAANEQLTR	Unmodified	972.499	Q9CRB9	Chchd3	MICOS complex subunit Mic19	2	-	0	1
2D	AAANKLVR	Unmodified	841.513	Q61879	Myh10	Myosin-10	2	0.42722	5	5
2D	AAAPAPEEEMDECEQALAAEPK	Unmodified	2356.02	Q9D8N0	Eef1g	Elongation factor 1-gamma	2;3	0.89571	2	5
2D	AAAPSAASSPAEVQSLKK	Unmodified	1711.91	E9PVZ8	Golgb1		3	-	0	1
2D	AAAQAVEEMR	Acetyl (Protein N-term)	1116.52	P52432	Polr1c	DNA-directed RNA polymerases I and III subunit RPAC1	2	-	0	1
2D	AAAQCYIDLIIK	Unmodified	1377.73	Q9JIF7	Copb1	Coatomer subunit beta	2	1.4229	1	2
2D	AAAQEADGAGSAVVAAGGGSSGQVTSNGSIGR	Unmodified	2759.31	Q8VBZ3	Clptm1	Cleft lip and palate transmembrane protein 1 homolog	3	-	0	1
2D	AAAQLGVEELQK	Unmodified	1255.68	Q921M4	Golga2	Golgin subfamily A member 2	2	-	0	1
2D	AAAQLLQSQAQQSGAQQTK	Unmodified	1956	Q8C1B7	2020-09-11	Septin-11	2;3	0.4844	10	14
2D	AAAQLLQSQAQQSGAQQTKK	Unmodified	2084.1	Q8C1B7	2020-09-11	Septin-11	3	0.49654	4	7
2D	AAASGPASASAPAAEILLTPAR	Unmodified	1992.06	Q91VK4	Itm2c	Integral membrane protein 2C;CT-BRI3	2	-	0	1
2D	AAASLGDTLSEQQLGDSDIPVIVYR	Unmodified	2617.32	Q4LDD4	Arap1	Arf-GAP with Rho-GAP domain, ANK repeat and PH domain-containing protein 1	3	0.67068	2	3
2D	AAASTDYYK	Unmodified	988.45	P35486	Pdha1	Pyruvate dehydrogenase E1 component subunit alpha, somatic form, mitochondrial	2	0.79955	1	0
2D	AAATAAAAPQQLSDEELFSQLRR	Acetyl (Protein N-term)	2485.26	Q9WU40	Lemd3	Inner nuclear membrane protein Man1	3	-	0	1
2D	AAATFNPELITHILDGSPENTR	Unmodified	2366.19	Q9R0H0	Acox1	Peroxisomal acyl-coenzyme A oxidase 1	3	0.63366	1	1
2D	AAATFNPELITHILDGSPENTRR	Unmodified	2522.29	Q9R0H0	Acox1	Peroxisomal acyl-coenzyme A oxidase 1	4	2.8375	1	1
2D	AAATPESQEPQAK	Unmodified	1326.64	P28667	Marcksl1	MARCKS-related protein	2	0.50771	1	2
2D	AAATQPDGKDTPDEPWAFPAR	Unmodified	2240.05	Q78PY7	Snd1	Staphylococcal nuclease domain-containing protein 1	3	-	0	1
2D	AAAVAAAGAGEPLSPEELLPK	Acetyl (Protein N-term)	2003.06	Q9CPQ3	Tomm22	Mitochondrial import receptor subunit TOM22 homolog	2;3	0.9456	3	11
2D	AAAVALPEEELKK	Unmodified	1367.77	Q80UJ7	Rab3gap1	Rab3 GTPase-activating protein catalytic subunit	3	-	0	1
2D	AAAVGTANK	Unmodified	801.434	Q64727	Vcl	Vinculin	2	0.51215	3	5
2D	AAAVGTANKSTVEGIQASVK	Unmodified	1901.02	Q64727	Vcl	Vinculin	3	0.52469	4	6
2D	AAAVLSGASAGSPAGAPGGPGGLSAVGSGPR	Acetyl (Protein N-term)	2545.29	Q9DBD5	Pelp1	Proline-, glutamic acid- and leucine-rich protein 1	3	1.0184	1	1
2D	AAAVPVEFK	Unmodified	930.517	Q91VA7	Idh3b	Isocitrate dehydrogenase [NAD] subunit, mitochondrial	2	0.89017	1	1
2D	AAAVPVEFKEHHLSEVQNMASEEK	Unmodified	2679.3	Q91VA7	Idh3b	Isocitrate dehydrogenase [NAD] subunit, mitochondrial	4	0.60188	1	1
2D	AAAVSDIQDLMR	Unmodified	1288.64	Q9CR00	Psmd9	26S proteasome non-ATPase regulatory subunit 9	2	-	0	2
2D	AAAVSLENVLLDVK	Unmodified	1440.82	Q6ZPF4;A2APV2	Fmnl3;Fmnl2	Formin-like protein 3;Formin-like protein 2	2	-	0	1
2D	AAAVVEEAAAGDVQR	Acetyl (Protein N-term)	1497.74	Q8VEJ4	Nle1	Notchless protein homolog 1	2	5.0968	1	2
2D	AAAYLDPNLNHTPSSSTK	Acetyl (Protein N-term)	1927.93	P34152	Ptk2	Focal adhesion kinase 1	2	0.97313	1	1
2D	AACEGPEEHQGAEEEGEGSQGGLYEAIAGHWIR	Unmodified	3523.53	Q8CG70	Leprel2	Prolyl 3-hydroxylase 3	4	1.8037	1	3
2D	AACEQLHQQQQQQQEETTAATLLLQGEEEGEED	Unmodified	3768.67	P42669	Pura	Transcriptional activator protein Pur-alpha	3	-	0	1
2D	AACLCFR	Unmodified	896.4	Q9JI46;Q8R2U6;P0C028;P0C027	Nudt3;Nudt4;Nudt11;Nudt10	Diphosphoinositol polyphosphate phosphohydrolase 1;Diphosphoinositol polyphosphate phosphohydrolase 2;Diphosphoinositol polyphosphate phosphohydrolase 3-beta;Diphosphoinositol polyphosphate phosphohydrolase 3-alpha	2	2.3339	1	1
2D	AACLESAQEPAGAWSNK	Unmodified	1788.81	Q8VDJ3	Hdlbp	Vigilin	2	0.66297	1	5
2D	AADAEAEVASLNR	Unmodified	1315.64	P21107	Tpm3	Tropomyosin alpha-3 chain	2	0.40188	1	2
2D	AADAEAEVASLNRR	Unmodified	1471.74	P21107	Tpm3	Tropomyosin alpha-3 chain	2;3	0.41012	3	6
2D	AADAHVDAHYYEQNEQPTGTCAACITGGNR	Unmodified	3276.39	P55264	Adk	Adenosine kinase	3;4	0.45784	3	5
2D	AADAVEDLR	Unmodified	958.472	Q9WVE8	Pacsin2	Protein kinase C and casein kinase substrate in neurons protein 2	2	1.1641	1	2
2D	AADEEAFEDNSEEYIR	Unmodified	1886.78	Q9ERK4	Cse1l	Exportin-2	2	1.2795	1	2
2D	AADEEAFEDNSEEYIRR	Unmodified	2042.88	Q9ERK4	Cse1l	Exportin-2	3	1.0977	2	1
2D	AADEVAEGK	Unmodified	888.419	P97807	Fh	Fumarate hydratase, mitochondrial	2	0.96298	1	1
2D	AADFQLHTHVNDGTEFGGSIYQK	Unmodified	2534.18	A0A140T8V3;Q60931	Vdac3	Voltage-dependent anion-selective channel protein 3	3;4	0.59835	2	4
2D	AADGNYYNAR	Unmodified	1113.48	Q8BH86		UPF0317 protein C14orf159 homolog, mitochondrial	2	-	0	1
2D	AADGTTVVPPEEEEEEEGGK	Unmodified	2071.91	F8VPU2	Farp1	FERM, RhoGEF and pleckstrin domain-containing protein 1	2	0.60664	1	1
2D	AADIAEALYSVPR	Unmodified	1374.71	O08792;Q07802;O08791	Ebf2;Ebf1;Ebf3	Transcription factor COE2;Transcription factor COE1;Transcription factor COE3	2	-	0	1
2D	AADIDQEVK	Unmodified	987.487	Q6ZQ38	Cand1	Cullin-associated NEDD8-dissociated protein 1	2	0.77239	1	1
2D	AADIIDGLR	Unmodified	942.513	Q60520	Sin3a	Paired amphipathic helix protein Sin3a	2	-	0	1
2D	AADISLDNLVEGK	Unmodified	1343.69	P70399	Tp53bp1	Tumor suppressor p53-binding protein 1	2	-	0	1
2D	AADISQWAGPLCLQEVDEPPQHALR	Acetyl (Protein N-term)	2842.37	P70296	Pebp1	Phosphatidylethanolamine-binding protein 1;Hippocampal cholinergic neurostimulating peptide	3	-	0	3
2D	AADLLYAMCDR	Unmodified	1297.58	P17426	Ap2a1	AP-2 complex subunit alpha-1	2	1.1085	1	2
2D	AADMGNPVGQSGLGMAYLYGR	Unmodified	2126.99	Q9Z2G6	Sel1l	Protein sel-1 homolog 1	2	-	0	1
2D	AADPGPGSGAASDPAVPPPAR	Unmodified	1856.9	Q3UMT1	Ppp1r12c	Protein phosphatase 1 regulatory subunit 12C	2	-	0	1
2D	AADQNGGGGRHNWGQGFR	Unmodified	1883.85	Q99J56	Derl1	Derlin-1	4	-	0	1
2D	AADTQVSETLKR	Acetyl (Protein N-term)	1359.7	E9PVA8	Gcn1l1		2	1.1097	1	1
2D	AADVHEVR	Unmodified	895.451	P52480	Pkm	Pyruvate kinase PKM	2	0.97271	1	2
2D	AADVHEVRK	Unmodified	1023.55	P52480	Pkm	Pyruvate kinase PKM	2	0.84851	2	3
2D	AAEAAGGKYR	Acetyl (Protein N-term)	1034.51	O35382	Exoc4	Exocyst complex component 4	2	-	0	1
2D	AAEAGVTEEQYGYLGTSAK	Unmodified	1943.91	P14873	Map1b	Microtubule-associated protein 1B;MAP1B heavy chain;MAP1 light chain LC1	2	1.6623	1	3
2D	AAEAILKR	Unmodified	870.529	Q810B6	Ankfy1	Rabankyrin-5	2	0.93126	1	1
2D	AAECNIVVTQPR	Unmodified	1356.68	O70133	Dhx9	ATP-dependent RNA helicase A	2	-	0	1
2D	AAEDLFVNIR	Unmodified	1146.6	P28660	Nckap1	Nck-associated protein 1	2	0.87955	1	1
2D	AAEDYGVIK	Unmodified	964.487	P37804	Tagln	Transgelin	2	1.5419	3	6
2D	AAEDYGVIKTDMFQTVDLYEGK	Oxidation (M)	2508.17	P37804	Tagln	Transgelin	3	1.687	4	5
2D	AAEDYGVIKTDMFQTVDLYEGK	Unmodified	2492.18	P37804	Tagln	Transgelin	2;3	1.868	4	10
2D	AAEDYGVIKTDMFQTVDLYEGKDMAAVQR	Unmodified	3263.55	P37804	Tagln	Transgelin	4	1.4531	1	1
2D	AAEEAASTLASSIHPEQCIK	Unmodified	2112.02	Q80TV8	Clasp1	CLIP-associating protein 1	3	-	0	1
2D	AAEEAEEAR	Unmodified	974.431	Q9QXS1	Plec	Plectin	2	-	0	1
2D	AAEGASDPAGLSEGSGR	Acetyl (Protein N-term)	1572.7	Q6P5D8	Smchd1	Structural maintenance of chromosomes flexible hinge domain-containing protein 1	2	-	0	1
2D	AAEGFKGK	Unmodified	806.429	P09103	P4hb	Protein disulfide-isomerase	2	1.4702	1	1
2D	AAEILYQLALK	Unmodified	1231.72	P27046	Man2a1	Alpha-mannosidase 2	2	2.5076	1	1
2D	AAELFGLTAEEIYLVHDELDKPLGK	Unmodified	2770.44	Q8BW00	Ptrh1	Probable peptidyl-tRNA hydrolase	4	1.2756	1	1
2D	AAELIANSLATAGDGLIELR	Unmodified	1997.08	P67778	Phb	Prohibitin	2;3	0.69642	7	13
2D	AAELIANSLATAGDGLIELRK	Unmodified	2125.17	P67778	Phb	Prohibitin	3	0.7795	1	1
2D	AAELLLPAAAAWR	Unmodified	1351.76	G3X8U3	2210016F16Rik		2	0.63877	1	2
2D	AAEMMASLLK	Unmodified	1063.54	Q61768	Kif5b	Kinesin-1 heavy chain	2	1.4856	1	2
2D	AAENGAQSAPLPLEGVDISPK	Unmodified	2063.05	P30416	Fkbp4	Peptidyl-prolyl cis-trans isomerase FKBP4;Peptidyl-prolyl cis-trans isomerase FKBP4, N-terminally processed	2	-	0	1
2D	AAENGLVNGENLIPNGTR	Unmodified	1837.93	Q91WC0	Setd3	Histone-lysine N-methyltransferase setd3	2	-	0	1
2D	AAEQMSTLPIDAPSPLENLEQK	Oxidation (M)	2397.17	P27546	Map4	Microtubule-associated protein 4	2	0.45211	1	1
2D	AAEQMSTLPIDAPSPLENLEQK	Unmodified	2381.18	P27546	Map4	Microtubule-associated protein 4	2;3	-	0	2
2D	AAESALQVVEK	Acetyl (Protein N-term)	1185.62	Q8CB77	Tceb3	Transcription elongation factor B polypeptide 3	2	-	0	1
2D	AAESLADPTEYENLFPGLK	Unmodified	2064.01	O55029	Copb2	Coatomer subunit beta'	2;3	1.1903	2	5
2D	AAETVELHKLK	Acetyl (Protein N-term)	1279.71	Q9D1J3	Sarnp	SAP domain-containing ribonucleoprotein	3	-	0	1
2D	AAEVESVK	Unmodified	831.434	P27546	Map4	Microtubule-associated protein 4	2	0.90798	1	1
2D	AAEVESVKEQLPAK	Unmodified	1497.8	P27546	Map4	Microtubule-associated protein 4	2;3	0.8433	2	2
2D	AAEVGDDFLGDFVVGER	Unmodified	1794.84	Q9Z0H8	Clip2	CAP-Gly domain-containing linker protein 2	2	2.1475	1	1
2D	AAFALGGLGSGFASTK	Unmodified	1453.76	B2RQC6	Cad	CAD protein;Glutamine-dependent carbamoyl-phosphate synthase;Aspartate carbamoyltransferase;Dihydroorotase	2	1.9935	1	3
2D	AAFDDAIAELDTLSEESYK	Unmodified	2086.96	P62259	Ywhae	14-3-3 protein epsilon	2;3	0.64351	5	9
2D	AAFEWNEEGAGSSPSPGLQPVR	Unmodified	2285.07	P97298	Serpinf1	Pigment epithelium-derived factor	2	-	0	1
2D	AAFFVTLDESEQGYR	Unmodified	1731.81	P97742	Cpt1a	Carnitine O-palmitoyltransferase 1, liver isoform	2	0.82453	1	2
2D	AAFGLSEAGFNTACLTK	Unmodified	1756.85	Q8K2B3	Sdha	Succinate dehydrogenase [ubiquinone] flavoprotein subunit, mitochondrial	2	0.8433	3	3
2D	AAFLSSLTDVR	Unmodified	1178.63	Q3UVL4	Vps51	Vacuolar protein sorting-associated protein 51 homolog	2	-	0	1
2D	AAFQLGSPWR	Unmodified	1131.58	P47738	Aldh2	Aldehyde dehydrogenase, mitochondrial	2	1.1384	1	1
2D	AAFQPEASPSHLTLNSGLVESEDL	Unmodified	2511.21	Q9ET54	Palld	Palladin	2;3	0.37648	2	4
2D	AAFQSLLDAR	Unmodified	1090.58	Q63829	Commd3	COMM domain-containing protein 3	2	1.8752	1	2
2D	AAFQSQYK	Unmodified	941.461	Q810A7	Ddx42	ATP-dependent RNA helicase DDX42	2	-	0	1
2D	AAFSKDESKEPIVEVR	Unmodified	1803.94	P13595	Ncam1	Neural cell adhesion molecule 1	4	1.8742	1	1
2D	AAFTAFEEVQLPR	Unmodified	1477.76	Q9D8X2	Ccdc124	Coiled-coil domain-containing protein 124	2	1.5309	1	1
2D	AAFTMFSR	Unmodified	929.443	P16675	Ctsa	Lysosomal protective protein;Lysosomal protective protein 32 kDa chain;Lysosomal protective protein 20 kDa chain	2	0.39661	2	4
2D	AAFVLPEFTR	Unmodified	1149.62	Q64674	Srm	Spermidine synthase	2	-	0	1
2D	AAGAAAALAFLNQESR	Acetyl (Protein N-term)	1601.82	Q9CPP0	Npm3	Nucleoplasmin-3	2	-	0	1
2D	AAGAGKVTK	Unmodified	801.471	P10126	Eef1a1	Elongation factor 1-alpha 1	2	1.2765	6	7
2D	AAGAGNEAAALFLATSGAHANHR	Unmodified	2177.07	Q810B6	Ankfy1	Rabankyrin-5	3;4	0.92694	2	4
2D	AAGAPQVNSK	Unmodified	941.493	Q6R891	Ppp1r9b	Neurabin-2	2	1.0403	1	1
2D	AAGAQVVAVSR	Unmodified	1027.58	Q91X52	Dcxr	L-xylulose reductase	2	0.88248	1	2
2D	AAGARPLTSPESLSR	Unmodified	1511.81	Q9Z1R2	Bag6	Large proline-rich protein BAG6	3	-	0	1
2D	AAGEVMEPANLLAEEK	Unmodified	1670.82	P57746	Atp6v1d	V-type proton ATPase subunit D	2	-	0	1
2D	AAGFKDPLLASGTDGVGTK	Unmodified	1803.94	Q64737	Gart	Trifunctional purine biosynthetic protein adenosine-3;Phosphoribosylamine--glycine ligase;Phosphoribosylformylglycinamidine cyclo-ligase;Phosphoribosylglycinamide formyltransferase	3	-	0	1
2D	AAGGAGAQVGGSISSGSSASSVTVTR	Unmodified	2221.09	P48678	Lmna	Prelamin-A/C;Lamin-A/C	2;3	0.73746	6	14
2D	AAGLQSEIGQVK	Unmodified	1199.65	Q99MI1	Erc1	ELKS/Rab6-interacting/CAST family member 1	2	-	0	1
2D	AAGMLSQLDLFSR	Oxidation (M)	1423.71	Q61249	Igbp1	Immunoglobulin-binding protein 1	2	1.7469	1	1
2D	AAGMLSQLDLFSR	Unmodified	1407.72	Q61249	Igbp1	Immunoglobulin-binding protein 1	2	1.7085	1	2
2D	AAGNQNFR	Unmodified	876.42	Q9CYG7	Tomm34	Mitochondrial import receptor subunit TOM34	2	-	0	1
2D	AAGPISER	Acetyl (Protein N-term)	841.429	Q8QZY9	Sf3b4	Splicing factor 3B subunit 4	2	2.2107	1	1
2D	AAGPLESSGK	Unmodified	915.466	Q99PL5	Rrbp1	Ribosome-binding protein 1	2	-	0	1
2D	AAGPLESSGKEEITQLK	Unmodified	1756.92	Q99PL5	Rrbp1	Ribosome-binding protein 1	3	1.8734	3	3
2D	AAGQKAPAQK	Unmodified	968.54	Q9CR57	Rpl14	60S ribosomal protein L14	2	1.3146	1	1
2D	AAGSGELGVTVK	Unmodified	1087.59	Q80X90	Flnb	Filamin-B	2	0.70526	1	6
2D	AAGSGELGVTVKGPK	Unmodified	1369.76	Q80X90	Flnb	Filamin-B	3	0.62509	2	2
2D	AAGSIASAQKPPAGK	Unmodified	1352.74	P27546	Map4	Microtubule-associated protein 4	3	0.71498	5	9
2D	AAGSLLTDECR	Unmodified	1191.56	Q922B1	Macrod1	O-acetyl-ADP-ribose deacetylase MACROD1	2	-	0	1
2D	AAGTDGSDFQHR	Unmodified	1260.55	Q5XKN4	Jagn1	Protein jagunal homolog 1	3	1.3217	1	1
2D	AAGTLYTYPENWR	Acetyl (Protein N-term)	1582.74	Q9D8N0	Eef1g	Elongation factor 1-gamma	2	1.3542	2	5
2D	AAGTSNYWEDLRK	Acetyl (Protein N-term)	1551.73	O88630	Gosr1	Golgi SNAP receptor complex member 1	2	2.487	1	2
2D	AAGTTVVEVEEIVDIGSFAPEDIHIPK	Unmodified	2835.45	Q9D0K2	Oxct1	Succinyl-CoA:3-ketoacid coenzyme A transferase 1, mitochondrial	3	-	0	1
2D	AAGVEAAAEVAATEPK	Acetyl (Protein N-term)	1525.76	Q9D0E1	Hnrnpm	Heterogeneous nuclear ribonucleoprotein M	2	0.89895	1	5
2D	AAGVSVEPFWPGLFAK	Unmodified	1674.88	P47955;E9Q3T0	Rplp1;Gm10073	60S acidic ribosomal protein P1	2	1.3756	2	6
2D	AAGVVLEMIR	Unmodified	1057.6	Q9WTM5	Ruvbl2	RuvB-like 2	2	1.0109	1	2
2D	AAHFFSTLQEWPQTHQASISYTGPR	Unmodified	2859.37	Q9ESW4	Agk	Acylglycerol kinase, mitochondrial	4	0.57535	1	2
2D	AAHIFNESLVCHQIR	Unmodified	1793.9	P46735	Myo1b	Unconventional myosin-Ib	3;4	1.3475	2	3
2D	AAHLCAEAALR	Unmodified	1181.6	P50580	Pa2g4	Proliferation-associated protein 2G4	2	-	0	1
2D	AAHSEGHITAGLDMK	Unmodified	1536.74	P80314	Cct2	T-complex protein 1 subunit beta	3	-	0	1
2D	AAHVFFTDSCPDALFNELVK	Unmodified	2280.09	O08599	Stxbp1	Syntaxin-binding protein 1	3	0.7368	1	3
2D	AAIAAAAAAAAAK	Unmodified	1040.6	Q9CR57	Rpl14	60S ribosomal protein L14	2	1.531	4	9
2D	AAIANLCIGDLITAIDGEDTSSMTHLEAQNK	Unmodified	3271.57	O70400	Pdlim1	PDZ and LIM domain protein 1	3	-	0	1
2D	AAIAQLNGK	Unmodified	884.508	Q8C2Q3	Rbm14	RNA-binding protein 14	2	1.1759	2	2
2D	AAIDAGYR	Unmodified	835.419	P21300;P45377	Akr1b7;Akr1b8	Aldose reductase-related protein 1;Aldose reductase-related protein 2	2	0.83544	1	2
2D	AAIDAGYRHIDCAYAYCNENEVGEAIQEK	Unmodified	3329.47	P45377	Akr1b8	Aldose reductase-related protein 2	4	-	0	1
2D	AAIDWFDGK	Unmodified	1021.49	Q8BQ46;P56959	Taf15;Fus	RNA-binding protein FUS	2	1.8901	2	4
2D	AAIDWFDGKEFHGNIIK	Unmodified	1959.98	Q8BQ46	Taf15		4	1.5859	1	1
2D	AAIDWFDGKEFSGNPIK	Unmodified	1893.93	P56959	Fus	RNA-binding protein FUS	3	1.6338	3	6
2D	AAIEVNAGRK	Unmodified	1027.58	Q80YS6	Afap1	Actin filament-associated protein 1	2	6.4641	1	2
2D	AAIISAEGDSK	Unmodified	1060.54	P67778	Phb	Prohibitin	2	0.70416	1	2
2D	AAIKHALSAGYR	Unmodified	1256.7	Q9JII6	Akr1a1	Alcohol dehydrogenase [NADP(+)]	3	0.6753	2	7
2D	AAILQTEVDALR	Unmodified	1298.72	Q99MI1;Q6PH08	Erc1;Erc2	ELKS/Rab6-interacting/CAST family member 1;ERC protein 2	2	1.3592	1	2
2D	AAIVYHTK	Unmodified	901.502	Q5F2E7	Nufip2	Nuclear fragile X mental retardation-interacting protein 2	2	-	0	1
2D	AAKQPHVGDYR	Unmodified	1240.63	P97371	Psme1	Proteasome activator complex subunit 1	3	0.62009	3	2
2D	AALAEITEMVAQLHGTMIK	Unmodified	2026.06	F8VPU2	Farp1	FERM, RhoGEF and pleckstrin domain-containing protein 1	3	0.82319	1	1
2D	AALAGGTTMIIDHVVPEPESSLTEAYEK	Unmodified	2928.44	Q62188	Dpysl3	Dihydropyrimidinase-related protein 3	3	-	0	3
2D	AALAGYPR	Unmodified	817.445	Q61205	Pafah1b3	Platelet-activating factor acetylhydrolase IB subunit gamma	2	0.5246	1	1
2D	AALAHSEIATTQAASTK	Unmodified	1669.86	Q9QXS1	Plec	Plectin	2;3	1.0428	7	13
2D	AALAPLPPLPAQFK	Acetyl (Protein N-term)	1474.85	Q9CR26	Vta1	Vacuolar protein sorting-associated protein VTA1 homolog	2	0.46439	2	3
2D	AALAQAADCEVEQWNSDDPIPR	Unmodified	2455.11	Q91Z53	Grhpr	Glyoxylate reductase/hydroxypyruvate reductase	2	0.48085	1	2
2D	AALAQAADCEVEQWNSDDPIPRK	Unmodified	2583.2	Q91Z53	Grhpr	Glyoxylate reductase/hydroxypyruvate reductase	3	-	0	2
2D	AALCHFCIDMLNAK	Unmodified	1662.77	Q9DB05	Napa	Alpha-soluble NSF attachment protein	3	1.9417	1	1
2D	AALDAGVFQSVWVSTDHDEIENVAK	Unmodified	2700.3	Q99KK2	Cmas	N-acylneuraminate cytidylyltransferase	3	-	0	1
2D	AALEALGSCLNNK	Unmodified	1359.68	Q9CZN7	Shmt2	Serine hydroxymethyltransferase	2	1.8807	2	4
2D	AALEAQNALHNIK	Unmodified	1391.75	Q9Z0H4	Celf2	CUGBP Elav-like family member 2	2	-	0	1
2D	AALEAWPALQIAVENGFGGVHSQEK	Unmodified	2621.32	Q8C8T8	Tsr2	Pre-rRNA-processing protein TSR2 homolog	3	-	0	1
2D	AALEDSNGSSELQEIMR	Unmodified	1848.85	Q08509	Eps8	Epidermal growth factor receptor kinase substrate 8	2	-	0	1
2D	AALEELVR	Unmodified	899.508	Q61035	Hars	Histidine--tRNA ligase, cytoplasmic	2	1.1417	1	2
2D	AALEEVEGDVAELELK	Unmodified	1713.87	Q6ZQK5	Acap2	Arf-GAP with coiled-coil, ANK repeat and PH domain-containing protein 2	2	0.8658	1	2
2D	AALEEVYPDLTPEENRR	Unmodified	2000.98	Q9DBR1	Xrn2	5'-3' exoribonuclease 2	3	-	0	1
2D	AALETDENLLLCAPTGAGK	Unmodified	1942.97	Q6P4T2	Snrnp200	U5 small nuclear ribonucleoprotein 200 kDa helicase	2	-	0	1
2D	AALGQGVAPVHTQK	Unmodified	1375.76	O08784	Tcof1	Treacle protein	3	1.1633	2	2
2D	AALGSSSQNVTEYVVR	Acetyl (Protein N-term)	1721.86	Q3THK3	Gtf2f1	General transcription factor IIF subunit 1	2	-	0	2
2D	AALHPPALAILSHTPDGATQTIAWVGK	Unmodified	2735.48	Q6NSR8	Npepl1	Probable aminopeptidase NPEPL1	3;4	0.3621	1	3
2D	AALIYTCTVCR	Unmodified	1326.64	Q9D115	Znf706	Zinc finger protein 706	2	-	0	2
2D	AALLDQIR	Unmodified	898.524	Q91YD9	Wasl	Neural Wiskott-Aldrich syndrome protein	2	-	0	2
2D	AALLNDCVCDGLERPICESVK	Unmodified	2418.13	Q01721	Gas1	Growth arrest-specific protein 1	3	-	0	1
2D	AALPDLTK	Unmodified	827.475	Q91YW3	Dnajc3	DnaJ homolog subfamily C member 3	2	-	0	1
2D	AALPSHVVTMLDNFPTNLHPMSQLSAAITALNSESNFAR	Oxidation (M)	4181.07	Q9CZU6	Cs	Citrate synthase, mitochondrial	4	0.4035	1	1
2D	AALQALKR	Unmodified	869.545	Q9D8B3;Q9D7F7	Chmp4b;Chmp4c	Charged multivesicular body protein 4b;Charged multivesicular body protein 4c	2	-	0	2
2D	AALQEEEQASK	Unmodified	1202.58	P28740	Kif2a	Kinesin-like protein KIF2A	2	1.0582	1	1
2D	AALQELLSK	Unmodified	971.565	P62852	Rps25	40S ribosomal protein S25	2	1.5399	6	11
2D	AALSAGKVPPETIDSVIVGNVMQSSSDAAYLAR	Unmodified	3316.7	Q8BWT1	Acaa2	3-ketoacyl-CoA thiolase, mitochondrial	3	0.29498	1	5
2D	AALSEMVEYITHNR	Unmodified	1632.79	Q60996	Ppp2r5c	Serine/threonine-protein phosphatase 2A 56 kDa regulatory subunit gamma isoform	3	1.9635	1	1
2D	AALSGANVLTLIEK	Unmodified	1398.81	Q91ZX7	Lrp1	Prolow-density lipoprotein receptor-related protein 1;Low-density lipoprotein receptor-related protein 1 85 kDa subunit;Low-density lipoprotein receptor-related protein 1 515 kDa subunit;Low-density lipoprotein receptor-related protein 1 intracellular domain	2	4.3956	1	4
2D	AALSSFQK	Unmodified	850.455	P61202	Cops2	COP9 signalosome complex subunit 2	2	0.98172	3	3
2D	AALSVDEVEKK	Unmodified	1187.64	Q6NZJ6	Eif4g1	Eukaryotic translation initiation factor 4 gamma 1	3	-	0	1
2D	AALTDVQR	Acetyl (Protein N-term)	914.482	Q9Z0Y1	Dctn3	Dynactin subunit 3	2	1.0461	1	2
2D	AALTRNPQFQK	Acetyl (Protein N-term)	1314.7	P06745	Gpi	Glucose-6-phosphate isomerase	2	0.64874	4	7
2D	AALVDLEPGTMDSVR	Unmodified	1572.78	Q922F4	Tubb6	Tubulin beta-6 chain	2	1.0664	2	4
2D	AALVDLEPGTMDSVR	Oxidation (M)	1588.78	Q922F4	Tubb6	Tubulin beta-6 chain	2	1.0479	1	1
2D	AALVVSETAEPGSR	Acetyl (Protein N-term)	1427.73	Q5NCQ5	Dph1	Diphthamide biosynthesis protein 1	2	-	0	2
2D	AALWALQGGTSVVIANGTHPK	Unmodified	2090.13	Q9Z110	Aldh18a1	Delta-1-pyrroline-5-carboxylate synthase;Glutamate 5-kinase;Gamma-glutamyl phosphate reductase	3	2.0095	1	1
2D	AAMEALQSQALHATSQQPLRK	Unmodified	2278.19	Q8CHH9	2020-09-08	Septin-8	3	-	0	1
2D	AAMEPIVISAK	Unmodified	1128.62	P26039	Tln1	Talin-1	2	0.95686	2	2
2D	AAMFPETLDEGMQIPSTQFDAAHPTNVQR	Unmodified	3201.49	Q02248	Ctnnb1	Catenin beta-1	3	-	0	1
2D	AAMGLGAQGLILSR	Unmodified	1356.75	Q8BU33	Ilvbl	Acetolactate synthase-like protein	2	1.1139	1	1
2D	AAMLGQEDPPQHGLPR	Unmodified	1715.84	P19096	Fasn	Fatty acid synthase;[Acyl-carrier-protein] S-acetyltransferase;[Acyl-carrier-protein] S-malonyltransferase;3-oxoacyl-[acyl-carrier-protein] synthase;3-oxoacyl-[acyl-carrier-protein] reductase;3-hydroxyacyl-[acyl-carrier-protein] dehydratase;Enoyl-[acyl-carrier-protein] reductase;Oleoyl-[acyl-carrier-protein] hydrolase	3	-	0	1
2D	AANAAENDFSVSQAEVSSR	Unmodified	1951.89	Q6P542	Abcf1	ATP-binding cassette sub-family F member 1	2	1.9157	1	2
2D	AANAASGAGGSSAAAGSRPGDGGSLGSGAR	Unmodified	2444.14	Q4VAA2	Cdv3	Protein CDV3	3	1.4191	6	11
2D	AANATMATSGSAR	Acetyl (Protein N-term);Oxidation (M)	1265.57	Q91VC3	Eif4a3	Eukaryotic initiation factor 4A-III;Eukaryotic initiation factor 4A-III, N-terminally processed	2	2.9881	1	1
2D	AANATMATSGSAR	Acetyl (Protein N-term)	1249.57	Q91VC3	Eif4a3	Eukaryotic initiation factor 4A-III;Eukaryotic initiation factor 4A-III, N-terminally processed	2	3.3694	1	2
2D	AANATTNPSQLLPLELVDK	Acetyl (Protein N-term)	2036.08	P62322	Lsm5	U6 snRNA-associated Sm-like protein LSm5	2	0.47808	1	4
2D	AANEAGYFNEEMAPIEVK	Unmodified	1981.91	Q8BWT1	Acaa2	3-ketoacyl-CoA thiolase, mitochondrial	2	0.44132	1	3
2D	AANFENHSGR	Unmodified	1101.5	Q64727	Vcl	Vinculin	2	0.53147	2	5
2D	AANGVVLATEKK	Unmodified	1199.69	P49722	Psma2	Proteasome subunit alpha type-2	2;3	1.0854	4	6
2D	AANILVGENLICK	Unmodified	1413.77	Q04736	Yes1	Tyrosine-protein kinase Yes	2	0.6101	1	1
2D	AANILVGENLVCK	Unmodified	1399.75	P05480	Src	Neuronal proto-oncogene tyrosine-protein kinase Src	2	-	0	1
2D	AANMIPAHDSPLAALAFDASGTK	Unmodified	2268.12	Q80W47	Wipi2	WD repeat domain phosphoinositide-interacting protein 2	3	-	0	1
2D	AANNGALPPDLSYIVR	Unmodified	1669.88	Q9D0M3	Cyc1	Cytochrome c1, heme protein, mitochondrial	2	0.44337	2	2
2D	AANPGCFLEDFVR	Unmodified	1494.69	Q80UJ7	Rab3gap1	Rab3 GTPase-activating protein catalytic subunit	2	1.8596	2	2
2D	AANSLEAFIFETQDK	Unmodified	1682.82	Q9JKR6	Hyou1	Hypoxia up-regulated protein 1	2;3	1.3555	4	6
2D	AANSQGNFDGKFEALDLAELTK	Acetyl (Protein N-term)	2380.15	Q9D6K8	Fundc2	FUN14 domain-containing protein 2	2;3	-	0	2
2D	AANVLLSEHGEVK	Unmodified	1365.73	Q99KH8	Stk24	Serine/threonine-protein kinase 24;Serine/threonine-protein kinase 24 35 kDa subunit;Serine/threonine-protein kinase 24 12 kDa subunit	3	1.2725	1	1
2D	AANYSSTSSR	Acetyl (Protein N-term)	1084.48	Q9DBS1	Tmem43	Transmembrane protein 43	2	1.036	1	1
2D	AANYSSTSSRK	Acetyl (Protein N-term)	1212.57	Q9DBS1	Tmem43	Transmembrane protein 43	2	1.1725	2	3
2D	AAPAAAAAMAPPGPR	Oxidation (M)	1334.68	Q8BMF4	Dlat	Dihydrolipoyllysine-residue acetyltransferase component of pyruvate dehydrogenase complex, mitochondrial	2	0.38101	2	2
2D	AAPAAAAAMAPPGPR	Unmodified	1318.68	Q8BMF4	Dlat	Dihydrolipoyllysine-residue acetyltransferase component of pyruvate dehydrogenase complex, mitochondrial	2	-	0	2
2D	AAPAAYDASDTHLQILGKPVMER	Unmodified	2453.24	O35969	Gamt	Guanidinoacetate N-methyltransferase	4	1.5234	1	1
2D	AAPAPPGCHQNGVIR	Unmodified	1543.77	E9Q634	Myo1e	Unconventional myosin-Ie	3	2.226	1	1
2D	AAPCIYWLPLTESQIVQK	Unmodified	2116.1	Q9JIX8	Acin1	Apoptotic chromatin condensation inducer in the nucleus	2	1.4449	1	1
2D	AAPCTFQIPDGSYR	Unmodified	1581.72	Q8CC35	Synpo	Synaptopodin	2	-	0	2
2D	AAPEEQDLTQEQTEK	Acetyl (Protein N-term)	1757.8	Q3TDN2	Faf2	FAS-associated factor 2	2	0.93309	1	1
2D	AAPEESEAQAEGCSEER	Unmodified	1848.74	Q9CRB2	Nhp2	H/ACA ribonucleoprotein complex subunit 2	2	0.79027	1	2
2D	AAPFTLEYR	Unmodified	1066.54	Q9D819	Ppa1	Inorganic pyrophosphatase	2	1.3446	1	2
2D	AAPLAGFGYGLPISR	Unmodified	1488.81	Q922H2	Pdk3	[Pyruvate dehydrogenase (acetyl-transferring)] kinase isozyme 3, mitochondrial	2	1.0342	2	2
2D	AAPPGEYFSVGSQVSCR	Acetyl (Protein N-term)	1852.84	Q9D0R8	Lsm12	Protein LSM12 homolog	2	-	0	1
2D	AAPRPPPAISVSVSAPAFYAPQKK	Acetyl (Protein N-term)	2491.36	Q62523	Zyx	Zyxin	3	-	0	1
2D	AAPSAGSAAAAAEEEESR	Unmodified	1673.75	Q5SSI6	Utp18	U3 small nucleolar RNA-associated protein 18 homolog	2	-	0	1
2D	AAPSPAPAEPAAPK	Unmodified	1273.67	Q9JLV1	Bag3	BAG family molecular chaperone regulator 3	2	1.4719	1	3
2D	AAQAGVAVGDWVLNIDGENAGSLTHIEAQNK	Unmodified	3147.56	Q3TJD7	Pdlim7	PDZ and LIM domain protein 7	3	0.53046	3	4
2D	AAQAHEDIIHGSGK	Unmodified	1432.71	P47199	Cryz	Quinone oxidoreductase	3	0.52971	1	1
2D	AAQASLNALNDPIAVEQALQEKK	Unmodified	2421.29	E9Q6R7	Utrn		3	0.87154	1	2
2D	AAQAVSLLR	Acetyl (Protein N-term)	969.561	Q8BJY1	Psmd5	26S proteasome non-ATPase regulatory subunit 5	2	1.1036	1	1
2D	AAQDFFSTCR	Unmodified	1201.52	P70697	Urod	Uroporphyrinogen decarboxylase	2	3.446	1	1
2D	AAQDRDQIYR	Unmodified	1234.61	P62996	Tra2b	Transformer-2 protein homolog beta	2;3	1.804	2	3
2D	AAQDSDLVK	Unmodified	945.477	Q921T2	Tor1aip1	Torsin-1A-interacting protein 1	2	1.0152	1	1
2D	AAQDSDLVKHEVDQELTDGFK	Unmodified	2344.12	Q921T2	Tor1aip1	Torsin-1A-interacting protein 1	3	0.79074	1	1
2D	AAQECSISPLCHNLFALYDESTK	Unmodified	2653.22	P52332	Jak1	Tyrosine-protein kinase JAK1	3	-	0	1
2D	AAQEEYIK	Unmodified	950.471	P05064;A6ZI46	Aldoa;Aldoart1	Fructose-bisphosphate aldolase A;Fructose-bisphosphate aldolase	2	1.1122	1	2
2D	AAQEEYIKR	Unmodified	1106.57	P05064;A6ZI46	Aldoa;Aldoart1	Fructose-bisphosphate aldolase A;Fructose-bisphosphate aldolase	2	1.1407	3	4
2D	AAQEFKHDSFVPCSEK	Unmodified	1878.86	Q68FF6	Git1	ARF GTPase-activating protein GIT1	3	0.80028	1	2
2D	AAQENKHDSYIPCSER	Unmodified	1903.85	Q9JLQ2	Git2	ARF GTPase-activating protein GIT2	3	1.2362	1	1
2D	AAQGEPQVQFK	Acetyl (Protein N-term)	1243.62	P62827;Q61820	Ran;Rasl2-9	GTP-binding nuclear protein Ran;GTP-binding nuclear protein Ran, testis-specific isoform	2	1.4002	2	5
2D	AAQGNVDAPNVGSSTAQVPR	Unmodified	1937.96	O88676	Mmp23	Matrix metalloproteinase-23;Matrix metalloproteinase-23, soluble form	2	-	0	1
2D	AAQIGAHTLSGACLDPAAFK	Unmodified	1998	Q921G7	Etfdh	Electron transfer flavoprotein-ubiquinone oxidoreductase, mitochondrial	3	0.46382	3	3
2D	AAQLATEIADIK	Unmodified	1242.68	Q8BL66	Eea1	Early endosome antigen 1	2	0.67732	1	1
2D	AAQLCGAGMAAVVEK	Unmodified	1474.73	P17710	Hk1	Hexokinase-1	2	-	0	2
2D	AAQPGALCDVSEELSR	Unmodified	1701.8	Q6PAM1	Txlna	Alpha-taxilin	2	-	0	1
2D	AAQSGEGDEALAPTQTLAEKPTEGPEAGGAEEEPPGGER	Unmodified	3832.75	O54988	Slk	STE20-like serine/threonine-protein kinase	3	-	0	1
2D	AAQSLLNK	Unmodified	843.481	Q61655;Q8BZY3	Ddx19a;Ddx19b	ATP-dependent RNA helicase DDX19A	2	1.3222	3	4
2D	AAQSPQQHSSGDPTEEESPV	Unmodified	2079.9	P53986	Slc16a1	Monocarboxylate transporter 1	2	-	0	1
2D	AAQSTAMNR	Unmodified	948.445	P46460	Nsf	Vesicle-fusing ATPase	2	0.80692	1	1
2D	AAQTAEDAMQIMEQMTK	Unmodified	1895.84	Q922J3	Clip1	CAP-Gly domain-containing linker protein 1	2	-	0	1
2D	AAQTSVAYGCIK	Unmodified	1267.62	Q9D0I9	Rars	Arginine--tRNA ligase, cytoplasmic	2	1.2523	5	10
2D	AASAAATAAASAATAASAASGSPGSGEGSAGGEK	Acetyl (Protein N-term)	2762.26	Q62318	Trim28	Transcription intermediary factor 1-beta	3	1.7983	1	1
2D	AASAASSEHFEK	Acetyl (Protein N-term)	1275.57	O88384	Vti1b	Vesicle transport through interaction with t-SNAREs homolog 1B	2	3.3498	1	2
2D	AASADSTTEGTPTDGFTVLSTK	Unmodified	2156.01	Q9QZQ8	H2afy	Core histone macro-H2A.1	2	0.4971	2	4
2D	AASAHAIGTVK	Unmodified	1024.57	P31324	Prkar2b	cAMP-dependent protein kinase type II-beta regulatory subunit	2	0.42028	3	4
2D	AASASQGGR	Acetyl (Protein N-term)	845.399	Q9CYN2	Spcs2	Signal peptidase complex subunit 2	2	1.3937	1	2
2D	AASCCLSPGAR	Unmodified	1148.51	Q8K4J6	Mkl1	MKL/myocardin-like protein 1	2	-	0	1
2D	AASDDHGVPVAHEDVR	Unmodified	1673.78	Q9D2L5	Cpxm2	Inactive carboxypeptidase-like protein X2	3	-	0	1
2D	AASDELSK	Unmodified	819.397	Q64727	Vcl	Vinculin	2	0.49568	1	2
2D	AASDLQIAASTFTSFGK	Unmodified	1713.86	Q9DC50	Crot	Peroxisomal carnitine O-octanoyltransferase	2	-	0	1
2D	AASEQAAANSNSR	Unmodified	1275.58	Q8C3X8	Lmf2	Lipase maturation factor 2	2	1.5544	1	1
2D	AASETGASGVTAQQGDAQLGEVENLEDFAYSPAPR	Unmodified	3535.63	O88413	Tulp3	Tubby-related protein 3	3	-	0	1
2D	AASFLNADGPK	Unmodified	1089.55	A2AAY5	Sh3pxd2b	SH3 and PX domain-containing protein 2B	2	-	0	1
2D	AASGFNATEDAQTLR	Unmodified	1550.73	P97429	Anxa4	Annexin A4	2	0.56264	1	2
2D	AASGFNATEDAQTLRK	Unmodified	1678.83	P97429	Anxa4	Annexin A4	2;3	0.7597	4	7
2D	AASGSALLWPR	Unmodified	1127.61	Q9DB29	Iah1	Isoamyl acetate-hydrolyzing esterase 1 homolog	2	-	0	2
2D	AASGSGMAQK	Acetyl (Protein N-term)	948.433	O35864	Cops5	COP9 signalosome complex subunit 5	2	1.3238	1	1
2D	AASGTKEDPNLVPSISNKR	Unmodified	1983.04	P19536	Cox5b	Cytochrome c oxidase subunit 5B, mitochondrial	4	0.59573	1	2
2D	AASHTSDFNPNAGSDQR	Unmodified	1773.77	O70305	Atxn2	Ataxin-2	2;3	4.6725	1	2
2D	AASIFGGAKPVDTAAR	Unmodified	1530.82	Q8BGD9	Eif4b	Eukaryotic translation initiation factor 4B	3	1.9214	4	5
2D	AASITSEVFNKFFK	Unmodified	1587.83	Q920B9	Supt16h	FACT complex subunit SPT16	3	-	0	1
2D	AASLGSSQPSRPHVGEAATATK	Unmodified	2122.08	P51125	Cast	Calpastatin	3	0.89202	4	4
2D	AASLLEHHASQLCQHVNR	Unmodified	2070.02	Q9JIG7	Ccdc22	Coiled-coil domain-containing protein 22	3;4;5	0.72804	4	4
2D	AASLTEDR	Unmodified	861.419	Q6NZJ6	Eif4g1	Eukaryotic translation initiation factor 4 gamma 1	2	-	0	1
2D	AASLVGKK	Acetyl (Protein N-term)	814.491	Q9D892	Itpa	Inosine triphosphate pyrophosphatase	2	1.1063	1	0
2D	AASNMALGK	Unmodified	861.438	Q60676	Ppp5c	Serine/threonine-protein phosphatase 5	2	-	0	1
2D	AASQGYTVAR	Unmodified	1022.51	Q9Z2G6	Sel1l	Protein sel-1 homolog 1	2	4.0894	1	1
2D	AASSLEELLQIAHSEDWK	Unmodified	2026	P97946	Figf	Vascular endothelial growth factor D	3	-	0	1
2D	AASSLFSAK	Unmodified	880.465	Q9JIH2	Nup50	Nuclear pore complex protein Nup50	2	-	0	1
2D	AASSPNLSNGETESVK	Unmodified	1589.75	P97820	Map4k4	Mitogen-activated protein kinase kinase kinase kinase 4	2	-	0	2
2D	AASTDIAGLEESFRK	Acetyl (Protein N-term)	1635.81	Q9CRB6	Tppp3	Tubulin polymerization-promoting protein family member 3	2	-	0	1
2D	AASVAENCINYQQGTPHK	Unmodified	1986.92	P70202	Lxn	Latexin	3	0.76781	3	4
2D	AASVAENCINYQQGTPHKLFLVQTVQQASK	Unmodified	3329.68	P70202	Lxn	Latexin	4	0.70277	3	6
2D	AASVDLELKK	Acetyl (Protein N-term)	1114.62	Q9CWM4	Pfdn1	Prefoldin subunit 1	2	2.0416	1	1
2D	AATAAADFTAK	Unmodified	1036.52	Q9Z1Z2	Strap	Serine-threonine kinase receptor-associated protein	2	2.276	1	1
2D	AATADLEQYDR	Unmodified	1251.57	P81117	Nucb2	Nucleobindin-2;Nesfatin-1	2	1.497	1	2
2D	AATALKDVVK	Unmodified	1014.61	Q922R8	Pdia6	Protein disulfide-isomerase A6	2	1.346	6	5
2D	AATAPLLEAVDNLSAFASNPEFSSVPAQISPEGR	Unmodified	3455.72	P26039	Tln1	Talin-1	3	-	0	1
2D	AATASPGAGR	Acetyl (Protein N-term)	899.446	Q9CR62	Slc25a11	Mitochondrial 2-oxoglutarate/malate carrier protein	2	0.6754	1	2
2D	AATFFGCIGIDK	Unmodified	1298.63	P55264	Adk	Adenosine kinase	2	-	0	1
2D	AATFFGEVVK	Acetyl (Protein N-term)	1109.58	Q9JK23	Psmg1	Proteasome assembly chaperone 1	2	1.8817	1	1
2D	AATFFGEVVKAPCR	Acetyl (Protein N-term)	1593.8	Q9JK23	Psmg1	Proteasome assembly chaperone 1	2	-	0	2
2D	AATFGLILDDVSLTHLTFGK	Unmodified	2118.14	P67778	Phb	Prohibitin	3	1.452	1	1
2D	AATIIATSEGSLWGLDR	Unmodified	1759.91	P12367	Prkar2a	cAMP-dependent protein kinase type II-alpha regulatory subunit	2	-	0	1
2D	AATITATSPGALWGLDR	Unmodified	1699.89	P31324	Prkar2b	cAMP-dependent protein kinase type II-beta regulatory subunit	2	0.37408	1	2
2D	AATLAQELEK	Unmodified	1072.58	Q9CU62	Smc1a	Structural maintenance of chromosomes protein 1A	2	-	0	1
2D	AATMSAVEAATCR	Unmodified	1337.61	Q9DCC4	Pycrl	Pyrroline-5-carboxylate reductase 3	2	1.2305	1	1
2D	AATNSHHGGAGAMETR	Unmodified	1566.7	Q61337	Bad	Bcl2-associated agonist of cell death	3	1.6171	1	1
2D	AATPPNPSNPADSAGNLVAP	Unmodified	1859.9	Q9JLV1	Bag3	BAG family molecular chaperone regulator 3	2	0.42831	1	2
2D	AATSEGPLFAASIEK	Acetyl (Protein N-term)	1532.77	Q80YV2	Zc3hc1	Nuclear-interacting partner of ALK	2	2.2338	1	1
2D	AATSPALFNR	Unmodified	1046.55	Q9JHU4	Dync1h1	Cytoplasmic dynein 1 heavy chain 1	2	0.80273	3	4
2D	AATSTLSVCDFLGEK	Unmodified	1597.77	Q8BR63	Fam177a1	Protein FAM177A1	2	-	0	1
2D	AATTGHVIDIYACALDQTGLLEMK	Unmodified	2590.28	Q01405	Sec23a	Protein transport protein Sec23A	3	1.0086	2	4
2D	AATTGSGVKVPR	Acetyl (Protein N-term)	1184.65	Q9CZY3	Ube2v1	Ubiquitin-conjugating enzyme E2 variant 1	2	0.98597	4	5
2D	AAVAAVHGAVHELLEFAR	Unmodified	1860	Q61140	Bcar1	Breast cancer anti-estrogen resistance protein 1	3	2.3772	1	1
2D	AAVASLLQSVQVPEFTPK	Unmodified	1884.04	Q02053	Uba1	Ubiquitin-like modifier-activating enzyme 1	2;3	0.83408	4	9
2D	AAVAVPNRPPDAVLR	Unmodified	1544.88	P51660	Hsd17b4	Peroxisomal multifunctional enzyme type 2;(3R)-hydroxyacyl-CoA dehydrogenase;Enoyl-CoA hydratase 2	3	-	0	1
2D	AAVAWEAGKPLSIEEIEVAPPK	Unmodified	2304.24	P28474	Adh5	Alcohol dehydrogenase class-3	3	-	0	1
2D	AAVAWEAGKPLSIEEIEVAPPKAHEVR	Unmodified	2896.54	P28474	Adh5	Alcohol dehydrogenase class-3	4	-	0	1
2D	AAVDAGFVPNDMQVGQTGK	Oxidation (M)	1919.9	Q99LC5	Etfa	Electron transfer flavoprotein subunit alpha, mitochondrial	2	0.62546	1	1
2D	AAVDAGFVPNDMQVGQTGK	Unmodified	1903.91	Q99LC5	Etfa	Electron transfer flavoprotein subunit alpha, mitochondrial	2	0.56024	3	6
2D	AAVDSDVVSLPR	Acetyl (Protein N-term)	1269.66	Q8R3F9	Tut1	Speckle targeted PIP5K1A-regulated poly(A) polymerase	2	-	0	1
2D	AAVEDINPADDPNNQGEDEFEEAEQVR	Unmodified	3000.29	Q8BXA1	Golim4	Golgi integral membrane protein 4	3	-	0	1
2D	AAVEEGIVLGGGCALLR	Unmodified	1683.9	P63038	Hspd1	60 kDa heat shock protein, mitochondrial	2;3	1.1543	3	6
2D	AAVEELLR	Unmodified	899.508	Q8VCN9	Tbcc	Tubulin-specific chaperone C	2	2.0066	1	2
2D	AAVELVEK	Unmodified	857.486	Q3V3R1	Mthfd1l	Monofunctional C1-tetrahydrofolate synthase, mitochondrial	2	-	0	2
2D	AAVENLPTFLVELSR	Unmodified	1657.9	P70168	Kpnb1	Importin subunit beta-1	2	-	0	2
2D	AAVESLGFILFR	Unmodified	1321.74	Q3TXS7	Psmd1	26S proteasome non-ATPase regulatory subunit 1	2	1.4496	1	1
2D	AAVEWFDGKDFQGSK	Unmodified	1683.79	Q61545	Ewsr1	RNA-binding protein EWS	2;3	1.1481	5	7
2D	AAVGVTGNDITTPPNKEPPPSPEK	Unmodified	2415.23	P27546	Map4	Microtubule-associated protein 4	3	-	0	1
2D	AAVGVTGNDITTPPNKEPPPSPEKK	Unmodified	2543.32	P27546	Map4	Microtubule-associated protein 4	3;4	0.4901	2	7
2D	AAVHLEGK	Unmodified	823.455	Q64727	Vcl	Vinculin	2	0.51797	1	3
2D	AAVIGDVIR	Unmodified	912.539	Q9JIK5	Ddx21	Nucleolar RNA helicase 2	2	-	0	1
2D	AAVLGENGR	Unmodified	885.467	Q64012	Raly	RNA-binding protein Raly	2	-	0	2
2D	AAVLWELHKPFTIEDIEVAPPKAHEVR	Unmodified	3094.66	P00329	Adh1	Alcohol dehydrogenase 1	5	-	0	1
2D	AAVMATLLFPGQEFK	Unmodified	1621.85	Q9WVQ5	Apip	Methylthioribulose-1-phosphate dehydratase	2	0.69249	2	2
2D	AAVMVHQLSK	Unmodified	1082.59	Q02248	Ctnnb1	Catenin beta-1	2	3.015	2	4
2D	AAVPDAVGK	Unmodified	826.455	Q8VDN2;Q6PIE5;Q6PIC6	Atp1a1;Atp1a2;Atp1a3	Sodium/potassium-transporting ATPase subunit alpha-1;Sodium/potassium-transporting ATPase subunit alpha-2;Sodium/potassium-transporting ATPase subunit alpha-3	2	0.79549	2	2
2D	AAVPELLEQQEEDR	Acetyl (Protein N-term)	1667.8	Q9D8U8	Snx5	Sorting nexin-5	2	0.63251	1	3
2D	AAVPSGASTGIYEALELR	Unmodified	1803.94	P17182;P21550;P17183	Eno1;Eno3;Eno2	Alpha-enolase;Beta-enolase;Gamma-enolase	2;3	0.66408	12	40
2D	AAVPSGASTGIYEALELRDNDK	Unmodified	2276.13	P17182	Eno1	Alpha-enolase	3	0.62304	1	1
2D	AAVPSGASTGIYEALELRDNDKTR	Unmodified	2533.28	P17182	Eno1	Alpha-enolase	4	0.60785	1	1
2D	AAVPSIKFCLDNGAK	Unmodified	1589.82	P09411	Pgk1	Phosphoglycerate kinase 1	3	-	0	1
2D	AAVQELSGSILTSEDPEER	Unmodified	2029.98	P49769	Psen1	Presenilin-1;Presenilin-1 NTF subunit;Presenilin-1 CTF subunit;Presenilin-1 CTF12	2	-	0	1
2D	AAVQQLQAEGLSPR	Unmodified	1466.78	Q8K354	Cbr3	Carbonyl reductase [NADPH] 3	2	0.6143	1	3
2D	AAVRPDGDSAPGPVPR	Unmodified	1560.8	P58468	Fam207a	Protein FAM207A	3	-	0	1
2D	AAVSDAMVPK	Unmodified	987.506	Q9EP71	Rai14	Ankycorbin	2	1.0965	1	2
2D	AAVSHWQQQSYLDSGIHSGATTTAPSLSGK	Unmodified	3084.49	Q02248	Ctnnb1	Catenin beta-1	3;4	2.6522	5	5
2D	AAVVEVEVGGGALAER	Acetyl (Protein N-term)	1567.82	Q8R1Z9	Rnf121	RING finger protein 121	2	-	0	1
2D	AAVVTSPPPTTAPHKER	Unmodified	1757.94	Q9QYC0	Add1	Alpha-adducin	3;4	0.98969	1	2
2D	AAWEAYLSR	Unmodified	1065.52	P13439	Umps	Uridine 5'-monophosphate synthase;Orotate phosphoribosyltransferase;Orotidine 5'-phosphate decarboxylase	2	2.0658	1	1
2D	AAYCACR	Unmodified	870.348	Q91ZX7	Lrp1	Prolow-density lipoprotein receptor-related protein 1;Low-density lipoprotein receptor-related protein 1 85 kDa subunit;Low-density lipoprotein receptor-related protein 1 515 kDa subunit;Low-density lipoprotein receptor-related protein 1 intracellular domain	2	8.3264	1	2
2D	AAYDVSSFSFFQR	Unmodified	1523.7	Q9CQW1	Ykt6	Synaptobrevin homolog YKT6	2	1.4747	1	1
2D	AAYEAELGDAR	Unmodified	1164.54	P48678	Lmna	Prelamin-A/C;Lamin-A/C	2	0.65168	2	4
2D	AAYEAELGDARK	Unmodified	1292.64	P48678	Lmna	Prelamin-A/C;Lamin-A/C	2;3	0.6376	3	7
2D	AAYLQENGKPLDEVLR	Unmodified	1814.95	P10107	Anxa1	Annexin A1	2;3	0.60497	5	12
2D	AAYLQENGKPLDEVLRK	Unmodified	1943.05	P10107	Anxa1	Annexin A1	3;4	0.67437	9	30
2D	ACACAHGMLAEDGASCR	Unmodified	1835.72	Q91ZX7	Lrp1	Prolow-density lipoprotein receptor-related protein 1;Low-density lipoprotein receptor-related protein 1 85 kDa subunit;Low-density lipoprotein receptor-related protein 1 515 kDa subunit;Low-density lipoprotein receptor-related protein 1 intracellular domain	2;3	-	0	2
2D	ACADATLSQITNNIDPVGR	Unmodified	2014.97	P62874	Gnb1	Guanine nucleotide-binding protein G(I)/G(S)/G(T) subunit beta-1	2;3	0.49958	2	5
2D	ACAETIDPASLWEY	Unmodified	1624.71	Q61553	Fscn1	Fascin	2	0.080564	1	2
2D	ACALSIAESCRPGDKVPSIK	Unmodified	2158.09	Q8K2B3	Sdha	Succinate dehydrogenase [ubiquinone] flavoprotein subunit, mitochondrial	3;4	0.48048	3	6
2D	ACARPLISVYSEK	Acetyl (Protein N-term)	1534.78	Q9D8E6	Rpl4	60S ribosomal protein L4	2	1.1621	5	9
2D	ACARPLISVYSEKGESSGK	Acetyl (Protein N-term)	2080.03	Q9D8E6	Rpl4	60S ribosomal protein L4	3	1.5046	4	5
2D	ACCGVPCK	Unmodified	950.377	E9PWQ3	Col6a3		2	0.37254	2	4
2D	ACCISTGGHSQCSESLPVR	Unmodified	2104.91	Q6NWW9	Fndc3b	Fibronectin type III domain-containing protein 3B	3	-	0	2
2D	ACDEGHIIPK	Unmodified	1138.54	Q9JHI5	Ivd	Isovaleryl-CoA dehydrogenase, mitochondrial	2	-	0	1
2D	ACDELVEEMEHYGK	Unmodified	1708.71	Q9R0B9	Plod2	Procollagen-lysine,2-oxoglutarate 5-dioxygenase 2	2	3.3451	1	1
2D	ACDESVLMDLK	Unmodified	1279.58	Q91VN6	Ddx41	Probable ATP-dependent RNA helicase DDX41	2	-	0	1
2D	ACDGNVDHAATHISNR	Unmodified	1736.76	P54729	Nub1	NEDD8 ultimate buster 1	3	4.5799	1	0
2D	ACDGNVDHAATHISNRR	Unmodified	1892.87	P54729	Nub1	NEDD8 ultimate buster 1	3	-	0	1
2D	ACDLPAWVHFPDTER	Unmodified	1812.83	Q3TZZ7	Esyt2	Extended synaptotagmin-2	3	0.96728	2	3
2D	ACDLWEQILR	Unmodified	1302.64	A3KMP2	Ttc38	Tetratricopeptide repeat protein 38	2	0.70933	1	1
2D	ACEAITVGK	Unmodified	947.475	P36916	Gnl1	Guanine nucleotide-binding protein-like 1	2	1.0027	1	2
2D	ACEDIDECSLPNICVFGTCHNLPGLFR	Unmodified	3193.41	Q61554	Fbn1	Fibrillin-1	3	-	0	1
2D	ACEFAGFQCQIQFGPHNEQK	Unmodified	2395.05	P26039	Tln1	Talin-1	3	0.94416	2	3
2D	ACEQPTHWK	Unmodified	1155.51	Q8VHI3	Pofut2	GDP-fucose protein O-fucosyltransferase 2	2	1.039	1	2
2D	ACFCDEHTR	Unmodified	1194.45	Q922H9	Znf330	Zinc finger protein 330	2	2.6493	1	1
2D	ACFHCETCK	Unmodified	1211.45	Q61792	Lasp1	LIM and SH3 domain protein 1	2;3	0.47007	10	15
2D	ACGDSTLTQITAGLDPVGR	Unmodified	1930.94	P62880	Gnb2	Guanine nucleotide-binding protein G(I)/G(S)/G(T) subunit beta-2	2	0.57325	2	3
2D	ACGEFVFLMDR	Unmodified	1343.6	Q99KC8	Vwa5a	von Willebrand factor A domain-containing protein 5A	2	0.65639	2	4
2D	ACGLNFADLMGR	Unmodified	1323.61	Q62465	Vat1	Synaptic vesicle membrane protein VAT-1 homolog	2	0.44137	4	8
2D	ACGLNFADLMGR	Oxidation (M)	1339.6	Q62465	Vat1	Synaptic vesicle membrane protein VAT-1 homolog	2	0.44648	2	2
2D	ACGLPSGSCR	Unmodified	1063.45	Q8BU85	Msrb3	Methionine-R-sulfoxide reductase B3, mitochondrial	2	5.4681	2	3
2D	ACGLVASNLNLKPGECLK	Acetyl (Protein N-term)	1985.01	P16045	Lgals1	Galectin-1	2;3	0.74019	8	22
2D	ACGLVASNLNLKPGECLK	Unmodified	1943	P16045	Lgals1	Galectin-1	3	1.5971	1	1
2D	ACGNFGIPCELR	Unmodified	1392.63	Q9DCL9	Paics	Multifunctional protein ADE2;Phosphoribosylaminoimidazole-succinocarboxamide synthase;Phosphoribosylaminoimidazole carboxylase	2	1.4583	2	3
2D	ACGPDYYEVEEDGIRK	Unmodified	1899.83	Q01279	Egfr	Epidermal growth factor receptor	2;3	0.67677	1	3
2D	ACGQIFCGK	Unmodified	1039.46	Q99LI8	Hgs	Hepatocyte growth factor-regulated tyrosine kinase substrate	2	0.86535	2	2
2D	ACGVSRPVIACSVTIK	Unmodified	1716.9	Q9D0T1	Nhp2l1	NHP2-like protein 1;NHP2-like protein 1, N-terminally processed	3	0.98684	1	3
2D	ACHQLHQEGK	Unmodified	1206.56	Q8CG76	Akr7a2	Aflatoxin B1 aldehyde reductase member 2	2;3	0.62	2	4
2D	ACIENGTSCIDICGEPQFLELMHAK	Unmodified	2892.29	Q8R127	Sccpdh	Saccharopine dehydrogenase-like oxidoreductase	3	0.88269	2	3
2D	ACIPQSFTVDSSK	Unmodified	1438.68	Q80X90	Flnb	Filamin-B	2	0.66006	5	6
2D	ACLFVPSIDVLNQNPLR	Unmodified	1955.03	P70428	Ext2	Exostosin-2	2	-	0	1
2D	ACLISLGYDIGNDPQGEAEFAR	Unmodified	2395.11	Q7TPR4	Actn1	Alpha-actinin-1	2	-	0	2
2D	ACLISLGYDVENDR	Unmodified	1623.76	P57780	Actn4	Alpha-actinin-4	2;3	0.78886	2	3
2D	ACLISLGYDVENDRQGDAEFNR	Unmodified	2541.16	P57780	Actn4	Alpha-actinin-4	3	0.73906	1	2
2D	ACLLCSLVK	Unmodified	1062.56	Q9Z199;P63271	Supt4h1b;Supt4h1a	Transcription elongation factor SPT4-B;Transcription elongation factor SPT4-A	2	6.1304	1	2
2D	ACNCLLLK	Unmodified	990.499	P21550;P17183	Eno3;Eno2	Beta-enolase;Gamma-enolase	2	0.64803	1	1
2D	ACNLEVILGFDGSR	Unmodified	1549.76	E9PWQ3	Col6a3		2	-	0	2
2D	ACNQLGQFLQHR	Unmodified	1470.71	P17427;P17426	Ap2a2;Ap2a1	AP-2 complex subunit alpha-2;AP-2 complex subunit alpha-1	2;3	0.94755	3	8
2D	ACPEKHFAFK	Unmodified	1233.6	Q91VU0	Fam3c	Protein FAM3C	3	-	0	2
2D	ACPLDQAIGLLVAIFHK	Acetyl (Protein N-term)	1907.03	P14069	S100a6	Protein S100-A6	2;3	1.5405	2	3
2D	ACQEQIEALLESSLR	Unmodified	1745.86	P25322	Ccnd1	G1/S-specific cyclin-D1	2;3	-	0	2
2D	ACQGQYETIEQLR	Unmodified	1594.74	P58802	Tbc1d10a	TBC1 domain family member 10A	2	-	0	2
2D	ACQIFVR	Unmodified	892.459	Q9D0E1	Hnrnpm	Heterogeneous nuclear ribonucleoprotein M	2	1.2188	1	1
2D	ACQSIYPLHDVFVR	Unmodified	1703.85	P97351	Rps3a	40S ribosomal protein S3a	2;3	1.3374	4	10
2D	ACQSIYPLHDVFVRK	Unmodified	1831.94	P97351	Rps3a	40S ribosomal protein S3a	3;4	1.5388	6	11
2D	ACSAIHAVNLR	Unmodified	1210.62	Q9JJ28	Flii	Protein flightless-1 homolog	3	2.0429	2	2
2D	ACSDSLESIPAGQVASDDLR	Unmodified	2089.96	Q80TM9	Nisch	Nischarin	2	-	0	1
2D	ACSLGPCER	Unmodified	1048.44	Q80T21	Adamtsl4	ADAMTS-like protein 4	2	-	0	1
2D	ACTGSLNMTLQR	Oxidation (M)	1366.63	Q8CI51	Pdlim5	PDZ and LIM domain protein 5	2	1.1469	1	2
2D	ACTGSLNMTLQR	Unmodified	1350.64	Q8CI51	Pdlim5	PDZ and LIM domain protein 5	2	1.1413	4	5
2D	ACTILLR	Unmodified	845.479	P80318	Cct3	T-complex protein 1 subunit gamma	2	-	0	1
2D	ACVDTALENLSTLK	Unmodified	1533.77	P19096	Fasn	Fatty acid synthase;[Acyl-carrier-protein] S-acetyltransferase;[Acyl-carrier-protein] S-malonyltransferase;3-oxoacyl-[acyl-carrier-protein] synthase;3-oxoacyl-[acyl-carrier-protein] reductase;3-hydroxyacyl-[acyl-carrier-protein] dehydratase;Enoyl-[acyl-carrier-protein] reductase;Oleoyl-[acyl-carrier-protein] hydrolase	2	1.8882	1	1
2D	ACVEAPGGNPICSLHDQGAGGNGNVLK	Unmodified	2691.25	Q5SUR0	Pfas	Phosphoribosylformylglycinamidine synthase	3	0.71793	1	3
2D	ACVQGECGVCHYCR	Unmodified	1754.67	P59997	Kdm2a	Lysine-specific demethylase 2A	3	-	0	1
2D	ACVVHGSDLK	Unmodified	1084.53	Q8VDN2;Q6PIE5	Atp1a1;Atp1a2	Sodium/potassium-transporting ATPase subunit alpha-1;Sodium/potassium-transporting ATPase subunit alpha-2	2	0.98939	3	4
2D	ACYALENFVENLGPK	Unmodified	1723.82	Q8VI75	Ipo4	Importin-4	2	-	0	1
2D	ACYLSINPQK	Unmodified	1192.59	P61164;Q8R5C5	Actr1a;Actr1b	Alpha-centractin;Beta-centractin	2	0.89018	2	3
2D	ACYLSINPQKDETLETEK	Unmodified	2138.02	P61164	Actr1a	Alpha-centractin	3	0.64481	1	2
2D	ADAAASPVGKR	Acetyl (Protein N-term)	1083.57	Q6ZPY7	Kdm3b	Lysine-specific demethylase 3B	2	-	0	1
2D	ADAEEEAATRIPA	Unmodified	1342.64	O88487	Dync1i2	Cytoplasmic dynein 1 intermediate chain 2	2	0.60116	1	1
2D	ADAEGESDLENSR	Unmodified	1391.58	P26039	Tln1	Talin-1	2	0.94114	1	2
2D	ADAEGESDLENSRK	Unmodified	1519.67	P26039	Tln1	Talin-1	2;3	1.0385	2	3
2D	ADAEVLRK	Unmodified	900.503	P48036	Anxa5	Annexin A5	2	0.78592	2	4
2D	ADAGGEDAILQTR	Unmodified	1315.64	Q9CPX6	Atg3	Ubiquitin-like-conjugating enzyme ATG3	2	1.6109	1	1
2D	ADALQAGASQFETSAAK	Unmodified	1664.8	P63024;P63044	Vamp3;Vamp2	Vesicle-associated membrane protein 3;Vesicle-associated membrane protein 2	2	1.0205	2	3
2D	ADAPDAGAQSDSELPSYHQNDVSLDR	Unmodified	2757.21	Q6DFZ1	Gbf1		3	-	0	1
2D	ADASSLTVDVTSPASK	Unmodified	1547.77	Q99JX3	Gorasp2	Golgi reassembly-stacking protein 2	2	-	0	2
2D	ADASSLTVDVTSPASKVPTTVEDR	Unmodified	2445.22	Q99JX3	Gorasp2	Golgi reassembly-stacking protein 2	3	0.96978	1	3
2D	ADATNVNNWHWTER	Unmodified	1712.77	Q8BK64	Ahsa1	Activator of 90 kDa heat shock protein ATPase homolog 1	2;3	2.3319	1	3
2D	ADCASGIFLAAEK	Unmodified	1351.64	P22892	Ap1g1	AP-1 complex subunit gamma-1	2	1.2558	1	2
2D	ADCCGAPNGVR	Unmodified	1175.48	Q9JI99	Sgpp1	Sphingosine-1-phosphate phosphatase 1	2	-	0	1
2D	ADCDVSVPK	Unmodified	989.449	E9Q616	Ahnak		2	1.1344	1	1
2D	ADCLVPSEIR	Unmodified	1158.57	Q9Z2Q6	2020-09-05	Septin-5	2	0.41488	1	1
2D	ADDANVVR	Unmodified	858.42	P11087	Col1a1	Collagen alpha-1(I) chain	2	9.0804	1	1
2D	ADDGRPFPQVIK	Unmodified	1341.7	P05064;A6ZI46	Aldoa;Aldoart1	Fructose-bisphosphate aldolase A;Fructose-bisphosphate aldolase	2;3	0.84526	12	23
2D	ADDLDFETGDAGASATFPMQCSALR	Acetyl (Protein N-term)	2687.15	P63242	Eif5a	Eukaryotic translation initiation factor 5A-1	2	1.3666	1	2
2D	ADDLDFETGDAGASATFPMQCSALRK	Acetyl (Protein N-term);Oxidation (M)	2831.24	P63242	Eif5a	Eukaryotic translation initiation factor 5A-1	3	1.3239	1	1
2D	ADDLDFETGDAGASATFPMQCSALRK	Acetyl (Protein N-term)	2815.24	P63242	Eif5a	Eukaryotic translation initiation factor 5A-1	3	1.3568	5	8
2D	ADDPNSIFLIDHAWTCR	Unmodified	2029.93	Q3UDE2	Ttll12	Tubulin--tyrosine ligase-like protein 12	3	0.74913	1	2
2D	ADDPSAADRNVEIWK	Acetyl (Protein N-term)	1727.81	Q8BWY3	Etf1	Eukaryotic peptide chain release factor subunit 1	2	1.7859	1	2
2D	ADDPSSYMEVVQAANASGNWEELVK	Unmodified	2709.22	Q68FD5	Cltc	Clathrin heavy chain 1	2;3	0.61465	4	8
2D	ADDTFEALR	Unmodified	1036.48	P62869	Tceb2	Transcription elongation factor B polypeptide 2	2	2.5365	1	3
2D	ADDVVWVR	Unmodified	958.487	Q922B2	Dars	Aspartate--tRNA ligase, cytoplasmic	2	1.2795	1	2
2D	ADEAALDHPYLK	Unmodified	1341.66	Q63829	Commd3	COMM domain-containing protein 3	3	1.463	1	2
2D	ADEALAGLDEGALR	Acetyl (Protein N-term)	1441.7	Q921U8	Smtn	Smoothelin	2	-	0	1
2D	ADEDEEIIVK	Unmodified	1159.56	Q8C1Y8	Ccz1	Vacuolar fusion protein CCZ1 homolog	2	-	0	1
2D	ADEDPALFHSVK	Unmodified	1327.64	P53811	Pitpnb	Phosphatidylinositol transfer protein beta isoform	3	1.1027	1	1
2D	ADEDPIMGFHQMFLLK	Unmodified	1890.9	P61971	Nutf2	Nuclear transport factor 2	3	0.63559	1	2
2D	ADEELEALRK	Acetyl (Protein N-term)	1214.61	P56812	Pdcd5	Programmed cell death protein 5	2	1.6904	2	3
2D	ADEGISFR	Unmodified	893.424	P35700	Prdx1	Peroxiredoxin-1	2	0.89794	2	4
2D	ADEIEMIMTDLER	Unmodified	1564.71	P53564	Cux1	Homeobox protein cut-like 1	2	-	0	1
2D	ADENILPDPYYGLK	Unmodified	1606.79	Q8BI06	Cemip	Cell migration-inducing and hyaluronan-binding protein	2	0.42629	1	0
2D	ADETKDEQFEQCVQNFNK	Unmodified	2228.96	O08539	Bin1	Myc box-dependent-interacting protein 1	2;3	2.9037	2	4
2D	ADEVTLSEAGSTAGPAEPR	Unmodified	1856.88	Q9Z0P4	Palm	Paralemmin-1	2	-	0	1
2D	ADEWLMK	Unmodified	891.416	Q8VDD5;Q61879	Myh9;Myh10	Myosin-9;Myosin-10	2	0.56832	2	4
2D	ADFAQACQDAGVR	Unmodified	1407.62	Q05920	Pc	Pyruvate carboxylase, mitochondrial	2	0.53579	1	1
2D	ADFCIIHYAGK	Unmodified	1293.62	Q8VDD5;Q61879	Myh9;Myh10	Myosin-9;Myosin-10	2;3	0.53852	10	19
2D	ADFCIIHYAGKVDYK	Unmodified	1798.87	Q8VDD5;Q61879	Myh9;Myh10	Myosin-9;Myosin-10	3	0.54113	3	5
2D	ADFDNTVAIHPTSSEELVTLR	Unmodified	2314.14	P47791	Gsr	Glutathione reductase, mitochondrial	3	0.55186	1	1
2D	ADFDTYDDR	Acetyl (Protein N-term)	1158.45	Q9WUK2	Eif4h	Eukaryotic translation initiation factor 4H	2	1.7477	1	1
2D	ADFSGMSSK	Unmodified	928.396	Q60854	Serpinb6	Serpin B6	2	0.72507	6	5
2D	ADFSGMSSK	Oxidation (M)	944.391	Q60854	Serpinb6	Serpin B6	2	0.67642	1	1
2D	ADFVLAANSYDLAIK	Unmodified	1609.84	O35465	Fkbp8	Peptidyl-prolyl cis-trans isomerase FKBP8	2	-	0	1
2D	ADGELNVDSLITR	Acetyl (Protein N-term)	1443.72	P62141	Ppp1cb	Serine/threonine-protein phosphatase PP1-beta catalytic subunit	2	0.98265	1	4
2D	ADGGPETGELPSIGEATAALALAGR	Unmodified	2323.17	Q6PDH0	Phldb1	Pleckstrin homology-like domain family B member 1	2	-	0	1
2D	ADGQALGDSHLR	Unmodified	1238.6	Q9CW46	Raver1	Ribonucleoprotein PTB-binding 1	2	-	0	1
2D	ADGSSLPEWVTDNAGTLHFAR	Unmodified	2243.06	Q8BKG3	Ptk7	Inactive tyrosine-protein kinase 7	3	0.9504	1	2
2D	ADGYEPPVQESV	Unmodified	1289.58	P97351	Rps3a	40S ribosomal protein S3a	2	0.89216	1	1
2D	ADGYVLEGK	Unmodified	950.471	P62242	Rps8	40S ribosomal protein S8	2	1.519	1	3
2D	ADHDFVVQEDFMK	Unmodified	1579.7	P62334	Psmc6	26S protease regulatory subunit 10B	2;3	1.4689	3	5
2D	ADHGEPIGR	Unmodified	950.457	P11499	Hsp90ab1	Heat shock protein HSP 90-beta	2	2.1812	1	1
2D	ADHGEPIGRGTK	Unmodified	1236.62	P11499	Hsp90ab1	Heat shock protein HSP 90-beta	2	-	0	1
2D	ADHQPLTEASYVNLPTIALCNTDSPLR	Unmodified	2995.47	P14206	Rpsa	40S ribosomal protein SA	3	0.91157	3	5
2D	ADHVQSLAQLENLCK	Acetyl (Protein N-term)	1766.86	Q9EPK7	Xpo7	Exportin-7	2	1.0908	1	1
2D	ADIDLLTEEIGKLEDK	Unmodified	1800.94	Q9CY18	Snx7	Sorting nexin-7	3	1.0293	1	1
2D	ADIDLTKR	Unmodified	930.513	F6YVP7;P62270;A0A140T8T3	Gm10260;Rps18	40S ribosomal protein S18	2	1.5087	1	1
2D	ADIDVSGPKVDIDVPDVNIEGPEGK	Unmodified	2577.28	E9Q616	Ahnak		3	0.6916	1	1
2D	ADIELFVNR	Unmodified	1075.57	P58021	Tm9sf2	Transmembrane 9 superfamily member 2	2	3.3823	1	1
2D	ADIEMPFDPSK	Unmodified	1248.57	Q80X90	Flnb	Filamin-B	2	-	0	1
2D	ADIEMPFDPSKVVASGPGLEHGK	Unmodified	2380.17	Q80X90	Flnb	Filamin-B	3;4	0.40702	1	2
2D	ADIEVACYGYEGIDAVK	Unmodified	1871.86	Q6ZWX6	Eif2s1	Eukaryotic translation initiation factor 2 subunit 1	2	1.4992	1	2
2D	ADIFVDPVLHTACALDIK	Unmodified	1997.03	Q61543	Glg1	Golgi apparatus protein 1	3	2.0926	1	1
2D	ADIFVDPVLHTACALDIKHHCAAITPGR	Unmodified	3097.56	Q61543	Glg1	Golgi apparatus protein 1	4;5	2.1601	3	4
2D	ADIGTPSNFQHIGHVGWDPNTGFDLNNLDPELK	Unmodified	3617.72	Q91YD9	Wasl	Neural Wiskott-Aldrich syndrome protein	4	0.82379	2	2
2D	ADIGVAMGIVGSDVSK	Unmodified	1517.78	Q8VDN2	Atp1a1	Sodium/potassium-transporting ATPase subunit alpha-1	2	0.64963	1	0
2D	ADIKTPTVDVTVPEAELNVDSPEINIGGK	Unmodified	3020.56	E9Q616	Ahnak		3	-	0	1
2D	ADILQVGLR	Unmodified	983.576	Q8VE62	Paip1	Polyadenylate-binding protein-interacting protein 1	2	-	0	1
2D	ADINKAYR	Unmodified	949.498	P11438	Lamp1	Lysosome-associated membrane glycoprotein 1	2	1.9125	1	1
2D	ADIQDIFYQEDQIR	Unmodified	1752.83	Q8VE22	Mrps23	28S ribosomal protein S23, mitochondrial	2	-	0	1
2D	ADIQTER	Acetyl (Protein N-term)	873.419	P62281	Rps11	40S ribosomal protein S11	2	-	0	1
2D	ADIVENQVMDTR	Unmodified	1389.66	P10649	Gstm1	Glutathione S-transferase Mu 1	2	0.42613	1	2
2D	ADKDYHFKVDNDENEHQLSLR	Unmodified	2572.19	Q61937	Npm1	Nucleophosmin	3;4;5	2.5157	8	15
2D	ADKLAEEHGS	Unmodified	1055.49	P56480	Atp5b	ATP synthase subunit beta, mitochondrial	2	0.60813	1	2
2D	ADKMDMSLDDIIK	Acetyl (Protein N-term)	1535.72	O08583;Q9JJW6	Alyref;Alyref2	THO complex subunit 4;Aly/REF export factor 2	2	1.4489	1	2
2D	ADLAAVEAK	Unmodified	886.476	Q9JHU4	Dync1h1	Cytoplasmic dynein 1 heavy chain 1	2	0.76065	1	1
2D	ADLAEEYSK	Unmodified	1024.47	P68037	Ube2l3	Ubiquitin-conjugating enzyme E2 L3	2	0.95321	1	1
2D	ADLDHYTGR	Unmodified	1046.48	Q8K1N2	Phldb2	Pleckstrin homology-like domain family B member 2	2	1.778	1	1
2D	ADLDISGTK	Unmodified	918.466	E9Q616	Ahnak		2	1.1534	2	2
2D	ADLDVSGPK	Unmodified	900.455	E9Q616	Ahnak		2	1.0828	5	12
2D	ADLDVSGPKVDIDVPDVNIEGPDAK	Unmodified	2577.28	E9Q616	Ahnak		3	0.725	2	5
2D	ADLEEQLSDEEK	Acetyl (Protein N-term)	1446.64	P47754	Capza2	F-actin-capping protein subunit alpha-2	2	0.58901	1	3
2D	ADLEGMCGK	Unmodified	979.41	Q00519	Xdh	Xanthine dehydrogenase/oxidase;Xanthine dehydrogenase;Xanthine oxidase	2	0.89735	1	1
2D	ADLIAYLK	Unmodified	905.522	P62897	Cycs	Cytochrome c, somatic	2	0.86517	4	9
2D	ADLIAYLKK	Unmodified	1033.62	P62897	Cycs	Cytochrome c, somatic	2	0.81335	1	1
2D	ADLINNLGTIAK	Unmodified	1241.7	P11499;P07901	Hsp90ab1;Hsp90aa1	Heat shock protein HSP 90-beta;Heat shock protein HSP 90-alpha	2;3	1.7269	5	13
2D	ADLLTTEEILTLAR	Unmodified	1557.86	Q5RKZ7	Mocs1	Molybdenum cofactor biosynthesis protein 1;Cyclic pyranopterin monophosphate synthase;Cyclic pyranopterin monophosphate synthase accessory protein	2	-	0	1
2D	ADLPGSSSTFTK	Unmodified	1209.59	Q3UTJ2	Sorbs2	Sorbin and SH3 domain-containing protein 2	2	-	0	1
2D	ADLPVITIDPASPQSPESVDLVNEELK	Unmodified	2875.47	Q61165	Slc9a1	Sodium/hydrogen exchanger 1	3	0.32302	1	0
2D	ADLQAAAAQHVLALTGAGSGR	Unmodified	1977.04	Q8C3I8	Hgh1	Protein HGH1 homolog	3	-	0	1
2D	ADLQNHLDTAQHALQDK	Unmodified	1916.93	Q8BL66	Eea1	Early endosome antigen 1	3	-	0	1
2D	ADLSGMSGSR	Unmodified	979.439	Q9D154;Q5SV42;Q8VHP7	Serpinb1a;Serpinb1c;Serpinb1b	Leukocyte elastase inhibitor A;Leukocyte elastase inhibitor C;Leukocyte elastase inhibitor B	2	0.95423	1	1
2D	ADLSLVDALTEPPPEIEGEIKR	Acetyl (Protein N-term)	2433.26	P27546	Map4	Microtubule-associated protein 4	2;3	0.5018	2	4
2D	ADLTALFLPR	Unmodified	1115.63	Q9JJ28	Flii	Protein flightless-1 homolog	2	1.8293	1	2
2D	ADLYLEGK	Unmodified	907.465	Q8BIJ6	Iars2	Isoleucine--tRNA ligase, mitochondrial	2	0.62267	1	1
2D	ADMEDLMSSK	Unmodified	1125.47	Q61879	Myh10	Myosin-10	2	0.32527	1	2
2D	ADMEDLMSSKDDVGK	Unmodified	1639.71	Q61879	Myh10	Myosin-10	3	0.37346	1	2
2D	ADMEDLMSSKDDVGKNVHELEK	Unmodified	2489.14	Q61879	Myh10	Myosin-10	3;4	0.37897	3	3
2D	ADMGGAATICSAIVSAAK	Unmodified	1692.82	Q9CPY7	Lap3	Cytosol aminopeptidase	2	1.0102	2	3
2D	ADMQNLVER	Acetyl (Protein N-term)	1116.52	P40124	Cap1	Adenylyl cyclase-associated protein 1	2	0.9881	1	2
2D	ADNFEYSDPVDGSISK	Unmodified	1742.76	Q9D0F9	Pgm1	Phosphoglucomutase-1	2	0.44094	1	2
2D	ADNFEYSDPVDGSISKNQGLR	Unmodified	2311.07	Q9D0F9	Pgm1	Phosphoglucomutase-1	3	0.57847	3	4
2D	ADNSATGFGTGTR	Unmodified	1253.56	P97449	Anpep	Aminopeptidase N	2	0.2337	2	3
2D	ADPAFGLESSGIAGTASDEPER	Unmodified	2175.99	Q6PDG5	Smarcc2	SWI/SNF complex subunit SMARCC2	2	-	0	1
2D	ADPEAAWEPTEAEAR	Unmodified	1641.73	Q9Z1F9	Uba2	SUMO-activating enzyme subunit 2	2	-	0	2
2D	ADPEELFTK	Unmodified	1048.51	Q99KH8	Stk24	Serine/threonine-protein kinase 24;Serine/threonine-protein kinase 24 35 kDa subunit;Serine/threonine-protein kinase 24 12 kDa subunit	2	1.274	1	1
2D	ADPSLNPEQLK	Unmodified	1210.62	Q9WVE8	Pacsin2	Protein kinase C and casein kinase substrate in neurons protein 2	2	0.83244	1	1
2D	ADPSQDVR	Unmodified	886.414	Q04857	Col6a1	Collagen alpha-1(VI) chain	2	0.99736	1	1
2D	ADPSQFELLK	Unmodified	1146.59	P18654;P18653;Q9WUT3	Rps6ka3;Rps6ka1;Rps6ka2	Ribosomal protein S6 kinase alpha-3;Ribosomal protein S6 kinase alpha-1;Ribosomal protein S6 kinase alpha-2	2	1.3441	1	1
2D	ADPWQECMDYAVILAR	Acetyl (Protein N-term)	1978.89	O55023	Impa1	Inositol monophosphatase 1	2	-	0	1
2D	ADPYVEITGTAGKK	Unmodified	1448.75	Q60710	Samhd1	Deoxynucleoside triphosphate triphosphohydrolase SAMHD1	3	-	0	2
2D	ADQELLMYSHDNIICGITSVAFSR	Oxidation (M)	2755.29	P62880	Gnb2	Guanine nucleotide-binding protein G(I)/G(S)/G(T) subunit beta-2	3	0.59201	2	2
2D	ADQELLMYSHDNIICGITSVAFSR	Unmodified	2739.3	P62880	Gnb2	Guanine nucleotide-binding protein G(I)/G(S)/G(T) subunit beta-2	3	0.63154	1	2
2D	ADQELMTYSHDNIICGITSVSFSK	Oxidation (M)	2731.25	P62874	Gnb1	Guanine nucleotide-binding protein G(I)/G(S)/G(T) subunit beta-1	3	0.57826	1	1
2D	ADQELMTYSHDNIICGITSVSFSK	Unmodified	2715.25	P62874	Gnb1	Guanine nucleotide-binding protein G(I)/G(S)/G(T) subunit beta-1	3	0.6416	1	4
2D	ADQLTEEQIAEFK	Acetyl (Protein N-term)	1562.75	P62204;Q9D6P8	Calm1;Calml3	Calmodulin;Calmodulin-like protein 3	2	-	0	7
2D	ADQVDTQQLMR	Unmodified	1303.62	Q9EQP2	Ehd4	EH domain-containing protein 4	2	0.46303	1	1
2D	ADRDESSPYAAMLAAQDVAQR	Unmodified	2264.05	P62264	Rps14	40S ribosomal protein S14	3	-	0	3
2D	ADSEQLAR	Unmodified	888.43	P70336	Rock2	Rho-associated protein kinase 2	2	0.95751	1	1
2D	ADSGPAGGAALAAPAPGPGSGSTGPR	Acetyl (Protein N-term)	2188.05	Q62084	Ppp1r14b	Protein phosphatase 1 regulatory subunit 14B	2	0.8336	1	2
2D	ADSKPLR	Acetyl (Protein N-term)	827.45	Q9DBE0	Csad	Cysteine sulfinic acid decarboxylase	2	-	0	1
2D	ADSVAWAR	Unmodified	874.43	Q9DBX3	Susd2	Sushi domain-containing protein 2	2	-	0	2
2D	ADSVAWNPHKLLAAGLQCSALLLR	Unmodified	2603.4	Q9DBE0	Csad	Cysteine sulfinic acid decarboxylase	4	-	0	1
2D	ADTDDAPVPAPAGDQK	Unmodified	1566.72	Q02819	Nucb1	Nucleobindin-1	2	-	0	1
2D	ADTIAKNELHK	Unmodified	1238.66	Q8C1B7	2020-09-11	Septin-11	2;3	0.44211	2	0
2D	ADTIAKNELHKFK	Unmodified	1513.83	Q8C1B7	2020-09-11	Septin-11	3	0.47767	5	7
2D	ADTIATIEK	Unmodified	960.513	P35123	Usp4	Ubiquitin carboxyl-terminal hydrolase 4	2	-	0	1
2D	ADTLTLEER	Unmodified	1046.52	Q80UG5	2020-09-09	Septin-9	2	0.90454	1	1
2D	ADTLTPEECQQFK	Unmodified	1565.7	O55131	2020-09-07	Septin-7	2	0.45148	1	2
2D	ADTLTPEECQQFKK	Unmodified	1693.8	O55131	2020-09-07	Septin-7	2;3	0.4691	8	14
2D	ADTQTYQPYNK	Unmodified	1327.6	P84089	Erh	Enhancer of rudimentary homolog	2	2.6096	1	1
2D	ADTQTYQPYNKDWIK	Unmodified	1869.89	P84089	Erh	Enhancer of rudimentary homolog	3	2.4377	1	2
2D	ADTQYILPNDIGVSSLDCR	Acetyl (Protein N-term)	2178.03	Q99KK7	Dpp3	Dipeptidyl peptidase 3	2	1.5499	1	1
2D	ADTSSQGALVFLSK	Unmodified	1422.74	Q5F2E7	Nufip2	Nuclear fragile X mental retardation-interacting protein 2	2	-	0	1
2D	ADVDASLPEVEGGVKVPDVDIK	Unmodified	2251.16	E9Q616	Ahnak		3	0.73935	1	2
2D	ADVDASLPEVEGGVKVPDVDIKGPK	Unmodified	2533.33	E9Q616	Ahnak		3;4	0.69398	2	4
2D	ADVDISVPK	Unmodified	942.502	E9Q616	Ahnak		2	1.0608	2	2
2D	ADVDISVPKLDISAPDLNLEGPEGK	Unmodified	2591.33	E9Q616	Ahnak		3	-	0	1
2D	ADVDLYQVR	Unmodified	1077.55	Q9CR00	Psmd9	26S proteasome non-ATPase regulatory subunit 9	2	1.3094	1	1
2D	ADVEDGEEPCVLSSHSGSAGSK	Acetyl (Protein N-term)	2258.96	Q9WTZ1	Rnf7	RING-box protein 2	2	1.0114	1	2
2D	ADVFHAYLSLLK	Unmodified	1375.75	Q6ZQ38	Cand1	Cullin-associated NEDD8-dissociated protein 1	2;3	0.88184	3	5
2D	ADVGDAVDTALEQLNRR	Unmodified	1841.92	Q3UU43	Chpf2		3	-	0	2
2D	ADVIQATGDAICIFR	Unmodified	1648.82	Q08943	Ssrp1	FACT complex subunit SSRP1	2	5.5099	1	0
2D	ADVQSIIGLQR	Unmodified	1198.67	Q62318	Trim28	Transcription intermediary factor 1-beta	2	1.5844	1	0
2D	ADVTRLPATIAR	Unmodified	1282.74	Q6PDQ2	Chd4	Chromodomain-helicase-DNA-binding protein 4	3	-	0	1
2D	ADVVESWIGEK	Unmodified	1231.61	P16546;P08032	Sptan1;Spta1	Spectrin alpha chain, non-erythrocytic 1;Spectrin alpha chain, erythrocytic 1	2	0.49	2	4
2D	ADWLTHYWMPK	Oxidation (M)	1462.67	Q61024	Asns	Asparagine synthetase [glutamine-hydrolyzing]	3	1.1691	1	2
2D	ADWLTHYWMPK	Unmodified	1446.68	Q61024	Asns	Asparagine synthetase [glutamine-hydrolyzing]	2;3	1.2895	3	5
2D	ADWSSLSR	Unmodified	920.435	P19783	Cox4i1	Cytochrome c oxidase subunit 4 isoform 1, mitochondrial	2	0.74972	1	2
2D	AEAALEEESR	Unmodified	1103.51	O54941	Smarce1	SWI/SNF-related matrix-associated actin-dependent regulator of chromatin subfamily E member 1	2	-	0	1
2D	AEACFVNCVER	Unmodified	1353.58	Q9WVA2	Timm8a1	Mitochondrial import inner membrane translocase subunit Tim8 A	2	0.84342	1	2
2D	AEADALHHKHDKR	Unmodified	1526.77	Q6NS82	Fam134a	Protein FAM134A	3	1.3365	1	1
2D	AEADASGNLTK	Unmodified	1075.51	Q9WTQ5	Akap12	A-kinase anchor protein 12	2	0.9821	1	1
2D	AEAEAGGDEAR	Acetyl (Protein N-term)	1116.47	Q8CHP8	Pgp	Phosphoglycolate phosphatase	2	-	0	1
2D	AEAELAAGPTPTEAN	Unmodified	1440.67	Q6A0D4	Rftn1	Raftlin	2	0.73905	1	1
2D	AEAGAGSATEFQFR	Unmodified	1440.66	P63325	Rps10	40S ribosomal protein S10	2	1.6281	1	5
2D	AEAGDNLGALVR	Unmodified	1184.61	D3YVN7;Q8BFR5	Gm9755;Tufm	Elongation factor Tu;Elongation factor Tu, mitochondrial	2	0.92502	1	1
2D	AEAGEGQKPSPAQLELR	Unmodified	1779.91	Q8K183	Pdxk	Pyridoxal kinase	3	0.41097	1	1
2D	AEALEAAIQNLSEAK	Unmodified	1556.8	Q8BTZ4	Anapc5	Anaphase-promoting complex subunit 5	2	-	0	1
2D	AEALPAASVSQTHESK	Unmodified	1624.81	Q6PGL7	Fam21	WASH complex subunit FAM21	3	-	0	1
2D	AEAQANQISLPR	Unmodified	1296.68	Q8K2Q0	Commd9	COMM domain-containing protein 9	2	-	0	1
2D	AEASQLGHK	Unmodified	939.477	P26039	Tln1	Talin-1	2	-	0	2
2D	AEATASALADADADLEER	Unmodified	1817.83	Q9DB34	Chmp2a	Charged multivesicular body protein 2a	2	3.0741	1	2
2D	AEAVESAQAGDR	Unmodified	1202.55	P97311	Mcm6	DNA replication licensing factor MCM6	2	-	0	1
2D	AEAVGEQAR	Unmodified	929.457	Q8JZQ9	Eif3b	Eukaryotic translation initiation factor 3 subunit B	2	0.81678	1	1
2D	AEAVHEALESLESVLR	Unmodified	1751.91	E9Q6R7	Utrn		2;3	0.82983	2	3
2D	AEAVHEALESLESVLRHPADNR	Unmodified	2442.23	E9Q6R7	Utrn		4	-	0	1
2D	AEAVLHR	Unmodified	794.44	Q8C7R4	Uba6	Ubiquitin-like modifier-activating enzyme 6	2	-	0	1
2D	AEAVPEEEAAASVATLER	Unmodified	1841.9	Q6R891	Ppp1r9b	Neurabin-2	3	-	0	1
2D	AECSAEQCYKVTK	Unmodified	1572.69	P06801	Me1	NADP-dependent malic enzyme	3	0.97062	1	2
2D	AEDAVEAIR	Unmodified	972.488	Q8VE92	Rbm4b	RNA-binding protein 4B	2	1.0937	1	1
2D	AEDEALLSEDDPIDR	Unmodified	1686.76	O35516	Notch2	Neurogenic locus notch homolog protein 2;Notch 2 extracellular truncation;Notch 2 intracellular domain	2	-	0	1
2D	AEDGAAPSPSSETPKK	Unmodified	1570.75	P26645	Marcks	Myristoylated alanine-rich C-kinase substrate	3	-	0	1
2D	AEDGHAVAK	Unmodified	896.435	P21619	Lmnb2	Lamin-B2	2	-	0	1
2D	AEDGSVIDYELIDQDAR	Unmodified	1907.87	P07356	Anxa2	Annexin A2	2;3	0.49966	6	16
2D	AEDIKTK	Acetyl (Protein N-term)	845.449	P56391	Cox6b1	Cytochrome c oxidase subunit 6B1	2	2.0878	1	2
2D	AEDIPQMDDAFSQTVK	Unmodified	1793.81	Q69ZN7	Myof	Myoferlin	2	0.51007	1	1
2D	AEDKEWIPVTK	Unmodified	1314.68	P25444;E9Q1N8;F6YTZ4;J3QMG5;D3Z536	Rps2;Gm18025;Gm6576;Gm5786;Gm8225	40S ribosomal protein S2	2;3	1.325	8	8
2D	AEDLNIAPR	Unmodified	997.519	Q6PDY2	Ado	2-aminoethanethiol dioxygenase	2	1.0049	1	2
2D	AEDLPLRK	Unmodified	940.534	Q3U7R1	Esyt1	Extended synaptotagmin-1	2	-	0	1
2D	AEDNADTLALVFEAPNQEK	Unmodified	2073.99	A0A140T8V5;P17918	Pcna	Proliferating cell nuclear antigen	2;3	-	0	5
2D	AEDSEIQQEQIYQQSR	Unmodified	1950.89	Q9D7E4		UPF0449 protein C19orf25 homolog	2	1.7031	1	2
2D	AEDSGAEQLASEIEPSR	Unmodified	1787.82	Q9WTQ5	Akap12	A-kinase anchor protein 12	2	0.73197	2	8
2D	AEDSGEYHCVYHFVSAPK	Unmodified	2094.91	P97300	Nptn	Neuroplastin	3;4	1.0415	3	7
2D	AEDSVLLKK	Unmodified	1001.58	Q8BUK6	Hook3	Protein Hook homolog 3	2	2.0847	1	1
2D	AEDTSPVIGELWSSDQK	Unmodified	1860.87	Q6P1H6	Ankle2	Ankyrin repeat and LEM domain-containing protein 2	2	-	0	1
2D	AEDVSAIEIVGGATR	Unmodified	1486.76	Q61699	Hsph1	Heat shock protein 105 kDa	2	2.178	1	4
2D	AEEAEAQKR	Unmodified	1030.5	Q9QXS1	Plec	Plectin	2	0.86902	1	1
2D	AEEATPVTALR	Unmodified	1156.61	Q9WV92	Epb41l3	Band 4.1-like protein 3;Band 4.1-like protein 3, N-terminally processed	2	-	0	2
2D	AEEDEILNR	Unmodified	1087.51	P35564	Canx	Calnexin	2	1.1699	1	3
2D	AEEDIDPNSVHSVPR	Unmodified	1663.78	P37889	Fbln2	Fibulin-2	2	-	0	1
2D	AEEDKLEQIK	Unmodified	1201.62	Q60715	P4ha1	Prolyl 4-hydroxylase subunit alpha-1	3	1.457	1	2
2D	AEEDKLEQIKK	Unmodified	1329.71	Q60715	P4ha1	Prolyl 4-hydroxylase subunit alpha-1	2;3	1.5319	3	4
2D	AEEDVEPECIMEK	Oxidation (M)	1593.65	Q62418	Dbnl	Drebrin-like protein	2	-	0	1
2D	AEEEAAPSIFDEPLEK	Unmodified	1773.83	Q8BVA4	Lmod1	Leiomodin-1	2	0.58988	1	2
2D	AEEEFNIEK	Unmodified	1107.51	P50518;Q9D593	Atp6v1e1;Atp6v1e2	V-type proton ATPase subunit E 1;V-type proton ATPase subunit E 2	2	2.8617	1	2
2D	AEEELEEDDDDELDETLSER	Unmodified	2379.96	Q9CPQ3	Tomm22	Mitochondrial import receptor subunit TOM22 homolog	2	1.0571	1	1
2D	AEEELLLHDTR	Unmodified	1324.66	Q3UMT1	Ppp1r12c	Protein phosphatase 1 regulatory subunit 12C	3	-	0	1
2D	AEEEVGNSQR	Unmodified	1117.5	O55091	Impact	Protein IMPACT	2	-	0	1
2D	AEEFLTASQEAL	Unmodified	1307.62	Q91V89	Ppp2r5d		2	-	0	1
2D	AEEGIAAGGVMDVNTALQEVLK	Acetyl (Protein N-term);Oxidation (M)	2272.13	P63323	Rps12	40S ribosomal protein S12	3	0.1839	1	1
2D	AEEGIAAGGVMDVNTALQEVLK	Acetyl (Protein N-term)	2256.13	P63323	Rps12	40S ribosomal protein S12	2	-	0	1
2D	AEEGNQEFTSK	Acetyl (Protein N-term)	1280.55	Q8BP27	Sfr1	Swi5-dependent recombination DNA repair protein 1 homolog	2	-	0	1
2D	AEEIDVAK	Unmodified	873.444	P14873	Map1b	Microtubule-associated protein 1B;MAP1B heavy chain;MAP1 light chain LC1	2	1.9525	1	2
2D	AEEIVNGMIEAAKPVYTQDCPLAAAK	Unmodified	2788.38	Q8BGQ7	Aars	Alanine--tRNA ligase, cytoplasmic	3	-	0	1
2D	AEEIWQQSVIGDYLAR	Unmodified	1876.93	P25976	Ubtf	Nucleolar transcription factor 1	3	-	0	1
2D	AEELFLWVPR	Unmodified	1258.67	Q91WC0	Setd3	Histone-lysine N-methyltransferase setd3	2	-	0	1
2D	AEELGLPILGVLR	Unmodified	1378.82	Q921H8;Q8VCH0	Acaa1a;Acaa1b	3-ketoacyl-CoA thiolase A, peroxisomal;3-ketoacyl-CoA thiolase B, peroxisomal	2	1.3351	2	3
2D	AEELGQELK	Unmodified	1015.52	E9Q7G0	Numa1		2	-	0	1
2D	AEELLLER	Acetyl (Protein N-term)	1013.54	P21981	Tgm2	Protein-glutamine gamma-glutamyltransferase 2	2	0.73975	1	2
2D	AEEPGVSDQSVFSSER	Unmodified	1722.77	Q61033	Tmpo	Lamina-associated polypeptide 2, isoforms alpha/zeta	2	-	0	1
2D	AEEQDFAQLCR	Acetyl (Protein N-term)	1407.61	Q99JN2	Klhl22	Kelch-like protein 22	2	-	0	1
2D	AEEQPQVELFVK	Acetyl (Protein N-term)	1457.74	Q9Z1Q5	Clic1	Chloride intracellular channel protein 1	2	0.71316	1	1
2D	AEETGHWLWSR	Unmodified	1370.64	B2RXS4	Plxnb2	Plexin-B2	3	1.2897	2	1
2D	AEEVATFFAK	Unmodified	1111.56	Q04750	Top1	DNA topoisomerase 1	2	-	0	1
2D	AEEVVVVAK	Acetyl (Protein N-term)	984.549	Q99M51	Nck1	Cytoplasmic protein NCK1	2	1.1433	1	2
2D	AEEYEFLTPMEEAPK	Oxidation (M)	1798.8	Q99PT1	Arhgdia	Rho GDP-dissociation inhibitor 1	2	0.53959	1	2
2D	AEEYEFLTPMEEAPK	Unmodified	1782.8	Q99PT1	Arhgdia	Rho GDP-dissociation inhibitor 1	2;3	0.51338	2	4
2D	AEEYVLGDFCFLR	Unmodified	1617.75	F2Z4A3	Fat1		2	-	0	1
2D	AEFGFDLSHIPR	Unmodified	1387.69	Q9DBB8	Dhdh	Trans-1,2-dihydrobenzene-1,2-diol dehydrogenase	3	-	0	1
2D	AEFTVETR	Unmodified	951.466	Q8BTM8	Flna	Filamin-A	2	0.73036	2	5
2D	AEFVWHK	Unmodified	915.46	Q91YJ2	Snx4	Sorting nexin-4	2	-	0	1
2D	AEGAAQLSEER	Unmodified	1159.55	P59017	Bcl2l13	Bcl-2-like protein 13	2	-	0	1
2D	AEGAGTEEEGTPK	Unmodified	1274.56	Q91XV3	Basp1	Brain acid soluble protein 1	2	0.30515	1	2
2D	AEGAPNQGK	Unmodified	870.42	Q99PL5	Rrbp1	Ribosome-binding protein 1	2	-	0	1
2D	AEGDAAALNR	Unmodified	986.478	Q6IRU2	Tpm4	Tropomyosin alpha-4 chain	2	0.48619	2	3
2D	AEGDAAALNRR	Unmodified	1142.58	Q6IRU2	Tpm4	Tropomyosin alpha-4 chain	2	0.37526	1	1
2D	AEGDIEHMTEGFK	Unmodified	1462.64	P28658	Atxn10	Ataxin-10	2;3	5.054	1	2
2D	AEGEELLPLSTSGGDSWEK	Acetyl (Protein N-term)	2045.94	Q8K0F1	Tbc1d23	TBC1 domain family member 23	2	-	0	1
2D	AEGEIKVPDVELK	Unmodified	1425.77	E9Q616	Ahnak		2;3	0.9299	4	10
2D	AEGESEAPNPEPR	Unmodified	1381.61	Q8VE97	Srsf4	Serine/arginine-rich splicing factor 4	2	-	0	2
2D	AEGILDVFQTVK	Unmodified	1318.71	P18052	Ptpra	Receptor-type tyrosine-protein phosphatase alpha	2	-	0	1
2D	AEGPDVAVDLPK	Unmodified	1209.62	E9Q616	Ahnak		2	1.3355	1	4
2D	AEGPEVDVNLPK	Unmodified	1266.65	E9Q616	Ahnak		2	0.88891	6	13
2D	AEGPEVDVNLPKADLDISGTK	Unmodified	2167.1	E9Q616	Ahnak		3	-	0	1
2D	AEGPEVDVNLPKADLDVSGPK	Unmodified	2149.09	E9Q616	Ahnak		3	1.0844	1	1
2D	AEGPEVSLPK	Unmodified	1025.54	E9Q616	Ahnak		2	0.85967	1	2
2D	AEGPGLNR	Unmodified	812.414	Q8BTM8	Flna	Filamin-A	2	0.59275	1	2
2D	AEGPGLNRTGVELGKPTHFTVNAK	Unmodified	2492.31	Q8BTM8	Flna	Filamin-A	4;5	0.5121	3	4
2D	AEGPQEWVFQECK	Unmodified	1606.71	Q9JHR7	Ide	Insulin-degrading enzyme	2	-	0	1
2D	AEGQVLVLDGR	Unmodified	1155.62	P19253;A0A140T8K2	Rpl13a	60S ribosomal protein L13a	2	1.6521	1	2
2D	AEGQVLVLDGR	Acetyl (Protein N-term)	1197.64	P19253;A0A140T8K2	Rpl13a	60S ribosomal protein L13a	2	1.3581	1	2
2D	AEGQVLVLDGRGHLLGR	Acetyl (Protein N-term)	1831.01	P19253	Rpl13a	60S ribosomal protein L13a	3	1.4675	1	1
2D	AEGSDVANAVLDGADCIMLSGETAK	Oxidation (M)	2509.13	P52480	Pkm	Pyruvate kinase PKM	2;3	0.88963	5	7
2D	AEGSDVANAVLDGADCIMLSGETAK	Unmodified	2493.14	P52480	Pkm	Pyruvate kinase PKM	2;3;4	0.86564	14	31
2D	AEGSDVANAVLDGADCIMLSGETAKGDYPLEAVR	Oxidation (M)	3509.63	P52480	Pkm	Pyruvate kinase PKM	3	0.69598	3	6
2D	AEGSDVANAVLDGADCIMLSGETAKGDYPLEAVR	Unmodified	3493.63	P52480	Pkm	Pyruvate kinase PKM	3;4	0.7261	8	11
2D	AEGSEAAQLAEIYGK	Unmodified	1535.75	Q8K268	Abcf3	ATP-binding cassette sub-family F member 3	2	-	0	1
2D	AEGSEYQVLYIADDNEIR	Unmodified	2083.97	Q91ZX7	Lrp1	Prolow-density lipoprotein receptor-related protein 1;Low-density lipoprotein receptor-related protein 1 85 kDa subunit;Low-density lipoprotein receptor-related protein 1 515 kDa subunit;Low-density lipoprotein receptor-related protein 1 intracellular domain	2;3	7.4776	2	4
2D	AEGVQSQSK	Unmodified	932.456	Q99PL5	Rrbp1	Ribosome-binding protein 1	2	-	0	1
2D	AEGYEVAHGGR	Unmodified	1144.53	Q60676	Ppp5c	Serine/threonine-protein phosphatase 5	2	-	0	1
2D	AEHDSILAEK	Unmodified	1111.55	Q9D0R2	Tars	Threonine--tRNA ligase, cytoplasmic	2	-	0	1
2D	AEHGSVALPAVMR	Unmodified	1336.69	Q71LX4	Tln2	Talin-2	3	-	0	1
2D	AEHHQDSEDLFKK	Unmodified	1582.74	Q8BJS4	Sun2	SUN domain-containing protein 2	3	-	0	1
2D	AEHIPAGKR	Unmodified	977.541	Q8CI51	Pdlim5	PDZ and LIM domain protein 5	2	0.91828	2	2
2D	AEHMETNMLILTTPSSDTR	Unmodified	2146	P97434	Mprip	Myosin phosphatase Rho-interacting protein	3	0.78123	1	2
2D	AEIAFEDR	Unmodified	949.451	Q8VHX6	Flnc	Filamin-C	2	0.71825	1	1
2D	AEIAFEDRK	Unmodified	1077.55	Q8VHX6	Flnc	Filamin-C	2	-	0	1
2D	AEIDLVCELAK	Unmodified	1259.64	Q3V3R1	Mthfd1l	Monofunctional C1-tetrahydrofolate synthase, mitochondrial	2	0.86033	1	1
2D	AEIDMLDIR	Unmodified	1074.54	P97429	Anxa4	Annexin A4	2	0.60581	1	2
2D	AEIDSHSFGEK	Unmodified	1218.55	O55003	Bnip3	BCL2/adenovirus E1B 19 kDa protein-interacting protein 3	3	-	0	1
2D	AEIEALAALK	Unmodified	1027.59	O35071	Kif1c	Kinesin-like protein KIF1C	2	-	0	1
2D	AEIELYLQK	Unmodified	1105.6	O54998	Fkbp7	Peptidyl-prolyl cis-trans isomerase FKBP7	2	1.7997	1	3
2D	AEIINHLADLLTDQR	Unmodified	1720.91	Q9Z110	Aldh18a1	Delta-1-pyrroline-5-carboxylate synthase;Glutamate 5-kinase;Gamma-glutamyl phosphate reductase	2;3	2.314	3	5
2D	AEILNLVK	Unmodified	898.549	E9PWQ3	Col6a3		2	0.84755	1	3
2D	AEILSNWNMFVGSQATNYGEDLTR	Oxidation (M)	2731.25	Q8BH97	Rcn3	Reticulocalbin-3	2;3	1.0636	2	4
2D	AEILSNWNMFVGSQATNYGEDLTR	Unmodified	2715.26	Q8BH97	Rcn3	Reticulocalbin-3	2;3	1.0563	5	12
2D	AEISCIDNKDGTCTVTYLPTLPGDYSILVK	Unmodified	3342.64	Q80X90	Flnb	Filamin-B	3	0.44721	1	1
2D	AEISCTDNQDGTCSVSYLPVLPGDYSILVK	Unmodified	3300.55	Q8BTM8	Flna	Filamin-A	3	0.48435	3	6
2D	AEISFEDRK	Unmodified	1093.54	Q8BTM8	Flna	Filamin-A	2	14.339	1	3
2D	AEISNAIDQYVTGTIGEGEDLVK	Unmodified	2421.19	Q9CWJ9	Atic	Bifunctional purine biosynthesis protein PURH;Phosphoribosylaminoimidazolecarboxamide formyltransferase;IMP cyclohydrolase	2	0.96729	2	3
2D	AEISSIQENK	Unmodified	1117.56	Q9EP71	Rai14	Ankycorbin	2	-	0	1
2D	AEITDAEGLGLK	Unmodified	1215.63	O08788	Dctn1	Dynactin subunit 1	2	0.90648	1	2
2D	AEITFDDHK	Unmodified	1074.5	Q80X90	Flnb	Filamin-B	2	0.85997	1	1
2D	AEITSQESQISSYEEELLK	Unmodified	2183.05	P42567	Eps15	Epidermal growth factor receptor substrate 15	2	0.94187	1	3
2D	AEIVPVTTTVLDDKGDKK	Unmodified	1928.05	Q921H8	Acaa1a	3-ketoacyl-CoA thiolase A, peroxisomal	3;4	1.4294	2	4
2D	AEKDEPGAWEETFK	Unmodified	1635.74	Q8BHN3	Ganab	Neutral alpha-glucosidase AB	2	0.69435	1	1
2D	AELDAAEK	Unmodified	845.413	Q8BSY0	Asph	Aspartyl/asparaginyl beta-hydroxylase	2	-	0	1
2D	AELDGTILK	Unmodified	958.534	Q8R326	Pspc1	Paraspeckle component 1	2	1.7871	1	2
2D	AELDQLLSGFGLEDSASSHK	Unmodified	2103.01	Q5SSZ5	Tns3	Tensin-3	2;3	3.4857	1	2
2D	AELELELGR	Unmodified	1028.55	Q9QXS1	Plec	Plectin	2	1.0039	1	1
2D	AELEQHLEQEQEFQVNK	Unmodified	2098	D3YZP9	Ccdc6	Coiled-coil domain-containing protein 6	2;3	1.2878	1	4
2D	AELFTQSCADLDK	Unmodified	1496.68	Q62261	Sptbn1	Spectrin beta chain, non-erythrocytic 1	2	1.4763	1	1
2D	AELGALPDDFIDSLEK	Unmodified	1731.86	Q91YP2	Nln	Neurolysin, mitochondrial	2	0.70259	1	2
2D	AELGFLESCLR	Unmodified	1293.64	Q9JHK4	Rabggta	Geranylgeranyl transferase type-2 subunit alpha	2	1.1798	1	1
2D	AELGTDLLSQLSLEDQKR	Unmodified	2015.05	Q9CW03	Smc3	Structural maintenance of chromosomes protein 3	3	-	0	1
2D	AELKHTVWQAEQPVSQMTTLPQK	Unmodified	2649.36	O35074	Ptgis	Prostacyclin synthase	3	0.97833	1	2
2D	AELLFQGK	Unmodified	904.502	O08528	Hk2	Hexokinase-2	2	-	0	1
2D	AELLLAEEPGFLVGEDGEDTAK	Unmodified	2302.12	Q9Z0H1	Wdr46	WD repeat-containing protein 46	2	-	0	1
2D	AELLLEEAK	Unmodified	1014.56	P02469	Lamb1	Laminin subunit beta-1	2	-	0	1
2D	AELLQGGDSLR	Unmodified	1157.6	Q6QD59	Bnip1	Vesicle transport protein SEC20	2	-	0	1
2D	AELLVEQGR	Unmodified	1013.55	P70388	Rad50	DNA repair protein RAD50	2	-	0	1
2D	AELNEFLTR	Unmodified	1091.56	P62908	Rps3	40S ribosomal protein S3	2	1.6565	2	5
2D	AELNPWPEYINTR	Unmodified	1601.78	Q9D0R2	Tars	Threonine--tRNA ligase, cytoplasmic	2	1.4066	1	4
2D	AELPGTHPLASK	Unmodified	1219.66	P13439	Umps	Uridine 5'-monophosphate synthase;Orotate phosphoribosyltransferase;Orotidine 5'-phosphate decarboxylase	3	2.0897	1	1
2D	AELQHIATDDSLVFTVPEFR	Unmodified	2287.15	E9PWQ3	Col6a3		3	0.91531	1	2
2D	AELQMLLEEEIPSGKR	Acetyl (Protein N-term)	1883.97	Q8CBW3	Abi1	Abl interactor 1	2	-	0	1
2D	AELQNVDLFHYSK	Unmodified	1562.77	Q9R0E2	Plod1	Procollagen-lysine,2-oxoglutarate 5-dioxygenase 1	3	2.5944	1	1
2D	AELQTALAHTQQAAR	Unmodified	1607.84	Q921M4	Golga2	Golgin subfamily A member 2	3	4.1642	1	1
2D	AELRDDPIISTHLAK	Unmodified	1677.9	Q8BG32	Psmd11	26S proteasome non-ATPase regulatory subunit 11	3;4	1.1539	2	4
2D	AELSQNISAR	Unmodified	1087.56	Q8K1X1	Wdr11	WD repeat-containing protein 11	2	1.562	1	2
2D	AELTNYKDAASNR	Acetyl (Protein N-term)	1493.71	Q8R4U7	Luzp1	Leucine zipper protein 1	2	-	0	1
2D	AELVPYLLK	Unmodified	1044.62	D4AFX7	Dnajc13		2	0.86771	1	1
2D	AELVVIEDAATPR	Unmodified	1382.74	Q9Z0P4	Palm	Paralemmin-1	2	0.36117	1	1
2D	AEMEDLVSSKDDVGKNVHELEK	Unmodified	2471.18	O08638	Myh11	Myosin-11	4	-	0	1
2D	AEMELSDLIR	Unmodified	1175.59	O35245	Pkd2	Polycystin-2	2	-	0	1
2D	AEMEVLLASK	Unmodified	1089.57	Q9QXS1	Plec	Plectin	2	0.9728	1	2
2D	AEMIIEK	Unmodified	832.436	Q920A5	Scpep1	Retinoid-inducible serine carboxypeptidase	2	0.86392	1	1
2D	AENDVDNELLDYEDDEVETAAGADGTEAPAKK	Acetyl (Protein N-term)	3435.5	Q9Z1N5	Ddx39b	Spliceosome RNA helicase Ddx39b	3	0.6065	2	3
2D	AENEALAMQK	Oxidation (M)	1119.52	Q61335	Bcap31	B-cell receptor-associated protein 31	2	1.0939	1	1
2D	AENEALAMQK	Unmodified	1103.53	Q61335	Bcap31	B-cell receptor-associated protein 31	2	0.90506	2	2
2D	AENGKLVINGKPITIFQER	Unmodified	2126.18	P16858;S4R1W1	Gapdh;Gm3839	Glyceraldehyde-3-phosphate dehydrogenase	3;4	0.56069	8	13
2D	AENGKLVINGKPITIFQERDPTNIK	Unmodified	2794.53	P16858;S4R1W1	Gapdh;Gm3839	Glyceraldehyde-3-phosphate dehydrogenase	4;5	-	0	8
2D	AENLGEVLRGDR	Unmodified	1327.68	Q8BH24	Tm9sf4	Transmembrane 9 superfamily member 4	3	1.7852	2	3
2D	AENLLHDHYGGR	Unmodified	1380.65	Q8VHI3	Pofut2	GDP-fucose protein O-fucosyltransferase 2	3	1.3588	1	2
2D	AENNDGIHIILK	Unmodified	1335.71	Q811S7	Ubp1	Upstream-binding protein 1	3	-	0	1
2D	AENPGLENHR	Acetyl (Protein N-term)	1177.55	O35344	Kpna3	Importin subunit alpha-4	2	-	0	1
2D	AENSQLTER	Unmodified	1046.5	Q99PL5	Rrbp1	Ribosome-binding protein 1	2	2.3656	1	2
2D	AENYDISPADR	Unmodified	1249.56	Q02053	Uba1	Ubiquitin-like modifier-activating enzyme 1	2	0.93028	1	2
2D	AEPAKIDAFR	Unmodified	1116.59	P09411	Pgk1	Phosphoglycerate kinase 1	2	0.5694	5	6
2D	AEPDHMVLGKR	Unmodified	1251.64	Q8BU30	Iars	Isoleucine--tRNA ligase, cytoplasmic	3	-	0	1
2D	AEPDYIEDDNPELIRPQK	Acetyl (Protein N-term)	2183.04	Q3TGF2	Fam107b	Protein FAM107B	2	-	0	1
2D	AEPEILELESK	Unmodified	1256.65	Q9WTQ5	Akap12	A-kinase anchor protein 12	2	0.72845	1	2
2D	AEPEKSEGAAEEQPEPAPAPEQEAAAPGPAAGGEAPK	Unmodified	3564.65	Q91XV3	Basp1	Brain acid soluble protein 1	3;4	0.091978	1	4
2D	AEPPLNASAGDQEEK	Unmodified	1554.72	Q9JKR6	Hyou1	Hypoxia up-regulated protein 1	2	2.6703	1	3
2D	AEPPQCTSLAWSADGQTLFAGYTDNLVR	Unmodified	3067.43	P68040	Gnb2l1	Guanine nucleotide-binding protein subunit beta-2-like 1;Guanine nucleotide-binding protein subunit beta-2-like 1, N-terminally processed	3	1.0719	1	1
2D	AEPQPASSGLTDETAFSCCSDPDPSTKDFLLQQTMLR	Acetyl (Protein N-term)	4141.86	Q9CPU0	Glo1	Lactoylglutathione lyase	3	-	0	1
2D	AEPTPLASSAPPAGSLYSSPVNSSAPLAEDIDPELAR	Unmodified	3676.81	Q99LI8	Hgs	Hepatocyte growth factor-regulated tyrosine kinase substrate	3	-	0	2
2D	AEPYCSVLPGFTFIQHLPLSER	Unmodified	2560.28	Q8VDM6	Hnrnpul1	Heterogeneous nuclear ribonucleoprotein U-like protein 1	3	0.7996	1	2
2D	AEQDIATLEQSISR	Unmodified	1559.78	Q91WK0	Lrrfip2	Leucine-rich repeat flightless-interacting protein 2	2	-	0	2
2D	AEQEEEFISNTLFK	Unmodified	1683.8	D3YZP9	Ccdc6	Coiled-coil domain-containing protein 6	2	1.3746	1	2
2D	AEQEEEFISNTLFKK	Unmodified	1811.89	D3YZP9	Ccdc6	Coiled-coil domain-containing protein 6	3	-	0	1
2D	AEQEPTAEQLAQIAAENEEDEHSVNYKPPAQK	Acetyl (Protein N-term)	3605.68	Q99PT1	Arhgdia	Rho GDP-dissociation inhibitor 1	3;4	-	0	7
2D	AEQFYCGDTEGKK	Unmodified	1531.66	Q60597	Ogdh	2-oxoglutarate dehydrogenase, mitochondrial	3	0.78641	1	1
2D	AEQGTVLIGSER	Unmodified	1258.65	Q7TT37	Ikbkap	Elongator complex protein 1	2	1.6869	1	2
2D	AEQINQAAGEASAVLAK	Unmodified	1669.86	Q99JB2	Stoml2	Stomatin-like protein 2, mitochondrial	2	0.76922	1	3
2D	AEQLGAEGNVDESQK	Unmodified	1573.72	Q9CYI4	Luc7l	Putative RNA-binding protein Luc7-like 1	2	-	0	1
2D	AEQVALSR	Acetyl (Protein N-term)	914.482	Q00612	G6pdx	Glucose-6-phosphate 1-dehydrogenase X	2	1.0435	1	1
2D	AEQVILVR	Unmodified	926.555	P32507	Pvrl2	Nectin-2	2	2.0743	1	1
2D	AERNILEEVK	Unmodified	1199.65	Q8BSK8	Rps6kb1	Ribosomal protein S6 kinase beta-1	3	0.57651	1	1
2D	AERPDVDEK	Unmodified	1057.5	Q9JHU4	Dync1h1	Cytoplasmic dynein 1 heavy chain 1	2	0.59133	1	2
2D	AESDGSLLLESK	Unmodified	1247.62	Q6P2K6;Q922R5	Smek1;Smek2	Serine/threonine-protein phosphatase 4 regulatory subunit 3A;Serine/threonine-protein phosphatase 4 regulatory subunit 3B	2	4.4652	1	1
2D	AESDWDTVTVLR	Acetyl (Protein N-term)	1432.68	Q9JMG1	Edf1	Endothelial differentiation-related factor 1	2	12.585	1	1
2D	AESDWDTVTVLRK	Acetyl (Protein N-term)	1560.78	Q9JMG1	Edf1	Endothelial differentiation-related factor 1	2	-	0	1
2D	AESFFQTK	Unmodified	956.46	Q8R146	Apeh	Acylamino-acid-releasing enzyme	2	1.3871	1	1
2D	AESIIIR	Acetyl (Protein N-term)	842.486	P60670	Nploc4	Nuclear protein localization protein 4 homolog	2	1.1449	2	3
2D	AESLIFR	Unmodified	834.46	Q9CQ65	Mtap	S-methyl-5'-thioadenosine phosphorylase	2	0.93516	2	4
2D	AESLQQEVEALK	Unmodified	1343.69	O08788	Dctn1	Dynactin subunit 1	2	0.86104	1	2
2D	AESLQQEVEALKER	Unmodified	1628.84	O08788	Dctn1	Dynactin subunit 1	3	0.86026	1	2
2D	AESLQVTR	Unmodified	902.482	P46460	Nsf	Vesicle-fusing ATPase	2	1.0137	1	1
2D	AESMFTNAVQILEQFK	Unmodified	1854.92	Q9R1S3	Pign	GPI ethanolamine phosphate transferase 1	2	0.69707	2	3
2D	AESMLQQADK	Unmodified	1119.52	Q99K51	Pls3	Plastin-3	2	-	0	1
2D	AESMLQQADKLGCR	Unmodified	1605.76	Q99K51	Pls3	Plastin-3	3	-	0	1
2D	AESNEEVAVLVQR	Acetyl (Protein N-term)	1484.75	E9QAB6	Ptar1		2	-	0	1
2D	AESQNVAEESELETQK	Unmodified	1790.82	Q6NVE8	Wdr44	WD repeat-containing protein 44	2	0.12396	1	1
2D	AESSAATQSPSVSSSSSGAEPSALGGGGGSPGACPALGAK	Acetyl (Protein N-term)	3530.61	Q9ES97	Rtn3	Reticulon-3	3	0.5285	1	5
2D	AESTPEIAEQR	Unmodified	1229.59	Q99LD4	Gps1	COP9 signalosome complex subunit 1	2	0.91936	1	1
2D	AETAANRICK	Unmodified	1132.57	P57780;Q7TPR4	Actn4;Actn1	Alpha-actinin-4;Alpha-actinin-1	2	0.6572	1	0
2D	AETACFR	Unmodified	853.375	Q7TT50;Q80UW5;Q3UU96	Cdc42bpb;Cdc42bpg;Cdc42bpa	Serine/threonine-protein kinase MRCK beta;Serine/threonine-protein kinase MRCK gamma;Serine/threonine-protein kinase MRCK alpha	2	1.1585	1	2
2D	AETAPLPTSVDDTPEVLNR	Unmodified	2024.01	Q99L43	Cds2	Phosphatidate cytidylyltransferase 2	2;3	0.37731	1	3
2D	AETEEAEEPEEDGEDNASGSASK	Unmodified	2379.93	P14873	Map1b	Microtubule-associated protein 1B;MAP1B heavy chain;MAP1 light chain LC1	2	-	0	1
2D	AETEQGEQQR	Unmodified	1174.52	Q9QXS1	Plec	Plectin	2	1.0195	1	2
2D	AETIGEKRPR	Unmodified	1155.64	P52927	Hmga2	High mobility group protein HMGI-C	2	-	0	1
2D	AETLAGATVDDTDGSSGTR	Unmodified	1822.82	Q6P9Q4	Fhod1	FH1/FH2 domain-containing protein 1	2	0.91354	1	1
2D	AETLASSLQEDLAHTR	Unmodified	1740.86	Q2KN98	Specc1l	Cytospin-A	3	1.876	2	2
2D	AETLEFNDIFQEVK	Acetyl (Protein N-term)	1723.83	Q08943	Ssrp1	FACT complex subunit SSRP1	2	4.981	1	4
2D	AETLSGLGDASAAGAAAVSSAASETGTRR	Acetyl (Protein N-term)	2676.3	D3YXK2	Safb	Scaffold attachment factor B1	3	2.0572	2	2
2D	AETSESSGSAPAVPEASASPK	Unmodified	1958.91	Q9Z2D6	Mecp2	Methyl-CpG-binding protein 2	2	-	0	1
2D	AETTLSTTPSQSK	Unmodified	1349.67	Q8R373	Clmp	CXADR-like membrane protein	2	3.5135	1	2
2D	AETVADTR	Acetyl (Protein N-term)	903.43	O70492	Snx3	Sorting nexin-3	2	-	0	1
2D	AEVAAEFLNDR	Unmodified	1233.6	Q8C878	Uba3	NEDD8-activating enzyme E1 catalytic subunit	2	1.1329	1	1
2D	AEVAAIYEPPQIGTQNSLELLEDPK	Unmodified	2724.39	P60670	Nploc4	Nuclear protein localization protein 4 homolog	3	0.67776	1	2
2D	AEVCADCSAPDPGWASISR	Unmodified	2047.87	Q68FF6	Git1	ARF GTPase-activating protein GIT1	2	-	0	1
2D	AEVDMDTDAPQVSHKPGGEPK	Unmodified	2207.02	Q9JHU4	Dync1h1	Cytoplasmic dynein 1 heavy chain 1	3;4	0.41218	2	2
2D	AEVDVADELLENLAK	Unmodified	1627.83	Q9D1H7	Get4	Golgi to ER traffic protein 4 homolog	2	1.5446	2	2
2D	AEVEETLKR	Acetyl (Protein N-term)	1115.58	P62627	Dynlrb1	Dynein light chain roadblock-type 1	2	3.2079	2	4
2D	AEVGKDESVITEEMNGK	Unmodified	1834.86	O70318	Epb41l2	Band 4.1-like protein 2	3	1.6984	1	1
2D	AEVGLLTR	Unmodified	857.497	Q8BI06;Q5FWI3	Cemip;Tmem2	Cell migration-inducing and hyaluronan-binding protein;Transmembrane protein 2	2	0.70069	1	1
2D	AEVGQEGEAGQFDGEK	Unmodified	1649.72	Q9WTQ5	Akap12	A-kinase anchor protein 12	2	0.89	1	3
2D	AEVGVPAEFGIWTR	Unmodified	1530.78	Q8BTM8	Flna	Filamin-A	2	0.57902	4	8
2D	AEVLDSTK	Unmodified	861.444	Q9CR68	Uqcrfs1	Cytochrome b-c1 complex subunit Rieske, mitochondrial;Cytochrome b-c1 complex subunit 11	2	0.95431	1	1
2D	AEVLGHKTPEPVPR	Unmodified	1528.84	Q80UG5	2020-09-09	Septin-9	3	0.56579	1	2
2D	AEVQHQLHVAVGSLQESILAQVQR	Unmodified	2639.41	Q3UJB9	Edc4	Enhancer of mRNA-decapping protein 4	4	0.71272	1	1
2D	AEVQQLR	Acetyl (Protein N-term)	884.472	Q9CR98;A0A140T8T1	Fam136a	Protein FAM136A	2	0.87945	1	3
2D	AEVSELPNVVR	Unmodified	1211.65	Q9CZD3	Gars	Glycine--tRNA ligase	2	0.97746	2	4
2D	AEVSIQNNK	Unmodified	1001.51	Q80X90	Flnb	Filamin-B	2	0.6326	1	1
2D	AEVSSGSER	Unmodified	920.42	Q9R0Y5	Ak1	Adenylate kinase isoenzyme 1	2	1.3412	1	2
2D	AEVVDEIAAK	Unmodified	1043.55	P60670	Nploc4	Nuclear protein localization protein 4 homolog	2	1.115	1	1
2D	AEVWDLDMLR	Unmodified	1246.6	Q3UJB9	Edc4	Enhancer of mRNA-decapping protein 4	2	-	0	1
2D	AEWSPPGDNVFSYHVTYK	Unmodified	2095.96	Q60847	Col12a1	Collagen alpha-1(XII) chain	3	2.8776	1	1
2D	AEYDLTTR	Acetyl (Protein N-term)	1009.47	P60229	Eif3e	Eukaryotic translation initiation factor 3 subunit E	2	1.9262	1	1
2D	AEYEGDGIPTVFVSVAGR	Unmodified	1865.92	Q9DCL9	Paics	Multifunctional protein ADE2;Phosphoribosylaminoimidazole-succinocarboxamide synthase;Phosphoribosylaminoimidazole carboxylase	2	1.3784	2	3
2D	AEYLCQIGDK	Unmodified	1195.55	Q99JI4	Psmd6	26S proteasome non-ATPase regulatory subunit 6	2	1.1186	1	1
2D	AFAAGADIK	Unmodified	862.455	Q8BH95	Echs1	Enoyl-CoA hydratase, mitochondrial	2	0.59353	1	2
2D	AFAAQEDLEK	Unmodified	1120.54	P26043	Rdx	Radixin	2	0.9245	1	1
2D	AFADAMEVIPSTLAENAGLNPISTVTELR	Unmodified	3029.54	P80315	Cct4	T-complex protein 1 subunit delta	3	2.4329	1	1
2D	AFAEAAGSAETLSVEK	Unmodified	1579.77	Q8R3B1	Plcd1	1-phosphatidylinositol 4,5-bisphosphate phosphodiesterase delta-1	2	0.37	1	2
2D	AFAFVTFADDK	Unmodified	1230.59	Q921F2	Tardbp	TAR DNA-binding protein 43	2	1.2506	1	1
2D	AFAHITGGGLLENIPR	Unmodified	1664.9	Q64737	Gart	Trifunctional purine biosynthetic protein adenosine-3;Phosphoribosylamine--glycine ligase;Phosphoribosylformylglycinamidine cyclo-ligase;Phosphoribosylglycinamide formyltransferase	3	2.2642	1	1
2D	AFALDVINSAHER	Unmodified	1441.73	Q91VM9	Ppa2	Inorganic pyrophosphatase 2, mitochondrial	2;3	0.58803	1	4
2D	AFAMIIDK	Unmodified	907.484	Q61990;P60335	Pcbp2;Pcbp1	Poly(rC)-binding protein 2;Poly(rC)-binding protein 1	2	2.1366	4	5
2D	AFAMIIDKLEEDINSSMTNSTAASRPPVTLR	Oxidation (M)	3393.69	P60335	Pcbp1	Poly(rC)-binding protein 1	4	1.7622	1	1
2D	AFANLRK	Acetyl (Protein N-term)	860.487	Q61753	Phgdh	D-3-phosphoglycerate dehydrogenase	2	1.7562	2	3
2D	AFANPEDALKR	Unmodified	1230.64	Q9JM51	Ptges	Prostaglandin E synthase	3	0.89748	1	3
2D	AFCAGGDIK	Unmodified	937.433	Q8QZS1	Hibch	3-hydroxyisobutyryl-CoA hydrolase, mitochondrial	2	-	0	1
2D	AFCAPPAYLTHQQK	Acetyl (Protein N-term)	1672.8	Q9CQJ8	Ndufb9	NADH dehydrogenase [ubiquinone] 1 beta subcomplex subunit 9	2	0.56078	1	1
2D	AFCGFEDPR	Unmodified	1097.46	Q9QXS1	Plec	Plectin	2	0.93912	1	2
2D	AFCQELLQEEPR	Unmodified	1518.71	Q9ERI6	Rdh14	Retinol dehydrogenase 14	2	0.64887	1	1
2D	AFDCPETEYPAK	Unmodified	1426.61	Q8BHG1	Nrd1	Nardilysin	2	-	0	1
2D	AFDFLSEETEASLASR	Unmodified	1771.83	Q58A65	Spag9	C-Jun-amino-terminal kinase-interacting protein 4	2	1.7926	1	1
2D	AFDIIDR	Unmodified	848.439	Q8BJ71	Nup93	Nuclear pore complex protein Nup93	2	0.88256	1	1
2D	AFDITYVR	Unmodified	983.508	P02468	Lamc1	Laminin subunit gamma-1	2	-	0	1
2D	AFDNDVDALCNLR	Unmodified	1521.69	Q99MN9	Pccb	Propionyl-CoA carboxylase beta chain, mitochondrial	2	0.50789	2	3
2D	AFDQGADAIYEHINEGK	Unmodified	1876.86	Q8R1I1	Uqcr10	Cytochrome b-c1 complex subunit 9	3	0.49697	1	2
2D	AFDSGIIPMEFVNK	Unmodified	1566.78	Q91V92	Acly	ATP-citrate synthase	2	1.4833	1	1
2D	AFDTGLNLSPDR	Unmodified	1304.64	O08796	Eef2k	Eukaryotic elongation factor 2 kinase	2	-	0	1
2D	AFEAFLSNIVKPVASDIQAR	Unmodified	2175.17	Q8BX90	Fndc3a	Fibronectin type-III domain-containing protein 3A	3	-	0	1
2D	AFEDDDITHVEGSVDPIR	Unmodified	2013.93	Q9CZ30	Ola1	Obg-like ATPase 1	2;3	0.7348	1	4
2D	AFEDEKK	Unmodified	865.418	P50580	Pa2g4	Proliferation-associated protein 2G4	2	-	0	1
2D	AFEDWLNDDLGSYQGAQENR	Unmodified	2327.01	Q9EPJ9	Arfgap1	ADP-ribosylation factor GTPase-activating protein 1	2;3	2.1398	2	6
2D	AFEPATGR	Unmodified	847.419	Q9JLJ2	Aldh9a1	4-trimethylaminobutyraldehyde dehydrogenase	2	0.52854	1	3
2D	AFFESHPAPSAER	Unmodified	1444.67	Q11011	Npepps	Puromycin-sensitive aminopeptidase	2;3	0.53323	3	4
2D	AFFPCFDTPAVK	Unmodified	1398.66	Q8VCT3	Rnpep	Aminopeptidase B	2	0.77773	2	2
2D	AFFSEVER	Unmodified	983.471	P50580	Pa2g4	Proliferation-associated protein 2G4	2	1.9977	2	4
2D	AFFSGSQR	Unmodified	898.43	Q8BHN3	Ganab	Neutral alpha-glucosidase AB	2	0.9618	3	4
2D	AFGAPNVVEDEIDQYLSK	Unmodified	1993.96	P60670	Nploc4	Nuclear protein localization protein 4 homolog	2	0.87739	2	4
2D	AFGAPNVVEDEIDQYLSKQDGK	Unmodified	2422.17	P60670	Nploc4	Nuclear protein localization protein 4 homolog	3	1.033	2	3
2D	AFGENAVVQLISLQK	Unmodified	1615.89	Q99KC8	Vwa5a	von Willebrand factor A domain-containing protein 5A	2;3	0.65002	5	7
2D	AFGFSHLEALLDDSK	Unmodified	1648.81	Q7TQI3	Otub1	Ubiquitin thioesterase OTUB1	2;3	1.1974	2	6
2D	AFGFSHLEALLDDSKELQR	Unmodified	2175.1	Q7TQI3	Otub1	Ubiquitin thioesterase OTUB1	3	-	0	1
2D	AFGGQSLK	Unmodified	806.429	Q8K2B3	Sdha	Succinate dehydrogenase [ubiquinone] flavoprotein subunit, mitochondrial	2	0.78967	3	3
2D	AFGHHSVSLLDGGFR	Unmodified	1598.8	Q99J99	Mpst	3-mercaptopyruvate sulfurtransferase	3	-	0	1
2D	AFGPGIEGK	Unmodified	874.455	Q80X90	Flnb	Filamin-B	2	0.61504	1	5
2D	AFGPGLEGGLVNK	Unmodified	1257.67	Q8VHX6	Flnc	Filamin-C	2	0.60877	5	8
2D	AFGPGLEPTGCIVDRPAEFTIDAR	Unmodified	2588.27	Q8VHX6	Flnc	Filamin-C	3	-	0	4
2D	AFGPGLQGGNAGSPAR	Unmodified	1455.72	Q8BTM8	Flna	Filamin-A	2	0.53208	5	8
2D	AFGWYPHLGR	Unmodified	1202.6	P21956	Mfge8	Lactadherin	3	1.3971	1	2
2D	AFGYYGPLR	Unmodified	1042.52	P84104	Srsf3	Serine/arginine-rich splicing factor 3	2	1.1147	4	5
2D	AFHEDDEVQLSFK	Unmodified	1563.72	P05622	Pdgfrb	Platelet-derived growth factor receptor beta	3	-	0	1
2D	AFHNEAQVNPERK	Unmodified	1538.76	P11983	Tcp1	T-complex protein 1 subunit alpha	2;3	1.5067	5	10
2D	AFHPFIAGPYNR	Unmodified	1388.7	Q8VDJ3	Hdlbp	Vigilin	2;3	1.2446	1	3
2D	AFHPPCFTCVTCAR	Unmodified	1722.74	Q71FD7	Fblim1	Filamin-binding LIM protein 1	3	1.018	1	2
2D	AFIHWVSQPLVCEIR	Unmodified	1853.96	Q8BML9	Qars		2;3	1.3543	2	3
2D	AFIITGQTYTR	Unmodified	1269.67	P54822	Adsl	Adenylosuccinate lyase	2	-	0	1
2D	AFIPAIDSFGFETDLR	Unmodified	1797.89	O08810	Eftud2	116 kDa U5 small nuclear ribonucleoprotein component	2	-	0	2
2D	AFITHSGSHGIYEGICNGVPMVMMPLFGDQMDNAK	Unmodified	3823.73	K9J7B2;Q64435;B2RT14;E9PXN7;D3Z748;Q62452;P70691;Q63886;Q6ZQM8	Ugt1a6b;Ugt1a6;Ugt1a5;Ugt1a10;Ugt1a8;Ugt1a9;Ugt1a2;Ugt1a1;Ugt1a7c	UDP-glucuronosyltransferase 1-6;UDP-glucuronosyltransferase 1-9;UDP-glucuronosyltransferase 1-2;UDP-glucuronosyltransferase 1-1;UDP-glucuronosyltransferase 1-7C	4	0.67327	1	2
2D	AFITNIPFDVK	Unmodified	1263.69	Q9D0E1	Hnrnpm	Heterogeneous nuclear ribonucleoprotein M	2	0.89705	3	5
2D	AFKDTGK	Acetyl (Protein N-term)	807.413	P60867	Rps20	40S ribosomal protein S20	2	-	0	1
2D	AFKDTGKTPVEPEVAIHR	Acetyl (Protein N-term)	2036.07	P60867	Rps20	40S ribosomal protein S20	4	1.1084	6	10
2D	AFLADPSAFAAAAPAAAATTAAPAAAAAPAK	Unmodified	2695.4	P14869;E9Q070	Rplp0;Gm8730	60S acidic ribosomal protein P0	2;3	0.99799	5	10
2D	AFLADPSAFAAAAPAAAATTAAPAAAAAPAKAEAK	Unmodified	3094.61	P14869;E9Q070	Rplp0;Gm8730	60S acidic ribosomal protein P0	3;4	0.86735	5	10
2D	AFLDSLPDVK	Unmodified	1103.59	Q8CGY8	Ogt	UDP-N-acetylglucosamine--peptide N-acetylglucosaminyltransferase 110 kDa subunit	2	-	0	1
2D	AFLEALQNQAETSSK	Unmodified	1635.81	Q9CQN1	Trap1	Heat shock protein 75 kDa, mitochondrial	2	2.7324	1	3
2D	AFLEVLAK	Unmodified	889.527	Q60847	Col12a1	Collagen alpha-1(XII) chain	2	-	0	1
2D	AFLIEEQK	Unmodified	976.523	Q9D1R9	Rpl34	60S ribosomal protein L34	2	1.524	2	3
2D	AFLQGGQEATDIALLLR	Unmodified	1814.99	O08788	Dctn1	Dynactin subunit 1	2;3	0.95633	3	5
2D	AFLSSPEHVNRPINGNGK	Unmodified	1935.99	P19157;P46425	Gstp1;Gstp2	Glutathione S-transferase P 1;Glutathione S-transferase P 2	3	0.511	1	1
2D	AFLSSPEHVNRPINGNGKQ	Unmodified	2064.05	P19157;P46425	Gstp1;Gstp2	Glutathione S-transferase P 1;Glutathione S-transferase P 2	3;4	0.6218	8	15
2D	AFLTGVDPILGHQLSAR	Unmodified	1793.98	Q8CHT3	Ints5	Integrator complex subunit 5	3	1.5142	1	1
2D	AFLTLAEDILR	Unmodified	1260.71	P61027	Rab10	Ras-related protein Rab-10	2	1.0239	2	3
2D	AFMFVNK	Unmodified	855.431	Q8R1X6	Spg20	Spartin	2	1.9025	1	1
2D	AFNADFR	Unmodified	839.393	Q9JHI5	Ivd	Isovaleryl-CoA dehydrogenase, mitochondrial	2	0.52969	1	1
2D	AFNVISAWALQAGPR	Unmodified	1599.85	Q8CI59	Steap3	Metalloreductase STEAP3	2;3	1.4603	1	3
2D	AFPAWADTSILSR	Unmodified	1433.73	Q9EQ20	Aldh6a1	Methylmalonate-semialdehyde dehydrogenase [acylating], mitochondrial	2	-	0	1
2D	AFPDHFTYEPHEVDATQGYR	Unmodified	2379.06	Q9Z1E4	Gys1	Glycogen [starch] synthase, muscle	4	0.36626	1	1
2D	AFPSYFSK	Unmodified	945.46	Q9CQ69	Uqcrq	Cytochrome b-c1 complex subunit 8	2	0.58066	3	3
2D	AFQEGIAK	Unmodified	862.455	Q9Z277	Baz1b	Tyrosine-protein kinase BAZ1B	2	-	0	1
2D	AFQFVETHGEVCPANWTPESPTIKPSPTASK	Unmodified	3412.64	P20108	Prdx3	Thioredoxin-dependent peroxide reductase, mitochondrial	3;4	0.34252	2	7
2D	AFQINTFNLK	Unmodified	1194.64	P17047	Lamp2	Lysosome-associated membrane glycoprotein 2	2	1.9719	2	3
2D	AFQNVIAPR	Unmodified	1014.56	Q8BFR4	Gns	N-acetylglucosamine-6-sulfatase	2	1.0392	1	1
2D	AFQPYGLHGGEPGTR	Unmodified	1585.76	Q8K010	Oplah	5-oxoprolinase	3	0.78709	1	1
2D	AFSDNPGVLSELCSTLSR	Unmodified	1951.93	Q8BNU0	Armc6	Armadillo repeat-containing protein 6	2	-	0	1
2D	AFSDPFVEAEK	Unmodified	1238.58	Q61316	Hspa4	Heat shock 70 kDa protein 4	2	1.1762	1	1
2D	AFSFLNEVK	Unmodified	1053.55	P70280	Vamp7	Vesicle-associated membrane protein 7	2	-	0	1
2D	AFSGSGNRLDGK	Unmodified	1207.59	P70362	Ufd1l	Ubiquitin fusion degradation protein 1 homolog	3	-	0	1
2D	AFSGYLGPDESK	Unmodified	1269.59	Q9R0P3	Esd	S-formylglutathione hydrolase	2	0.71377	2	3
2D	AFSGYLGPDESKWK	Unmodified	1583.76	Q9R0P3	Esd	S-formylglutathione hydrolase	3	2.5503	1	2
2D	AFSIDIIR	Unmodified	933.528	Q9QXZ0	Macf1	Microtubule-actin cross-linking factor 1	2	-	0	1
2D	AFSQFVRPLIAAK	Unmodified	1446.83	Q6PDQ2	Chd4	Chromodomain-helicase-DNA-binding protein 4	3	-	0	1
2D	AFSTWLK	Unmodified	851.454	P26041	Msn	Moesin	2	0.95264	2	3
2D	AFSVFLFNTENK	Unmodified	1415.71	P58044	Idi1	Isopentenyl-diphosphate Delta-isomerase 1	2	1.631	2	3
2D	AFSYYGPLR	Unmodified	1072.53	Q8BL97	Srsf7	Serine/arginine-rich splicing factor 7	2	0.97664	3	4
2D	AFTELQAK	Unmodified	906.481	Q9CWM4	Pfdn1	Prefoldin subunit 1	2	2.0949	1	2
2D	AFTGEGQK	Unmodified	836.403	Q9CZ44	Nsfl1c	NSFL1 cofactor p47	2	1.6826	1	1
2D	AFTGFIVEADTPGIHIGKK	Unmodified	2000.07	P45952	Acadm	Medium-chain specific acyl-CoA dehydrogenase, mitochondrial	4	-	0	1
2D	AFTHTAQYDEAISDYFR	Unmodified	2033.91	Q9CWJ9	Atic	Bifunctional purine biosynthesis protein PURH;Phosphoribosylaminoimidazolecarboxamide formyltransferase;IMP cyclohydrolase	2;3	1.2249	3	5
2D	AFTHTAQYDEAISDYFRK	Unmodified	2162.01	Q9CWJ9	Atic	Bifunctional purine biosynthesis protein PURH;Phosphoribosylaminoimidazolecarboxamide formyltransferase;IMP cyclohydrolase	3;4	1.2267	2	4
2D	AFTNPEDACSFITSANFPALVVK	Unmodified	2498.22	Q64737	Gart	Trifunctional purine biosynthetic protein adenosine-3;Phosphoribosylamine--glycine ligase;Phosphoribosylformylglycinamidine cyclo-ligase;Phosphoribosylglycinamide formyltransferase	2;3	1.3874	1	3
2D	AFTYGTR	Unmodified	814.397	Q8BH79	Ano10	Anoctamin-10	2	0.97887	1	2
2D	AFVAIGDYNGHVGLGVK	Unmodified	1715.9	P25444	Rps2	40S ribosomal protein S2	3	1.6263	2	4
2D	AFVDFFSQCLHEEYK	Unmodified	1918.86	O70503	Hsd17b12	Very-long-chain 3-oxoacyl-CoA reductase	3	1.4629	1	1
2D	AFVDLTNQVSCSGDVKR	Unmodified	1894.92	Q9CYR6	Pgm3	Phosphoacetylglucosamine mutase	3	0.79612	1	1
2D	AFVDSCLQLHETK	Unmodified	1546.74	P51174	Acadl	Long-chain specific acyl-CoA dehydrogenase, mitochondrial	3	0.51784	1	4
2D	AFVEAQNK	Unmodified	905.461	Q9QUR6	Prep	Prolyl endopeptidase	2	0.9913	1	2
2D	AFVEFLTDEIK	Unmodified	1310.68	O35658	C1qbp	Complement component 1 Q subcomponent-binding protein, mitochondrial	2	0.90397	2	3
2D	AFVEFLTDEIKEEKK	Unmodified	1824.95	O35658	C1qbp	Complement component 1 Q subcomponent-binding protein, mitochondrial	3	0.61567	1	1
2D	AFVGNQLPFVGFTYYSNRR	Unmodified	2235.12	P70335	Rock1	Rho-associated protein kinase 1	3	1.1135	1	1
2D	AFVHWYVGEGMEEGEFSEAR	Oxidation (M)	2345.01	P05213;P68368;P68369;P05214;P68373;Q9JJZ2	Tuba1b;Tuba4a;Tuba1a;Tuba3a;Tuba1c;Tuba8	Tubulin alpha-1B chain;Tubulin alpha-4A chain;Tubulin alpha-1A chain;Tubulin alpha-3 chain;Tubulin alpha-1C chain;Tubulin alpha-8 chain	2;3	0.70937	4	7
2D	AFVHWYVGEGMEEGEFSEAR	Unmodified	2329.01	P05213;P68368;P68369;P05214;P68373;Q9JJZ2	Tuba1b;Tuba4a;Tuba1a;Tuba3a;Tuba1c;Tuba8	Tubulin alpha-1B chain;Tubulin alpha-4A chain;Tubulin alpha-1A chain;Tubulin alpha-3 chain;Tubulin alpha-1C chain;Tubulin alpha-8 chain	2;3	0.75292	6	15
2D	AFVLTLCHHQK	Unmodified	1352.7	Q60760	Grb10	Growth factor receptor-bound protein 10	3	8.7562	1	1
2D	AFVPPLAEDLLAR	Unmodified	1410.79	Q4LDD4	Arap1	Arf-GAP with Rho-GAP domain, ANK repeat and PH domain-containing protein 1	2	0.68472	1	3
2D	AFVRPSGTEDIVR	Unmodified	1445.76	Q9CYR6	Pgm3	Phosphoacetylglucosamine mutase	3	0.6173	1	2
2D	AFVSMVYSEEGAEDR	Unmodified	1688.74	Q9CU62	Smc1a	Structural maintenance of chromosomes protein 1A	2	-	0	1
2D	AFYAELYHIISSNLEK	Unmodified	1896.96	P97372	Psme2	Proteasome activator complex subunit 2	3	0.67251	1	2
2D	AFYMEEGAPYCER	Unmodified	1621.65	Q3TJD7	Pdlim7	PDZ and LIM domain protein 7	2	-	0	1
2D	AFYNNVLGEYEEYITK	Unmodified	1951.92	P29758	Oat	Ornithine aminotransferase, mitochondrial	2;3	2.637	4	9
2D	AGAAAGGPATLAVCVCK	Unmodified	1572.78	Q61581	Igfbp7	Insulin-like growth factor-binding protein 7	2	-	0	1
2D	AGAAEDVR	Acetyl (Protein N-term)	829.393	Q8C8T8	Tsr2	Pre-rRNA-processing protein TSR2 homolog	1;2	0.59915	1	1
2D	AGAEQLDSWLTDEER	Unmodified	1718.77	Q3U0V2	Tradd	Tumor necrosis factor receptor type 1-associated DEATH domain protein	2	1.3341	1	2
2D	AGAFDQLKQNATK	Unmodified	1390.72	P14576	Srp54	Signal recognition particle 54 kDa protein	3	-	0	1
2D	AGAGGGNDIQWCFSQVK	Acetyl (Protein N-term)	1835.83	Q6P1F6	Ppp2r2a	Serine/threonine-protein phosphatase 2A 55 kDa regulatory subunit B alpha isoform	2	-	0	4
2D	AGAGLSSLCLVLSTRPHC	Unmodified	1897.95	Q99LD8	Ddah2	N(G),N(G)-dimethylarginine dimethylaminohydrolase 2	3	0.29204	2	2
2D	AGAGMITQHSSTASPVNR	Unmodified	1783.86	Q8CH25	Sltm	SAFB-like transcription modulator	3	-	0	2
2D	AGAGSATLSMAYAGAR	Oxidation (M)	1469.69	P08249	Mdh2	Malate dehydrogenase, mitochondrial	2	0.87986	4	7
2D	AGAGSATLSMAYAGAR	Unmodified	1453.7	P08249	Mdh2	Malate dehydrogenase, mitochondrial	2	0.93811	5	8
2D	AGAHVNSEDDHTSCIVR	Unmodified	1866.83	F7BE84	Ankrd50		3	-	0	1
2D	AGAIAPCEVTVPAQNTGLGPEK	Unmodified	2179.09	P14869;E9Q070	Rplp0;Gm8730	60S acidic ribosomal protein P0	2;3	1.0032	9	17
2D	AGAISASGPELEGAGHSK	Unmodified	1637.8	E9Q616	Ahnak		2;3	0.90597	7	13
2D	AGAKAPAKAQASAPAQAPK	Unmodified	1732.96	F6QL70;P47915;F6YH22;D3Z1N9	Gm17669;Rpl29;Gm5218;Gm10709	60S ribosomal protein L29	4	0.91049	1	1
2D	AGALQCSPSDVYTK	Unmodified	1495.7	P26039	Tln1	Talin-1	2	1.0507	1	2
2D	AGALQCSPSDVYTKK	Unmodified	1623.79	P26039	Tln1	Talin-1	3	0.8886	5	10
2D	AGAPPGLFNVVQGGAATGQFLCHHR	Unmodified	2561.27	Q9JLJ2	Aldh9a1	4-trimethylaminobutyraldehyde dehydrogenase	4	-	0	1
2D	AGAQDSPLAVQVCR	Unmodified	1470.72	Q9JLM9	Grb14	Growth factor receptor-bound protein 14	2	-	0	1
2D	AGASISTLAGLSLR	Unmodified	1315.75	Q8CBY8	Dctn4	Dynactin subunit 4	2	-	0	1
2D	AGATLDILVENMGR	Unmodified	1458.75	P23780	Glb1	Beta-galactosidase	2	0.29933	1	1
2D	AGATVYITGR	Unmodified	1007.54	Q99L04	Dhrs1	Dehydrogenase/reductase SDR family member 1	2	-	0	1
2D	AGAVDWTDQLGLR	Unmodified	1400.7	P58871	Tnks1bp1	182 kDa tankyrase-1-binding protein	2	1.8713	1	2
2D	AGAYDFPSPEWDTVTPEAK	Unmodified	2079.94	Q923T9;P28652;P11798;Q6PHZ2	Camk2g;Camk2b;Camk2a;Camk2d	Calcium/calmodulin-dependent protein kinase type II subunit gamma;Calcium/calmodulin-dependent protein kinase type II subunit beta;Calcium/calmodulin-dependent protein kinase type II subunit alpha;Calcium/calmodulin-dependent protein kinase type II subunit delta	2	0.47853	1	4
2D	AGCDEIWEK	Unmodified	1106.47	Q6P2K6;Q922R5	Smek1;Smek2	Serine/threonine-protein phosphatase 4 regulatory subunit 3A;Serine/threonine-protein phosphatase 4 regulatory subunit 3B	2	-	0	1
2D	AGCECLNESDEHGFDNCLR	Unmodified	2281.88	Q8CDN6	Txnl1	Thioredoxin-like protein 1	3	2.1756	1	1
2D	AGCECLNESDEHGFDNCLRK	Unmodified	2409.97	Q8CDN6	Txnl1	Thioredoxin-like protein 1	3;4	2.1537	2	4
2D	AGCPPGNPTAGR	Unmodified	1153.53	P32921	Wars	Tryptophan--tRNA ligase, cytoplasmic;T1-TrpRS;T2-TrpRS	2	0.73776	1	3
2D	AGDAFGDTSFLTSK	Unmodified	1415.66	Q9JM96	Cdc42ep4	Cdc42 effector protein 4	2	-	0	1
2D	AGDQGVPGEPGAVGPLGPR	Unmodified	1729.87	Q3U962	Col5a2	Collagen alpha-2(V) chain	2	-	0	1
2D	AGDREDITEPAICALR	Unmodified	1785.87	Q02248	Ctnnb1	Catenin beta-1	2;3	2.6189	2	2
2D	AGDTVIPLYIPQCGECK	Unmodified	1919.91	P28474	Adh5	Alcohol dehydrogenase class-3	2	0.49697	1	4
2D	AGDVGNCVLGAPQWGR	Unmodified	1655.78	Q6A0D4	Rftn1	Raftlin	2	1.4026	1	2
2D	AGDWQCPNPGCGNQNFAWR	Unmodified	2233.92	Q61545	Ewsr1	RNA-binding protein EWS	2;3	0.81474	3	6
2D	AGEAPTENPAPATEQSSAE	Unmodified	1855.81	Q9JKB3	Ybx3	Y-box-binding protein 3	2	0.4362	1	1
2D	AGEASAESTGAADGAAPEEGEAK	Unmodified	2074.89	Q91XV3	Basp1	Brain acid soluble protein 1	2;3	0.36663	1	5
2D	AGEASAESTGAADGAAPEEGEAKK	Unmodified	2202.99	Q91XV3	Basp1	Brain acid soluble protein 1	2;3	0.21587	1	4
2D	AGEEHYNCISALHK	Unmodified	1627.74	Q91XU0	Wrnip1	ATPase WRNIP1	3	-	0	1
2D	AGEITFAEK	Unmodified	964.487	Q62351	Tfrc	Transferrin receptor protein 1	2	3.0641	1	1
2D	AGELNQLLNAVK	Unmodified	1268.71	E9Q512	Trip11		2	2.2537	1	1
2D	AGELTEDEVER	Unmodified	1246.57	F6YVP7;P62270	Gm10260;Rps18	40S ribosomal protein S18	2	1.4687	1	2
2D	AGELVLTSESSR	Unmodified	1247.64	Q8R035	Ict1	Peptidyl-tRNA hydrolase ICT1, mitochondrial	2	-	0	1
2D	AGEQLAPFLPQLVPR	Unmodified	1634.91	Q6PDI5	Ecm29	Proteasome-associated protein ECM29 homolog	2	1.0545	1	1
2D	AGEQSWIQALPSVAK	Unmodified	1583.83	Q8BH86		UPF0317 protein C14orf159 homolog, mitochondrial	2	-	0	1
2D	AGESVLVHGASGGVGLATCQIAR	Unmodified	2209.13	P47199	Cryz	Quinone oxidoreductase	3	-	0	1
2D	AGEVFIHK	Unmodified	899.486	Q99K48	Nono	Non-POU domain-containing octamer-binding protein	2	2.8091	6	7
2D	AGEVINQPMMMAAR	Oxidation (M)	1533.71	Q64727	Vcl	Vinculin	2	0.49702	5	8
2D	AGEVINQPMMMAAR	Unmodified	1517.72	Q64727	Vcl	Vinculin	2	0.4406	2	5
2D	AGEWGTICDDDFTLQAAHVLCR	Unmodified	2534.13	Q9Z175	Loxl3	Lysyl oxidase homolog 3	3	-	0	2
2D	AGFAGDDAPR	Unmodified	975.441	P60710;P62737;P63268;P63260;P68033;P68134	Actb;Acta2;Actg2;Actg1;Actc1;Acta1	Actin, cytoplasmic 1;Actin, cytoplasmic 1, N-terminally processed;Actin, aortic smooth muscle;Actin, gamma-enteric smooth muscle;Actin, cytoplasmic 2;Actin, cytoplasmic 2, N-terminally processed;Actin, alpha cardiac muscle 1;Actin, alpha skeletal muscle	2	0.56111	7	19
2D	AGFAGDQIPK	Unmodified	1002.51	P61164;Q8R5C5	Actr1a;Actr1b	Alpha-centractin;Beta-centractin	2	0.84949	1	2
2D	AGFDSDYDQALADIR	Unmodified	1655.74	P54276	Msh6	DNA mismatch repair protein Msh6	2	-	0	1
2D	AGFLDLKDFLPK	Unmodified	1362.75	P26039	Tln1	Talin-1	3	0.86878	1	3
2D	AGFLVLAVLSDGAGDHIR	Unmodified	1809.97	Q8VI75	Ipo4	Importin-4	3	4.7044	1	1
2D	AGGEGGVTLGQPHLSR	Acetyl (Protein N-term)	1576.8	Q9Z0N1	Eif2s3x	Eukaryotic translation initiation factor 2 subunit 3, X-linked	2	1.0797	1	3
2D	AGGEGGVTLGQPHLSR	Unmodified	1534.79	Q9Z0N1	Eif2s3x	Eukaryotic translation initiation factor 2 subunit 3, X-linked	3	1.2814	1	1
2D	AGGFLMKK	Unmodified	850.473	P09411	Pgk1	Phosphoglycerate kinase 1	2	0.63807	3	6
2D	AGGGAAEQEELHYIPIR	Unmodified	1809.9	Q8K1R7	Nek9	Serine/threonine-protein kinase Nek9	3	1.3413	1	1
2D	AGGGSIEVSVPR	Unmodified	1127.59	Q3TIX6	Fubp3		2	2.3634	1	1
2D	AGGIETIANEFSDR	Unmodified	1478.7	Q61699	Hsph1	Heat shock protein 105 kDa	2	2.368	2	3
2D	AGGIETIANEYSDR	Unmodified	1494.7	Q61316	Hspa4	Heat shock 70 kDa protein 4	2	1.3413	1	2
2D	AGGSASAMLQPLLDNQVGFK	Unmodified	2003.01	O09061	Psmb1	Proteasome subunit beta type-1	2;3	0.87301	4	8
2D	AGHKATLEEARR	Unmodified	1337.72	Q11011	Npepps	Puromycin-sensitive aminopeptidase	3	0.55554	1	1
2D	AGHMVPSDQGEMALK	Unmodified	1569.73	Q920A5	Scpep1	Retinoid-inducible serine carboxypeptidase	2;3	0.86448	2	3
2D	AGHQSAAASNLSGLSLQEAQQILNVSK	Unmodified	2721.4	Q9CQV1	Pam16	Mitochondrial import inner membrane translocase subunit TIM16	3	-	0	1
2D	AGHVCTVQFLISK	Unmodified	1458.77	Q99NH0	Ankrd17	Ankyrin repeat domain-containing protein 17	3	-	0	1
2D	AGHYAASVIIR	Unmodified	1156.64	P55264	Adk	Adenosine kinase	2	0.53366	1	2
2D	AGHYAASVIIRR	Unmodified	1312.74	P55264	Adk	Adenosine kinase	3	0.67935	2	6
2D	AGIFQSAK	Unmodified	820.444	Q9CPQ1	Cox6c	Cytochrome c oxidase subunit 6C	2	0.73789	3	6
2D	AGIGDSGCTAAR	Unmodified	1134.51	Q8VIM9	Irgq	Immunity-related GTPase family Q protein	2	-	0	1
2D	AGIVTSLQAR	Unmodified	1014.58	P97310	Mcm2	DNA replication licensing factor MCM2	2	-	0	1
2D	AGKDLVSSLTSGLLTIGDR	Unmodified	1902.04	Q91V92	Acly	ATP-citrate synthase	3	2.0426	1	1
2D	AGKFPSLLTHNENMVAK	Oxidation (M)	1871.96	P53026	Rpl10a	60S ribosomal protein L10a	4	1.3081	1	1
2D	AGKFPSLLTHNENMVAK	Unmodified	1855.96	P53026	Rpl10a	60S ribosomal protein L10a	3;4	1.1744	4	7
2D	AGKLDPHLVLDQLR	Unmodified	1573.89	Q8VDD5;Q61879	Myh9;Myh10	Myosin-9;Myosin-10	2;3	0.4507	4	12
2D	AGKPVICATQMLESMIK	Oxidation (M)	1891.96	P52480	Pkm	Pyruvate kinase PKM	3	0.82261	2	2
2D	AGKPVICATQMLESMIK	Unmodified	1875.96	P52480	Pkm	Pyruvate kinase PKM	2;3	0.84117	4	9
2D	AGKVDCQAYPQTCQK	Unmodified	1752.79	Q9DC23	Dnajc10	DnaJ homolog subfamily C member 10	3	2.7237	1	1
2D	AGLAPLEVR	Unmodified	924.539	Q80X90	Flnb	Filamin-B	2	0.61943	2	5
2D	AGLELLSDQGYR	Acetyl (Protein N-term)	1362.68	Q921I9	Exosc4	Exosome complex component RRP41	2	1.1708	1	2
2D	AGLEQGSDAGYLAESQK	Unmodified	1722.81	Q8BMS1	Hadha	Trifunctional enzyme subunit alpha, mitochondrial;Long-chain enoyl-CoA hydratase;Long chain 3-hydroxyacyl-CoA dehydrogenase	2;3	0.68442	2	3
2D	AGLGHPSAFGR	Acetyl (Protein N-term)	1110.56	Q9CWS0	Ddah1	N(G),N(G)-dimethylarginine dimethylaminohydrolase 1	2	0.43763	2	2
2D	AGLILFGNDDR	Unmodified	1189.61	Q8R0Y6	Aldh1l1	Cytosolic 10-formyltetrahydrofolate dehydrogenase	2	0.59947	1	2
2D	AGLLEPEVFHLNPAR	Unmodified	1661.89	P52825	Cpt2	Carnitine O-palmitoyltransferase 2, mitochondrial	3	-	0	1
2D	AGLNCSTETMPIK	Unmodified	1420.67	Q6ZWX6	Eif2s1	Eukaryotic translation initiation factor 2 subunit 1	2	1.1447	1	3
2D	AGLNCSTETMPIKINLIAPPR	Unmodified	2295.21	Q6ZWX6	Eif2s1	Eukaryotic translation initiation factor 2 subunit 1	3	1.177	1	2
2D	AGLNEMVEYITHSR	Unmodified	1618.78	Q91V89	Ppp2r5d		3	1.4242	1	2
2D	AGLNSLEAVK	Acetyl (Protein N-term)	1042.57	Q6IRU2	Tpm4	Tropomyosin alpha-4 chain	1;2	0.42379	3	5
2D	AGLNSLEAVKR	Acetyl (Protein N-term)	1198.67	Q6IRU2	Tpm4	Tropomyosin alpha-4 chain	2	0.43129	5	10
2D	AGLPCQDLEFVQFHPTGIYGAGCLITEGCR	Unmodified	3365.56	Q8K2B3	Sdha	Succinate dehydrogenase [ubiquinone] flavoprotein subunit, mitochondrial	3	0.61685	2	2
2D	AGLPGFYDPCVGEEK	Unmodified	1637.74	Q5U458	Dnajc11	DnaJ homolog subfamily C member 11	2	-	0	1
2D	AGLPVQRPEAAEQR	Unmodified	1520.81	Q5I012	Slc38a10	Putative sodium-coupled neutral amino acid transporter 10	3	1.0978	1	1
2D	AGLQEGDQVLAVNDVDFQDIEHSK	Unmodified	2626.25	Q9CZG9	Pdzd11	PDZ domain-containing protein 11	3	-	0	1
2D	AGLQFPVGR	Unmodified	943.524	Q3THW5;P0C0S6;F8WIX8;Q64523;Q6GSS7;Q8R1M2;P27661	H2afv;H2afz;Hist1h2al;Hist2h2ac;Hist2h2aa1;H2afj;H2afx	Histone H2A.V;Histone H2A.Z;Histone H2A;Histone H2A type 2-C;Histone H2A type 2-A;Histone H2A.J;Histone H2AX	2	0.32134	5	18
2D	AGLSLQQAQEGWFALTGSELR	Unmodified	2261.14	Q4LDD4	Arap1	Arf-GAP with Rho-GAP domain, ANK repeat and PH domain-containing protein 1	2;3	-	0	2
2D	AGLVELLLR	Unmodified	982.618	Q61235	Sntb2	Beta-2-syntrophin	2	0.56082	2	3
2D	AGLVGPELHEK	Unmodified	1148.62	Q9QXS1	Plec	Plectin	2	-	0	1
2D	AGLYGLPK	Unmodified	817.47	P19096	Fasn	Fatty acid synthase;[Acyl-carrier-protein] S-acetyltransferase;[Acyl-carrier-protein] S-malonyltransferase;3-oxoacyl-[acyl-carrier-protein] synthase;3-oxoacyl-[acyl-carrier-protein] reductase;3-hydroxyacyl-[acyl-carrier-protein] dehydratase;Enoyl-[acyl-carrier-protein] reductase;Oleoyl-[acyl-carrier-protein] hydrolase	2	2.5569	1	1
2D	AGMTHIVR	Unmodified	883.47	P27659	Rpl3	60S ribosomal protein L3	2	1.5283	2	2
2D	AGNGQSPCGVEDVLQLLR	Unmodified	1911.95	Q69ZR2	Hectd1	E3 ubiquitin-protein ligase HECTD1	2	3.1933	1	1
2D	AGNGQWASVIR	Unmodified	1157.59	Q921M3	Sf3b3	Splicing factor 3B subunit 3	2	1.8981	1	4
2D	AGNILFTLDGDIK	Unmodified	1375.73	O54988	Slk	STE20-like serine/threonine-protein kinase	2	1.3951	1	2
2D	AGNLGGGVVTIER	Unmodified	1241.67	P67984	Rpl22	60S ribosomal protein L22	2	1.239	4	7
2D	AGNNMLLVGVHGPR	Oxidation (M)	1449.75	Q8BTM8	Flna	Filamin-A	3	0.6582	4	8
2D	AGNNMLLVGVHGPR	Unmodified	1433.76	Q8BTM8	Flna	Filamin-A	2;3	0.61376	6	12
2D	AGNSLAASTAEETAGSAQSR	Unmodified	1877.87	Q61292	Lamb2	Laminin subunit beta-2	2	-	0	1
2D	AGNWAAIYQDIR	Unmodified	1376.68	P35821	Ptpn1	Tyrosine-protein phosphatase non-receptor type 1	2	-	0	2
2D	AGPAVPQEAIPLQK	Unmodified	1417.79	Q61508	Ecm1	Extracellular matrix protein 1	2	-	0	1
2D	AGPHKEIYPYVIQELRPTLNELGISTPEELGLDKV	Unmodified	3918.08	P12787	Cox5a	Cytochrome c oxidase subunit 5A, mitochondrial	4;5	-	0	2
2D	AGPIWDLR	Unmodified	926.497	Q7TMK9;Q8VHM5	Syncrip;Hnrnpr	Heterogeneous nuclear ribonucleoprotein Q	2	1.2749	2	5
2D	AGPLEVLER	Unmodified	982.545	Q8BQ30	Ppp1r18	Phostensin	2	0.6402	1	1
2D	AGPVPCMDNTVDLQR	Unmodified	1671.77	P26952	Il3ra	Interleukin-3 receptor subunit alpha	2	-	0	1
2D	AGQAFRK	Acetyl (Protein N-term)	818.44	Q64433	Hspe1	10 kDa heat shock protein, mitochondrial	2	1.0828	5	5
2D	AGQAQADLETQYSALQQR	Unmodified	1976.96	E9PVZ8	Golgb1		2	-	0	1
2D	AGQAVDDFIEK	Unmodified	1191.58	Q9DCD0	Pgd	6-phosphogluconate dehydrogenase, decarboxylating	2	0.70523	2	3
2D	AGQCVIGLQMGTNK	Oxidation (M)	1491.72	Q08093	Cnn2	Calponin-2	2	0.61051	3	4
2D	AGQCVIGLQMGTNK	Unmodified	1475.72	Q08093	Cnn2	Calponin-2	2;3	0.60534	5	11
2D	AGQDHLLR	Unmodified	908.483	Q3TW96	Uap1l1	UDP-N-acetylhexosamine pyrophosphorylase-like protein 1	2	-	0	1
2D	AGQEDPVQR	Acetyl (Protein N-term)	1040.49	Q91VR8	Brk1	Protein BRICK1	2	-	0	1
2D	AGQINHPDHK	Unmodified	1115.55	Q9EQC5	Scyl1	N-terminal kinase-like protein	2	2.2697	1	1
2D	AGQNSFNLELVVAAK	Unmodified	1559.83	Q9ET54	Palld	Palladin	2	2.5045	3	8
2D	AGQQEGFLEPGLK	Unmodified	1372.7	Q8BI84	Mia3	Melanoma inhibitory activity protein 3	2	-	0	2
2D	AGQSDKDVK	Acetyl (Protein N-term)	988.483	P56395	Cyb5a	Cytochrome b5	2	0.91862	1	1
2D	AGQSVIGLQMGTNK	Oxidation (M)	1418.72	Q9DAW9	Cnn3	Calponin-3	2	0.86813	4	7
2D	AGQSVIGLQMGTNK	Unmodified	1402.72	Q9DAW9	Cnn3	Calponin-3	2	0.90566	4	8
2D	AGQTQPNPGILPIQPALTPR	Unmodified	2068.14	Q3UHJ0	Aak1	AP2-associated protein kinase 1	2;3	0.60502	1	3
2D	AGQTTYSGVVDCFRK	Unmodified	1687.8	Q8BH59	Slc25a12	Calcium-binding mitochondrial carrier protein Aralar1	3	0.67874	1	1
2D	AGQTVTVWAAGAGATHSPPSTLVWK	Unmodified	2492.28	P21619	Lmnb2	Lamin-B2	3	-	0	1
2D	AGQVACVAQGSGHTHSVGTICCSR	Unmodified	2499.12	Q8C4J7	Tbl3	Transducin beta-like protein 3	4	-	0	1
2D	AGQVGVKLPEGQLPEAELPAAK	Unmodified	2201.21	E9PYB0	Ahnak2		3	0.45192	1	2
2D	AGQVGVKLPEGQLPEAELPAAQAAAAAGAGLK	Unmodified	2982.61	E9PYB0	Ahnak2		3;4	0.44374	5	14
2D	AGQVGVKLPEGQLPEAELPAAQAAAGAGLK	Unmodified	2840.54	E9PYB0	Ahnak2		3	0.52425	1	2
2D	AGQVVTIWASGAGATHSPPTDLVWK	Unmodified	2548.31	P48678	Lmna	Prelamin-A/C;Lamin-A/C	2;3	0.53398	3	11
2D	AGRLPACVVDCGTGYTK	Acetyl (Protein N-term)	1865.88	Q99JY9	Actr3	Actin-related protein 3	2	0.72417	5	8
2D	AGSELLESSAGDDASSLR	Unmodified	1763.82	Q9QXZ0	Macf1	Microtubule-actin cross-linking factor 1	2	1.4847	1	1
2D	AGSLPNYATINGK	Unmodified	1304.67	E9Q0S6	Tns1		2	-	0	1
2D	AGSLSSEDVDGSQENR	Unmodified	1649.71	E9Q6J5	Bod1l		2	-	0	1
2D	AGSNMLLIGVHGPTTPCEEVSMK	Oxidation (M)	2443.15	Q80X90	Flnb	Filamin-B	3	0.54192	1	1
2D	AGSNMLLIGVHGPTTPCEEVSMK	Unmodified	2427.16	Q80X90	Flnb	Filamin-B	3	-	0	3
2D	AGSSAEQAADYR	Acetyl (Protein N-term)	1266.55	Q9ER72	Cars	Cysteine--tRNA ligase, cytoplasmic	2	-	0	1
2D	AGSTALYWACHGGHK	Unmodified	1614.74	Q62422	Ostf1	Osteoclast-stimulating factor 1	3	1.2691	1	1
2D	AGSTALYWACHGGHKDIVEVLFTQPNVELNQQNK	Unmodified	3823.87	Q62422	Ostf1	Osteoclast-stimulating factor 1	4;5	2.127	1	2
2D	AGSVADSDAVVK	Acetyl (Protein N-term)	1159.57	Q8VED9	Lgalsl	Galectin-related protein	2	1.0898	1	2
2D	AGTAAPAPDGLAGR	Unmodified	1223.63	A6X919	Dpy19l1	Probable C-mannosyltransferase DPY19L1	2	0.64486	1	2
2D	AGTEETILYSDIDLK	Unmodified	1666.83	Q9JHW2	Nit2	Omega-amidase NIT2	2	-	0	1
2D	AGTEETILYSDIDLKK	Unmodified	1794.93	Q9JHW2	Nit2	Omega-amidase NIT2	3	0.60152	1	1
2D	AGTFQAFEQFGQQLLAHGHYASPEIK	Unmodified	2874.41	P16546	Sptan1	Spectrin alpha chain, non-erythrocytic 1	3;4	0.45458	3	4
2D	AGTGVDNVDLEAATR	Unmodified	1487.72	Q61753	Phgdh	D-3-phosphoglycerate dehydrogenase	2	1.586	1	2
2D	AGTGVDNVDLEAATRK	Unmodified	1615.82	Q61753	Phgdh	D-3-phosphoglycerate dehydrogenase	2;3	1.217	2	4
2D	AGTLDLSLSLPGK	Unmodified	1270.71	P35441	Thbs1	Thrombospondin-1	2	3.6819	1	1
2D	AGTLSITEFADMLSGNAGGFR	Oxidation (M)	2130.01	Q9QXS1	Plec	Plectin	2	0.65553	1	2
2D	AGTNMMMVGVHGPK	Unmodified	1428.67	Q8VHX6	Flnc	Filamin-C	3	0.63776	1	2
2D	AGTQELDDQIQANLPDEK	Unmodified	1983.94	O35350	Capn1	Calpain-1 catalytic subunit	2	0.57079	1	2
2D	AGTQIENIDEDFR	Unmodified	1506.7	P57780	Actn4	Alpha-actinin-4	2	0.72259	1	2
2D	AGTQIENIDEDFRDGLK	Unmodified	1919.92	P57780	Actn4	Alpha-actinin-4	2;3	0.7336	1	3
2D	AGTQIENIEEDFR	Unmodified	1520.71	Q7TPR4;O88990	Actn1;Actn3	Alpha-actinin-1;Alpha-actinin-3	2	-	0	1
2D	AGTQIENIEEDFRDGLK	Unmodified	1933.94	Q7TPR4	Actn1	Alpha-actinin-1	3	0.57756	2	3
2D	AGTQLLAGLR	Unmodified	998.587	P43406	Itgav	Integrin alpha-V;Integrin alpha-V heavy chain;Integrin alpha-V light chain	2	1.0395	1	2
2D	AGTSLGTR	Acetyl (Protein N-term)	803.414	Q4FZG9	Ndufa4l2	NADH dehydrogenase [ubiquinone] 1 alpha subcomplex subunit 4-like 2	2	-	0	1
2D	AGTSLWGGLR	Unmodified	1016.54	P11688	Itga5	Integrin alpha-5;Integrin alpha-5 heavy chain;Integrin alpha-5 light chain	2	1.0382	1	1
2D	AGTSSEAEAEALAAAR	Acetyl (Protein N-term)	1545.73	Q5U452;Q99PW4	2810408M09Rik;Tp53rk	TP53-regulating kinase	2	-	0	2
2D	AGTTTIEAVKR	Acetyl (Protein N-term)	1187.65	D3Z2H9	Tpm3-rs7		2	0.39957	6	8
2D	AGTVNGAVGTQFQPQSALLGR	Unmodified	2071.08	Q924K8	Mta3	Metastasis-associated protein MTA3	2	-	0	1
2D	AGTVVLDDVELR	Acetyl (Protein N-term)	1327.7	P25206	Mcm3	DNA replication licensing factor MCM3	2	15.402	1	2
2D	AGVAPLQVK	Unmodified	881.533	Q8BTM8	Flna	Filamin-A	2	0.61954	6	17
2D	AGVATPGLTEDQLWR	Unmodified	1612.82	Q91V61	Sfxn3	Sideroflexin-3	2	0.4063	2	3
2D	AGVDPLVPLR	Unmodified	1035.61	Q9QZ08	Nagk	N-acetyl-D-glucosamine kinase	2	0.47022	1	2
2D	AGVENGKPTHFTVHTK	Unmodified	1721.88	Q80X90	Flnb	Filamin-B	3;4	0.60969	6	11
2D	AGVGAPVTQVTLQSTQR	Unmodified	1711.92	Q9QXS1	Plec	Plectin	2	0.95319	2	3
2D	AGVGPSCDDEVDLK	Unmodified	1460.65	Q8BGW1	Fto	Alpha-ketoglutarate-dependent dioxygenase FTO	2	-	0	1
2D	AGVIFPVGR	Unmodified	914.534	Q8CCK0;Q9QZQ8	H2afy2;H2afy	Core histone macro-H2A.2;Core histone macro-H2A.1	2	0.7931	1	1
2D	AGVLAGHDNR	Unmodified	1008.51	P62874;P62880	Gnb1;Gnb2	Guanine nucleotide-binding protein G(I)/G(S)/G(T) subunit beta-1;Guanine nucleotide-binding protein G(I)/G(S)/G(T) subunit beta-2	2	0.69947	2	3
2D	AGVLAHLEEER	Unmodified	1222.63	Q8VDD5;Q61879	Myh9;Myh10	Myosin-9;Myosin-10	2;3	0.60302	3	5
2D	AGVLSQADYLNLVQCETLEDLK	Unmodified	2478.23	P51863	Atp6v0d1	V-type proton ATPase subunit d 1	2	0.81464	1	2
2D	AGVMALANLLQIQR	Unmodified	1496.85	Q9CQE8		UPF0568 protein C14orf166 homolog	2	1.2112	1	2
2D	AGVMALANLLQIQR	Oxidation (M)	1512.84	Q9CQE8		UPF0568 protein C14orf166 homolog	2	-	0	2
2D	AGVMGPPGNR	Unmodified	954.471	Q01149	Col1a2	Collagen alpha-2(I) chain	2	0.07869	1	1
2D	AGVNFSEFTGVWK	Unmodified	1440.7	P12815	Pdcd6	Programmed cell death protein 6	2	1.4082	1	1
2D	AGVNTVTTLVENK	Unmodified	1344.72	P12970;A0A140T8L1;A0A140T8L3	Rpl7a	60S ribosomal protein L7a	2	1.3724	1	4
2D	AGVNTVTTLVENKK	Unmodified	1472.82	P12970;A0A140T8L1;A0A140T8L3	Rpl7a	60S ribosomal protein L7a	2;3	1.5076	4	9
2D	AGVSFSGHR	Acetyl (Protein N-term)	958.462	Q9QXS6	Dbn1	Drebrin	2	0.6294	2	2
2D	AGVSQVLNR	Unmodified	942.525	Q8CFI7	Polr2b	DNA-directed RNA polymerase II subunit RPB2	2	-	0	1
2D	AGVSTNISTK	Unmodified	976.519	Q6PFD9	Nup98	Nuclear pore complex protein Nup98-Nup96;Nuclear pore complex protein Nup98;Nuclear pore complex protein Nup96	2	4.7997	1	1
2D	AGVTTEEIDHAVHLACIAR	Unmodified	2062.03	Q8BP48	Metap1	Methionine aminopeptidase 1	3;4	1.5833	2	2
2D	AGVYPEKDQAENEDGAQENTFSMDPQLER	Unmodified	3267.43	P39054	Dnm2	Dynamin-2	3	-	0	1
2D	AGWIQAQQLQGDALR	Acetyl (Protein N-term)	1695.87	P42230	Stat5a	Signal transducer and activator of transcription 5A	2	-	0	1
2D	AGWSFMLR	Unmodified	966.475	Q8CDJ8	Ston1	Stonin-1	2	1.5697	1	1
2D	AGYQSTLTR	Unmodified	995.504	Q61554	Fbn1	Fibrillin-1	2	0.11869	3	7
2D	AGYSQGATQYTQAQQAR	Unmodified	1827.85	O88532	Zfr	Zinc finger RNA-binding protein	2	-	0	3
2D	AGYTDQVVIGMDVAASEFYR	Unmodified	2191.03	P17182	Eno1	Alpha-enolase	2;3	0.77534	12	31
2D	AGYTDQVVIGMDVAASEFYR	Oxidation (M)	2207.02	P17182	Eno1	Alpha-enolase	2;3	0.78839	3	8
2D	AGYTTDESSSSSLHTTR	Unmodified	1798.8	Q9WVR4	Fxr2	Fragile X mental retardation syndrome-related protein 2	2;3	3.5796	1	2
2D	AHAAVWNAQEAQADFAK	Unmodified	1826.87	O08915	Aip	AH receptor-interacting protein	3	-	0	1
2D	AHAFVVQQR	Unmodified	1054.57	Q9QXS1	Plec	Plectin	2	1.1592	4	8
2D	AHAHLDTGR	Unmodified	976.484	Q8BHN3	Ganab	Neutral alpha-glucosidase AB	2	-	0	1
2D	AHAQLVR	Unmodified	793.456	P21279	Gnaq	Guanine nucleotide-binding protein G(q) subunit alpha	2	-	0	2
2D	AHASSHGDIPVPEPR	Unmodified	1568.77	Q8BHC9	Fut11	Alpha-(1,3)-fucosyltransferase 11	3	-	0	1
2D	AHATGAGPAGR	Unmodified	964.484	P26039	Tln1	Talin-1	2	1.0551	4	6
2D	AHATTSNTVSK	Unmodified	1115.56	O54724	Ptrf	Polymerase I and transcript release factor	2	0.69816	8	17
2D	AHCAICTDR	Unmodified	1102.46	Q62074	Prkci	Protein kinase C iota type	2	-	0	1
2D	AHCIQQMTSK	Oxidation (M)	1218.55	Q9Z2Q6	2020-09-05	Septin-5	2;3	0.47805	2	1
2D	AHCIQQMTSK	Unmodified	1202.55	Q9Z2Q6	2020-09-05	Septin-5	2;3	0.55196	2	2
2D	AHDGAEVCSAIFSK	Unmodified	1490.68	Q99LC2	Cstf1	Cleavage stimulation factor subunit 1	3	-	0	1
2D	AHDGGIYAISWSPDSTHLLSASGDK	Unmodified	2584.22	O88342	Wdr1	WD repeat-containing protein 1	3;4	0.69538	6	12
2D	AHDGGIYAISWSPDSTHLLSASGDKTSK	Unmodified	2900.39	O88342	Wdr1	WD repeat-containing protein 1	3;4;5	0.75265	6	12
2D	AHDWVEEDQSVVSIDVAK	Unmodified	2025.96	Q9D281	Fam114a1	Protein Noxp20	3	1.7442	1	1
2D	AHEGARPMR	Unmodified	1023.5	Q9WUM4;Q9WUM3	Coro1c;Coro1b	Coronin-1C;Coronin-1B	2	-	0	1
2D	AHEILPELVCCSAK	Unmodified	1625.79	P42932	Cct8	T-complex protein 1 subunit theta	3	-	0	1
2D	AHEPTYFTVDCTEAGQGDVSIGIK	Unmodified	2594.2	Q8BTM8	Flna	Filamin-A	3	0.56985	4	6
2D	AHFFTQGSAHSDTTSDPACHAANR	Unmodified	2585.11	P50428	Arsa	Arylsulfatase A	3;4;5	0.13558	2	5
2D	AHFNLDESGVLSLDR	Unmodified	1671.82	Q9JKR6	Hyou1	Hypoxia up-regulated protein 1	2;3	1.3141	1	2
2D	AHFQNFPNGVTDFIK	Unmodified	1733.85	Q8BFY9	Tnpo1	Transportin-1	3	1.3011	1	4
2D	AHGELHEQFK	Unmodified	1194.58	Q8R1A4	Dock7	Dedicator of cytokinesis protein 7	3	-	0	2
2D	AHGELHEQFKR	Unmodified	1350.68	Q8R1A4	Dock7	Dedicator of cytokinesis protein 7	3	1.4401	1	1
2D	AHGFTFTR	Unmodified	935.461	P35486	Pdha1	Pyruvate dehydrogenase E1 component subunit alpha, somatic form, mitochondrial	2	0.79807	1	1
2D	AHGGYSVFAGVGER	Unmodified	1405.67	P56480	Atp5b	ATP synthase subunit beta, mitochondrial	2;3	0.68241	6	10
2D	AHGHCLHEIFLLR	Unmodified	1601.82	Q8C0I1	Agps	Alkyldihydroxyacetonephosphate synthase, peroxisomal	4	1.9821	1	1
2D	AHGNSGMVR	Unmodified	927.434	O55142	Rpl35a	60S ribosomal protein L35a	2	1.5397	7	13
2D	AHGNSGMVR	Oxidation (M)	943.429	O55142	Rpl35a	60S ribosomal protein L35a	2	1.5194	2	3
2D	AHGPGLEGGLVGKPAEFTIDTK	Unmodified	2193.14	Q80X90	Flnb	Filamin-B	3;4	0.44762	2	8
2D	AHGQDLGTAGSCLR	Unmodified	1441.67	P02463;Q63ZW6	Col4a1;Col4a5	Collagen alpha-1(IV) chain;Arresten	2	0.74617	1	2
2D	AHGQDLGTAGSCLRK	Unmodified	1569.77	P02463	Col4a1	Collagen alpha-1(IV) chain;Arresten	3	0.57102	3	5
2D	AHGSSILACAPLYSWR	Unmodified	1787.88	P11688	Itga5	Integrin alpha-5;Integrin alpha-5 heavy chain;Integrin alpha-5 light chain	2;3	1.6525	1	2
2D	AHIAQLCEK	Unmodified	1068.54	Q68FD5	Cltc	Clathrin heavy chain 1	2	0.75514	5	9
2D	AHILSHK	Unmodified	804.461	F8VPU2	Farp1	FERM, RhoGEF and pleckstrin domain-containing protein 1	2	1.1283	3	4
2D	AHINIQDSIHLTPVLTSSILNQIAGR	Unmodified	2810.54	Q9QZX7	Srr	Serine racemase	4	-	0	1
2D	AHISQAAK	Unmodified	824.45	P56960	Exosc10	Exosome component 10	2	-	0	1
2D	AHIVFDFHQAADGIQEQQR	Unmodified	2209.07	P46664	Adss	Adenylosuccinate synthetase isozyme 2	4	2.743	2	2
2D	AHLDEGGDQFTNR	Unmodified	1458.65	P61622	Itga11	Integrin alpha-11	2;3	3.1992	2	2
2D	AHLGTALK	Unmodified	809.476	P62267	Rps23	40S ribosomal protein S23	2	1.6046	4	5
2D	AHLGTALKANPFGGASHAK	Unmodified	1846.98	P62267	Rps23	40S ribosomal protein S23	4	-	0	1
2D	AHLLADMAHISGLVAAK	Unmodified	1716.93	Q9CZN7	Shmt2	Serine hydroxymethyltransferase	2;3;4	1.7655	5	7
2D	AHLMEIQVNGGTVAEK	Unmodified	1695.86	P27659	Rpl3	60S ribosomal protein L3	2;3	1.1583	2	3
2D	AHLMEIQVNGGTVAEK	Oxidation (M)	1711.86	P27659	Rpl3	60S ribosomal protein L3	3	1.7048	1	1
2D	AHLVAVFNEYQR	Unmodified	1445.74	P97384	Anxa11	Annexin A11	3	-	0	2
2D	AHNAFDPSSVLLSR	Unmodified	1512.77	Q7TMR0	Prcp	Lysosomal Pro-X carboxypeptidase	3	0.69322	1	2
2D	AHNNELEPTPGNTLR	Unmodified	1661.81	P08775	Polr2a	DNA-directed RNA polymerase II subunit RPB1	2	-	0	1
2D	AHPVFYQGTYSQALNDAKR	Unmodified	2165.07	Q3TDN2	Faf2	FAS-associated factor 2	3	0.96524	1	3
2D	AHQANQLYPFAISLIESVR	Unmodified	2156.14	Q9JHU4	Dync1h1	Cytoplasmic dynein 1 heavy chain 1	3	0.68877	1	1
2D	AHQDIHTQLQDVK	Unmodified	1531.77	Q8BXA1	Golim4	Golgi integral membrane protein 4	3	3.1157	1	1
2D	AHQLSVTSQVQELQNLLR	Unmodified	2063.11	Q61595	Ktn1	Kinectin	3	2.2998	2	3
2D	AHQLVMEGYNWCHDR	Oxidation (M)	1930.82	P62715;P63330	Ppp2cb;Ppp2ca	Serine/threonine-protein phosphatase 2A catalytic subunit beta isoform;Serine/threonine-protein phosphatase 2A catalytic subunit alpha isoform	3;4	2.0424	2	2
2D	AHQLVMEGYNWCHDR	Unmodified	1914.83	P62715;P63330	Ppp2cb;Ppp2ca	Serine/threonine-protein phosphatase 2A catalytic subunit beta isoform;Serine/threonine-protein phosphatase 2A catalytic subunit alpha isoform	3;4	1.8998	3	4
2D	AHQVTDESLESTRR	Unmodified	1627.79	O09044	Snap23	Synaptosomal-associated protein 23	2;3;4	1.7622	2	3
2D	AHQVVEDGYEFFAK	Unmodified	1638.77	P63087;P62141;P62137	Ppp1cc;Ppp1cb;Ppp1ca	Serine/threonine-protein phosphatase PP1-gamma catalytic subunit;Serine/threonine-protein phosphatase PP1-beta catalytic subunit;Serine/threonine-protein phosphatase PP1-alpha catalytic subunit	2;3	1.2734	3	5
2D	AHQVVEDGYEFFAKR	Unmodified	1794.87	P63087;P62141;P62137	Ppp1cc;Ppp1cb;Ppp1ca	Serine/threonine-protein phosphatase PP1-gamma catalytic subunit;Serine/threonine-protein phosphatase PP1-beta catalytic subunit;Serine/threonine-protein phosphatase PP1-alpha catalytic subunit	3;4	1.4819	6	7
2D	AHSAGAAASGGGGPQAQAHGEPHGR	Unmodified	2235.03	Q8K3A9	Mepce	7SK snRNA methylphosphate capping enzyme	4	-	0	1
2D	AHSEVAQVR	Unmodified	995.515	Q9EP71	Rai14	Ankycorbin	2	0.82691	1	1
2D	AHSEYEEALSQGHQAYLLEEDDYSR	Unmodified	2939.28	Q99KC8	Vwa5a	von Willebrand factor A domain-containing protein 5A	3;4	0.58135	6	10
2D	AHSIQIMK	Oxidation (M)	942.496	P62717;F6YJW4	Rpl18a;Gm17541	60S ribosomal protein L18a	2	1.8425	3	3
2D	AHSIQIMK	Unmodified	926.501	P62717;F6YJW4	Rpl18a;Gm17541	60S ribosomal protein L18a	2	1.6127	2	3
2D	AHSPALGVHSFSGAQR	Unmodified	1620.81	P53995	Anapc1	Anaphase-promoting complex subunit 1	4	1.611	1	2
2D	AHSSMVGVNLPQK	Oxidation (M)	1382.7	P09411	Pgk1	Phosphoglycerate kinase 1	2;3	0.61093	6	10
2D	AHSSMVGVNLPQK	Unmodified	1366.7	P09411	Pgk1	Phosphoglycerate kinase 1	2;3	0.60461	9	16
2D	AHSSPASLQLGAVSPGTLTASGVVSGPAAAPAAQHLR	Unmodified	3433.81	P46938	Yap1	Transcriptional coactivator YAP1	4	-	0	1
2D	AHSVNGITEEANPTIYSGK	Unmodified	1986.96	Q91W50	Csde1	Cold shock domain-containing protein E1	2	-	0	1
2D	AHTCFNR	Unmodified	904.397	P46935;Q9CUN6;A2A5Z6;Q6I6G8;Q8K4P8;Q8CFI0	Nedd4;Smurf1;Smurf2;Hecw2;Hecw1;Nedd4l	E3 ubiquitin-protein ligase NEDD4;E3 ubiquitin-protein ligase SMURF1;E3 ubiquitin-protein ligase SMURF2;E3 ubiquitin-protein ligase HECW2;E3 ubiquitin-protein ligase HECW1;E3 ubiquitin-protein ligase NEDD4-like	2	6.3977	2	3
2D	AHTDFFEAFK	Unmodified	1211.56	P61202	Cops2	COP9 signalosome complex subunit 2	3	1.1166	2	5
2D	AHTDSLNTLVALHQLYQYTQK	Unmodified	2443.25	B2RXS4	Plxnb2	Plexin-B2	4	1.1206	2	4
2D	AHTMTDDVTFWK	Unmodified	1450.66	Q68FD5	Cltc	Clathrin heavy chain 1	3	0.63461	1	1
2D	AHTSTTQLQEELEK	Unmodified	1613.79	Q6NZC7	Sec23ip	SEC23-interacting protein	2	1.3182	1	2
2D	AHTTLLGLANMETR	Unmodified	1526.79	Q8R0G9	Nup133	Nuclear pore complex protein Nup133	3	0.81372	1	1
2D	AHTYLGIEK	Unmodified	1030.54	E9Q6R7	Utrn		2	1.0976	3	2
2D	AHVAPCFDASK	Unmodified	1201.56	Q8BTM8	Flna	Filamin-A	2;3	0.6115	11	22
2D	AHVAPCFDASKVK	Unmodified	1428.72	Q8BTM8	Flna	Filamin-A	3	0.62895	4	6
2D	AHVIVMAATNRPNSIDPALR	Unmodified	2145.15	Q01853	Vcp	Transitional endoplasmic reticulum ATPase	3	1.0685	1	1
2D	AHVIVMAATNRPNSIDPALRR	Unmodified	2301.25	Q01853	Vcp	Transitional endoplasmic reticulum ATPase	3;4;5	1.16	3	5
2D	AHVLAASVEQATENFLEK	Unmodified	1956	P26231	Ctnna1	Catenin alpha-1	3	3.8297	1	3
2D	AHVLAASVEQATENFLEKGDK	Unmodified	2256.14	P26231	Ctnna1	Catenin alpha-1	3;4	2.7792	3	4
2D	AHVQELLQCSER	Unmodified	1468.71	Q8VDC1	Fyco1	FYVE and coiled-coil domain-containing protein 1	2	-	0	1
2D	AHVTGASSSSSSSTK	Unmodified	1392.65	O88572	Lrp6	Low-density lipoprotein receptor-related protein 6	2;3	-	0	2
2D	AHVWTDR	Unmodified	883.43	Q9DBV4	Mxra8	Matrix-remodeling-associated protein 8	2	-	0	1
2D	AHWEVER	Unmodified	925.441	Q9ERG2	Strn3	Striatin-3	2	-	0	1
2D	AIAAHWQAAAAHWQQQQQQR	Unmodified	2327.14	Q9R0I7	Ylpm1	YLP motif-containing protein 1	3;4	-	0	2
2D	AIAAPQAGANTK	Unmodified	1111.6	Q8BJH1	Zc2hc1a	Zinc finger C2HC domain-containing protein 1A	2	1.3938	1	2
2D	AIAELGIYPAVDPLDSTSR	Unmodified	1987.03	P56480	Atp5b	ATP synthase subunit beta, mitochondrial	2;3	0.48424	5	8
2D	AIAGIINQPYYNYQAGPDAALGR	Unmodified	2435.22	Q9Z0S1	Bpnt1	3'(2'),5'-bisphosphate nucleotidase 1	3	-	0	1
2D	AIAGTGANVIVTGGK	Unmodified	1327.75	P42932	Cct8	T-complex protein 1 subunit theta	2	1.5868	5	10
2D	AIAHYEQSADYYK	Unmodified	1557.71	Q9DB05;P28663	Napa;Napb	Alpha-soluble NSF attachment protein;Beta-soluble NSF attachment protein	2;3	1.6705	1	2
2D	AIAHYEQSADYYKGEESNSSANK	Unmodified	2561.13	Q9DB05;P28663	Napa;Napb	Alpha-soluble NSF attachment protein;Beta-soluble NSF attachment protein	3;4	1.7498	2	5
2D	AIAIPVDLDSQVNNLFLK	Unmodified	1969.09	P11881	Itpr1	Inositol 1,4,5-trisphosphate receptor type 1	2	1.5191	1	1
2D	AIANECQANFISIK	Unmodified	1577.79	Q01853	Vcp	Transitional endoplasmic reticulum ATPase	2	1.3669	5	7
2D	AIAQLFEK	Unmodified	918.517	P35831	Ptpn12	Tyrosine-protein phosphatase non-receptor type 12	2	-	0	1
2D	AIASATEGGSVPQIR	Unmodified	1455.77	Q9Z0X1	Aifm1	Apoptosis-inducing factor 1, mitochondrial	2	0.64093	1	3
2D	AIATPVQGVWDMR	Unmodified	1442.73	Q8CJG0	Ago2	Protein argonaute-2	2	-	0	1
2D	AIAVTVQEMVTK	Oxidation (M)	1304.7	P26039	Tln1	Talin-1	2	0.99871	1	1
2D	AIAVTVQEMVTK	Unmodified	1288.71	P26039	Tln1	Talin-1	2	0.90158	2	8
2D	AIAYATHR	Unmodified	901.477	P28063	Psmb8	Proteasome subunit beta type-8	2	-	0	1
2D	AICTEAGLMALR	Oxidation (M)	1320.65	P62192	Psmc1	26S protease regulatory subunit 4	2	1.2263	1	2
2D	AICTEAGLMALR	Unmodified	1304.66	P62192	Psmc1	26S protease regulatory subunit 4	2	1.615	1	0
2D	AIDFVDVTESNAR	Unmodified	1435.69	Q8BFQ8	Pddc1	Parkinson disease 7 domain-containing protein 1	2	1.1468	1	2
2D	AIDLFTDAIK	Unmodified	1105.6	Q99L47	St13	Hsc70-interacting protein	2	1.161	5	6
2D	AIDMCPNNASYYGNR	Unmodified	1744.73	Q9QYI3	Dnajc7	DnaJ homolog subfamily C member 7	2	-	0	1
2D	AIDVEQGQTR	Unmodified	1115.56	P35505	Fah	Fumarylacetoacetase	2	0.66903	1	1
2D	AIEALHGHELRPGR	Unmodified	1554.84	Q8C2Q3	Rbm14	RNA-binding protein 14	3	1.1725	1	1
2D	AIEALKEFNEDGALAVLQQFK	Unmodified	2333.23	Q7TMK9	Syncrip	Heterogeneous nuclear ribonucleoprotein Q	3	1.4558	1	2
2D	AIEDEGGNPDEIEVTSECNK	Unmodified	2204.94	D3YXK2	Safb	Scaffold attachment factor B1	2	1.6456	1	3
2D	AIEEGTLEEIEEEVR	Unmodified	1744.84	Q3TKT4	Smarca4	Transcription activator BRG1	2	-	0	1
2D	AIEFLSVFR	Unmodified	1080.6	Q9D0C4	Trmt5	tRNA (guanine(37)-N1)-methyltransferase	2	-	0	1
2D	AIEINPDSAQPYK	Unmodified	1444.72	Q99L47	St13	Hsc70-interacting protein	2	1.4706	1	5
2D	AIEINPDSAQPYKWR	Unmodified	1786.9	Q99L47	St13	Hsc70-interacting protein	3	0.78554	3	4
2D	AIELFSVGQGPAK	Unmodified	1315.71	O70310	Nmt1	Glycylpeptide N-tetradecanoyltransferase 1	2	1.2348	4	5
2D	AIELLQEFSDQHPENAAEIK	Unmodified	2281.12	F8VQC1	Srp72	Signal recognition particle subunit SRP72	3	1.4313	1	2
2D	AIELNPANAVYFCNR	Unmodified	1750.85	Q8BJU0	Sgta	Small glutamine-rich tetratricopeptide repeat-containing protein alpha	2	1.6563	1	4
2D	AIEMELR	Unmodified	860.443	O08788	Dctn1	Dynactin subunit 1	2	1.0941	1	2
2D	AIEMLGGELGSKKPVHPNDHVNK	Unmodified	2469.28	P97807	Fh	Fumarate hydratase, mitochondrial	4;5	0.61445	2	2
2D	AIEQADLLQEEDESPR	Unmodified	1841.86	P61967	Ap1s1	AP-1 complex subunit sigma-1A	2	0.87521	1	2
2D	AIESQCYVIAAAQCGR	Unmodified	1795.83	Q8VDK1	Nit1	Nitrilase homolog 1	2	0.50731	1	1
2D	AIETLSGK	Unmodified	817.455	Q5SF07	Igf2bp2	Insulin-like growth factor 2 mRNA-binding protein 2	2	-	0	1
2D	AIETTDVTR	Unmodified	1004.51	Q8BY87	Usp47	Ubiquitin carboxyl-terminal hydrolase 47	2	-	0	1
2D	AIETYQEAADLPDAPTDLVK	Unmodified	2159.06	Q8BSY0	Asph	Aspartyl/asparaginyl beta-hydroxylase	2	0.6682	1	2
2D	AIEVLQSSGLPVDGFYTQEVR	Unmodified	2307.17	Q9CQA9	Ntpcr	Cancer-related nucleoside-triphosphatase homolog	2	1.2285	1	3
2D	AIFAGYKR	Unmodified	924.518	O55142	Rpl35a	60S ribosomal protein L35a	2	1.3506	1	2
2D	AIFASGSPFDPVTLPDGR	Unmodified	1845.93	P06801	Me1	NADP-dependent malic enzyme	2	0.53198	1	3
2D	AIFLADGK	Unmodified	833.465	Q9WUM3	Coro1b	Coronin-1B	2	0.60903	2	4
2D	AIFLADGKVFTTGFSR	Unmodified	1728.92	Q9WUM3	Coro1b	Coronin-1B	3	0.56203	1	1
2D	AIFLADGNVFTTGFSR	Unmodified	1714.87	Q9WUM4	Coro1c	Coronin-1C	2	0.76145	1	7
2D	AIFQAIAAK	Unmodified	931.549	Q9DCD0	Pgd	6-phosphogluconate dehydrogenase, decarboxylating	2	0.85974	4	8
2D	AIFQTIQNR	Unmodified	1089.59	Q9EPL8	Ipo7	Importin-7	2	-	0	2
2D	AIFSHAAGDNSTLLSFK	Unmodified	1777.9	Q8BKX1	Baiap2	Brain-specific angiogenesis inhibitor 1-associated protein 2	3	-	0	1
2D	AIGALSSSQK	Unmodified	960.524	Q8R4U7	Luzp1	Leucine zipper protein 1	2	2.1832	1	3
2D	AIGAVPLIQGEYMIPCEK	Oxidation (M)	2004.01	P18242	Ctsd	Cathepsin D	2	0.41573	5	7
2D	AIGAVPLIQGEYMIPCEK	Unmodified	1988.01	P18242	Ctsd	Cathepsin D	2	0.4856	1	3
2D	AIGGIILTASHNPGGPNGDFGIK	Unmodified	2205.15	Q9D0F9	Pgm1	Phosphoglucomutase-1	3	0.36717	1	2
2D	AIGKDNFTAIPEGTNGVEER	Unmodified	2117.04	Q62188	Dpysl3	Dihydropyrimidinase-related protein 3	3	0.48195	2	3
2D	AIGNIELGIR	Unmodified	1054.61	P14873	Map1b	Microtubule-associated protein 1B;MAP1B heavy chain;MAP1 light chain LC1	2	1.5767	1	2
2D	AIGNIVTGTDEQTQK	Unmodified	1573.79	P52293	Kpna2	Importin subunit alpha-1	2	18.576	1	3
2D	AIGSASEGAQSSLQEVYHK	Unmodified	1960.95	Q9Z2U1;D3YX79	Psma5;Gm8394	Proteasome subunit alpha type-5;Proteasome subunit alpha type	2;3	0.92936	4	9
2D	AIGTDEDLAHSSIR	Unmodified	1483.73	Q9Z1J3	Nfs1	Cysteine desulfurase, mitochondrial	2	0.70411	1	2
2D	AIGVKPPR	Unmodified	836.523	Q01853	Vcp	Transitional endoplasmic reticulum ATPase	2	1.194	1	3
2D	AIGVLTSGGDAQGMNAAVR	Oxidation (M)	1802.89	P12382;Q9WUA3	Pfkl;Pfkp	ATP-dependent 6-phosphofructokinase, liver type;ATP-dependent 6-phosphofructokinase, platelet type	2	0.8583	2	3
2D	AIGVLTSGGDAQGMNAAVR	Unmodified	1786.9	P12382;Q9WUA3	Pfkl;Pfkp	ATP-dependent 6-phosphofructokinase, liver type;ATP-dependent 6-phosphofructokinase, platelet type	2;3	0.98309	5	9
2D	AIHKESGQVVAIK	Unmodified	1378.79	Q9JI10	Stk3	Serine/threonine-protein kinase 3;Serine/threonine-protein kinase 3 36kDa subunit;Serine/threonine-protein kinase 3 20kDa subunit	3	1.953	1	1
2D	AIHMALDCCGIAGPLEQFISDTCPK	Oxidation (M)	2819.28	P40240	Cd9	CD9 antigen	3	0.2118	1	2
2D	AIHMALDCCGIAGPLEQFISDTCPK	Unmodified	2803.28	P40240	Cd9	CD9 antigen	3	0.28507	1	4
2D	AIHMALDCCGIAGPLEQFISDTCPKK	Unmodified	2931.38	P40240	Cd9	CD9 antigen	4	-	0	2
2D	AIHNKVNIVPVIAK	Unmodified	1514.93	P42208	2020-09-02	Septin-2	3	0.43977	2	3
2D	AIHSWLTR	Unmodified	982.535	P99026	Psmb4	Proteasome subunit beta type-4	2	1.0512	1	2
2D	AIIAPHAGYTYCGSCAAHAYK	Unmodified	2281.04	Q91VH6	Memo1	Protein MEMO1	4	1.3321	3	4
2D	AIIDEFEQK	Unmodified	1091.55	Q8K2Z4	Ncapd2	Condensin complex subunit 1	2	-	0	1
2D	AIIEDVQR	Unmodified	942.513	Q9QWY8	Asap1	Arf-GAP with SH3 domain, ANK repeat and PH domain-containing protein 1	2	0.99307	1	2
2D	AIIEEYLHLNDMK	Unmodified	1587.8	Q6NZJ6	Eif4g1	Eukaryotic translation initiation factor 4 gamma 1	3	3.7354	1	1
2D	AIIGLYNYAHEMTHGASDR	Unmodified	2118	P28660	Nckap1	Nck-associated protein 1	3	-	0	1
2D	AIIIFVPVPQLK	Unmodified	1336.85	F6SVV1;P62082	Gm9493;Rps7	40S ribosomal protein S7	2	1.2092	2	5
2D	AIKVEQATKPSFESGR	Unmodified	1746.93	Q91VM5;Q9WV02	Rbmxl1;Rbmx	RNA binding motif protein, X-linked-like-1;RNA-binding motif protein, X chromosome;RNA-binding motif protein, X chromosome, N-terminally processed	4	0.96152	3	5
2D	AILAGAQPIEEMR	Unmodified	1397.73	Q3V1H1	Ckap2	Cytoskeleton-associated protein 2	2	-	0	1
2D	AILDDLLK	Unmodified	899.533	P41216	Acsl1	Long-chain-fatty-acid--CoA ligase 1	2	0.67663	1	2
2D	AILEFAER	Unmodified	947.508	O35239	Ptpn9	Tyrosine-protein phosphatase non-receptor type 9	2	1.1171	1	2
2D	AILFLPMSAK	Unmodified	1089.63	P15655	Fgf2	Fibroblast growth factor 2	2	0.62867	1	1
2D	AILILDNDGDRLFAK	Unmodified	1672.91	P61924	Copz1	Coatomer subunit zeta-1	3	1.4413	2	3
2D	AILKVPEDPTQCFLLFANQTER	Unmodified	2589.33	Q9DB73	Cyb5r1	NADH-cytochrome b5 reductase 1	3	-	0	1
2D	AILNGIDSINK	Unmodified	1156.65	Q9CW03	Smc3	Structural maintenance of chromosomes protein 3	2	-	0	1
2D	AILNPLCQVDYR	Unmodified	1460.74	Q9D662	Sec23b	Protein transport protein Sec23B	2	3.0694	1	1
2D	AILPCIK	Unmodified	813.478	P60843	Eif4a1	Eukaryotic initiation factor 4A-I	2	2.4599	4	6
2D	AILPCQDTPSVK	Unmodified	1327.68	P24527	Lta4h	Leukotriene A-4 hydrolase	2	-	0	4
2D	AILPFFPK	Unmodified	931.553	P09470	Ace	Angiotensin-converting enzyme;Angiotensin-converting enzyme, soluble form	2	-	0	1
2D	AILQATMR	Unmodified	902.501	P31230	Aimp1	Aminoacyl tRNA synthase complex-interacting multifunctional protein 1;Endothelial monocyte-activating polypeptide 2	2	-	0	2
2D	AILQQLGLNSTCDDSILVK	Unmodified	2087.09	P17710	Hk1	Hexokinase-1	2	0.86801	1	2
2D	AILTFALDSAEQK	Unmodified	1405.75	Q9CRA8	Exosc5	Exosome complex component RRP46	2	1.8989	1	2
2D	AILTPNHVEFSR	Unmodified	1382.73	Q9CZ42	Carkd	ATP-dependent (S)-NAD(P)H-hydrate dehydratase	3	0.53614	1	1
2D	AILTVEDLTEVER	Unmodified	1486.79	Q6EDY6	Lrrc16a	Leucine-rich repeat-containing protein 16A	2	1.7646	1	1
2D	AILVDLEPGTMDSVR	Oxidation (M)	1630.82	P99024;Q7TMM9;Q9CWF2;Q9ERD7	Tubb5;Tubb2a;Tubb2b;Tubb3	Tubulin beta-5 chain;Tubulin beta-2A chain;Tubulin beta-2B chain;Tubulin beta-3 chain	2	0.65117	3	10
2D	AILVDLEPGTMDSVR	Unmodified	1614.83	P99024;Q7TMM9;Q9CWF2;Q9ERD7	Tubb5;Tubb2a;Tubb2b;Tubb3	Tubulin beta-5 chain;Tubulin beta-2A chain;Tubulin beta-2B chain;Tubulin beta-3 chain	2;3	0.6397	7	20
2D	AIMAQLPQEQK	Unmodified	1255.66	P26231	Ctnna1	Catenin alpha-1	2	0.35912	1	1
2D	AIMNLDVEQYR	Unmodified	1350.66	Q64521	Gpd2	Glycerol-3-phosphate dehydrogenase, mitochondrial	2	-	0	1
2D	AIMTYVSSFYHAFSGAQK	Oxidation (M)	2022.95	P57780;Q7TPR4	Actn4;Actn1	Alpha-actinin-4;Alpha-actinin-1	2;3	0.77413	4	6
2D	AIMTYVSSFYHAFSGAQK	Unmodified	2006.96	P57780;Q7TPR4	Actn4;Actn1	Alpha-actinin-4;Alpha-actinin-1	2;3	0.76224	5	10
2D	AINEAYK	Unmodified	807.413	P14824	Anxa6	Annexin A6	2	0.75325	1	1
2D	AINEAYKEDYHK	Unmodified	1479.7	P14824	Anxa6	Annexin A6	2;3	0.76672	5	7
2D	AINEAYKEDYHKSLEDALSSDTSGHFR	Unmodified	3082.43	P14824	Anxa6	Annexin A6	5	0.59922	1	2
2D	AINFNFGYAK	Unmodified	1143.57	Q8BML9	Qars		2	-	0	1
2D	AINISVIENGYVR	Unmodified	1446.78	P05622	Pdgfrb	Platelet-derived growth factor receptor beta	3	-	0	1
2D	AINPINTFTK	Unmodified	1117.61	Q5FWK3	Arhgap1	Rho GTPase-activating protein 1	2	1.2356	2	7
2D	AINQGGLTSVAVR	Unmodified	1284.71	Q9QUM9	Psma6	Proteasome subunit alpha type-6	2	0.986	5	7
2D	AINQQTGAFVEISR	Unmodified	1532.79	Q3U0V1	Khsrp	Far upstream element-binding protein 2	2	2.4081	1	1
2D	AINTQEVAVK	Unmodified	1071.59	Q8VD75	Hip1	Huntingtin-interacting protein 1	2	-	0	1
2D	AINVQEEK	Unmodified	929.482	P16546	Sptan1	Spectrin alpha chain, non-erythrocytic 1	2	0.48683	1	2
2D	AIPNNQVLGK	Unmodified	1052.6	Q9JMG1	Edf1	Endothelial differentiation-related factor 1	2	-	0	3
2D	AIPSLHGPLMVLNHVVR	Unmodified	1852.05	P46061	Rangap1	Ran GTPase-activating protein 1	4	2.9661	1	1
2D	AIPTVNHSGTFSPQTPVPATVPVVDAR	Unmodified	2757.45	Q8BWW9	Pkn2	Serine/threonine-protein kinase N2	3	-	0	1
2D	AIQAELLK	Unmodified	884.533	Q9CR16	Ppid	Peptidyl-prolyl cis-trans isomerase D	2	1.302	1	1
2D	AIQDDCQVITAR	Unmodified	1388.67	Q3UVL4	Vps51	Vacuolar protein sorting-associated protein 51 homolog	2	0.90943	1	2
2D	AIQDEIR	Unmodified	843.445	Q9Z1B5	Mad2l1	Mitotic spindle assembly checkpoint protein MAD2A	2	-	0	1
2D	AIQGATSHHLGQNFSK	Unmodified	1694.85	Q8CGC7	Eprs	Bifunctional glutamate/proline--tRNA ligase;Glutamate--tRNA ligase;Proline--tRNA ligase	3	1.1679	5	9
2D	AIQIMYQNLQQDGLENVHLEQVR	Unmodified	2738.38	Q9WVJ3	Cpq	Carboxypeptidase Q	3	0.52943	1	2
2D	AIQINPAFADAHSNLASIHK	Unmodified	2117.1	Q8CGY8	Ogt	UDP-N-acetylglucosamine--peptide N-acetylglucosaminyltransferase 110 kDa subunit	4	-	0	1
2D	AIQLNPTYIR	Unmodified	1187.67	Q91Z38	Ttc1	Tetratricopeptide repeat protein 1	2	3.248	1	1
2D	AIQLSGTEQLEALK	Unmodified	1499.82	O88544	Cops4	COP9 signalosome complex subunit 4	2	0.90655	1	2
2D	AIQMVANSLK	Unmodified	1073.59	Q60823	Akt2	RAC-beta serine/threonine-protein kinase	2	0.51457	1	2
2D	AIQTLQMELQQIMK	Unmodified	1673.88	Q9Z2Z9	Gfpt2	Glutamine--fructose-6-phosphate aminotransferase [isomerizing] 2	2	1.9991	1	2
2D	AIQYGASAHDWMFR	Unmodified	1651.76	O35855	Bcat2	Branched-chain-amino-acid aminotransferase, mitochondrial	3	-	0	1
2D	AIRDGVIEASINHEK	Unmodified	1650.87	P14685	Psmd3	26S proteasome non-ATPase regulatory subunit 3	3;4	0.82606	2	2
2D	AIRGHLENNPALEK	Unmodified	1560.84	P14869;E9Q070	Rplp0;Gm8730	60S acidic ribosomal protein P0	3	-	0	1
2D	AISCVGHLVGHLGDR	Unmodified	1589.81	Q6ZQ73	Cand2	Cullin-associated NEDD8-dissociated protein 2	3	0.60949	1	1
2D	AISEAQESVTK	Unmodified	1161.59	Q8BJ05	Zc3h14	Zinc finger CCCH domain-containing protein 14	2	-	0	1
2D	AISEELDHALNDMTSI	Unmodified	1757.81	P58771	Tpm1	Tropomyosin alpha-1 chain	2	-	0	1
2D	AISFVGSNQAGEYIFER	Unmodified	1886.92	Q9EQ20	Aldh6a1	Methylmalonate-semialdehyde dehydrogenase [acylating], mitochondrial	2	0.30429	1	2
2D	AISGLEQDQPTRR	Unmodified	1469.76	Q62384	Zpr1	Zinc finger protein ZPR1	3	1.5313	1	1
2D	AISHEHSPSDLEAHFVPLVK	Unmodified	2212.13	Q76MZ3	Ppp2r1a	Serine/threonine-protein phosphatase 2A 65 kDa regulatory subunit A alpha isoform	3;4	0.40189	1	3
2D	AISHEHSPSDLEAHFVPLVKR	Unmodified	2368.23	Q76MZ3	Ppp2r1a	Serine/threonine-protein phosphatase 2A 65 kDa regulatory subunit A alpha isoform	4	1.2946	1	2
2D	AISKDHLYGTLDPNTR	Unmodified	1799.92	Q9JHU4	Dync1h1	Cytoplasmic dynein 1 heavy chain 1	3	-	0	2
2D	AISSDMFFGR	Unmodified	1129.52	Q99K28	Arfgap2	ADP-ribosylation factor GTPase-activating protein 2	2	-	0	1
2D	AISSSAISR	Unmodified	890.482	Q6NVF9	Cpsf6	Cleavage and polyadenylation specificity factor subunit 6	2	1.6299	1	1
2D	AISTLNGLR	Unmodified	943.545	P70372	Elavl1	ELAV-like protein 1	2	2.4546	2	5
2D	AITAAEAPGAGSGSGGSESVPTGIGPVSTLHSLHGK	Unmodified	3256.63	Q99ME2	Wdr6	WD repeat-containing protein 6	4	-	0	1
2D	AITDGQAGFGNDTLSK	Unmodified	1593.76	Q8BYK6	Ythdf3	YTH domain-containing family protein 3	2	-	0	2
2D	AITEVTTELQQSLTR	Unmodified	1688.89	Q91VS8	Farp2	FERM, RhoGEF and pleckstrin domain-containing protein 2	2	-	0	1
2D	AITGASLADIMAK	Unmodified	1260.67	Q8BP67	Rpl24	60S ribosomal protein L24	2	1.6556	3	6
2D	AITGASLADIMAK	Oxidation (M)	1276.67	Q8BP67	Rpl24	60S ribosomal protein L24	2	1.5388	1	1
2D	AITGIQAFTVGK	Unmodified	1204.68	Q60759	Gcdh	Glutaryl-CoA dehydrogenase, mitochondrial	2	0.72668	2	2
2D	AITHLNNNFMFGQK	Unmodified	1633.8	Q8R081	Hnrnpl	Heterogeneous nuclear ribonucleoprotein L	3	1.1291	2	6
2D	AITIAGIPQSIIECVK	Unmodified	1711.95	Q61990	Pcbp2	Poly(rC)-binding protein 2	2	1.5948	3	9
2D	AITIAGVPQSVTECVK	Unmodified	1671.89	P60335	Pcbp1	Poly(rC)-binding protein 1	2	1.8103	5	9
2D	AITKDENEWK	Unmodified	1232.6	Q4VAA2	Cdv3	Protein CDV3	2	1.4199	1	1
2D	AITSAYYR	Unmodified	943.476	P46638;P62492;Q9WTL2	Rab11b;Rab11a;Rab25	Ras-related protein Rab-11B;Ras-related protein Rab-11A;Ras-related protein Rab-25	2	1.4183	3	4
2D	AITSGGITYQDQPWHAECFVCVTCSK	Unmodified	3014.34	P97447	Fhl1	Four and a half LIM domains protein 1	3	0.75735	4	8
2D	AITSGGITYQDQPWHAECFVCVTCSKK	Unmodified	3142.43	P97447	Fhl1	Four and a half LIM domains protein 1	4	0.61597	2	2
2D	AITTSLTTK	Unmodified	934.534	Q6P5E4	Uggt1	UDP-glucose:glycoprotein glucosyltransferase 1	2	1.2397	2	2
2D	AITVASQTNCPLYVTK	Unmodified	1764.91	Q62188	Dpysl3	Dihydropyrimidinase-related protein 3	2	0.57281	5	10
2D	AITVFSPDGHLFQVEYAQEAVK	Unmodified	2448.23	Q9Z2U0;Q9CWH6	Psma7;Psma8	Proteasome subunit alpha type-7;Proteasome subunit alpha type-7-like	3	0.75865	2	2
2D	AITVFSPDGHLFQVEYAQEAVKK	Unmodified	2576.33	Q9Z2U0;Q9CWH6	Psma7;Psma8	Proteasome subunit alpha type-7;Proteasome subunit alpha type-7-like	3;4	0.77852	6	11
2D	AITVHPEK	Unmodified	893.497	Q91ZX7	Lrp1	Prolow-density lipoprotein receptor-related protein 1;Low-density lipoprotein receptor-related protein 1 85 kDa subunit;Low-density lipoprotein receptor-related protein 1 515 kDa subunit;Low-density lipoprotein receptor-related protein 1 intracellular domain	2	5.3113	1	1
2D	AIVAGDQNVEYK	Unmodified	1305.66	P97447	Fhl1	Four and a half LIM domains protein 1	2	0.84399	1	1
2D	AIVAGDQNVEYKGTVWHK	Unmodified	2014.03	P97447	Fhl1	Four and a half LIM domains protein 1	4	1.3479	2	6
2D	AIVAIENPADVSVISSR	Unmodified	1739.94	P14206	Rpsa	40S ribosomal protein SA	2;3	1.2292	4	9
2D	AIVDALPPPCESACSLPTDVDKWFHQQK	Unmodified	3208.53	Q9D819	Ppa1	Inorganic pyrophosphatase	4	0.66655	1	1
2D	AIVDALPPPCESACSLPTDVDKWFHQQKN	Unmodified	3322.58	Q9D819	Ppa1	Inorganic pyrophosphatase	4	0.73354	1	1
2D	AIVDCGFEHPSEVQHECIPQAILGMDVLCQAK	Unmodified	3650.7	Q9Z1N5	Ddx39b	Spliceosome RNA helicase Ddx39b	4	1.039	2	2
2D	AIVDTVDNLLR	Unmodified	1227.68	Q8JZZ7	Lphn2	Latrophilin-2	2	1.8049	2	4
2D	AIVPLEAR	Unmodified	867.518	Q8CGF7	Tcerg1	Transcription elongation regulator 1	2	-	0	1
2D	AIVPRPEGGAQLDK	Unmodified	1449.79	Q6Y5D8	Arhgap10	Rho GTPase-activating protein 10	3	0.82364	1	1
2D	AIVQLVNK	Unmodified	883.549	Q61205	Pafah1b3	Platelet-activating factor acetylhydrolase IB subunit gamma	2	0.57367	3	3
2D	AIVVTDGER	Unmodified	958.508	P06801	Me1	NADP-dependent malic enzyme	2	0.79716	1	1
2D	AIWAALQTQASSSAK	Unmodified	1531.8	Q6P5E4	Uggt1	UDP-glucose:glycoprotein glucosyltransferase 1	2	1.0852	2	5
2D	AIWHAFTALDLDR	Unmodified	1527.78	Q6A028	Swap70	Switch-associated protein 70	2;3	0.58916	2	5
2D	AIWNVINWENVTER	Unmodified	1742.87	P09671	Sod2	Superoxide dismutase [Mn], mitochondrial	2	0.51232	2	3
2D	AIYDIERPDLITYEPFYTSGYEDK	Unmodified	2897.36	Q8K4G5	Ablim1	Actin-binding LIM protein 1	3	0.40709	1	1
2D	AIYEVLFR	Unmodified	1009.56	Q9QXS1	Plec	Plectin	2	1.8219	1	2
2D	AIYFDGDFGQIVR	Unmodified	1499.74	Q8K0D5	Gfm1	Elongation factor G, mitochondrial	2	-	0	1
2D	AIYNSGQDHVQNEENYAQVLDK	Unmodified	2534.17	Q9QWY8	Asap1	Arf-GAP with SH3 domain, ANK repeat and PH domain-containing protein 1	3	0.79394	2	3
2D	AIYQATYR	Unmodified	984.503	O55234	Psmb5	Proteasome subunit beta type-5	2	1.047	2	2
2D	AKADAECYTALK	Unmodified	1339.64	Q8BFZ9	Erlin2	Erlin-2	2	0.51115	1	1
2D	AKDDSELEGQVISCLK	Unmodified	1790.87	Q61543	Glg1	Golgi apparatus protein 1	2;3	2.6677	2	4
2D	AKDEQSAVSMLK	Unmodified	1305.66	Q62261	Sptbn1	Spectrin beta chain, non-erythrocytic 1	2	-	0	1
2D	AKDEQSAVSMLKK	Unmodified	1433.75	Q62261	Sptbn1	Spectrin beta chain, non-erythrocytic 1	3	1.2251	4	4
2D	AKDINQEVYNFLATAGAK	Unmodified	1952	Q99KI0	Aco2	Aconitate hydratase, mitochondrial	3	0.62907	2	3
2D	AKDIVPGDIVEIAVGDKVPADIR	Unmodified	2389.32	O55143	Atp2a2	Sarcoplasmic/endoplasmic reticulum calcium ATPase 2	4	1.4191	1	1
2D	AKEAAALGSHGSCSSEVEK	Unmodified	1916.89	Q9CR51	Atp6v1g1	V-type proton ATPase subunit G 1	3	0.58503	1	2
2D	AKEAAEQDVEK	Unmodified	1216.59	P47963;A0A140T8K8	Rpl13	60S ribosomal protein L13	2	1.1933	1	1
2D	AKEALELTDTGLLSGSEER	Unmodified	2018.02	Q9JHU4	Dync1h1	Cytoplasmic dynein 1 heavy chain 1	2;3	0.76092	2	5
2D	AKEDFLKK	Unmodified	977.555	P05132	Prkaca	cAMP-dependent protein kinase catalytic subunit alpha	2	0.96554	1	1
2D	AKEEEAPLLFFVAGEDDMTDSLR	Unmodified	2582.22	P97346	Nxn	Nucleoredoxin	3	-	0	1
2D	AKEFGASECISPQDFSK	Unmodified	1899.87	P28474	Adh5	Alcohol dehydrogenase class-3	3	0.48644	1	1
2D	AKEFTNVYIK	Unmodified	1211.65	D3Z5M2;Q6PHQ9;P29341;Q9D4E6	Gm10110;Pabpc4;Pabpc1;Pabpc6	Polyadenylate-binding protein;Polyadenylate-binding protein 1	2;3	1.6949	6	7
2D	AKEILQEEEDLAEIVQLVGK	Unmodified	2253.21	P50516	Atp6v1a	V-type proton ATPase catalytic subunit A	3	-	0	1
2D	AKELDPTNMTYITNQAAVHFEK	Unmodified	2520.23	Q60864	Stip1	Stress-induced-phosphoprotein 1	4	1.1102	2	2
2D	AKEPSEKPPEKPSKPER	Unmodified	1933.03	Q9QYR6	Map1a	Microtubule-associated protein 1A;MAP1A heavy chain;MAP1 light chain LC2	4	-	0	1
2D	AKEPVCGHNGETYSSVCAAYSDR	Unmodified	2557.1	Q9Z0J1	Reck	Reversion-inducing cysteine-rich protein with Kazal motifs	4	0.75749	1	2
2D	AKEQEVTALVQK	Unmodified	1342.75	Q9EP71	Rai14	Ankycorbin	2;3	0.86162	3	3
2D	AKESWEMSSAEK	Unmodified	1381.62	P30416	Fkbp4	Peptidyl-prolyl cis-trans isomerase FKBP4;Peptidyl-prolyl cis-trans isomerase FKBP4, N-terminally processed	2;3	1.952	1	3
2D	AKEVENEQTPVSEPEEEK	Unmodified	2070.96	O70318	Epb41l2	Band 4.1-like protein 2	2;3	0.51056	1	3
2D	AKEVLEEISCYPENNDAK	Unmodified	2107.97	O70589	Cask	Peripheral plasma membrane protein CASK	3	0.37808	1	1
2D	AKEVPLENQLQSMEVTEA	Unmodified	2014.99	P26638	Sars	Serine--tRNA ligase, cytoplasmic	2	1.2952	1	2
2D	AKFEELNMDLFR	Oxidation (M)	1527.74	P20029	Hspa5	78 kDa glucose-regulated protein	2	1.165	2	2
2D	AKFEELNMDLFR	Unmodified	1511.74	P20029	Hspa5	78 kDa glucose-regulated protein	2;3	1.4252	7	15
2D	AKFENLCK	Unmodified	1008.51	P11499	Hsp90ab1	Heat shock protein HSP 90-beta	2	2.0631	6	8
2D	AKFFPEDVSEELIQEITQR	Unmodified	2278.15	P26043	Rdx	Radixin	3	-	0	1
2D	AKFYPEDVSEELIQDITQR	Unmodified	2280.13	P26041	Msn	Moesin	3	0.73974	3	9
2D	AKGILFVGSGVSGGEEGAR	Unmodified	1789.93	Q9DCD0	Pgd	6-phosphogluconate dehydrogenase, decarboxylating	3	1.1419	2	2
2D	AKGLDLGGK	Unmodified	857.497	E9Q616	Ahnak		2	1.1555	1	0
2D	AKGLEVDVKGPK	Unmodified	1239.72	E9Q616	Ahnak		3	0.95687	5	5
2D	AKGSETPGATPGSK	Unmodified	1286.65	Q99NB9	Sf3b1	Splicing factor 3B subunit 1	2;3	-	0	2
2D	AKHAEELAAQKR	Unmodified	1350.74	Q9QWV9	Ccnt1	Cyclin-T1	3	7.1104	1	1
2D	AKHPMDTEITK	Unmodified	1269.64	P17427	Ap2a2	AP-2 complex subunit alpha-2	3	0.61088	4	6
2D	AKHTQESCETWGVNGETGTLVDMK	Unmodified	2677.21	P80318	Cct3	T-complex protein 1 subunit gamma	3;4	1.7593	1	2
2D	AKIDDPTDSKPEDWDKPEHIPDPDAK	Unmodified	2958.39	P14211	Calr	Calreticulin	3;4;5	0.073614	5	15
2D	AKIIAEGANGPTTPEADK	Unmodified	1781.92	P26443	Glud1	Glutamate dehydrogenase 1, mitochondrial	2;3	-	0	2
2D	AKKDDTDDEIAK	Unmodified	1347.65	P35564	Canx	Calnexin	2	0.79746	1	0
2D	AKKGEDALFTTR	Unmodified	1335.71	Q8BU14	Sec62	Translocation protein SEC62	3	4.6827	1	1
2D	AKLDENSAFLQFNWK	Unmodified	1809.9	P16546	Sptan1	Spectrin alpha chain, non-erythrocytic 1	2;3	-	0	3
2D	AKLDNLDEEWATEHASQVSR	Unmodified	2298.09	Q4PJX1	Odr4	Protein odr-4 homolog	3	-	0	1
2D	AKLDNNTELSFFAK	Unmodified	1596.81	O88844	Idh1	Isocitrate dehydrogenase [NADP] cytoplasmic	3	0.41675	3	6
2D	AKLDSSETTMVK	Unmodified	1308.66	Q9R1T2	Sae1	SUMO-activating enzyme subunit 1;SUMO-activating enzyme subunit 1, N-terminally processed	2	-	0	1
2D	AKLDVHFAGAAK	Unmodified	1226.68	Q8VHX6	Flnc	Filamin-C	3	-	0	4
2D	AKLEEHFKNQELR	Unmodified	1640.86	Q8BKC5	Ipo5	Importin-5	3;4	2.0484	5	5
2D	AKLEETITQAR	Unmodified	1258.69	O08532	Cacna2d1	Voltage-dependent calcium channel subunit alpha-2/delta-1;Voltage-dependent calcium channel subunit alpha-2-1;Voltage-dependent calcium channel subunit delta-1	2	0.71686	1	1
2D	AKLEQALSPEVLELR	Unmodified	1694.96	Q9D8S9	Bola1	BolA-like protein 1	3	1.3825	1	2
2D	AKLEQLFQDEVAK	Unmodified	1517.81	Q9QXS1	Plec	Plectin	2;3	0.97312	3	7
2D	AKLGDSHDLQR	Unmodified	1238.64	P16546	Sptan1	Spectrin alpha chain, non-erythrocytic 1	2;3	-	0	3
2D	AKLHIDQIDSTLK	Unmodified	1480.82	P29533	Vcam1	Vascular cell adhesion protein 1	3	-	0	1
2D	AKLNWLSVDFNNWK	Unmodified	1733.89	Q9R0Q7	Ptges3	Prostaglandin E synthase 3	3	1.4371	1	1
2D	AKLQELEGAVK	Unmodified	1184.68	Q61879	Myh10	Myosin-10	2	0.35769	2	2
2D	AKLQEMESAVK	Oxidation (M)	1248.64	Q8VDD5	Myh9	Myosin-9	2	0.55186	1	1
2D	AKLQEMESAVK	Unmodified	1232.64	Q8VDD5	Myh9	Myosin-9	2;3	0.58073	9	16
2D	AKLSELNQK	Unmodified	1029.58	P16546	Sptan1	Spectrin alpha chain, non-erythrocytic 1	2	0.49431	1	2
2D	AKLSESHR	Unmodified	926.493	P16546	Sptan1	Spectrin alpha chain, non-erythrocytic 1	2	0.49991	1	1
2D	AKLVILANNCPALR	Unmodified	1551.89	P62889	Rpl30	60S ribosomal protein L30	3	-	0	1
2D	AKNEILDEVISLSQVTPK	Unmodified	1983.09	P58281	Opa1	Dynamin-like 120 kDa protein, mitochondrial;Dynamin-like 120 kDa protein, form S1	3	0.67528	1	2
2D	AKNGHLAVVAPR	Unmodified	1231.71	Q9WTI7	Myo1c	Unconventional myosin-Ic	3	0.58427	4	7
2D	AKNNTVTPGGKPNK	Unmodified	1424.77	O55142	Rpl35a	60S ribosomal protein L35a	3	0.98251	1	1
2D	AKNTVIATGGYGR	Unmodified	1306.7	Q8K2B3	Sdha	Succinate dehydrogenase [ubiquinone] flavoprotein subunit, mitochondrial	3	-	0	1
2D	AKPAAQSEEETATSPAASPTPQSAER	Unmodified	2611.24	Q8JZQ9	Eif3b	Eukaryotic translation initiation factor 3 subunit B	3	-	0	1
2D	AKPAETPAPAHK	Unmodified	1216.66	Q9D2G2	Dlst	Dihydrolipoyllysine-residue succinyltransferase component of 2-oxoglutarate dehydrogenase complex, mitochondrial	3	0.45008	1	1
2D	AKPEKAPDVELK	Unmodified	1323.74	Q60710	Samhd1	Deoxynucleoside triphosphate triphosphohydrolase SAMHD1	3	-	0	1
2D	AKPEYHK	Unmodified	871.455	Q8VDJ3	Hdlbp	Vigilin	2	0.38364	1	2
2D	AKPLATTQPAK	Unmodified	1124.66	P27546	Map4	Microtubule-associated protein 4	2	0.67153	2	2
2D	AKPLATTQPAKTSTSK	Unmodified	1628.91	P27546	Map4	Microtubule-associated protein 4	3	0.7063	1	1
2D	AKPPPGGEQEPPPPAPQDVEMK	Unmodified	2295.12	P14685	Psmd3	26S proteasome non-ATPase regulatory subunit 3	3	-	0	2
2D	AKPSPEHAPTISAPDASGPQKR	Unmodified	2241.15	Q8VCI5	Pex19	Peroxisomal biogenesis factor 19	4	1.0387	1	1
2D	AKPVVSFIAGITAPPGR	Unmodified	1679.97	Q9WUM5	Suclg1	Succinyl-CoA ligase [ADP/GDP-forming] subunit alpha, mitochondrial	3	-	0	1
2D	AKQFLPFLQR	Unmodified	1246.72	Q78PY7	Snd1	Staphylococcal nuclease domain-containing protein 1	3	1.383	1	1
2D	AKQIVWNGPVGVFEWEAFAR	Unmodified	2303.19	P09411	Pgk1	Phosphoglycerate kinase 1	3	0.53375	1	1
2D	AKQTLENER	Unmodified	1087.56	Q8VDD5	Myh9	Myosin-9	2	0.64358	2	2
2D	AKQTLENERGELANEVK	Unmodified	1928	Q8VDD5	Myh9	Myosin-9	3;4	0.62038	2	4
2D	AKVAPEEVSEVIFGHVLTAGCGQNPTR	Unmodified	2865.44	Q8CAY6;Q80X81	Acat2;Acat3	Acetyl-CoA acetyltransferase, cytosolic	4	0.508	2	3
2D	AKVDEFPLCGHMVSDEYEQLSSEALEAAR	Unmodified	3280.5	Q6ZWV3;P86048	Rpl10;Rpl10l	60S ribosomal protein L10;60S ribosomal protein L10-like	4	2.0731	2	4
2D	AKVGAAEEELHK	Unmodified	1280.67	Q99PL5	Rrbp1	Ribosome-binding protein 1	3	-	0	1
2D	AKVTEAVECLLSLK	Unmodified	1559.86	Q8CGC7	Eprs	Bifunctional glutamate/proline--tRNA ligase;Glutamate--tRNA ligase;Proline--tRNA ligase	2	1.5933	1	1
2D	AKVTGDEWGDNYYLVGPYTEQGVR	Unmodified	2716.28	Q9Z1E4	Gys1	Glycogen [starch] synthase, muscle	3	0.54207	1	1
2D	AKVYEGSILEADCDILIPAASEK	Unmodified	2491.25	P26443	Glud1	Glutamate dehydrogenase 1, mitochondrial	3	0.60853	1	1
2D	AKVYGQGLSEGR	Unmodified	1263.66	Q80X90	Flnb	Filamin-B	2;3	0.88008	6	9
2D	AKWDSWNK	Unmodified	1033.5	P31786	Dbi	Acyl-CoA-binding protein	2	0.45593	1	3
2D	AKWDSWNKLK	Unmodified	1274.68	P31786	Dbi	Acyl-CoA-binding protein	3	0.48189	1	1
2D	AKYHGNVTLLR	Unmodified	1270.71	P19096	Fasn	Fatty acid synthase;[Acyl-carrier-protein] S-acetyltransferase;[Acyl-carrier-protein] S-malonyltransferase;3-oxoacyl-[acyl-carrier-protein] synthase;3-oxoacyl-[acyl-carrier-protein] reductase;3-hydroxyacyl-[acyl-carrier-protein] dehydratase;Enoyl-[acyl-carrier-protein] reductase;Oleoyl-[acyl-carrier-protein] hydrolase	3	2.7251	3	3
2D	AKYVYDSAFHPDTGEK	Unmodified	1826.85	Q91V61	Sfxn3	Sideroflexin-3	3	0.67208	1	1
2D	ALAAAGYDVEK	Unmodified	1106.56	P43274;Q07133;P15864;P43277	Hist1h1e;Hist1h1t;Hist1h1c;Hist1h1d	Histone H1.4;Histone H1t;Histone H1.2;Histone H1.3	2	0.60135	1	3
2D	ALAAAGYDVEKNNSR	Unmodified	1577.78	P43274;Q07133;P15864;P43277	Hist1h1e;Hist1h1t;Hist1h1c;Hist1h1d	Histone H1.4;Histone H1t;Histone H1.2;Histone H1.3	2;3	0.49582	7	11
2D	ALAAEEIR	Unmodified	871.476	Q91XU0	Wrnip1	ATPase WRNIP1	2	-	0	1
2D	ALAAFLKK	Unmodified	860.548	Q9CZX8	Rps19	40S ribosomal protein S19	2	1.6161	2	4
2D	ALAAGGVGSIVR	Unmodified	1069.62	Q9CPW4	Arpc5	Actin-related protein 2/3 complex subunit 5	2	1.076	5	9
2D	ALAAGGYDVEKNNSR	Unmodified	1563.76	P43276	Hist1h1b	Histone H1.5	3	0.42581	1	2
2D	ALAAQNIVEDMEQR	Unmodified	1586.77	Q91YN5	Uap1	UDP-N-acetylhexosamine pyrophosphorylase;UDP-N-acetylgalactosamine pyrophosphorylase;UDP-N-acetylglucosamine pyrophosphorylase	2	4.1947	1	2
2D	ALACHHDVDVK	Unmodified	1263.6	Q9D0L7	Armc10	Armadillo repeat-containing protein 10	3	-	0	1
2D	ALACSSLQER	Unmodified	1133.55	Q9DBR4	Apbb2	Amyloid beta A4 precursor protein-binding family B member 2	2	-	0	1
2D	ALADESGLDTYSLSGGGGVPVLVR	Unmodified	2332.19	O88325	Naglu		2	-	0	1
2D	ALADHSMAQTPR	Unmodified	1296.62	Q9DBG7	Srpr	Signal recognition particle receptor subunit alpha	3	2.7271	1	2
2D	ALADLVHSHIQSNK	Unmodified	1531.81	P22315	Fech	Ferrochelatase, mitochondrial	3	0.71593	2	2
2D	ALADYIR	Unmodified	820.444	Q9D1Q6	Erp44	Endoplasmic reticulum resident protein 44	2	1.1314	3	5
2D	ALAEDWALDLVR	Unmodified	1370.72	A2BDX3	Mocs3	Adenylyltransferase and sulfurtransferase MOCS3;Molybdopterin-synthase adenylyltransferase;Molybdopterin-synthase sulfurtransferase	2	1.8592	1	1
2D	ALAEEWSCPFMETSAK	Unmodified	1855.81	P61226	Rap2b	Ras-related protein Rap-2b	2	0.55532	1	2
2D	ALAEGVLLR	Unmodified	940.571	P51855	Gss	Glutathione synthetase	2	0.92453	1	3
2D	ALAEKQPELQISER	Unmodified	1610.86	Q60710	Samhd1	Deoxynucleoside triphosphate triphosphohydrolase SAMHD1	2;3	0.46366	2	3
2D	ALAENSGVK	Unmodified	887.471	P42932	Cct8	T-complex protein 1 subunit theta	2	1.3049	1	1
2D	ALAEQLVLEANGR	Unmodified	1382.75	Q9EQC1	Hsd3b7	3 beta-hydroxysteroid dehydrogenase type 7	2	1.0481	1	1
2D	ALAESWNAAFLESSAK	Unmodified	1693.83	Q921J2	Rheb	GTP-binding protein Rheb	2	3.0679	1	2
2D	ALAFHPIEPVLITASEDHTLK	Unmodified	2301.24	O55106	Strn	Striatin	4	0.85672	1	1
2D	ALAFHPVEPVLVTASEDHTLK	Unmodified	2273.21	Q9ERG2	Strn3	Striatin-3	4	1.2076	2	2
2D	ALAGCDFLTISPK	Unmodified	1391.71	Q93092	Taldo1	Transaldolase	2	1.4789	2	2
2D	ALALDLGSPAALR	Unmodified	1266.73	Q3UPH7	Arhgef40	Rho guanine nucleotide exchange factor 40	2	0.97403	1	0
2D	ALALGALQNIR	Unmodified	1138.68	Q60847	Col12a1	Collagen alpha-1(XII) chain	2	1.6979	2	4
2D	ALALGHLSSAFAASQEAVTSSER	Unmodified	2302.16	Q6PD26	Pigs	GPI transamidase component PIG-S	3	1.041	1	2
2D	ALALLEDEEQAVR	Unmodified	1455.76	Q3TZZ7	Esyt2	Extended synaptotagmin-2	2	1.4293	1	1
2D	ALALVPGTPTR	Unmodified	1094.64	Q9QYR6	Map1a	Microtubule-associated protein 1A;MAP1A heavy chain;MAP1 light chain LC2	2	0.95884	1	1
2D	ALAMGYKPK	Unmodified	977.537	Q99JY0	Hadhb	Trifunctional enzyme subunit beta, mitochondrial;3-ketoacyl-CoA thiolase	2	-	0	2
2D	ALANMHESLEWLAGR	Unmodified	1696.84	O35382	Exoc4	Exocyst complex component 4	3	-	0	1
2D	ALANQFLAPGRVPTTAK	Unmodified	1753.98	Q9CQ56	Use1	Vesicle transport protein USE1	3	-	0	1
2D	ALANSLACQGK	Unmodified	1131.57	P05064;A6ZI46	Aldoa;Aldoart1	Fructose-bisphosphate aldolase A;Fructose-bisphosphate aldolase	2	1.0746	6	11
2D	ALANSLACQGKYTPSGQSGAAASESLFISNHAY	Unmodified	3370.59	P05064	Aldoa	Fructose-bisphosphate aldolase A	3	1.3355	1	3
2D	ALANVATVLAR	Unmodified	1097.66	P57716	Ncstn	Nicastrin	2	2.2488	1	3
2D	ALANVNIGSLICNVGAGGPAPAAGAAPAGGAAPSTAAAPAEEK	Unmodified	3781.91	P47955	Rplp1	60S acidic ribosomal protein P1	3;4	-	0	5
2D	ALANVNIGSLICNVGAGGPAPAAGAAPAGGAAPSTAAAPAEEKK	Unmodified	3910	P47955	Rplp1	60S acidic ribosomal protein P1	3;4	0.7983	2	7
2D	ALAPEYAK	Unmodified	861.46	P09103	P4hb	Protein disulfide-isomerase	2	1.1026	5	12
2D	ALAPQLAR	Unmodified	838.502	Q64105	Spr	Sepiapterin reductase	2	0.73921	2	2
2D	ALAPTWEQLALGLEHSETVK	Unmodified	2192.15	Q91W90	Txndc5	Thioredoxin domain-containing protein 5	2;3	1.0945	5	11
2D	ALAQEWGCPFMETSAK	Unmodified	1824.82	Q8BU31	Rap2c	Ras-related protein Rap-2c	2	0.91024	1	2
2D	ALASEWKPEIR	Unmodified	1298.7	P13595	Ncam1	Neural cell adhesion molecule 1	3	2.084	2	3
2D	ALASIDSK	Unmodified	803.439	Q64727	Vcl	Vinculin	2	0.50324	2	2
2D	ALASIDSKLNQAK	Unmodified	1357.76	Q64727	Vcl	Vinculin	3	0.47184	1	1
2D	ALASLMTYK	Unmodified	996.531	P26443	Glud1	Glutamate dehydrogenase 1, mitochondrial	2	0.82181	4	7
2D	ALASLMTYK	Oxidation (M)	1012.53	P26443	Glud1	Glutamate dehydrogenase 1, mitochondrial	2	0.79478	1	2
2D	ALASQLQDSLK	Unmodified	1172.64	Q64727	Vcl	Vinculin	2	0.50304	6	8
2D	ALASQLQDSLKDLK	Unmodified	1528.85	Q64727	Vcl	Vinculin	2;3	0.49779	6	11
2D	ALASSGSGAGLLR	Acetyl (Protein N-term)	1200.65	Q3SXD3	Hddc2	HD domain-containing protein 2	2	-	0	1
2D	ALASVLLQDHIR	Unmodified	1334.77	Q91YH5	Atl3	Atlastin-3	3	0.76584	1	2
2D	ALAVASKK	Unmodified	786.496	Q61879	Myh10	Myosin-10	2	-	0	4
2D	ALAVGGLGSIIR	Unmodified	1125.69	Q9D898	Arpc5l	Actin-related protein 2/3 complex subunit 5-like protein	2	0.97455	2	4
2D	ALAVSDLNR	Unmodified	957.524	Q05920	Pc	Pyruvate carboxylase, mitochondrial	2	0.7681	1	2
2D	ALCADLSPR	Unmodified	1001.5	Q6P1B1	Xpnpep1	Xaa-Pro aminopeptidase 1	2	-	0	2
2D	ALCAEADR	Unmodified	904.407	P16546	Sptan1	Spectrin alpha chain, non-erythrocytic 1	2	0.5491	1	1
2D	ALCAEADRLQQSHPLSASQIQVK	Unmodified	2549.3	P16546	Sptan1	Spectrin alpha chain, non-erythrocytic 1	3;4	0.50035	2	8
2D	ALCASDVSK	Unmodified	949.454	Q9EP52	Twsg1	Twisted gastrulation protein homolog 1	2	-	0	1
2D	ALCAVYEHWVPK	Unmodified	1471.73	O70475	Ugdh	UDP-glucose 6-dehydrogenase	2;3	1.4784	5	6
2D	ALCDVGTAISCSR	Unmodified	1408.64	Q9CRC0	Vkorc1	Vitamin K epoxide reductase complex subunit 1	2	1.0758	1	4
2D	ALCGFTEAAAQAAYLVGVSDPNSQAGQQGLVEPTQFAR	Unmodified	3921.9	P26039	Tln1	Talin-1	3;4	0.86746	2	5
2D	ALCHLVLK	Unmodified	952.553	Q9CYG7	Tomm34	Mitochondrial import receptor subunit TOM34	2	2.6978	1	3
2D	ALCQITDSTMLQAVER	Unmodified	1834.89	Q9QZE5	Copg1	Coatomer subunit gamma-1	2	1.2688	1	1
2D	ALDDFVLGSAR	Unmodified	1162.6	Q9JIG8	Praf2	PRA1 family protein 2	2	1.2751	1	2
2D	ALDDGVGNQLGALVHQR	Unmodified	1761.91	Q3TIX6	Fubp3		3	3.2015	1	1
2D	ALDDISESIK	Unmodified	1089.56	Q9D8S4	Rexo2	Oligoribonuclease, mitochondrial	2	1.8751	2	3
2D	ALDDKNCWEK	Unmodified	1277.57	Q8CIE6	Copa	Coatomer subunit alpha;Xenin;Proxenin	2;3	1.3565	2	3
2D	ALDEGDIALLK	Unmodified	1156.63	P46471	Psmc2	26S protease regulatory subunit 7	2	1.378	1	2
2D	ALDETLENQKHTLHK	Unmodified	1775.92	E9Q6R7	Utrn		3;4	0.82672	2	2
2D	ALDEVTSSQPPPPPPPPPPTQEAQETTPSLDEELSK	Unmodified	3805.84	Q9QXS6	Dbn1	Drebrin	3	0.45327	1	3
2D	ALDEYYDKHFTEFVPLR	Unmodified	2142.04	P50516	Atp6v1a	V-type proton ATPase catalytic subunit A	3;4	1.0345	2	6
2D	ALDFIASK	Unmodified	863.475	P57780;Q7TPR4;O88990	Actn4;Actn1;Actn3	Alpha-actinin-4;Alpha-actinin-1;Alpha-actinin-3	2	0.69456	6	11
2D	ALDGDFSEDNR	Unmodified	1237.52	Q71LX4	Tln2	Talin-2	2	0.40909	1	2
2D	ALDGDFTEENR	Unmodified	1265.55	P26039	Tln1	Talin-1	2	1.138	1	2
2D	ALDGLWNR	Unmodified	943.488	Q8CFX1	H6pd	GDH/6PGL endoplasmic bifunctional protein;Glucose 1-dehydrogenase;6-phosphogluconolactonase	2	0.73347	1	1
2D	ALDGPEQMELEEGK	Acetyl (Protein N-term)	1586.71	P62196	Psmc5	26S protease regulatory subunit 8	2	1.0224	1	2
2D	ALDIAENEMPGLMR	Unmodified	1558.75	P50247	Ahcy	Adenosylhomocysteinase	2	0.43976	1	2
2D	ALDIAENEMPGLMR	Oxidation (M)	1574.74	P50247	Ahcy	Adenosylhomocysteinase	2	-	0	1
2D	ALDIDLDKPLADSEK	Unmodified	1641.85	O54774	Ap3d1	AP-3 complex subunit delta-1	3	0.89049	1	1
2D	ALDIDLDKPLADSEKLPVQK	Unmodified	2207.2	O54774	Ap3d1	AP-3 complex subunit delta-1	3	-	0	1
2D	ALDIPLVK	Unmodified	867.543	Q99PV0	Prpf8	Pre-mRNA-processing-splicing factor 8	2	-	0	1
2D	ALDIVESEK	Unmodified	1002.52	Q924C1	Xpo5	Exportin-5	2	3.7508	1	1
2D	ALDKLDGTEINGR	Unmodified	1400.73	Q3TWW8	Srsf6	Serine/arginine-rich splicing factor 6	2;3	3.1462	1	3
2D	ALDLDPSK	Unmodified	857.449	Q8BWT1	Acaa2	3-ketoacyl-CoA thiolase, mitochondrial	2	-	0	1
2D	ALDLDPSKTNVSGGAIALGHPLGGSGSR	Unmodified	2646.37	Q8BWT1	Acaa2	3-ketoacyl-CoA thiolase, mitochondrial	3;4	0.42987	2	4
2D	ALDLDSSCK	Unmodified	1007.46	Q60864	Stip1	Stress-induced-phosphoprotein 1	2	1.3131	1	1
2D	ALDLDSSCKEAADGYQR	Unmodified	1897.85	Q60864	Stip1	Stress-induced-phosphoprotein 1	3	0.96018	1	1
2D	ALDLELK	Unmodified	800.464	P10107	Anxa1	Annexin A1	2	0.81396	2	3
2D	ALDLELKGDIEK	Unmodified	1342.73	P10107	Anxa1	Annexin A1	2;3	0.69312	3	10
2D	ALDLFSDNAPPPELLEIINEDIAKK	Unmodified	2764.45	Q922R8	Pdia6	Protein disulfide-isomerase A6	3	0.18857	2	2
2D	ALDLLDR	Unmodified	814.455	Q63844	Mapk3	Mitogen-activated protein kinase 3	2	0.88091	1	2
2D	ALDLTMR	Unmodified	818.432	Q9D855	Uqcrb	Cytochrome b-c1 complex subunit 7	2	0.81378	2	3
2D	ALDLVAAK	Unmodified	799.48	P14685	Psmd3	26S proteasome non-ATPase regulatory subunit 3	2	1.1276	1	1
2D	ALDPAEQHLR	Acetyl (Protein N-term)	1190.6	Q9CPZ8	Cmc1	COX assembly mitochondrial protein homolog	2	-	0	1
2D	ALDPALWTIQK	Unmodified	1254.7	O70423	Aoc3	Membrane primary amine oxidase	2	-	0	3
2D	ALDTMNFDVIK	Oxidation (M)	1281.63	P29341;Q9D4E6;Q62029	Pabpc1;Pabpc6;Pabpc2	Polyadenylate-binding protein 1;Polyadenylate-binding protein	2	1.4283	1	1
2D	ALDTMNFDVIK	Unmodified	1265.63	P29341;Q9D4E6;Q62029	Pabpc1;Pabpc6;Pabpc2	Polyadenylate-binding protein 1;Polyadenylate-binding protein	2	1.4831	4	7
2D	ALDTMNFDVMK	Unmodified	1283.59	D3Z5M2;Q6PHQ9	Gm10110;Pabpc4	Polyadenylate-binding protein	2	1.2225	1	1
2D	ALDTVLFGPPLLTR	Unmodified	1511.87	P70302	Stim1	Stromal interaction molecule 1	2	1.2536	1	1
2D	ALDVAALQK	Unmodified	927.539	Q8BM55	Tmem214	Transmembrane protein 214	2	-	0	3
2D	ALDVGSGSGILTACFAR	Unmodified	1693.85	P23506	Pcmt1	Protein-L-isoaspartate(D-aspartate) O-methyltransferase	2	0.77475	1	3
2D	ALDVIQAGK	Unmodified	913.523	Q6NZB0	Dnajc8	DnaJ homolog subfamily C member 8	2	1.9148	1	0
2D	ALDVNVALR	Unmodified	969.561	Q00915	Rbp1	Retinol-binding protein 1	2	0.7074	2	3
2D	ALDVSASDEEMARPK	Unmodified	1617.77	Q8R146	Apeh	Acylamino-acid-releasing enzyme	3	0.75943	1	1
2D	ALDYYMLR	Unmodified	1043.51	P26039	Tln1	Talin-1	2	1.2371	2	4
2D	ALEATIEYIK	Unmodified	1149.63	Q71LX4	Tln2	Talin-2	2	-	0	2
2D	ALEATTEHIR	Unmodified	1139.59	P26039	Tln1	Talin-1	2	1.0414	1	2
2D	ALEAVFGK	Unmodified	833.465	Q91VM5;Q9WV02	Rbmxl1;Rbmx	RNA binding motif protein, X-linked-like-1;RNA-binding motif protein, X chromosome;RNA-binding motif protein, X chromosome, N-terminally processed	2	0.93708	4	4
2D	ALEDETKNHEAQIQDMR	Unmodified	2026.94	Q61879	Myh10	Myosin-10	2;3;4	0.28724	2	5
2D	ALEDVCIETIEAGFMTK	Unmodified	1925.91	O88844	Idh1	Isocitrate dehydrogenase [NADP] cytoplasmic	2;3	0.4858	4	8
2D	ALEDWVSSETTALPRPR	Unmodified	1926.98	Q8N7N5	Dcaf8	DDB1- and CUL4-associated factor 8	3	-	0	1
2D	ALEEAGFK	Unmodified	863.439	O08529	Capn2	Calpain-2 catalytic subunit	2	0.73599	1	1
2D	ALEEAGFKLPCQLHQVIVAR	Unmodified	2278.23	O08529	Capn2	Calpain-2 catalytic subunit	3;4	0.77604	4	6
2D	ALEEALEAK	Unmodified	972.513	Q61879;O08638	Myh10;Myh11	Myosin-10;Myosin-11	2	0.35204	2	3
2D	ALEEAMEQK	Unmodified	1047.49	Q8VDD5	Myh9	Myosin-9	2	0.64379	2	2
2D	ALEEAMEQK	Oxidation (M)	1063.49	Q8VDD5	Myh9	Myosin-9	2	0.61905	1	0
2D	ALEEELAGLKNVAEK	Unmodified	1612.87	Q8CG48	Smc2	Structural maintenance of chromosomes protein 2	3	-	0	1
2D	ALEEERPSLR	Unmodified	1198.63	Q91VI7	Rnh1	Ribonuclease inhibitor	3	0.99836	1	2
2D	ALEELQR	Unmodified	857.461	Q8BMK4	Ckap4	Cytoskeleton-associated protein 4	2	0.90789	1	2
2D	ALEEYQQQLENELK	Unmodified	1733.85	E9Q6R7	Utrn		2	-	0	2
2D	ALEFVAR	Unmodified	804.449	E9PWQ3	Col6a3		2	0.44851	2	4
2D	ALEGELQR	Unmodified	914.482	Q8CJ40	Crocc	Rootletin	2	0.92063	1	1
2D	ALEHAFKLEHIMDLTR	Unmodified	1923	Q9JHU4	Dync1h1	Cytoplasmic dynein 1 heavy chain 1	4	0.98883	1	2
2D	ALEHFTDLYDIK	Unmodified	1463.73	Q68FD5	Cltc	Clathrin heavy chain 1	2;3	0.68619	3	8
2D	ALEHFTDLYDIKR	Unmodified	1619.83	Q68FD5	Cltc	Clathrin heavy chain 1	3;4	0.66122	10	19
2D	ALEHSALAINHK	Unmodified	1302.7	P70303;P70698	Ctps2;Ctps1	CTP synthase 2;CTP synthase 1	3	3.1805	2	3
2D	ALEIIPR	Unmodified	810.496	P80313	Cct7	T-complex protein 1 subunit eta	2	1.5397	3	4
2D	ALEISAFTESDR	Unmodified	1337.65	Q6NZN0	Rbm26	RNA-binding protein 26	2	-	0	1
2D	ALELCEILAK	Unmodified	1158.63	Q61239	Fnta	Protein farnesyltransferase/geranylgeranyltransferase type-1 subunit alpha	2	1.2092	1	2
2D	ALELDGQSVK	Unmodified	1058.56	Q9WUD1	Stub1	STIP1 homology and U box-containing protein 1	2	-	0	1
2D	ALELDPDNDTYK	Unmodified	1392.64	Q8BJU0	Sgta	Small glutamine-rich tetratricopeptide repeat-containing protein alpha	2	-	0	4
2D	ALELDPNLYR	Unmodified	1202.63	Q61879;O08638	Myh10;Myh11	Myosin-10;Myosin-11	2	0.34116	1	4
2D	ALELDSNLYR	Unmodified	1192.61	Q8VDD5	Myh9	Myosin-9	2	0.71235	3	5
2D	ALELEQER	Unmodified	986.503	P26041;P26043	Msn;Rdx	Moesin;Radixin	2	0.90579	1	2
2D	ALELEQERK	Unmodified	1114.6	P26041	Msn	Moesin	2	0.89022	1	1
2D	ALELTGLK	Unmodified	843.507	P09405	Ncl	Nucleolin	2	3.0172	6	15
2D	ALELTGLKVFGNEIK	Unmodified	1630.93	P09405	Ncl	Nucleolin	2;3	2.9665	2	4
2D	ALEMTCAIQNQLAR	Unmodified	1617.8	P55194	Sh3bp1	SH3 domain-binding protein 1	2;4	1.9884	1	3
2D	ALENDPDCR	Unmodified	1088.46	Q99K51;Q61233	Pls3;Lcp1	Plastin-3;Plastin-2	2	1.3117	1	1
2D	ALENPDTASLLGR	Unmodified	1355.7	Q6PB44	Ptpn23	Tyrosine-protein phosphatase non-receptor type 23	2	-	0	1
2D	ALEPEEGNPQTEAQENGPER	Unmodified	2193.98	Q8BGC0	Htatsf1	HIV Tat-specific factor 1 homolog	2	-	0	2
2D	ALEQFLQEYFDGNLKR	Unmodified	1969.99	P27773	Pdia3	Protein disulfide-isomerase A3	2;3	1.074	7	17
2D	ALEQIDENLIYWPR	Unmodified	1758.89	Q8BGS0	Mak16	Protein MAK16 homolog	2	-	0	2
2D	ALEQNPDDAQYYCQR	Unmodified	1869.8	Q9CX34	Sugt1	Suppressor of G2 allele of SKP1 homolog	2	-	0	1
2D	ALEQQVEEMK	Oxidation (M)	1219.58	Q8VDD5	Myh9	Myosin-9	2	0.55282	1	3
2D	ALEQQVEEMR	Unmodified	1231.59	Q61879	Myh10	Myosin-10	2	0.33536	1	2
2D	ALEQQVEEMR	Oxidation (M)	1247.58	Q61879	Myh10	Myosin-10	2	0.83952	1	1
2D	ALESDMAPVLIMATNR	Unmodified	1730.87	Q9WTM5	Ruvbl2	RuvB-like 2	2;3	1.0951	1	2
2D	ALESPERPFLAILGGAK	Unmodified	1767.99	P09411	Pgk1	Phosphoglycerate kinase 1	2;3	0.48596	6	17
2D	ALESSIAPIVIFASNR	Unmodified	1686.93	P60122	Ruvbl1	RuvB-like 1	2;3	1.0827	3	5
2D	ALETLQGQLEEK	Unmodified	1357.71	E9Q7G0	Numa1		2	1.9736	1	1
2D	ALETMAEQTTDVVHSPSTDTTPGPDTEAALAK	Unmodified	3283.54	P27546	Map4	Microtubule-associated protein 4	3	0.54501	2	4
2D	ALETTVLSK	Unmodified	960.549	Q9D8T2	Gsdmdc1	Gasdermin-D	2	0.84264	1	1
2D	ALETVPK	Acetyl (Protein N-term)	798.449	Q9Z199;P63271	Supt4h1b;Supt4h1a	Transcription elongation factor SPT4-B;Transcription elongation factor SPT4-A	1	4.995	1	0
2D	ALEVAEYLTPVLK	Unmodified	1444.82	Q9CPX6	Atg3	Ubiquitin-like-conjugating enzyme ATG3	2	1.2136	2	4
2D	ALEVFPEFAAAHSNLASVLQQQGK	Unmodified	2554.32	Q8CGY8	Ogt	UDP-N-acetylglucosamine--peptide N-acetylglucosaminyltransferase 110 kDa subunit	3	-	0	1
2D	ALEVIRPAHILQEK	Unmodified	1615.94	P23116	Eif3a	Eukaryotic translation initiation factor 3 subunit A	3;4	3.0424	2	6
2D	ALEVLVAK	Unmodified	841.527	Q9JII6	Akr1a1	Alcohol dehydrogenase [NADP(+)]	2	0.69439	3	1
2D	ALEYLQQEVEER	Unmodified	1505.74	Q9JLI8	Sart3	Squamous cell carcinoma antigen recognized by T-cells 3	2	0.60332	1	2
2D	ALEYTIYNQELNETR	Unmodified	1855.9	Q9CW03	Smc3	Structural maintenance of chromosomes protein 3	2	-	0	1
2D	ALEYVEAK	Unmodified	921.481	Q6NS46	Pdcd11	Protein RRP5 homolog	2	-	0	1
2D	ALFDFNGNDEEDLPFK	Unmodified	1869.84	Q64010	Crk	Adapter molecule crk	2	0.70732	1	2
2D	ALFDFNGNDEEDLPFKK	Unmodified	1997.94	Q64010	Crk	Adapter molecule crk	3	0.70222	1	1
2D	ALFDFNGNDEEDLPFKKGDILR	Unmodified	2552.25	Q64010	Crk	Adapter molecule crk	4	0.79609	1	1
2D	ALFDYDK	Unmodified	870.412	Q811D0;Q62108	Dlg1;Dlg4	Disks large homolog 1;Disks large homolog 4	2	1.3253	1	2
2D	ALFIVPR	Unmodified	814.507	A2AT37	Upf2		2	-	0	1
2D	ALFLHNR	Unmodified	869.487	P43406	Itgav	Integrin alpha-V;Integrin alpha-V heavy chain;Integrin alpha-V light chain	2	0.99002	1	1
2D	ALFLIPR	Unmodified	828.522	P97820;P83510	Map4k4;Tnik	Mitogen-activated protein kinase kinase kinase kinase 4;Traf2 and NCK-interacting protein kinase	2	2.8141	1	2
2D	ALGALVDNCAPGLCPDWEAWDPNQPVQNAR	Unmodified	3333.53	Q8VHX6	Flnc	Filamin-C	3	0.43425	1	2
2D	ALGALVDSCAPGLCPDWDSWDASKPVNNAR	Unmodified	3241.49	Q8BTM8	Flna	Filamin-A	3;4	0.41469	1	6
2D	ALGALVDSCAPGLCPDWESWDPR	Unmodified	2571.15	Q80X90	Flnb	Filamin-B	2;3	0.38766	1	5
2D	ALGALVDSCAPGLCPDWESWDPRKPVDNAR	Unmodified	3351.58	Q80X90	Flnb	Filamin-B	3;4	0.39912	2	6
2D	ALGAQASVGSR	Unmodified	1015.54	Q3UI43	Babam1	BRISC and BRCA1-A complex member 1	2	1.3408	1	1
2D	ALGDFDYK	Unmodified	927.434	P49443	Ppm1a	Protein phosphatase 1A	2	1.4515	1	1
2D	ALGDLISATK	Unmodified	987.56	P26039	Tln1	Talin-1	2	1.0405	5	7
2D	ALGDYDYK	Unmodified	943.429	P36993	Ppm1b	Protein phosphatase 1B	2	1.2402	1	2
2D	ALGEANGVLK	Unmodified	970.545	Q8BM55	Tmem214	Transmembrane protein 214	2	-	0	1
2D	ALGEYLER	Unmodified	949.487	Q9JHU4	Dync1h1	Cytoplasmic dynein 1 heavy chain 1	2	0.96819	1	2
2D	ALGGASGGYTTGPEPLVSLLR	Unmodified	2015.07	O88986	Gcat	2-amino-3-ketobutyrate coenzyme A ligase, mitochondrial	2	-	0	1
2D	ALGHGVDLGHIYGDNLER	Unmodified	1934.96	P22437	Ptgs1	Prostaglandin G/H synthase 1	3;4	0.6195	2	3
2D	ALGIYQTK	Unmodified	892.502	O88447	Klc1	Kinesin light chain 1	2	1.1668	2	5
2D	ALGLAPGVLATR	Unmodified	1137.69	Q8VIM9	Irgq	Immunity-related GTPase family Q protein	2	3.4709	1	1
2D	ALGLEESPEEEGK	Unmodified	1386.65	Q9QYR6	Map1a	Microtubule-associated protein 1A;MAP1A heavy chain;MAP1 light chain LC2	2	-	0	2
2D	ALGLSNFNSR	Unmodified	1077.56	Q9JII6	Akr1a1	Alcohol dehydrogenase [NADP(+)]	2	0.66416	2	5
2D	ALGNICYDSHEGR	Unmodified	1490.66	E9Q912	Rap1gds1		3	-	0	1
2D	ALGNSEEATMLQHR	Unmodified	1555.74	E9Q6R7	Utrn		3	1.0314	1	1
2D	ALGPEQLLR	Unmodified	995.576	P36916	Gnl1	Guanine nucleotide-binding protein-like 1	2	0.9781	1	1
2D	ALGQNPTNAEVLK	Unmodified	1353.73	Q60605;Q8CI43	Myl6;Myl6b	Myosin light polypeptide 6;Myosin light chain 6B	2	0.90316	6	13
2D	ALGQNPTNAEVLKVLGNPK	Unmodified	1962.09	Q60605;Q8CI43	Myl6;Myl6b	Myosin light polypeptide 6;Myosin light chain 6B	3	0.74493	1	1
2D	ALGSEGEAAATEVDLER	Unmodified	1716.82	O54988	Slk	STE20-like serine/threonine-protein kinase	2	1.3241	1	2
2D	ALGSLEGSPSLPDQDK	Unmodified	1612.79	Q9WTQ5	Akap12	A-kinase anchor protein 12	2	0.86573	1	2
2D	ALGSLEGSPSLPDQDKADCIEVQVQSSDTPVTQTTEAVK	Unmodified	4099.97	Q9WTQ5	Akap12	A-kinase anchor protein 12	3	-	0	2
2D	ALGSLEGSPSLPDQDKADCIEVQVQSSDTPVTQTTEAVKK	Unmodified	4228.07	Q9WTQ5	Akap12	A-kinase anchor protein 12	4	0.48654	2	4
2D	ALGSSVTENNKPK	Unmodified	1343.7	Q8BI84	Mia3	Melanoma inhibitory activity protein 3	3	7.0834	1	5
2D	ALGTNTSTAPNHTLR	Unmodified	1552.8	Q9ERU9	Ranbp2	E3 SUMO-protein ligase RanBP2	3	2.7562	1	1
2D	ALGVNAMLR	Unmodified	943.527	P62965	Crabp1	Cellular retinoic acid-binding protein 1	2	-	0	3
2D	ALGVSNFNHFQIER	Unmodified	1630.82	P45377	Akr1b8	Aldose reductase-related protein 2	2;3	0.79415	3	6
2D	ALGVTEDR	Unmodified	859.44	Q9Z2I0	Letm1	LETM1 and EF-hand domain-containing protein 1, mitochondrial	2	-	0	1
2D	ALGYFAVVTGK	Unmodified	1124.62	P58281	Opa1	Dynamin-like 120 kDa protein, mitochondrial;Dynamin-like 120 kDa protein, form S1	2	0.81261	1	1
2D	ALHEQEIDCQLVEAVDGK	Unmodified	2052.98	Q8K297	Colgalt1	Procollagen galactosyltransferase 1	2;3	2.4196	2	3
2D	ALHLLEEYR	Unmodified	1142.61	Q811D0	Dlg1	Disks large homolog 1	2	0.78594	1	1
2D	ALHLVEDLR	Unmodified	1064.6	Q8C8U0	Ppfibp1	Liprin-beta-1	2	-	0	1
2D	ALHNADCQK	Unmodified	1055.48	P63089	Ptn	Pleiotrophin	2	-	0	1
2D	ALHSLLLR	Unmodified	921.576	Q61205	Pafah1b3	Platelet-activating factor acetylhydrolase IB subunit gamma	2	0.65959	1	2
2D	ALIAAQLDNAIEK	Unmodified	1368.76	Q8BGS0	Mak16	Protein MAK16 homolog	2	0.88707	1	1
2D	ALIAAQYSGAQVR	Unmodified	1346.73	Q9D8N0	Eef1g	Elongation factor 1-gamma	2	1.5919	5	9
2D	ALIADSGLK	Unmodified	886.512	Q9Z2I9	Sucla2	Succinyl-CoA ligase [ADP-forming] subunit beta, mitochondrial	2	0.92604	1	2
2D	ALIAEATK	Unmodified	815.475	P19096	Fasn	Fatty acid synthase;[Acyl-carrier-protein] S-acetyltransferase;[Acyl-carrier-protein] S-malonyltransferase;3-oxoacyl-[acyl-carrier-protein] synthase;3-oxoacyl-[acyl-carrier-protein] reductase;3-hydroxyacyl-[acyl-carrier-protein] dehydratase;Enoyl-[acyl-carrier-protein] reductase;Oleoyl-[acyl-carrier-protein] hydrolase	2	2.4892	1	2
2D	ALIAGGGAPEIELALR	Unmodified	1549.88	P80315	Cct4	T-complex protein 1 subunit delta	2	1.2434	2	4
2D	ALIDQEVK	Unmodified	914.507	P97823	Lypla1	Acyl-protein thioesterase 1	2	0.83883	1	1
2D	ALIDYENSNK	Unmodified	1165.56	Q9D8U8	Snx5	Sorting nexin-5	2	0.70816	1	2
2D	ALIGMTAGATGAFVGTPAEVALIR	Unmodified	2286.24	Q9CR62	Slc25a11	Mitochondrial 2-oxoglutarate/malate carrier protein	2	-	0	1
2D	ALINPANVTFK	Unmodified	1186.67	P97823	Lypla1	Acyl-protein thioesterase 1	2	0.81351	2	3
2D	ALIQCAK	Unmodified	802.437	Q64727	Vcl	Vinculin	2	0.53764	6	10
2D	ALIQYFSPYVSADMHK	Oxidation (M)	1884.91	Q99LD4	Gps1	COP9 signalosome complex subunit 1	3	0.77863	1	1
2D	ALITFAGMIPYR	Unmodified	1351.73	Q8BJ71	Nup93	Nuclear pore complex protein Nup93	2	0.95574	1	1
2D	ALIVDESCRR	Unmodified	1217.62	Q8BQ30	Ppp1r18	Phostensin	3	1.5563	1	1
2D	ALIVEPSR	Unmodified	883.513	Q91VR5	Ddx1	ATP-dependent RNA helicase DDX1	2	0.97029	1	1
2D	ALIVEPSRELAEQTLNNVK	Unmodified	2123.16	Q91VR5	Ddx1	ATP-dependent RNA helicase DDX1	3	0.96896	1	2
2D	ALIVLAHSEK	Unmodified	1079.63	Q64669	Nqo1	NAD(P)H dehydrogenase [quinone] 1	2	1.1661	1	1
2D	ALIVLNNLSVNAENQR	Unmodified	1766.96	Q8BHS6	Armcx3	Armadillo repeat-containing X-linked protein 3	2	-	0	1
2D	ALIVVPYAEGVIPDETK	Unmodified	1812.99	E9Q6E5	Srsf11		2	0.52309	1	4
2D	ALIVVQQGMTPSAK	Unmodified	1441.8	Q80UW8	Polr2e	DNA-directed RNA polymerases I, II, and III subunit RPABC1	2	-	0	1
2D	ALIYLWHGCK	Unmodified	1259.65	Q8K4L3	Svil	Supervillin	3	1.2397	1	1
2D	ALKDEEK	Unmodified	831.434	D3Z2H9;P21107	Tpm3-rs7;Tpm3	Tropomyosin alpha-3 chain	2	0.50201	1	1
2D	ALKDKIEK	Unmodified	943.57	P08113	Hsp90b1	Endoplasmin	2	1.0397	1	2
2D	ALKGPAPAHGHH	Unmodified	1191.63	P56379	Mp68	6.8 kDa mitochondrial proteolipid	3	-	0	5
2D	ALKNHEDKIR	Unmodified	1222.68	Q9WVK4	Ehd1	EH domain-containing protein 1	3	0.84567	1	1
2D	ALKQISSNR	Acetyl (Protein N-term)	1057.59	Q9R0P3	Esd	S-formylglutathione hydrolase	2	0.94524	5	7
2D	ALLACEADVNIQDEDGSTALMCACEHGHK	Unmodified	3214.38	Q8BX02	Kank2	KN motif and ankyrin repeat domain-containing protein 2	4	2.2003	1	2
2D	ALLAEHLLKPLPADR	Acetyl (Protein N-term)	1697.98	Q9JL62	Gltp	Glycolipid transfer protein	3	0.97731	1	1
2D	ALLAGKDSETGENIR	Unmodified	1572.81	P38647	Hspa9	Stress-70 protein, mitochondrial	2;3	1.8132	2	5
2D	ALLALAKGDR	Unmodified	1026.62	P10107	Anxa1	Annexin A1	2	0.93702	3	6
2D	ALLALCGGED	Unmodified	1017.48	P14824	Anxa6	Annexin A6	1	-	0	1
2D	ALLANALTSALR	Unmodified	1212.72	Q9CR67	Tmem33	Transmembrane protein 33	2	1.9891	1	1
2D	ALLATASQCQQPAGNK	Unmodified	1656.83	P40124	Cap1	Adenylyl cyclase-associated protein 1	2	0.82793	5	10
2D	ALLCYNR	Acetyl (Protein N-term)	950.464	Q9D1P4	Chordc1	Cysteine and histidine-rich domain-containing protein 1	2	2.4397	1	2
2D	ALLDFEDK	Unmodified	949.476	Q9EQK5	Mvp	Major vault protein	2	0.93095	1	2
2D	ALLDFEDKNGDK	Unmodified	1363.66	Q9EQK5	Mvp	Major vault protein	3	0.79437	1	1
2D	ALLDGESHHAAGSHDTALSR	Unmodified	2043.97	A2AAY5	Sh3pxd2b	SH3 and PX domain-containing protein 2B	3	2.087	1	1
2D	ALLDKELQIQVQEELK	Unmodified	1896.06	A2A654	Bptf		3	-	0	1
2D	ALLDQLMGTAR	Unmodified	1187.63	Q9CYI4	Luc7l	Putative RNA-binding protein Luc7-like 1	2	-	0	1
2D	ALLEDGTFR	Unmodified	1020.52	Q8K2T1	Nmral1	NmrA-like family domain-containing protein 1	2	0.72581	1	1
2D	ALLEEIER	Unmodified	971.529	Q9QXS1	Plec	Plectin	2	-	0	1
2D	ALLELQGHLDGASR	Unmodified	1478.78	Q8R361	Rab11fip5	Rab11 family-interacting protein 5	3	1.1065	1	1
2D	ALLENEKK	Unmodified	943.534	P26041	Msn	Moesin	2	0.84226	1	2
2D	ALLEVVQSGGK	Unmodified	1099.62	Q9Z2U0;Q9CWH6	Psma7;Psma8	Proteasome subunit alpha type-7;Proteasome subunit alpha type-7-like	2	1.1023	4	5
2D	ALLFIPR	Unmodified	828.522	P11499	Hsp90ab1	Heat shock protein HSP 90-beta	2	1.8337	1	2
2D	ALLFVPR	Unmodified	814.507	P07901	Hsp90aa1	Heat shock protein HSP 90-alpha	2	1.393	1	3
2D	ALLFYGTDFR	Unmodified	1201.61	Q8BHC9	Fut11	Alpha-(1,3)-fucosyltransferase 11	2	1.575	1	2
2D	ALLGPAPEDEDEPAADDGPGDQALGAGEPR	Unmodified	2929.32	Q6ZPU9	Kbp	KIF1-binding protein	3	0.83684	1	1
2D	ALLGYADNQCK	Unmodified	1251.59	Q9CPV4	Glod4	Glyoxalase domain-containing protein 4	2	0.73355	3	8
2D	ALLIDELNK	Unmodified	1027.59	Q8K298	Anln	Actin-binding protein anillin	2	-	0	1
2D	ALLLEILHEIK	Unmodified	1290.79	Q8R180	Ero1l	ERO1-like protein alpha	3	0.71407	1	2
2D	ALLLLCGGEDD	Unmodified	1174.55	P48036	Anxa5	Annexin A5	2	-	0	2
2D	ALLLPGHHLVTVMLSGIK	Unmodified	1898.12	Q78PY7	Snd1	Staphylococcal nuclease domain-containing protein 1	3	1.2458	2	2
2D	ALLLQGSNEIELR	Unmodified	1454.81	P11087	Col1a1	Collagen alpha-1(I) chain	2	11.301	1	7
2D	ALLLQGSNEIELRGEGNSR	Unmodified	2055.07	P11087	Col1a1	Collagen alpha-1(I) chain	3	-	0	1
2D	ALLLSTYIK	Unmodified	1020.62	P17427;P17426	Ap2a2;Ap2a1	AP-2 complex subunit alpha-2;AP-2 complex subunit alpha-1	2	0.85076	1	1
2D	ALLNNSHYYHMAHGK	Unmodified	1754.83	O08749	Dld	Dihydrolipoyl dehydrogenase, mitochondrial	3;4	0.72584	6	9
2D	ALLNVVDSAR	Unmodified	1056.59	O35405	Pld3	Phospholipase D3	2	-	0	1
2D	ALLQGKGDSEHK	Unmodified	1281.67	Q8VDD5	Myh9	Myosin-9	2;3	0.66822	1	2
2D	ALLQGKGDSEHKR	Unmodified	1437.77	Q8VDD5	Myh9	Myosin-9	2;3	0.61773	6	8
2D	ALLQMVQQFGVDFEKR	Unmodified	1907.99	P39054	Dnm2	Dynamin-2	3	1.1133	2	2
2D	ALLQNNTLTELR	Unmodified	1384.77	Q8BVA4	Lmod1	Leiomodin-1	2	2.2724	1	1
2D	ALLQSSASR	Unmodified	931.509	P50580	Pa2g4	Proliferation-associated protein 2G4	2	1.8001	3	4
2D	ALLQSSVK	Unmodified	844.502	Q9D8L5	Ccdc91	Coiled-coil domain-containing protein 91	2	-	0	1
2D	ALLSAPWYLNR	Unmodified	1302.71	P29416	Hexa	Beta-hexosaminidase subunit alpha	2	0.60893	1	1
2D	ALLSDMVR	Unmodified	903.485	Q8CGF7	Tcerg1	Transcription elongation regulator 1	2	-	0	1
2D	ALLSTLHTVLWDGESR	Unmodified	1796.94	Q99KY4	Gak	Cyclin-G-associated kinase	3	1.9301	1	1
2D	ALLTLADGR	Unmodified	928.534	O35639	Anxa3	Annexin A3	2	0.9406	2	2
2D	ALLTLADGRR	Unmodified	1084.64	O35639	Anxa3	Annexin A3	2	1	1	2
2D	ALLTPVAIAAGR	Unmodified	1151.7	P47791	Gsr	Glutathione reductase, mitochondrial	2	0.59885	1	2
2D	ALLYLCGGDD	Unmodified	1095.49	P07356	Anxa2	Annexin A2	2	-	0	1
2D	ALMASMAR	Unmodified	849.42	Q9ER67	Maged2		2	-	0	1
2D	ALMDSLGPEWR	Unmodified	1273.61	Q9CYG7	Tomm34	Mitochondrial import receptor subunit TOM34	2	-	0	1
2D	ALMGLYNGQVLCK	Unmodified	1465.74	Q8BMS1	Hadha	Trifunctional enzyme subunit alpha, mitochondrial;Long-chain enoyl-CoA hydratase;Long chain 3-hydroxyacyl-CoA dehydrogenase	2	-	0	2
2D	ALMPPVKPSPGPETSAVEDSK	Unmodified	2136.08	Q8K124	Plekho2	Pleckstrin homology domain-containing family O member 2	3	-	0	1
2D	ALMPVLLQGQAR	Unmodified	1295.74	Q9Z1Q2	Abhd16a	Abhydrolase domain-containing protein 16A	2	1.0468	1	2
2D	ALMTVGKEPFPTIYVDSQKENER	Unmodified	2651.33	Q8BP47	Nars	Asparagine--tRNA ligase, cytoplasmic	4	1.0848	4	4
2D	ALNEACESVIQTACK	Unmodified	1692.78	Q61543	Glg1	Golgi apparatus protein 1	2	2.4707	1	3
2D	ALNEGINR	Unmodified	885.467	Q8K124	Plekho2	Pleckstrin homology domain-containing family O member 2	2	0.58839	1	1
2D	ALNEMWKCQNLLR	Unmodified	1674.83	Q4VA53	Pds5b	Sister chromatid cohesion protein PDS5 homolog B	4	1.3903	1	2
2D	ALNENLQDTVETIR	Unmodified	1614.82	E9PYK3	Parp4		2	-	0	1
2D	ALNLAYSSIYGSYR	Unmodified	1576.79	Q7TMB8	Cyfip1	Cytoplasmic FMR1-interacting protein 1	2	1.0699	1	2
2D	ALNPLEDWLR	Unmodified	1225.65	Q9Z1Q9	Vars	Valine--tRNA ligase	2	0.77441	2	2
2D	ALNRPPTYPTK	Unmodified	1256.69	P59325	Eif5	Eukaryotic translation initiation factor 5	3	1.2038	1	1
2D	ALNVAPVRDTK	Acetyl (Protein N-term)	1224.68	Q8C181	Mbnl2	Muscleblind-like protein 2	2	2.3026	3	7
2D	ALNVEPDGTGLTCSLAPNILSQL	Unmodified	2382.21	P99029	Prdx5	Peroxiredoxin-5, mitochondrial	2;3	-	0	3
2D	ALPEFTGVQTQDPNAVVIGLAPEHFHYQLLNQAFR	Unmodified	3920	Q3UGR5	Hdhd2	Haloacid dehalogenase-like hydrolase domain-containing protein 2	4	-	0	2
2D	ALPFWNEEIVPQIK	Unmodified	1682.9	Q9DBJ1	Pgam1	Phosphoglycerate mutase 1	2;3	0.50756	4	13
2D	ALPGHLKPFETLLSQNQGGK	Unmodified	2134.15	P19157;P46425	Gstp1;Gstp2	Glutathione S-transferase P 1;Glutathione S-transferase P 2	3;4	0.62254	4	9
2D	ALPGMGTTIDVILINGR	Unmodified	1739.96	Q05D44	Eif5b	Eukaryotic translation initiation factor 5B	2	2.9369	1	1
2D	ALPGNGEGAKPVKGGSEEEEEEVLSGQEEAQEAPVCGVTEEK	Unmodified	4353.01	Q8R138	Tmem119	Transmembrane protein 119	4	-	0	2
2D	ALPILEELLK	Unmodified	1137.7	Q8BRH0	Tmtc3	Transmembrane and TPR repeat-containing protein 3	2	1.218	1	2
2D	ALPLIVGAQLIHADK	Unmodified	1557.92	Q3TEA8	Hp1bp3	Heterochromatin protein 1-binding protein 3	3	-	0	1
2D	ALPTSGTR	Unmodified	801.434	Q91VS8	Farp2	FERM, RhoGEF and pleckstrin domain-containing protein 2	2	1.2832	1	1
2D	ALQAAIQQLAEAQPEATAK	Unmodified	1951.04	E9PVA8	Gcn1l1		2	1.0145	1	2
2D	ALQALDELR	Unmodified	1027.57	Q9QXS1	Plec	Plectin	2	1.0074	2	4
2D	ALQALQQEHK	Unmodified	1164.63	Q9CQ80	Vps25	Vacuolar protein-sorting-associated protein 25	2	1.0658	1	1
2D	ALQASALK	Unmodified	800.476	P05064;A6ZI46;A6ZI47	Aldoa;Aldoart1;Aldoart2	Fructose-bisphosphate aldolase A;Fructose-bisphosphate aldolase	2	1.1987	6	12
2D	ALQATVGNSYK	Unmodified	1150.6	P11438	Lamp1	Lysosome-associated membrane glycoprotein 1	2	1.4212	5	8
2D	ALQDAFLAIDAK	Unmodified	1274.69	Q61074	Ppm1g	Protein phosphatase 1G	2	-	0	1
2D	ALQDEWDAVMLHSFTLR	Unmodified	2030.99	Q99KP6	Prpf19	Pre-mRNA-processing factor 19	2;3	1.2978	2	3
2D	ALQDLENAASGDATVR	Unmodified	1629.8	Q9CSU0	Rprd1b	Regulation of nuclear pre-mRNA domain-containing protein 1B	2	1.3918	1	2
2D	ALQDLGLR	Unmodified	884.508	Q99LD8	Ddah2	N(G),N(G)-dimethylarginine dimethylaminohydrolase 2	2	0.31187	3	4
2D	ALQEFSELNER	Unmodified	1334.65	Q7TT50	Cdc42bpb	Serine/threonine-protein kinase MRCK beta	2	0.88665	1	1
2D	ALQEGEGDLSISADR	Unmodified	1559.74	Q9ER72	Cars	Cysteine--tRNA ligase, cytoplasmic	2	1.6544	1	2
2D	ALQFLEQVK	Unmodified	1074.61	P80317	Cct6a	T-complex protein 1 subunit zeta	2	1.6047	1	3
2D	ALQGASQIIAEIR	Unmodified	1368.77	Q8K1M6	Dnm1l	Dynamin-1-like protein	2	1.395	2	3
2D	ALQGQISSQQVAVEK	Unmodified	1584.85	Q91ZU6	Dst	Dystonin	2	-	0	1
2D	ALQHMAAMSSAQIVSATAIHNK	Unmodified	2279.15	P30051	Tead1	Transcriptional enhancer factor TEF-1	3	-	0	1
2D	ALQHMTDFAIQFNK	Unmodified	1662.82	Q9DBG3	Ap2b1	AP-2 complex subunit beta	3	0.65717	2	3
2D	ALQHSYLHKEESDAE	Unmodified	1755.81	P30285	Cdk4	Cyclin-dependent kinase 4	2;3	5.7341	1	2
2D	ALQICELPGLADQVTR	Unmodified	1782.93	Q8VCF0	Mavs	Mitochondrial antiviral-signaling protein	2	1.2874	1	1
2D	ALQILQSIDPK	Unmodified	1224.71	O88811	Stam2	Signal transducing adapter molecule 2	2	1.6412	1	2
2D	ALQLGTLFSPAEALK	Unmodified	1557.88	P42125	Eci1	Enoyl-CoA delta isomerase 1, mitochondrial	2	0.54165	3	4
2D	ALQLLHCFPLETR	Unmodified	1596.84	Q8C7R4	Uba6	Ubiquitin-like modifier-activating enzyme 6	3	0.56599	1	1
2D	ALQLPEPDLEIH	Unmodified	1373.72	Q9D8Y1	Tmem126a	Transmembrane protein 126A	2	-	0	1
2D	ALQNAVSTFVNR	Unmodified	1318.7	Q99LI8	Hgs	Hepatocyte growth factor-regulated tyrosine kinase substrate	2;3	0.88266	1	5
2D	ALQQEQEIEQR	Unmodified	1370.68	Q8VHR5	Gatad2b	Transcriptional repressor p66-beta	2	-	0	1
2D	ALQQLQR	Unmodified	855.493	Q99LJ6	Gpx7	Glutathione peroxidase 7	2	1.2113	1	2
2D	ALQQQLR	Unmodified	855.493	Q91XI1	Dus3l	tRNA-dihydrouridine(47) synthase [NAD(P)(+)]-like	2	1.2113	1	2
2D	ALQQQQQQQQQQK	Unmodified	1610.81	Q6Y7W8	Gigyf2	PERQ amino acid-rich with GYF domain-containing protein 2	2	-	0	1
2D	ALQQYTLEPSEKPFDLK	Unmodified	2006.04	Q9QZE5	Copg1	Coatomer subunit gamma-1	2;3	0.94828	4	8
2D	ALQSGPPQSR	Unmodified	1039.54	Q9CPN8	Igf2bp3	Insulin-like growth factor 2 mRNA-binding protein 3	2	0.88947	1	1
2D	ALQSGQCAGAALDVFTEEPPR	Unmodified	2216.05	Q61753	Phgdh	D-3-phosphoglycerate dehydrogenase	2	-	0	1
2D	ALQSGQCAGAALDVFTEEPPRDR	Unmodified	2487.18	Q61753	Phgdh	D-3-phosphoglycerate dehydrogenase	3	1.141	1	6
2D	ALQSLAAVFSSSGYQGETDLNDAITEAGK	Unmodified	2942.41	Q91VH2	Snx9	Sorting nexin-9	3	1.1649	2	4
2D	ALQSLALGLR	Unmodified	1040.63	Q9JKF1	Iqgap1	Ras GTPase-activating-like protein IQGAP1	2	0.85275	3	6
2D	ALQSVGQIVGEVLK	Unmodified	1439.83	P62334	Psmc6	26S protease regulatory subunit 10B	2	0.79332	1	3
2D	ALQSVVQAVPLHELR	Unmodified	1658.95	Q8BJY1	Psmd5	26S proteasome non-ATPase regulatory subunit 5	2;3	0.89424	3	5
2D	ALQTILSQPVTYEAYR	Unmodified	1851.97	P59017	Bcl2l13	Bcl-2-like protein 13	2	0.72271	1	1
2D	ALQTLSLGGNQLQSIPAEIENLR	Unmodified	2464.33	Q3UGP9	Lrrc58	Leucine-rich repeat-containing protein 58	3	-	0	1
2D	ALQTTGTAK	Unmodified	889.487	Q6PFD9	Nup98	Nuclear pore complex protein Nup98-Nup96;Nuclear pore complex protein Nup98;Nuclear pore complex protein Nup96	2	3.0498	1	1
2D	ALQTTYGTNAPR	Unmodified	1291.65	Q8CG76	Akr7a2	Aflatoxin B1 aldehyde reductase member 2	2	0.60143	1	1
2D	ALQVGCLLR	Unmodified	1028.58	P17426	Ap2a1	AP-2 complex subunit alpha-1	2	1.3388	1	0
2D	ALQVMEEELR	Unmodified	1216.61	E9PVZ8	Golgb1		2	-	0	2
2D	ALQYACGNALVCDNVEDARR	Unmodified	2294.05	Q9CU62	Smc1a	Structural maintenance of chromosomes protein 1A	3	-	0	1
2D	ALRDPALDSLAYEYER	Unmodified	1880.93	Q3U0V2	Tradd	Tumor necrosis factor receptor type 1-associated DEATH domain protein	3	1.2367	1	2
2D	ALRLDVGNFSWGSECCTR	Unmodified	2126.96	P62242	Rps8	40S ribosomal protein S8	3	1.6879	2	2
2D	ALRLDVGNFSWGSECCTRK	Unmodified	2255.06	P62242	Rps8	40S ribosomal protein S8	4	1.5688	1	1
2D	ALRPDMGYNTLANFR	Unmodified	1737.86	Q9ES74	Nek7	Serine/threonine-protein kinase Nek7	3	-	0	1
2D	ALRTDYNASVSVPDSSGPER	Unmodified	2120.01	P61979	Hnrnpk	Heterogeneous nuclear ribonucleoprotein K	2;3	3.1284	2	5
2D	ALRYPMAVGLNK	Unmodified	1331.74	A0A140T8K6;P47964;D3YX71	Rpl36;Gm8973	60S ribosomal protein L36	3	1.676	1	1
2D	ALSAGNIDDALQCYSEAIK	Unmodified	2037.97	Q60864	Stip1	Stress-induced-phosphoprotein 1	2	1.2665	2	5
2D	ALSAGNIDDALQCYSEAIKLDPQNHVLYSNR	Unmodified	3474.68	Q60864	Stip1	Stress-induced-phosphoprotein 1	4	1.1635	3	4
2D	ALSAIAELLTSEHER	Unmodified	1638.86	P30999	Ctnnd1	Catenin delta-1	2;3	-	0	4
2D	ALSAMDLQK	Unmodified	975.506	Q921W0	Chmp1a	Charged multivesicular body protein 1a	2	2.4821	1	1
2D	ALSDHHVYLEGTLLKPNMVTPGHACTQK	Oxidation (M)	3132.55	P05064;A6ZI46	Aldoa;Aldoart1	Fructose-bisphosphate aldolase A;Fructose-bisphosphate aldolase	4;5	0.84392	2	3
2D	ALSDHHVYLEGTLLKPNMVTPGHACTQK	Unmodified	3116.55	P05064;A6ZI46	Aldoa;Aldoart1	Fructose-bisphosphate aldolase A;Fructose-bisphosphate aldolase	3;4;5	0.84243	8	17
2D	ALSDLIGATK	Unmodified	987.56	Q71LX4	Tln2	Talin-2	2	0.40938	3	4
2D	ALSEIAGITLPYDTLDQVR	Unmodified	2074.09	Q91VD9	Ndufs1	NADH-ubiquinone oxidoreductase 75 kDa subunit, mitochondrial	2;3	1.1645	2	5
2D	ALSGYCGFMAANLYAR	Unmodified	1763.81	Q9JIF7	Copb1	Coatomer subunit beta	2	1.2873	2	5
2D	ALSIAVTGSGSCR	Unmodified	1277.64	Q62165	Dag1	Dystroglycan;Alpha-dystroglycan;Beta-dystroglycan	2	1.6045	1	2
2D	ALSLCGHEDWIR	Unmodified	1455.69	Q91WG4	Elp2	Elongator complex protein 2	3	-	0	2
2D	ALSLECK	Unmodified	819.416	Q80TL7	Mon2	Protein MON2 homolog	2	-	0	1
2D	ALSLEEFVYSLDLR	Unmodified	1653.86	Q8BGW0	Themis	Protein THEMIS	3	-	0	1
2D	ALSMPLNGLK	Acetyl (Protein N-term);Oxidation (M)	1100.59	Q9QYB1	Clic4	Chloride intracellular channel protein 4	2	1.2814	1	1
2D	ALSMPLNGLK	Acetyl (Protein N-term)	1084.6	Q9QYB1	Clic4	Chloride intracellular channel protein 4	2	1.5781	2	3
2D	ALSNLESIPGGYNALR	Unmodified	1673.87	Q8R317	Ubqln1	Ubiquilin-1	2	2.1039	1	1
2D	ALSNLGNFHCSR	Unmodified	1374.65	Q80XJ3	Ttc28	Tetratricopeptide repeat protein 28	3	3.0013	1	1
2D	ALSNQPIVTVSADDQDDTANGPR	Unmodified	2383.13	P55288	Cdh11	Cadherin-11	2	-	0	1
2D	ALSQLAEVEEK	Unmodified	1215.63	Q9WV80;Q9CWK8	Snx1;Snx2	Sorting nexin-1;Sorting nexin-2	2	0.81538	2	4
2D	ALSQPDTVLR	Unmodified	1098.6	Q91VI7	Rnh1	Ribonuclease inhibitor	2	1.1358	1	1
2D	ALSSEGKPYVTK	Unmodified	1278.68	P16546	Sptan1	Spectrin alpha chain, non-erythrocytic 1	3	0.39886	6	11
2D	ALSSQHQAR	Unmodified	996.51	P20029	Hspa5	78 kDa glucose-regulated protein	2	1.5807	7	11
2D	ALSTDPASPNLK	Unmodified	1212.63	P26039	Tln1	Talin-1	2	0.85602	5	6
2D	ALSTGEKGFGYK	Unmodified	1256.64	P17742;F8VPN3	Ppia;Gm5160	Peptidyl-prolyl cis-trans isomerase A;Peptidyl-prolyl cis-trans isomerase A, N-terminally processed;Peptidyl-prolyl cis-trans isomerase	2;3	0.90796	8	14
2D	ALSTGEKGFGYKGSSFHR	Unmodified	1927.95	P17742;F8VPN3	Ppia;Gm5160	Peptidyl-prolyl cis-trans isomerase A;Peptidyl-prolyl cis-trans isomerase A, N-terminally processed;Peptidyl-prolyl cis-trans isomerase	4	0.83894	4	6
2D	ALSVEAEK	Unmodified	845.449	O08848	Trove2	60 kDa SS-A/Ro ribonucleoprotein	2	-	0	1
2D	ALSVGLVR	Unmodified	813.507	Q9WVJ2	Psmd13	26S proteasome non-ATPase regulatory subunit 13	2	1.1494	1	1
2D	ALSVLGCGHTSSTK	Unmodified	1416.7	A2AN08	Ubr4	E3 ubiquitin-protein ligase UBR4	3	1.4992	2	3
2D	ALSVVLEQDGVQPWK	Unmodified	1667.89	Q69ZS7;J3KMK0	Hbs1l;Gm9923	HBS1-like protein	2	-	0	1
2D	ALTAEIVK	Unmodified	843.507	Q8CGK3	Lonp1	Lon protease homolog, mitochondrial	2	0.84752	1	1
2D	ALTDAGCNLSPLQYIK	Unmodified	1762.89	Q8BRF7	Scfd1	Sec1 family domain-containing protein 1	2	1.279	2	4
2D	ALTDELAALGR	Unmodified	1128.61	Q9EQ06	Hsd17b11	Estradiol 17-beta-dehydrogenase 11	2	0.59536	1	1
2D	ALTDSFR	Unmodified	808.408	Q6P069	Sri	Sorcin	2	0.63296	1	2
2D	ALTELMNWVSEGK	Unmodified	1476.73	Q91YR9	Ptgr1	Prostaglandin reductase 1	2	0.58159	2	3
2D	ALTGGIAHLFK	Unmodified	1126.65	O08749	Dld	Dihydrolipoyl dehydrogenase, mitochondrial	2	0.80239	2	3
2D	ALTGHLEEVVLAMLK	Unmodified	1622.91	P10107	Anxa1	Annexin A1	2;3	0.80801	2	7
2D	ALTGHLEEVVLAMLK	Oxidation (M)	1638.9	P10107	Anxa1	Annexin A1	2;3	0.79282	3	8
2D	ALTLGALTLPLAR	Unmodified	1308.81	Q3U7R1	Esyt1	Extended synaptotagmin-1	2	0.5744	1	2
2D	ALTLIAGSPLK	Unmodified	1082.67	Q6ZQ38	Cand1	Cullin-associated NEDD8-dissociated protein 1	2	0.7959	1	1
2D	ALTNHTVYCSTK	Unmodified	1393.67	Q91X52	Dcxr	L-xylulose reductase	3	0.81353	4	4
2D	ALTNLPHTDFTLCK	Unmodified	1629.82	Q9DBZ5	Eif3k	Eukaryotic translation initiation factor 3 subunit K	3	2.6874	1	1
2D	ALTPDSASSGANPESQEDAETPAKEDSDVK	Unmodified	3045.35	Q8K124	Plekho2	Pleckstrin homology domain-containing family O member 2	3	0.33223	1	2
2D	ALTPPADPPR	Unmodified	1033.56	Q3TJD7	Pdlim7	PDZ and LIM domain protein 7	2	-	0	1
2D	ALTPPADPPRYTFAPSASLNK	Unmodified	2213.15	Q3TJD7	Pdlim7	PDZ and LIM domain protein 7	3	0.40778	2	3
2D	ALTPSIEAK	Unmodified	928.523	O70305	Atxn2	Ataxin-2	2	-	0	1
2D	ALTQTGGPHVK	Unmodified	1107.6	Q8BTM8	Flna	Filamin-A	2	0.61237	6	8
2D	ALTSELANAR	Unmodified	1044.56	P26041	Msn	Moesin	2	0.98717	2	4
2D	ALTSFER	Unmodified	822.424	Q8BMS1	Hadha	Trifunctional enzyme subunit alpha, mitochondrial;Long-chain enoyl-CoA hydratase;Long chain 3-hydroxyacyl-CoA dehydrogenase	2	0.7265	1	2
2D	ALTTITDLVR	Unmodified	1101.64	Q04519	Smpd1	Sphingomyelin phosphodiesterase	2	2.7597	1	2
2D	ALTTMGFR	Unmodified	895.459	Q6P069	Sri	Sorcin	2	0.63838	3	5
2D	ALTTQLIEQTK	Unmodified	1244.7	Q8C1A5	Thop1	Thimet oligopeptidase	2	0.86993	5	7
2D	ALTTQLTDAELAQGR	Unmodified	1586.83	Q99KE1	Me2	NAD-dependent malic enzyme, mitochondrial	2	1.3111	1	2
2D	ALTTSGGPENTLVFR	Unmodified	1561.81	Q8BX02	Kank2	KN motif and ankyrin repeat domain-containing protein 2	2	1.947	1	4
2D	ALTVPELTQQMFDAK	Unmodified	1690.86	P68372;Q9D6F9;Q922F4;Q9ERD7	Tubb4b;Tubb4a;Tubb6;Tubb3	Tubulin beta-4B chain;Tubulin beta-4A chain;Tubulin beta-6 chain;Tubulin beta-3 chain	2;3	0.63668	5	18
2D	ALTVPELTQQMFDSK	Oxidation (M)	1722.85	Q7TMM9;Q9CWF2	Tubb2a;Tubb2b	Tubulin beta-2A chain;Tubulin beta-2B chain	2	0.7163	1	3
2D	ALTVPELTQQMFDSK	Unmodified	1706.85	Q7TMM9;Q9CWF2	Tubb2a;Tubb2b	Tubulin beta-2A chain;Tubulin beta-2B chain	2	0.70532	2	4
2D	ALTVPELTQQVFDAK	Unmodified	1658.89	P99024	Tubb5	Tubulin beta-5 chain	2;3	0.64717	9	42
2D	ALVADSHPESER	Unmodified	1309.63	Q62261	Sptbn1	Spectrin beta chain, non-erythrocytic 1	2;3	1.505	4	5
2D	ALVAIGTHDLDTLSGPFTYTAK	Unmodified	2290.18	Q9WUA2	Farsb	Phenylalanine--tRNA ligase beta subunit	3	0.93755	1	2
2D	ALVAYYQK	Unmodified	954.517	P14131	Rps16	40S ribosomal protein S16	2	1.6758	5	6
2D	ALVDELEWEIAR	Unmodified	1442.74	Q9QXT0	Cnpy2	Protein canopy homolog 2	2	0.80796	3	6
2D	ALVDGCATK	Unmodified	933.459	O88207	Col5a1	Collagen alpha-1(V) chain	2	-	0	1
2D	ALVDHENVISCPHLGASTK	Unmodified	2047.02	Q61753	Phgdh	D-3-phosphoglycerate dehydrogenase	3;4	1.3589	8	9
2D	ALVDNFNKGLER	Unmodified	1374.73	Q91XD7	Creld1	Cysteine-rich with EGF-like domain protein 1	3	-	0	1
2D	ALVDSLSAR	Unmodified	930.513	Q8CC86	Naprt	Nicotinate phosphoribosyltransferase	2	0.56981	1	1
2D	ALVEAAEEATR	Unmodified	1158.59	Q80VI1	Trim56	E3 ubiquitin-protein ligase TRIM56	2	2.0703	1	1
2D	ALVEDIISLEEVDEDMK	Unmodified	1946.94	Q9D6S7	Mrrf	Ribosome-recycling factor, mitochondrial	2	1.0084	1	1
2D	ALVEEALAQR	Unmodified	1098.6	Q9JK81	Myg1	UPF0160 protein MYG1, mitochondrial	2	1.2469	2	4
2D	ALVEGPLNNLR	Unmodified	1194.67	Q9EPU0	Upf1	Regulator of nonsense transcripts 1	2	2.1741	1	2
2D	ALVFQPVTELK	Unmodified	1243.72	P47857	Pfkm	ATP-dependent 6-phosphofructokinase, muscle type	2	0.86394	1	2
2D	ALVLELCCNDESGEDVEVPYVR	Unmodified	2565.17	Q02053	Uba1	Ubiquitin-like modifier-activating enzyme 1	2	-	0	1
2D	ALVNCQYSSATFSTGER	Unmodified	1889.86	Q921I9	Exosc4	Exosome complex component RRP41	2	-	0	1
2D	ALVPAAELLDSGVISHELYQQLQR	Unmodified	2649.41	Q9QXS1	Plec	Plectin	3;4	0.87975	4	7
2D	ALVPYEESAAIGLQK	Acetyl (Protein N-term)	1629.86	Q9CQL0	Mettl21A	Protein N-lysine methyltransferase METTL21A	2	-	0	1
2D	ALVQSLLAK	Unmodified	941.591	Q8CG72	Adprhl2	Poly(ADP-ribose) glycohydrolase ARH3	2	0.70611	1	2
2D	ALVSAQWVAEALK	Unmodified	1384.77	Q99J99	Mpst	3-mercaptopyruvate sulfurtransferase	2	0.57043	1	1
2D	ALVSAQWVAEALKAPR	Unmodified	1708.96	Q99J99	Mpst	3-mercaptopyruvate sulfurtransferase	3	0.35039	1	1
2D	ALVSYDGLNQR	Unmodified	1234.63	Q99M71	Epdr1	Mammalian ependymin-related protein 1	2	-	0	2
2D	ALVTGYFMQVAHLER	Unmodified	1733.89	O35286	Dhx15	Pre-mRNA-splicing factor ATP-dependent RNA helicase DHX15	3	-	0	1
2D	ALVTLGNNAAFSTNQAIIR	Unmodified	1973.07	Q9D0L7	Armc10	Armadillo repeat-containing protein 10	2	0.77201	1	2
2D	ALVTLLDAK	Unmodified	942.575	Q8CGA0	Ppm1f	Protein phosphatase 1F	2	-	0	1
2D	ALVTTGANVNETDDWGR	Unmodified	1817.85	B2RXR6	Ankrd44	Serine/threonine-protein phosphatase 6 regulatory ankyrin repeat subunit B	2	-	0	1
2D	ALVVDVQNGYLYWTDWGDHSLIGR	Unmodified	2776.36	Q91ZX7	Lrp1	Prolow-density lipoprotein receptor-related protein 1;Low-density lipoprotein receptor-related protein 1 85 kDa subunit;Low-density lipoprotein receptor-related protein 1 515 kDa subunit;Low-density lipoprotein receptor-related protein 1 intracellular domain	3	-	0	1
2D	ALWCSDDK	Unmodified	993.423	Q9Z1Z2	Strap	Serine-threonine kinase receptor-associated protein	2	2.3242	1	1
2D	ALWEALLNSK	Unmodified	1143.63	Q8BTY8	Scfd2	Sec1 family domain-containing protein 2	2	0.64538	1	1
2D	ALWEDEGVR	Unmodified	1073.51	Q6R0H7	Gnas	Guanine nucleotide-binding protein G(s) subunit alpha isoforms XLas	2	0.85945	1	1
2D	ALWEDSGIQNAYDR	Unmodified	1636.75	P27601	Gna13	Guanine nucleotide-binding protein subunit alpha-13	2	0.72276	1	2
2D	ALWFQGR	Unmodified	876.461	Q8K310	Matr3	Matrin-3	2	3.0876	1	2
2D	ALWTNDHALAWHLGDDFR	Unmodified	2137.01	Q9DBX3	Susd2	Sushi domain-containing protein 2	4	-	0	1
2D	ALYAIPGLDYVSHEDILPYTSTDQVPIQHELFER	Unmodified	3928.95	Q91VA6	Poldip2	Polymerase delta-interacting protein 2	4	-	0	1
2D	ALYALQDIVSR	Unmodified	1247.69	Q9R0L6	Pcm1	Pericentriolar material 1 protein	2	-	0	1
2D	ALYAVFSR	Unmodified	925.502	B2RXS4	Plxnb2	Plexin-B2	2	1.3743	1	4
2D	ALYDFEPENDGELGFR	Unmodified	1870.84	Q62419	Sh3gl1	Endophilin-A2	2	1.545	2	3
2D	ALYDFLGENEDELSFK	Unmodified	1888.87	Q91X43	Sh3d19	SH3 domain-containing protein 19	2	1.9295	1	2
2D	ALYDNVAESPDELSFR	Unmodified	1824.85	Q61140	Bcar1	Breast cancer anti-estrogen resistance protein 1	2	-	0	1
2D	ALYDTFSAFGNILSCK	Unmodified	1805.87	D3Z5M2;Q6PHQ9;P29341;Q62029	Gm10110;Pabpc4;Pabpc1;Pabpc2	Polyadenylate-binding protein;Polyadenylate-binding protein 1	2	1.5574	1	2
2D	ALYDYAGQEADELSFR	Unmodified	1846.84	Q99JB8	Pacsin3	Protein kinase C and casein kinase II substrate protein 3	2	0.60902	2	3
2D	ALYDYEGQEHDELSFK	Unmodified	1942.86	Q9WVE8	Pacsin2	Protein kinase C and casein kinase substrate in neurons protein 2	2;3	1.2042	2	3
2D	ALYEAGER	Unmodified	907.44	P10107	Anxa1	Annexin A1	2	0.85075	4	7
2D	ALYEAGERR	Unmodified	1063.54	P10107	Anxa1	Annexin A1	2	-	0	1
2D	ALYEALDLQSAFFK	Unmodified	1614.83	Q920E5;A0A0G2JEA5	Fdps	Farnesyl pyrophosphate synthase	2	1.7971	1	1
2D	ALYEQSLHIK	Unmodified	1200.65	P61202	Cops2	COP9 signalosome complex subunit 2	3	-	0	1
2D	ALYETELADARR	Unmodified	1406.72	P14733	Lmnb1	Lamin-B1	2;3	0.30789	2	4
2D	ALYEYLTAK	Unmodified	1070.56	Q6PB66	Lrpprc	Leucine-rich PPR motif-containing protein, mitochondrial	2	1.8519	1	2
2D	ALYFISPTPK	Unmodified	1135.63	Q60770	Stxbp3	Syntaxin-binding protein 3	2	0.42119	1	2
2D	ALYGDTLVTGFAR	Unmodified	1382.72	Q3ULD5	Mccc2	Methylcrotonoyl-CoA carboxylase beta chain, mitochondrial	2	-	0	1
2D	ALYIQANNCVEAK	Unmodified	1492.73	Q60790	Rasa3	Ras GTPase-activating protein 3	2	-	0	1
2D	ALYLIATNGTPELQNPEK	Unmodified	1971.03	Q8CIN4;O88643	Pak2;Pak1	Serine/threonine-protein kinase PAK 2;PAK-2p27;PAK-2p34;Serine/threonine-protein kinase PAK 1	2	1.1802	1	0
2D	ALYLSDNDFEILPPDIGK	Unmodified	2019.02	Q01730	Rsu1	Ras suppressor protein 1	2	0.71088	1	4
2D	ALYLSDNDFEILPPDIGKLTK	Unmodified	2361.25	Q01730	Rsu1	Ras suppressor protein 1	3	0.92194	1	2
2D	ALYQLAQK	Unmodified	933.528	Q8C0C7	Farsa	Phenylalanine--tRNA ligase alpha subunit	2	1.063	3	3
2D	ALYSLGSK	Unmodified	837.46	P54923	Adprh	[Protein ADP-ribosylarginine] hydrolase	2	-	0	1
2D	ALYTFEPR	Unmodified	995.508	Q62422	Ostf1	Osteoclast-stimulating factor 1	2	1.4002	1	1
2D	ALYYDLITNPDIHSTYK	Unmodified	2026	P97298	Serpinf1	Pigment epithelium-derived factor	3	3.5308	1	1
2D	ALYYLQIHPQELR	Unmodified	1642.88	Q3U1J4	Ddb1	DNA damage-binding protein 1	3	-	0	2
2D	AMAALTDHPYASLTLPDDAASDCLFLRPGLPGATPFLLHR	Oxidation (M)	4307.15	Q99LD8	Ddah2	N(G),N(G)-dimethylarginine dimethylaminohydrolase 2	4;5	0.19716	1	2
2D	AMAALTDHPYASLTLPDDAASDCLFLRPGLPGATPFLLHR	Unmodified	4291.16	Q99LD8	Ddah2	N(G),N(G)-dimethylarginine dimethylaminohydrolase 2	5	0.12909	1	1
2D	AMADPEVQQIMSDPAMR	Unmodified	1888.85	Q60864	Stip1	Stress-induced-phosphoprotein 1	2	1.0302	1	2
2D	AMALPSSGEGLAFFTFPNIDSPTK	Oxidation (M)	2513.21	P14901	Hmox1	Heme oxygenase 1	2	-	0	1
2D	AMDLVQEEFLQR	Unmodified	1477.72	Q9JK81	Myg1	UPF0160 protein MYG1, mitochondrial	2	1.0534	1	2
2D	AMDQEITVNPQFVQK	Unmodified	1746.86	O88543	Cops3	COP9 signalosome complex subunit 3	2	0.77065	1	1
2D	AMDSDWFAQNYMGR	Unmodified	1690.69	Q99JY0	Hadhb	Trifunctional enzyme subunit beta, mitochondrial;3-ketoacyl-CoA thiolase	2	-	0	3
2D	AMDSDWFAQNYMGR	Oxidation (M)	1706.68	Q99JY0	Hadhb	Trifunctional enzyme subunit beta, mitochondrial;3-ketoacyl-CoA thiolase	2	0.63306	1	1
2D	AMDTLGVEYGDK	Unmodified	1297.59	P18872	Gnao1	Guanine nucleotide-binding protein G(o) subunit alpha	2	-	0	1
2D	AMDTLGVEYGDKER	Unmodified	1582.73	P18872	Gnao1	Guanine nucleotide-binding protein G(o) subunit alpha	3	-	0	1
2D	AMEALALAER	Unmodified	1073.55	Q99PL5	Rrbp1	Ribosome-binding protein 1	2	2.6714	2	2
2D	AMEALALAER	Oxidation (M)	1089.55	Q99PL5	Rrbp1	Ribosome-binding protein 1	2	-	0	1
2D	AMEAVAAQGK	Unmodified	974.486	Q9DBJ1;O70250	Pgam1;Pgam2	Phosphoglycerate mutase 1;Phosphoglycerate mutase 2	2	0.95334	2	1
2D	AMEAVAAQGK	Oxidation (M)	990.48	Q9DBJ1;O70250	Pgam1;Pgam2	Phosphoglycerate mutase 1;Phosphoglycerate mutase 2	2	0.71663	4	7
2D	AMEDSCELDLVYVTER	Unmodified	1928.85	E9Q0S6	Tns1		2	-	0	2
2D	AMEEFVK	Unmodified	852.405	Q8VEE1	Lmcd1	LIM and cysteine-rich domains protein 1	2	0.50194	1	1
2D	AMEGAGTDEK	Unmodified	1007.42	P14824	Anxa6	Annexin A6	2	0.66503	1	1
2D	AMEGIFMKPSELLR	Oxidation (M)	1636.83	Q9DCT5	Sdf2	Stromal cell-derived factor 2	3	1.7714	1	1
2D	AMEIAEALGR	Unmodified	1059.54	K9J7B2;Q64435;B2RT14;E9PXN7;D3Z748;Q62452;P70691;Q63886;Q6ZQM8	Ugt1a6b;Ugt1a6;Ugt1a5;Ugt1a10;Ugt1a8;Ugt1a9;Ugt1a2;Ugt1a1;Ugt1a7c	UDP-glucuronosyltransferase 1-6;UDP-glucuronosyltransferase 1-9;UDP-glucuronosyltransferase 1-2;UDP-glucuronosyltransferase 1-1;UDP-glucuronosyltransferase 1-7C	2	0.54111	1	3
2D	AMEIAEALGR	Oxidation (M)	1075.53	K9J7B2;Q64435;B2RT14;E9PXN7;D3Z748;Q62452;P70691;Q63886;Q6ZQM8	Ugt1a6b;Ugt1a6;Ugt1a5;Ugt1a10;Ugt1a8;Ugt1a9;Ugt1a2;Ugt1a1;Ugt1a7c	UDP-glucuronosyltransferase 1-6;UDP-glucuronosyltransferase 1-9;UDP-glucuronosyltransferase 1-2;UDP-glucuronosyltransferase 1-1;UDP-glucuronosyltransferase 1-7C	2	1.5959	1	1
2D	AMEIAEALGRIPQTVLWR	Unmodified	2053.11	K9J7B2;Q64435;B2RT14;E9PXN7;D3Z748;Q62452;P70691;Q63886;Q6ZQM8	Ugt1a6b;Ugt1a6;Ugt1a5;Ugt1a10;Ugt1a8;Ugt1a9;Ugt1a2;Ugt1a1;Ugt1a7c	UDP-glucuronosyltransferase 1-6;UDP-glucuronosyltransferase 1-9;UDP-glucuronosyltransferase 1-2;UDP-glucuronosyltransferase 1-1;UDP-glucuronosyltransferase 1-7C	3	-	0	1
2D	AMESSLEFLR	Unmodified	1181.58	Q920A5	Scpep1	Retinoid-inducible serine carboxypeptidase	2	-	0	1
2D	AMEVDERPTEQYSDIGGLDK	Unmodified	2252.03	O88685	Psmc3	26S protease regulatory subunit 6A	2;3	0.94613	2	3
2D	AMGFTPLDMGSLASAR	Oxidation (M)	1639.77	Q8CI59	Steap3	Metalloreductase STEAP3	2	1.6846	1	2
2D	AMGFTPLDMGSLASAR	Unmodified	1623.77	Q8CI59	Steap3	Metalloreductase STEAP3	2	1.6965	1	2
2D	AMGGALPFKDALTQR	Unmodified	1574.82	Q99LS3	Psph	Phosphoserine phosphatase	3	-	0	1
2D	AMGIMNSFVNDIFER	Unmodified	1742.81	Q6ZWY9;Q64478;P10853;Q8CGP1;Q8CGP2;Q64525;Q64475;P10854;Q9D2U9;Q8CGP0;Q64524	Hist1h2bc;Hist1h2bh;Hist1h2bf;Hist1h2bk;Hist1h2bp;Hist2h2bb;Hist1h2bb;Hist1h2bm;Hist3h2ba;Hist3h2bb;Hist2h2be	Histone H2B type 1-C/E/G;Histone H2B type 1-H;Histone H2B type 1-F/J/L;Histone H2B type 1-K;Histone H2B type 1-P;Histone H2B type 2-B;Histone H2B type 1-B;Histone H2B type 1-M;Histone H2B type 3-A;Histone H2B type 3-B;Histone H2B type 2-E	2	0.47477	1	3
2D	AMGIMNSFVNDIFER	2 Oxidation (M)	1774.8	Q6ZWY9;Q64478;P10853;Q8CGP1;Q8CGP2;Q64525;Q64475;P10854;Q9D2U9;Q8CGP0;Q64524	Hist1h2bc;Hist1h2bh;Hist1h2bf;Hist1h2bk;Hist1h2bp;Hist2h2bb;Hist1h2bb;Hist1h2bm;Hist3h2ba;Hist3h2bb;Hist2h2be	Histone H2B type 1-C/E/G;Histone H2B type 1-H;Histone H2B type 1-F/J/L;Histone H2B type 1-K;Histone H2B type 1-P;Histone H2B type 2-B;Histone H2B type 1-B;Histone H2B type 1-M;Histone H2B type 3-A;Histone H2B type 3-B;Histone H2B type 2-E	2	0.32973	4	10
2D	AMGIMNSFVNDIFER	Oxidation (M)	1758.81	Q6ZWY9;Q64478;P10853;Q8CGP1;Q8CGP2;Q64525;Q64475;P10854;Q9D2U9;Q8CGP0;Q64524	Hist1h2bc;Hist1h2bh;Hist1h2bf;Hist1h2bk;Hist1h2bp;Hist2h2bb;Hist1h2bb;Hist1h2bm;Hist3h2ba;Hist3h2bb;Hist2h2be	Histone H2B type 1-C/E/G;Histone H2B type 1-H;Histone H2B type 1-F/J/L;Histone H2B type 1-K;Histone H2B type 1-P;Histone H2B type 2-B;Histone H2B type 1-B;Histone H2B type 1-M;Histone H2B type 3-A;Histone H2B type 3-B;Histone H2B type 2-E	2	0.31584	6	17
2D	AMGNLQIDFADPQR	Oxidation (M)	1590.75	P08752	Gnai2	Guanine nucleotide-binding protein G(i) subunit alpha-2	2	0.65695	1	1
2D	AMGNLQIDFADPQRADDAR	Unmodified	2102.98	P08752	Gnai2	Guanine nucleotide-binding protein G(i) subunit alpha-2	3	0.78452	1	2
2D	AMGNLQIDFADPQRADDAR	Oxidation (M)	2118.98	P08752	Gnai2	Guanine nucleotide-binding protein G(i) subunit alpha-2	3	-	0	1
2D	AMGPLVLTEVLFDEK	Oxidation (M)	1676.87	P59325	Eif5	Eukaryotic translation initiation factor 5	2	1.4569	1	1
2D	AMGVVVATGVNTEIGK	Oxidation (M)	1560.82	O55143	Atp2a2	Sarcoplasmic/endoplasmic reticulum calcium ATPase 2	2	1.5868	1	4
2D	AMGVVVATGVNTEIGK	Unmodified	1544.82	O55143	Atp2a2	Sarcoplasmic/endoplasmic reticulum calcium ATPase 2	2	1.6321	1	2
2D	AMHQSQTMEGCSSPIVVK	Unmodified	1988.91	Q9Z0H4	Celf2	CUGBP Elav-like family member 2	3	3.4555	1	1
2D	AMLFVPR	Unmodified	832.463	B7ZMP1	Xpnpep3	Probable Xaa-Pro aminopeptidase 3	2	-	0	1
2D	AMLSGPGQFAENETNEVNFR	Oxidation (M)	2226	P83940	Tceb1	Transcription elongation factor B polypeptide 1	2	1.1626	1	3
2D	AMLSGPGQFAENETNEVNFR	Unmodified	2210.01	P83940	Tceb1	Transcription elongation factor B polypeptide 1	2	1.0423	2	4
2D	AMLWVSEK	Unmodified	962.49	P12382	Pfkl	ATP-dependent 6-phosphofructokinase, liver type	2	0.89248	4	6
2D	AMNANWHPGCFR	Unmodified	1459.62	Q91XD2	Lims2	LIM and senescent cell antigen-like-containing domain protein 2	3	0.82856	1	2
2D	AMNGESLDGR	Unmodified	1048.46	O89086	Rbm3	RNA-binding protein 3	2	3.1672	1	3
2D	AMNNSWHPECFR	Unmodified	1547.64	Q99JW4	Lims1	LIM and senescent cell antigen-like-containing domain protein 1	3	0.71811	1	1
2D	AMQDAEVSK	Unmodified	977.449	P38647	Hspa9	Stress-70 protein, mitochondrial	2	-	0	1
2D	AMQGLTGR	Oxidation (M)	848.417	P26369	U2af2	Splicing factor U2AF 65 kDa subunit	2	-	0	1
2D	AMQGLTGR	Unmodified	832.423	P26369	U2af2	Splicing factor U2AF 65 kDa subunit	2	1.8346	1	1
2D	AMQHAEVYYK	Unmodified	1238.58	Q9D0B6	Pbdc1	Protein PBDC1	3	-	0	1
2D	AMSLVSGEGEGEQNEIR	Unmodified	1804.83	P70227	Itpr3	Inositol 1,4,5-trisphosphate receptor type 3	2	-	0	1
2D	AMSRPILYSNWLSK	Unmodified	1664.87	Q9JHU4	Dync1h1	Cytoplasmic dynein 1 heavy chain 1	3	-	0	1
2D	AMSTTSVTSSQPGK	Unmodified	1380.66	Q62418	Dbnl	Drebrin-like protein	2	1.0726	2	4
2D	AMSTTSVTSSQPGKLR	Unmodified	1649.84	Q62418	Dbnl	Drebrin-like protein	3	0.65666	1	1
2D	AMTEDGFLAVCSEAK	Unmodified	1627.72	Q61024	Asns	Asparagine synthetase [glutamine-hydrolyzing]	2	-	0	2
2D	AMTGVEQWPYR	Oxidation (M)	1352.62	P80318	Cct3	T-complex protein 1 subunit gamma	2	-	0	1
2D	AMTKDNNLLGK	Oxidation (M)	1219.62	P63017;P17156	Hspa8;Hspa2	Heat shock cognate 71 kDa protein;Heat shock-related 70 kDa protein 2	3	1.5024	3	4
2D	AMTKDNNLLGK	Unmodified	1203.63	P63017;P17156	Hspa8;Hspa2	Heat shock cognate 71 kDa protein;Heat shock-related 70 kDa protein 2	3	0.59144	4	5
2D	AMTLEEAEAFVGAER	Unmodified	1622.76	B2RXS4	Plxnb2	Plexin-B2	2	1.3364	2	3
2D	AMTTFLSTLGAQCVIASR	Oxidation (M)	1941.97	Q9CQ62	Decr1	2,4-dienoyl-CoA reductase, mitochondrial	2	0.63136	1	2
2D	AMTTFLSTLGAQCVIASR	Unmodified	1925.97	Q9CQ62	Decr1	2,4-dienoyl-CoA reductase, mitochondrial	2;3	0.58467	2	4
2D	AMVEAVQLIADGK	Unmodified	1343.71	Q8K009	Aldh1l2	Mitochondrial 10-formyltetrahydrofolate dehydrogenase	2	-	0	1
2D	AMVEVEDFVDPNGK	Unmodified	1548.71	Q6DFZ1	Gbf1		2	-	0	1
2D	AMVNKDDIQK	Unmodified	1160.59	Q61879	Myh10	Myosin-10	2	0.30971	1	1
2D	AMVQQWLEFR	Oxidation (M)	1322.64	Q9D1M4	Eef1e1	Eukaryotic translation elongation factor 1 epsilon-1	2	-	0	1
2D	AMVQQWLEFR	Unmodified	1306.65	Q9D1M4	Eef1e1	Eukaryotic translation elongation factor 1 epsilon-1	2	1.5348	1	2
2D	AMVSEFLK	Acetyl (Protein N-term);Oxidation (M)	981.484	P10107	Anxa1	Annexin A1	1;2	0.82506	5	5
2D	AMVSEFLK	Acetyl (Protein N-term)	965.489	P10107	Anxa1	Annexin A1	2	0.8409	1	1
2D	AMVSNAQLDNEK	Unmodified	1318.62	Q3UZ39;Q91WK0	Lrrfip1;Lrrfip2	Leucine-rich repeat flightless-interacting protein 1;Leucine-rich repeat flightless-interacting protein 2	2	3.3313	1	2
2D	AMYQYRPQNEDELELR	Unmodified	2053.95	Q9R1Z8	Sorbs3	Vinexin	3	0.59429	1	2
2D	ANACNSVIK	Unmodified	975.481	O55143	Atp2a2	Sarcoplasmic/endoplasmic reticulum calcium ATPase 2	2	1.4712	1	3
2D	ANAGEESVMNLDK	Unmodified	1376.62	Q8K2B3	Sdha	Succinate dehydrogenase [ubiquinone] flavoprotein subunit, mitochondrial	2	1.038	1	1
[truncated: 90,080 more rows]

## Sheet: Mouse protein-level
Time-point	Protein IDs	Majority protein IDs	Protein names	Gene names	Peptides	Sequence coverage [%]	Ratio H/L	Ratio H/L count
2D	A0A087WP63;A0A087WQ44	A0A087WP63;A0A087WQ44		Srcap	3	1	1.3071	5
2D	A0A0A6YVU8;Q9JKV1	A0A0A6YVU8;Q9JKV1	Proteasomal ubiquitin receptor ADRM1	Gm9774;Adrm1	5	15	1.7409	7
2D	A0A0J9YUD5	A0A0J9YUD5			4	1.9	1.1243	2
2D	A0A140T8K6;P47964;D3YX71	A0A140T8K6;P47964	60S ribosomal protein L36	Rpl36	6	33.3	1.3754	8
2D	A0A140T8M7;P62751;D3YTY6	A0A140T8M7;P62751	60S ribosomal protein L23a	Rpl23a	12	54.5	1.3609	27
2D	A0A140T8T4;P51410;S4R1R7	A0A140T8T4;P51410	60S ribosomal protein L9	Rpl9	9	40.6	1.3909	31
2D	A0A140T8V3;Q60931	A0A140T8V3;Q60931	Voltage-dependent anion-selective channel protein 3	Vdac3	13	60.8	0.6398	20
2D	A0A140T8V5;P17918	A0A140T8V5;P17918	Proliferating cell nuclear antigen	Pcna	8	39.1	6.4748	11
2D	A1L3P4	A1L3P4	Sodium/hydrogen exchanger	Slc9a6	2	4.4	0.95459	2
2D	A2A432	A2A432	Cullin-4B	Cul4b	11	14.8	3.4866	9
2D	A2A5R2	A2A5R2	Brefeldin A-inhibited guanine nucleotide-exchange protein 2	Arfgef2	4	3	1.3137	2
2D	A2A6T1	A2A6T1	Cerebellar degeneration-related protein 2-like	Cdr2l	3	8.2	2.0426	3
2D	A2AAY5	A2AAY5	SH3 and PX domain-containing protein 2B	Sh3pxd2b	9	11.9	1.7762	7
2D	A2AGT5	A2AGT5	Cytoskeleton-associated protein 5	Ckap5	12	9.4	2.2104	3
2D	A2AIX1	A2AIX1		Sec16a	9	5.4	1.8079	4
2D	A2AJI0	A2AJI0	MAP7 domain-containing protein 1	Map7d1	11	18.1	3.8141	4
2D	A2AN08	A2AN08	E3 ubiquitin-protein ligase UBR4	Ubr4	15	4.3	1.715	11
2D	A3KMP2	A3KMP2	Tetratricopeptide repeat protein 38	Ttc38	3	6.7	0.70933	3
2D	A6X919	A6X919	Probable C-mannosyltransferase DPY19L1	Dpy19l1	4	7.5	0.58391	7
2D	B1AUN2	B1AUN2		Eif2b3	4	10	1.1817	2
2D	B1AZP2	B1AZP2	Disks large-associated protein 4	Dlgap4	2	3.4	1.2021	2
2D	B2RQC6;Q8C196	B2RQC6	CAD protein;Glutamine-dependent carbamoyl-phosphate synthase;Aspartate carbamoyltransferase;Dihydroorotase	Cad	20	12	1.8557	17
2D	B2RXQ2;Q8BSS9;B8QI36;P60469	B2RXQ2		Ppfia1	12	14.8	1.1056	11
2D	B2RXR6	B2RXR6	Serine/threonine-protein phosphatase 6 regulatory ankyrin repeat subunit B	Ankrd44	5	6.4	1.3011	2
2D	B2RXS4	B2RXS4	Plexin-B2	Plxnb2	20	15.2	1.1684	24
2D	B2RY56	B2RY56	RNA-binding protein 25	Rbm25	7	11.9	2.1885	2
2D	B7ZNL8	B7ZNL8		Pus7	4	9.8	5.2132	2
2D	B9EJ80	B9EJ80		Pdzd8	2	2.3	1.4063	2
2D	D3YUJ3	D3YUJ3		Ccnyl1	4	11.4	0.71752	3
2D	D3YVN7;Q8BFR5	D3YVN7;Q8BFR5	Elongation factor Tu;Elongation factor Tu, mitochondrial	Gm9755;Tufm	18	46.2	0.69767	32
2D	D3YXK2	D3YXK2	Scaffold attachment factor B1	Safb	10	17.8	1.8399	5
2D	D3YZP9	D3YZP9	Coiled-coil domain-containing protein 6	Ccdc6	9	19.2	1.3601	9
2D	D3YZZ5	D3YZZ5		Tmed7	3	18.3	0.74731	4
2D	D3Z0M9	D3Z0M9		Ddx23	5	7.2	3.8494	2
2D	D3Z2H9	D3Z2H9		Tpm3-rs7	27	66.1	0.43253	46
2D	D3Z3N4	D3Z3N4		Hnrnph3	4	14.7	0.70793	3
2D	D3Z5M2;Q6PHQ9	D3Z5M2;Q6PHQ9	Polyadenylate-binding protein	Gm10110;Pabpc4	21	33.5	1.4355	12
2D	D3Z7P3	D3Z7P3	Glutaminase kidney isoform, mitochondrial	Gls	14	31.9	1.0407	20
2D	D4AFX7	D4AFX7		Dnajc13	13	8.5	0.72459	10
2D	E0CYQ0	E0CYQ0		Kctd17	4	12.5	2.8581	4
2D	E2JF22	E2JF22	Piezo-type mechanosensitive ion channel component 1	Piezo1	2	1.1	1.5222	2
2D	E9PVA8	E9PVA8		Gcn1l1	27	13.4	1.2218	32
2D	E9PVZ8	E9PVZ8		Golgb1	41	16.9	1.8741	26
2D	E9PWG2	E9PWG2		Trappc8	3	2.9	1.383	3
2D	E9PWQ3	E9PWQ3		Col6a3	61	23.1	0.52705	56
2D	E9PYB0	E9PYB0		Ahnak2	34	61.8	0.57485	62
2D	E9PYG6	E9PYG6		Rasa1	5	6.6	1.4503	4
2D	E9PYK3	E9PYK3		Parp4	4	3	1.3383	2
2D	E9PYL9;Q9CXW4;E9PZB3	E9PYL9;Q9CXW4;E9PZB3	60S ribosomal protein L11	Gm10036;Rpl11;Gm5093	6	31.5	1.3763	10
2D	E9PYP2	E9PYP2		Nbeal1	4	1.9	1.2595	3
2D	E9PZF0;Q01768	E9PZF0;Q01768	Nucleoside diphosphate kinase;Nucleoside diphosphate kinase B	Gm20390;Nme2	17	83.9	1.2029	83
2D	E9Q035;P47758	E9Q035;P47758	Signal recognition particle receptor subunit beta	Gm20425;Srprb	6	6.6	2.5723	4
2D	E9Q0S6	E9Q0S6		Tns1	27	18	6.0449	10
2D	E9Q3G8	E9Q3G8		Nup153	2	2.3	3.8089	4
2D	E9Q411	E9Q411		Nbas	4	2	0.6996	4
2D	E9Q4K7;Q9EQW7	E9Q4K7	Kinesin-like protein	Kif13b	7	4.8	0.85927	5
2D	E9Q512	E9Q512		Trip11	15	9.4	2.3964	4
2D	E9Q616	E9Q616		Ahnak	274	76.5	0.97172	749
2D	E9Q634	E9Q634	Unconventional myosin-Ie	Myo1e	3	3.5	2.8682	2
2D	E9Q6E5	E9Q6E5		Srsf11	4	11.7	1.9552	4
2D	E9Q6R7;P11531	E9Q6R7		Utrn	67	25	0.94465	53
2D	E9Q735	E9Q735	Ubiquitin conjugation factor E4 A	Ube4a	2	2.5	1.0801	2
2D	E9Q7G0	E9Q7G0		Numa1	34	21.4	3.7942	16
2D	E9Q7M2;Q9Z2S7	E9Q7M2		Tsc22d2	4	5.2	1.674	7
2D	E9Q8T7	E9Q8T7		Dnah1	2	0.7	0.84837	2
2D	E9Q912	E9Q912		Rap1gds1	14	27.5	1.1524	12
2D	E9QAZ2;Q9CZM2	E9QAZ2;Q9CZM2	Ribosomal protein L15;60S ribosomal protein L15	Gm10020;Rpl15	5	25.5	1.4184	14
2D	F2Z3U3	F2Z3U3		Raph1	3	3.1	1.9282	3
2D	F6QL70;P47915;F6YH22;D3Z1N9;W4VSN7;F6VZG1	F6QL70;P47915;F6YH22;D3Z1N9;W4VSN7	60S ribosomal protein L29	Gm17669;Rpl29;Gm5218;Gm10709;Gm3550	7	34.4	1.1557	14
2D	F6SVV1;P62082	F6SVV1;P62082	40S ribosomal protein S7	Gm9493;Rps7	16	67.2	1.3833	49
2D	F6YVP7;P62270;A0A140T8T3	F6YVP7;P62270;A0A140T8T3	40S ribosomal protein S18	Gm10260;Rps18	17	62.5	1.5072	34
2D	F6ZDS4	F6ZDS4	Nucleoprotein TPR	Tpr	27	14.1	1.9121	17
2D	F8VPK0	F8VPK0		Ttc37	5	4.5	1.0396	6
2D	F8VPN4	F8VPN4		Agl	12	10.4	0.99428	14
2D	F8VPU2	F8VPU2	FERM, RhoGEF and pleckstrin domain-containing protein 1	Farp1	16	19.9	0.84245	17
2D	F8VQC1	F8VQC1	Signal recognition particle subunit SRP72	Srp72	14	27.4	1.427	12
2D	F8WIX8;Q64523;Q6GSS7	F8WIX8;Q64523;Q6GSS7	Histone H2A;Histone H2A type 2-C;Histone H2A type 2-A	Hist1h2al;Hist2h2ac;Hist2h2aa1	9	65.6	0.30275	39
2D	G3X8U3	G3X8U3		2210016F16Rik	5	14.2	0.79799	5
2D	G3X972	G3X972		Sec24c	8	10.8	1.0444	7
2D	G3X9L6;Q9DCX2	G3X9L6;Q9DCX2	ATP synthase subunit d, mitochondrial	Gm10250;Atp5h	10	71.9	0.49269	18
2D	G5E829;Q0VF55;Q9R0K7	G5E829	Plasma membrane calcium-transporting ATPase 1	Atp2b1	13	16.6	0.5963	14
2D	G5E897	G5E897		Kdelc2	8	18.3	0.80456	14
2D	G5E8V9;E9QAY5	G5E8V9;E9QAY5		Arfip1	8	34.9	1.6478	12
2D	J3QNG0;P16460	J3QNG0;P16460	Argininosuccinate synthase	Gm5424;Ass1	4	12.1	0.4982	3
2D	J3QNY1;B2RXM2;Q8BG05	J3QNY1;B2RXM2;Q8BG05	Heterogeneous nuclear ribonucleoprotein A3	Gm9242;Gm6793;Hnrnpa3	23	49.9	0.98092	87
2D	O08528	O08528	Hexokinase-2	Hk2	15	17.7	3.0165	2
2D	O08529	O08529	Calpain-2 catalytic subunit	Capn2	29	45.7	0.75318	61
2D	O08532	O08532	Voltage-dependent calcium channel subunit alpha-2/delta-1;Voltage-dependent calcium channel subunit alpha-2-1;Voltage-dependent calcium channel subunit delta-1	Cacna2d1	5	6.1	0.71686	3
2D	O08539;D3Z6Q9;Q7TQF7	O08539	Myc box-dependent-interacting protein 1	Bin1	7	15	1.3972	15
2D	O08547	O08547	Vesicle-trafficking protein SEC22b	Sec22b	9	56.3	1.0507	17
2D	O08553	O08553	Dihydropyrimidinase-related protein 2	Dpysl2	28	63.6	0.44669	108
2D	O08573	O08573	Galectin-9	Lgals9	8	28.9	2.3416	8
2D	O08579	O08579	Emerin	Emd	12	57.5	1.3841	16
2D	O08583;Q9JJW6	O08583	THO complex subunit 4	Alyref	7	40.4	1.4489	8
2D	O08585	O08585	Clathrin light chain A	Clta	5	17.4	1.2838	10
2D	O08599	O08599	Syntaxin-binding protein 1	Stxbp1	10	21.4	0.7368	8
2D	O08638	O08638	Myosin-11	Myh11	63	34.8	0.8995	37
2D	O08663	O08663	Methionine aminopeptidase 2	Metap2	9	24.1	4.5642	2
2D	O08709;Q8BG37	O08709	Peroxiredoxin-6	Prdx6	21	77.7	0.58577	54
2D	O08738	O08738	Caspase-6;Caspase-6 subunit p18;Caspase-6 subunit p11	Casp6	2	8	0.76872	2
2D	O08749	O08749	Dihydrolipoyl dehydrogenase, mitochondrial	Dld	12	37.1	0.6221	27
2D	O08756	O08756	3-hydroxyacyl-CoA dehydrogenase type-2	Hsd17b10	7	41	0.47583	7
2D	O08759	O08759	Ubiquitin-protein ligase E3A	Ube3a	7	10.5	2.3038	3
2D	O08784	O08784	Treacle protein	Tcof1	4	4	1.3562	5
2D	O08788	O08788	Dynactin subunit 1	Dctn1	37	34.5	0.91488	50
2D	O08795	O08795	Glucosidase 2 subunit beta	Prkcsh	17	37.8	0.97181	40
2D	O08797;Q8VHQ1;Q8BMT0;Q80UK5;O08806;F6V5V4	O08797		Serpinb9	12	40.4	0.5762	17
2D	O08807	O08807	Peroxiredoxin-4	Prdx4	11	53.6	0.89337	33
2D	O08810	O08810	116 kDa U5 small nuclear ribonucleoprotein component	Eftud2	14	21.3	1.4342	12
2D	O08915	O08915	AH receptor-interacting protein	Aip	6	24.8	2.1046	6
2D	O08917	O08917	Flotillin-1	Flot1	15	45.6	0.7323	14
2D	O08919	O08919	Numb-like protein	Numbl	6	9.1	1.8619	4
2D	O08997	O08997	Copper transport protein ATOX1	Atox1	6	92.6	0.86592	24
2D	O09044	O09044	Synaptosomal-associated protein 23	Snap23	8	61.4	1.6314	9
2D	O09061	O09061	Proteasome subunit beta type-1	Psmb1	8	43.8	0.91601	12
2D	O09106;D3YYI8	O09106;D3YYI8	Histone deacetylase 1;Histone deacetylase	Hdac1;Gm10093	7	16	2.4949	2
2D	O09111	O09111	NADH dehydrogenase [ubiquinone] 1 beta subcomplex subunit 11, mitochondrial	Ndufb11	2	21.2	0.88908	2
2D	O09131;Q8K2Q2	O09131	Glutathione S-transferase omega-1	Gsto1	20	75	0.71199	35
2D	O09159	O09159	Lysosomal alpha-mannosidase	Man2b1	9	12.2	0.35444	4
2D	O09167;A0A140T8K5	O09167	60S ribosomal protein L21	Rpl21	9	51.2	1.4785	26
2D	O09172	O09172	Glutamate--cysteine ligase regulatory subunit	Gclm	5	26.6	1.8422	5
2D	O35071;P33173;Q60575	O35071	Kinesin-like protein KIF1C	Kif1c	10	11.5	3.6049	2
2D	O35074	O35074	Prostacyclin synthase	Ptgis	23	53.9	1.0031	48
2D	O35114	O35114	Lysosome membrane protein 2	Scarb2	4	12.8	1.0044	4
2D	O35129	O35129	Prohibitin-2	Phb2	14	50.5	0.66239	17
2D	O35143	O35143	ATPase inhibitor, mitochondrial	Atpif1	7	35.8	0.82127	13
2D	O35215	O35215	D-dopachrome decarboxylase	Ddt	6	72	0.4467	6
2D	O35226	O35226	26S proteasome non-ATPase regulatory subunit 4	Psmd4	15	45.2	1.9827	24
2D	O35239	O35239	Tyrosine-protein phosphatase non-receptor type 9	Ptpn9	5	10.5	1.0266	5
2D	O35250	O35250	Exocyst complex component 7	Exoc7	3	5.9	0.97791	4
2D	O35286	O35286	Pre-mRNA-splicing factor ATP-dependent RNA helicase DHX15	Dhx15	11	16.2	3.035	5
2D	O35295	O35295	Transcriptional activator protein Pur-beta	Purb	8	34	0.39034	6
2D	O35326	O35326	Serine/arginine-rich splicing factor 5	Srsf5	6	24.2	3.6577	8
2D	O35343	O35343	Importin subunit alpha-3	Kpna4	8	26.5	1.354	7
2D	O35345	O35345	Importin subunit alpha-7	Kpna6	6	14.9	1.9312	5
2D	O35350	O35350	Calpain-1 catalytic subunit	Capn1	22	39.7	0.68469	20
2D	O35379	O35379	Multidrug resistance-associated protein 1	Abcc1	3	2.7	1.0685	3
2D	O35381;Q64G17	O35381	Acidic leucine-rich nuclear phosphoprotein 32 family member A	Anp32a	9	30	0.80504	15
2D	O35382	O35382	Exocyst complex component 4	Exoc4	11	14.6	1.5095	8
2D	O35405	O35405	Phospholipase D3	Pld3	4	16.6	1.3599	2
2D	O35459	O35459	Delta(3,5)-Delta(2,4)-dienoyl-CoA isomerase, mitochondrial	Ech1	4	14.7	0.95884	4
2D	O35551	O35551	Rab GTPase-binding effector protein 1	Rabep1	8	11.5	1.3289	5
2D	O35566	O35566	CD151 antigen	Cd151	2	9.1	2.0604	2
2D	O35593	O35593	26S proteasome non-ATPase regulatory subunit 14	Psmd14	7	37.4	1.0596	6
2D	O35609	O35609	Secretory carrier-associated membrane protein 3	Scamp3	8	24.1	1.5255	11
2D	O35639	O35639	Annexin A3	Anxa3	27	65.3	0.95681	53
2D	O35640	O35640	Annexin A8	Anxa8	4	20.5	1.3597	5
2D	O35643	O35643	AP-1 complex subunit beta-1	Ap1b1	20	20.9	0.64238	5
2D	O35658	O35658	Complement component 1 Q subcomponent-binding protein, mitochondrial	C1qbp	5	25.2	0.86227	5
2D	O35682	O35682	Myeloid-associated differentiation marker	Myadm	3	10.3	0.52813	10
2D	O35685	O35685	Nuclear migration protein nudC	Nudc	10	38.3	2.4235	13
2D	O35691	O35691	Pinin	Pnn	6	10.3	1.342	3
2D	O35737	O35737	Heterogeneous nuclear ribonucleoprotein H;Heterogeneous nuclear ribonucleoprotein H, N-terminally processed	Hnrnph1	14	37.6	1.4687	34
2D	O35841	O35841	Apoptosis inhibitor 5	Api5	8	15.1	2.8881	2
2D	O35855	O35855	Branched-chain-amino-acid aminotransferase, mitochondrial	Bcat2	5	20.6	0.5772	5
2D	O35857	O35857	Mitochondrial import inner membrane translocase subunit TIM44	Timm44	5	15.5	1.0242	3
2D	O35864	O35864	COP9 signalosome complex subunit 5	Cops5	6	22.5	0.97883	4
2D	O35887	O35887	Calumenin	Calu	27	65.1	1.1718	82
2D	O35969	O35969	Guanidinoacetate N-methyltransferase	Gamt	5	41.1	1.3451	4
2D	O54724	O54724	Polymerase I and transcript release factor	Ptrf	29	64	0.63152	94
2D	O54734	O54734	Dolichyl-diphosphooligosaccharide--protein glycosyltransferase 48 kDa subunit	Ddost	12	41	0.8662	29
2D	O54774	O54774	AP-3 complex subunit delta-1	Ap3d1	10	9.8	1.1869	9
2D	O54782	O54782	Epididymis-specific alpha-mannosidase	Man2b2	9	13.5	0.48711	10
2D	O54833	O54833	Casein kinase II subunit alpha	Csnk2a2	5	21.1	1.2986	5
2D	O54916	O54916	RalBP1-associated Eps domain-containing protein 1	Reps1	4	6.2	1.0914	2
2D	O54931	O54931	A-kinase anchor protein 2	Akap2	19	27.5	3.0666	14
2D	O54941	O54941	SWI/SNF-related matrix-associated actin-dependent regulator of chromatin subfamily E member 1	Smarce1	7	20.4	3.721	3
2D	O54962	O54962	Barrier-to-autointegration factor;Barrier-to-autointegration factor, N-terminally processed	Banf1	5	62.9	0.88123	11
2D	O54988	O54988	STE20-like serine/threonine-protein kinase	Slk	15	20.7	1.3951	10
2D	O54998	O54998	Peptidyl-prolyl cis-trans isomerase FKBP7	Fkbp7	9	39.4	2.0318	14
2D	O55013	O55013	Trafficking protein particle complex subunit 3	Trappc3	3	18.9	1.1846	3
2D	O55022	O55022	Membrane-associated progesterone receptor component 1	Pgrmc1	9	48.7	0.75621	21
2D	O55023	O55023	Inositol monophosphatase 1	Impa1	7	29.2	0.78716	6
2D	O55029	O55029	Coatomer subunit beta	Copb2	21	33.5	1.2284	31
2D	O55106	O55106	Striatin	Strn	5	10	1.2748	5
2D	O55126	O55126	Protein NipSnap homolog 2	Gbas	4	21.4	0.56986	3
2D	O55128	O55128	Histone deacetylase complex subunit SAP18	Sap18	4	33.3	6.0969	2
2D	O55131;Q9DA97	O55131	Septin-7	2020-09-07	31	61.7	0.5168	72
2D	O55135	O55135	Eukaryotic translation initiation factor 6	Eif6	7	51	2.1333	7
2D	O55142	O55142	60S ribosomal protein L35a	Rpl35a	11	61.8	1.3506	34
2D	O55143;Q8R429;Q64518	O55143	Sarcoplasmic/endoplasmic reticulum calcium ATPase 2	Atp2a2	32	39.9	1.6109	64
2D	O55222	O55222	Integrin-linked protein kinase	Ilk	19	48.5	1.4032	27
2D	O55234	O55234	Proteasome subunit beta type-5	Psmb5	8	33.7	1.0243	14
2D	O55239	O55239	Nicotinamide N-methyltransferase	Nnmt	2	6.8	0.76737	2
2D	O70133	O70133	ATP-dependent RNA helicase A	Dhx9	24	24.3	1.8868	20
2D	O70152	O70152	Dolichol-phosphate mannosyltransferase subunit 1	Dpm1	4	18.8	1.0702	4
2D	O70194	O70194	Eukaryotic translation initiation factor 3 subunit D	Eif3d	14	32.7	1.5261	32
2D	O70209	O70209	PDZ and LIM domain protein 3	Pdlim3	4	19.6	0.58	2
2D	O70251	O70251	Elongation factor 1-beta	Eef1b	11	58.2	1.2517	40
2D	O70305	O70305	Ataxin-2	Atxn2	11	12.3	3.5483	5
2D	O70309	O70309	Integrin beta-5	Itgb5	9	17.9	0.69311	12
2D	O70310	O70310	Glycylpeptide N-tetradecanoyltransferase 1	Nmt1	6	14.5	1.2721	7
2D	O70318	O70318	Band 4.1-like protein 2	Epb41l2	50	59.8	0.68479	58
2D	O70378;M0QWE2	O70378	ER membrane protein complex subunit 8	Emc8	6	38.2	1.2348	12
2D	O70400	O70400	PDZ and LIM domain protein 1	Pdlim1	22	84.4	0.51861	58
2D	O70423;Q812C9	O70423	Membrane primary amine oxidase	Aoc3	14	28.2	0.37092	11
2D	O70433	O70433	Four and a half LIM domains protein 2	Fhl2	29	89.6	0.42573	70
2D	O70435	O70435	Proteasome subunit alpha type-3	Psma3	8	32.2	1.0182	16
2D	O70439	O70439	Syntaxin-7	Stx7	8	44.8	0.9672	9
2D	O70456	O70456	14-3-3 protein sigma	Sfn	4	13.3	0.82762	8
2D	O70475	O70475	UDP-glucose 6-dehydrogenase	Ugdh	26	62.1	1.4924	70
2D	O70481	O70481	E3 ubiquitin-protein ligase UBR1	Ubr1	3	2	2.0433	3
2D	O70492	O70492	Sorting nexin-3	Snx3	12	74.1	1.4292	17
2D	O70493	O70493	Sorting nexin-12	Snx12	10	69.1	0.86384	12
2D	O70503	O70503	Very-long-chain 3-oxoacyl-CoA reductase	Hsd17b12	7	30.4	1.387	11
2D	O70566	O70566	Protein diaphanous homolog 2	Diaph2	3	3.9	1.1517	2
2D	O70572	O70572	Sphingomyelin phosphodiesterase 2	Smpd2	3	7.4	1.2329	3
2D	O70589	O70589	Peripheral plasma membrane protein CASK	Cask	11	15.6	0.5602	9
2D	O70591	O70591	Prefoldin subunit 2	Pfdn2	5	37.7	1.8052	6
2D	O88207;Q61245	O88207	Collagen alpha-1(V) chain	Col5a1	12	8.7	6.6225	3
2D	O88291	O88291	DBIRD complex subunit ZNF326	Znf326	6	11.7	1.7153	5
2D	O88325	O88325		Naglu	6	12.2	0.69279	4
2D	O88342	O88342	WD repeat-containing protein 1	Wdr1	37	70	0.84938	132
2D	O88384	O88384	Vesicle transport through interaction with t-SNAREs homolog 1B	Vti1b	4	24.6	3.0869	4
2D	O88447;Q91W40	O88447	Kinesin light chain 1	Klc1	15	30.7	1.1874	18
2D	O88456;Q9D7J7	O88456	Calpain small subunit 1	Capns1	9	43.1	0.80844	15
2D	O88487	O88487	Cytoplasmic dynein 1 intermediate chain 2	Dync1i2	15	36.3	0.74152	17
2D	O88492	O88492	Perilipin-4	Plin4	4	14.3	1.342	2
2D	O88522	O88522	NF-kappa-B essential modulator	Ikbkg	5	15.3	1.5464	2
2D	O88531	O88531	Palmitoyl-protein thioesterase 1	Ppt1	7	35.6	0.27807	11
2D	O88543	O88543	COP9 signalosome complex subunit 3	Cops3	7	21.7	0.965	9
2D	O88544	O88544	COP9 signalosome complex subunit 4	Cops4	18	54.7	0.92215	31
2D	O88545	O88545	COP9 signalosome complex subunit 6	Cops6	4	20.1	0.65325	3
2D	O88569	O88569	Heterogeneous nuclear ribonucleoproteins A2/B1	Hnrnpa2b1	31	67.1	1.134	100
2D	O88587	O88587	Catechol O-methyltransferase	Comt	10	58.9	0.70232	14
2D	O88653	O88653	Ragulator complex protein LAMTOR3	Lamtor3	2	31.5	0.82061	2
2D	O88668	O88668	Protein CREG1	Creg1	2	13.2	0.77846	3
2D	O88685	O88685	26S protease regulatory subunit 6A	Psmc3	20	52	1.3267	24
2D	O88696	O88696	ATP-dependent Clp protease proteolytic subunit, mitochondrial	Clpp	4	18	0.81283	3
2D	O88712	O88712	C-terminal-binding protein 1	Ctbp1	4	12.5	1.6106	3
2D	O88746	O88746	Target of Myb protein 1	Tom1	6	19.3	1.2374	4
2D	O88811	O88811	Signal transducing adapter molecule 2	Stam2	3	6.9	1.2824	2
2D	O88844	O88844	Isocitrate dehydrogenase [NADP] cytoplasmic	Idh1	26	64.3	0.46413	61
2D	O88851	O88851	Putative hydrolase RBBP9	Rbbp9	7	68.8	0.44096	6
2D	O88952;Q8JZS0;O88951	O88952;Q8JZS0	Protein lin-7 homolog C;Protein lin-7 homolog A	Lin7c;Lin7a	5	35.5	0.66501	7
2D	O88983	O88983	Syntaxin-8	Stx8	3	15.3	2.7289	3
2D	O89017	O89017	Legumain	Lgmn	4	11.7	1.6032	3
2D	O89023	O89023	Tripeptidyl-peptidase 1	Tpp1	3	7.5	0.24929	3
2D	O89079	O89079	Coatomer subunit epsilon	Cope	10	53.9	1.1454	12
2D	O89086	O89086	RNA-binding protein 3	Rbm3	8	49.7	3.159	18
2D	O89112	O89112	LanC-like protein 1	Lancl1	3	12	0.76234	4
2D	P00329	P00329	Alcohol dehydrogenase 1	Adh1	8	40	0.45061	9
2D	P00375	P00375	Dihydrofolate reductase	Dhfr	2	16.6	1.6151	3
2D	P00405	P00405	Cytochrome c oxidase subunit 2	Mtco2	3	16.3	0.59045	7
2D	P00493	P00493	Hypoxanthine-guanine phosphoribosyltransferase	Hprt1	13	67.4	1.0354	12
2D	P01831	P01831	Thy-1 membrane glycoprotein	Thy1	8	46.9	0.58364	36
2D	P02463;Q63ZW6	P02463;Q63ZW6	Collagen alpha-1(IV) chain;Arresten	Col4a1;Col4a5	2	0.9	0.64827	4
2D	P02468	P02468	Laminin subunit gamma-1	Lamc1	7	5.7	3.1735	2
2D	P02469	P02469	Laminin subunit beta-1	Lamb1	18	12.6	1.7346	7
2D	P02798	P02798	Metallothionein-2	Mt2	3	34.4	2.1169	2
2D	P02802	P02802	Metallothionein-1	Mt1	4	50.8	1.8427	14
2D	P04117	P04117	Fatty acid-binding protein, adipocyte	Fabp4	7	42.4	0.64442	14
2D	P04627	P04627	Serine/threonine-protein kinase A-Raf	Araf	2	4.1	1.7453	2
2D	P05064;A6ZI46;A6ZI47;P05063	P05064;A6ZI46	Fructose-bisphosphate aldolase A;Fructose-bisphosphate aldolase	Aldoa;Aldoart1	41	90.1	1.0395	202
2D	P05132;P68181	P05132;P68181	cAMP-dependent protein kinase catalytic subunit alpha;cAMP-dependent protein kinase catalytic subunit beta	Prkaca;Prkacb	9	29.6	0.96554	9
2D	P05201	P05201	Aspartate aminotransferase, cytoplasmic	Got1	11	34.9	1.0043	17
2D	P05202	P05202	Aspartate aminotransferase, mitochondrial	Got2	22	56	0.76644	45
2D	P05213;Q3UX10	P05213	Tubulin alpha-1B chain	Tuba1b	31	69.2	0.68914	6
2D	P05480;P08103	P05480	Neuronal proto-oncogene tyrosine-protein kinase Src	Src	7	14	0.94848	7
2D	P05622	P05622	Platelet-derived growth factor receptor beta	Pdgfrb	15	18.9	10.294	2
2D	P05977;P09542	P05977;P09542	Myosin light chain 1/3, skeletal muscle isoform;Myosin light chain 3	Myl1;Myl3	2	8.5	1.0014	9
2D	P06151;P00342	P06151	L-lactate dehydrogenase A chain	Ldha	26	68.7	0.76964	104
2D	P06797	P06797	Cathepsin L1;Cathepsin L1 heavy chain;Cathepsin L1 light chain	Ctsl	7	38	1.4649	11
2D	P06801	P06801	NADP-dependent malic enzyme	Me1	16	37.2	0.82756	21
2D	P06802	P06802	Ectonucleotide pyrophosphatase/phosphodiesterase family member 1;Alkaline phosphodiesterase I;Nucleotide pyrophosphatase	Enpp1	2	2.4	0.86817	2
2D	P07091	P07091	Protein S100-A4	S100a4	8	59.4	0.69024	33
2D	P07214	P07214	SPARC	Sparc	10	35.1	5.249	8
2D	P07356	P07356	Annexin A2	Anxa2	39	90	0.52025	162
2D	P07742	P07742	Ribonucleoside-diphosphate reductase large subunit	Rrm1	11	18.7	3.5489	8
2D	P07901	P07901	Heat shock protein HSP 90-alpha	Hsp90aa1	47	56.8	1.3788	78
2D	P08003	P08003	Protein disulfide-isomerase A4	Pdia4	47	60.7	1.0077	121
2D	P08030	P08030	Adenine phosphoribosyltransferase	Aprt	3	16.1	1.1187	7
2D	P08113	P08113	Endoplasmin	Hsp90b1	61	63.3	1.1077	255
2D	P08121	P08121	Collagen alpha-1(III) chain	Col3a1	16	12.6	4.4022	9
2D	P08122	P08122	Collagen alpha-2(IV) chain;Canstatin	Col4a2	2	1.6	0.46947	2
2D	P08207	P08207	Protein S100-A10	S100a10	6	54.6	0.312	25
2D	P08228	P08228	Superoxide dismutase [Cu-Zn]	Sod1	6	52.6	0.52114	7
2D	P08249	P08249	Malate dehydrogenase, mitochondrial	Mdh2	22	63.3	0.7612	85
2D	P08556	P08556	GTPase NRas	Nras	7	45	0.62691	9
2D	P08752;B2RSH2;P20612;Q3V3I2;P50149	P08752	Guanine nucleotide-binding protein G(i) subunit alpha-2	Gnai2	14	44.2	0.79344	27
2D	P09055	P09055	Integrin beta-1	Itgb1	28	35.8	2.0272	59
2D	P09103	P09103	Protein disulfide-isomerase	P4hb	50	83.9	1.1258	178
2D	P09242	P09242	Alkaline phosphatase, tissue-nonspecific isozyme	Alpl	2	6.5	0.6949	2
2D	P09405	P09405	Nucleolin	Ncl	32	41	2.9254	57
2D	P09411;P09041	P09411	Phosphoglycerate kinase 1	Pgk1	42	88	0.60425	214
2D	P09528	P09528	Ferritin heavy chain;Ferritin heavy chain, N-terminally processed	Fth1	2	9.3	2.6357	2
2D	P09671	P09671	Superoxide dismutase [Mn], mitochondrial	Sod2	10	41.9	0.48706	23
2D	P0C0A3	P0C0A3	Charged multivesicular body protein 6	Chmp6	2	13.5	0.55813	2
2D	P0C605;Q61410	P0C605	cGMP-dependent protein kinase 1	Prkg1	7	13.4	0.72029	10
2D	P0CW02;P0CW03	P0CW02;P0CW03	Lymphocyte antigen 6C1;Lymphocyte antigen 6C2	Ly6c1;Ly6c2	3	29	0.98345	4
2D	P0DN34	P0DN34			2	31.6	0.69142	3
2D	P10107	P10107	Annexin A1	Anxa1	38	83.2	0.80402	149
2D	P10126;P62631	P10126	Elongation factor 1-alpha 1	Eef1a1	28	62.8	1.1367	112
2D	P10404;P11370;Q3TZL0;B2RQY6	P10404;P11370	MLV-related proviral Env polyprotein;Surface protein;Transmembrane protein;Retrovirus-related Env polyprotein from Fv-4 locus	Fv4	7	12.6	2.7983	8
2D	P10605	P10605	Cathepsin B;Cathepsin B light chain;Cathepsin B heavy chain	Ctsb	16	47.2	0.72478	64
2D	P10630	P10630	Eukaryotic initiation factor 4A-II;Eukaryotic initiation factor 4A-II, N-terminally processed	Eif4a2	14	39.8	1.0009	7
2D	P10639	P10639	Thioredoxin	Txn	7	64.8	0.84413	17
2D	P10649	P10649	Glutathione S-transferase Mu 1	Gstm1	17	64.7	0.43011	22
2D	P10711;Q9QVN7	P10711	Transcription elongation factor A protein 1	Tcea1	9	35.2	6.4397	4
2D	P10833	P10833	Ras-related protein R-Ras	Rras	9	50.5	0.45699	12
2D	P10852	P10852	4F2 cell-surface antigen heavy chain	Slc3a2	16	31.4	1.3491	20
2D	P10922	P10922	Histone H1.0;Histone H1.0, N-terminally processed	H1f0	5	24.7	0.29181	7
2D	P11031	P11031	Activated RNA polymerase II transcriptional coactivator p15	Sub1	3	26	2.9045	3
2D	P11276	P11276	Fibronectin;Anastellin	Fn1	30	17.1	0.93985	32
2D	P11352	P11352	Glutathione peroxidase 1	Gpx1	10	70.1	0.40936	8
2D	P11438	P11438	Lysosome-associated membrane glycoprotein 1	Lamp1	6	12.3	1.6531	7
2D	P11688	P11688	Integrin alpha-5;Integrin alpha-5 heavy chain;Integrin alpha-5 light chain	Itga5	14	17.6	1.671	17
2D	P11862	P11862	Growth arrest-specific protein 2	Gas2	4	19.4	0.48909	5
2D	P11983	P11983	T-complex protein 1 subunit alpha	Tcp1	28	61.9	1.4703	50
2D	P12367	P12367	cAMP-dependent protein kinase type II-alpha regulatory subunit	Prkar2a	11	37.2	0.71544	9
2D	P12382	P12382	ATP-dependent 6-phosphofructokinase, liver type	Pfkl	23	37.1	0.878	47
2D	P12399;P12400	P12399;P12400	Protein CTLA-2-alpha;Protein CTLA-2-beta	Ctla2a;Ctla2b	4	36.5	1.3556	4
2D	P12787	P12787	Cytochrome c oxidase subunit 5A, mitochondrial	Cox5a	7	58.2	0.67956	11
2D	P12815	P12815	Programmed cell death protein 6	Pdcd6	5	36.1	1.4082	8
2D	P12970;A0A140T8L1;A0A140T8L3;F6VBB8;V9GX35	P12970;A0A140T8L1;A0A140T8L3;F6VBB8	60S ribosomal protein L7a	Rpl7a;Gm4978	16	51.1	1.3725	50
2D	P13439	P13439	Uridine 5-monophosphate synthase;Orotate phosphoribosyltransferase;Orotidine 5-phosphate decarboxylase	Umps	8	18.5	3.1986	5
2D	P13595	P13595	Neural cell adhesion molecule 1	Ncam1	9	10.4	1.5061	12
2D	P13597	P13597	Intercellular adhesion molecule 1	Icam1	5	10.6	0.88373	5
2D	P14069	P14069	Protein S100-A6	S100a6	9	66.3	0.74261	32
2D	P14094	P14094	Sodium/potassium-transporting ATPase subunit beta-1	Atp1b1	3	11.8	0.59344	2
2D	P14115	P14115	60S ribosomal protein L27a	Rpl27a	6	32.4	1.3766	31
2D	P14131	P14131	40S ribosomal protein S16	Rps16	12	65.1	1.5344	36
2D	P14148	P14148	60S ribosomal protein L7	Rpl7	14	44.4	1.3536	25
2D	P14152	P14152	Malate dehydrogenase, cytoplasmic	Mdh1	11	39.2	0.59243	31
2D	P14206	P14206	40S ribosomal protein SA	Rpsa	19	59.3	1.2548	46
2D	P14211	P14211	Calreticulin	Calr	40	70.7	0.93337	131
2D	P14576	P14576	Signal recognition particle 54 kDa protein	Srp54	8	20.6	5.3311	3
2D	P14602	P14602	Heat shock protein beta-1	Hspb1	15	67.5	1.2741	31
2D	P14685	P14685	26S proteasome non-ATPase regulatory subunit 3	Psmd3	22	45.8	0.9706	29
2D	P14733	P14733	Lamin-B1	Lmnb1	33	55.6	0.30976	49
2D	P14824	P14824	Annexin A6	Anxa6	58	75.3	0.75325	157
2D	P14869;E9Q070	P14869;E9Q070	60S acidic ribosomal protein P0	Rplp0;Gm8730	15	60.9	1.2879	40
2D	P14873	P14873	Microtubule-associated protein 1B;MAP1B heavy chain;MAP1 light chain LC1	Map1b	56	34	1.67	68
2D	P14901	P14901	Heme oxygenase 1	Hmox1	5	25.6	7.9309	2
2D	P15092	P15092	Interferon-activable protein 204	Ifi204	11	23.9	0.97071	3
2D	P15116;P39038	P15116	Cadherin-2	Cdh2	4	7.8	1.3789	5
2D	P15379	P15379	CD44 antigen	Cd44	5	7.5	1.8544	6
2D	P15532	P15532	Nucleoside diphosphate kinase A	Nme1	11	77.6	1.4921	3
2D	P15626;Q80W21;F6Y363;O35660	P15626	Glutathione S-transferase Mu 2	Gstm2	20	69.3	0.41905	54
2D	P15655	P15655	Fibroblast growth factor 2	Fgf2	4	24	1.5327	5
2D	P15864	P15864	Histone H1.2	Hist1h1c	11	40.1	0.17615	2
2D	P16045	P16045	Galectin-1	Lgals1	13	95.6	0.80715	77
2D	P16110	P16110	Galectin-3	Lgals3	10	30.3	0.87688	32
2D	P16125	P16125	L-lactate dehydrogenase B chain	Ldhb	12	39.5	0.41377	18
2D	P16546;P08032	P16546	Spectrin alpha chain, non-erythrocytic 1	Sptan1	188	70.1	0.4987	409
2D	P16675	P16675	Lysosomal protective protein;Lysosomal protective protein 32 kDa chain;Lysosomal protective protein 20 kDa chain	Ctsa	10	25.5	0.32944	17
2D	P16858;D3YYI5;V9GX06;Q64467;V9GXA7;V9GXK0	P16858;D3YYI5	Glyceraldehyde-3-phosphate dehydrogenase	Gapdh;Gm7293	33	70.6	0.6238	200
2D	P17047	P17047	Lysosome-associated membrane glycoprotein 2	Lamp2	4	8	2.085	6
2D	P17095	P17095	High mobility group protein HMG-I/HMG-Y	Hmga1	4	41.1	0.52601	6
2D	P17156	P17156	Heat shock-related 70 kDa protein 2	Hspa2	23	33.8	0.69938	7
2D	P17182	P17182	Alpha-enolase	Eno1	42	84.3	0.69013	217
2D	P17225	P17225	Polypyrimidine tract-binding protein 1	Ptbp1	13	36.4	1.2895	24
2D	P17426	P17426	AP-2 complex subunit alpha-1	Ap2a1	25	30.4	1.0085	20
2D	P17427	P17427	AP-2 complex subunit alpha-2	Ap2a2	30	37.3	0.73053	38
2D	P17439	P17439	Glucosylceramidase	Gba	3	5.4	1.2539	3
2D	P17563;Q63836	P17563;Q63836	Selenium-binding protein 1;Selenium-binding protein 2	Selenbp1;Selenbp2	9	26.3	0.35087	7
2D	P17710;Q91W97	P17710	Hexokinase-1	Hk1	35	37.7	0.76974	53
2D	P17742;F8VPN3;V9GX31	P17742;F8VPN3	Peptidyl-prolyl cis-trans isomerase A;Peptidyl-prolyl cis-trans isomerase A, N-terminally processed;Peptidyl-prolyl cis-trans isomerase	Ppia;Gm5160	16	89.6	0.78846	106
2D	P17751	P17751	Triosephosphate isomerase	Tpi1	19	72.2	0.5417	106
2D	P17879;Q61696	P17879;Q61696	Heat shock 70 kDa protein 1B;Heat shock 70 kDa protein 1A	Hspa1b;Hspa1a	27	52	0.68969	34
2D	P18052	P18052	Receptor-type tyrosine-protein phosphatase alpha	Ptpra	7	14.2	0.9925	5
2D	P18242	P18242	Cathepsin D	Ctsd	18	40.5	0.61589	46
2D	P18406	P18406	Protein CYR61	Cyr61	6	20.6	2.0466	2
2D	P18572	P18572	Basigin	Bsg	5	15.2	0.90624	7
2D	P18608	P18608	Non-histone chromosomal protein HMG-14	Hmgn1	4	52.1	0.87507	3
2D	P18654;P18653;Q9WUT3	P18654	Ribosomal protein S6 kinase alpha-3	Rps6ka3	3	5.5	1.0194	3
2D	P18760	P18760	Cofilin-1	Cfl1	27	94	1.1892	144
2D	P19096	P19096	Fatty acid synthase;[Acyl-carrier-protein] S-acetyltransferase;[Acyl-carrier-protein] S-malonyltransferase;3-oxoacyl-[acyl-carrier-protein] synthase;3-oxoacyl-[acyl-carrier-protein] reductase;3-hydroxyacyl-[acyl-carrier-protein] dehydratase;Enoyl-[acyl-carrier-protein] reductase;Oleoyl-[acyl-carrier-protein] hydrolase	Fasn	55	29.5	2.1134	59
2D	P19157;P46425;F6RWR5	P19157;P46425	Glutathione S-transferase P 1;Glutathione S-transferase P 2	Gstp1;Gstp2	13	54.8	0.69749	46
2D	P19253;A0A140T8K2	P19253	60S ribosomal protein L13a	Rpl13a	9	35.5	1.4861	12
2D	P19324	P19324	Serpin H1	Serpinh1	30	68.6	1.6722	158
2D	P19536	P19536	Cytochrome c oxidase subunit 5B, mitochondrial	Cox5b	6	53.9	0.76067	5
2D	P19783	P19783	Cytochrome c oxidase subunit 4 isoform 1, mitochondrial	Cox4i1	9	47.9	0.63641	11
2D	P19973	P19973	Lymphocyte-specific protein 1	Lsp1	3	16.7	1.1175	2
2D	P20029	P20029	78 kDa glucose-regulated protein	Hspa5	51	63.1	1.351	254
2D	P20065	P20065	Thymosin beta-4;Hematopoietic system regulatory peptide	Tmsb4x	5	40	0.53119	29
2D	P20108	P20108	Thioredoxin-dependent peroxide reductase, mitochondrial	Prdx3	9	52.1	0.54857	11
2D	P20352	P20352	Tissue factor	F3	11	33.3	2.3801	16
2D	P20444;P63318	P20444	Protein kinase C alpha type	Prkca	3	7.7	0.75232	2
2D	P21107	P21107	Tropomyosin alpha-3 chain	Tpm3	29	56.5	0.42966	33
2D	P21126	P21126	Ubiquitin-like protein 4A	Ubl4a	3	21.7	2.7814	3
2D	P21278	P21278	Guanine nucleotide-binding protein subunit alpha-11	Gna11	5	15.6	0.5885	7
2D	P21279;P30677;O70443;P27600	P21279	Guanine nucleotide-binding protein G(q) subunit alpha	Gnaq	8	24.8	0.57181	9
2D	P21550	P21550	Beta-enolase	Eno3	10	38	0.66363	8
2D	P21619	P21619	Lamin-B2	Lmnb2	20	46.6	0.39457	13
2D	P21956	P21956	Lactadherin	Mfge8	5	12.3	1.117	8
2D	P21981	P21981	Protein-glutamine gamma-glutamyltransferase 2	Tgm2	22	43.6	0.69575	34
2D	P21995	P21995	Embigin	Emb	7	22.1	1.7142	15
2D	P22315	P22315	Ferrochelatase, mitochondrial	Fech	8	27.4	0.48817	10
2D	P22437	P22437	Prostaglandin G/H synthase 1	Ptgs1	6	12.8	0.6195	4
2D	P22892	P22892	AP-1 complex subunit gamma-1	Ap1g1	3	4	1.0725	2
2D	P23116	P23116	Eukaryotic translation initiation factor 3 subunit A	Eif3a	40	29.5	2.773	36
2D	P23198;P83917	P23198	Chromobox protein homolog 3	Cbx3	9	43.7	2.6582	9
2D	P23492	P23492	Purine nucleoside phosphorylase	Pnp	17	71.6	0.50529	28
2D	P23506	P23506	Protein-L-isoaspartate(D-aspartate) O-methyltransferase	Pcmt1	11	46.7	0.76913	14
2D	P23591	P23591	GDP-L-fucose synthase	Tsta3	4	15.9	0.85047	3
2D	P23780;Q8VC60	P23780	Beta-galactosidase	Glb1	10	19.8	0.30933	5
2D	P23927	P23927	Alpha-crystallin B chain	Cryab	5	40	3.1016	5
2D	P24270	P24270	Catalase	Cat	15	33.8	3.747	10
2D	P24369	P24369	Peptidyl-prolyl cis-trans isomerase B	Ppib	18	62.5	1.1064	75
2D	P24452	P24452	Macrophage-capping protein	Capg	8	40.1	0.63599	16
2D	P24472;F6SC55;P30115;P13745	P24472	Glutathione S-transferase A4	Gsta4	3	9	1.2639	2
2D	P24527	P24527	Leukotriene A-4 hydrolase	Lta4h	20	41.9	0.57371	19
2D	P24547	P24547	Inosine-5-monophosphate dehydrogenase 2	Impdh2	18	40.3	4.4582	14
2D	P24549	P24549	Retinal dehydrogenase 1	Aldh1a1	20	45.9	0.29446	19
2D	P24638	P24638	Lysosomal acid phosphatase	Acp2	4	9.5	0.75565	3
2D	P24668	P24668	Cation-dependent mannose-6-phosphate receptor	M6pr	4	19.4	1.9822	3
2D	P25085	P25085	Interleukin-1 receptor antagonist protein	Il1rn	6	37.6	1.0994	9
2D	P25206	P25206	DNA replication licensing factor MCM3	Mcm3	14	23.9	9.5263	3
2D	P25444;A0A140T8L5;E9Q1N8;F6YTZ4;J3QMG5;D3Z536	P25444;A0A140T8L5;E9Q1N8;F6YTZ4;J3QMG5	40S ribosomal protein S2	Rps2;Gm18025;Gm6576;Gm5786	13	38.9	1.3262	44
2D	P25799	P25799	Nuclear factor NF-kappa-B p105 subunit;Nuclear factor NF-kappa-B p50 subunit	Nfkb1	2	2.9	0.91721	2
2D	P25976	P25976	Nucleolar transcription factor 1	Ubtf	6	8	4.8687	2
2D	P26039	P26039	Talin-1	Tln1	127	65.2	1.0102	310
2D	P26041	P26041	Moesin	Msn	51	73.3	0.89022	147
2D	P26043	P26043	Radixin	Rdx	29	42	0.94693	34
2D	P26231;Q65CL1	P26231	Catenin alpha-1	Ctnna1	35	53.3	2.8884	35
2D	P26350;J3QPK6	P26350	Prothymosin alpha;Prothymosin alpha, N-terminally processed;Thymosin alpha	Ptma	8	37.8	2.9836	16
2D	P26369	P26369	Splicing factor U2AF 65 kDa subunit	U2af2	9	26.1	1.8346	13
2D	P26443	P26443	Glutamate dehydrogenase 1, mitochondrial	Glud1	29	55.4	0.71481	68
2D	P26516	P26516	26S proteasome non-ATPase regulatory subunit 7	Psmd7	10	46.1	1.0851	20
2D	P26638	P26638	Serine--tRNA ligase, cytoplasmic	Sars	20	46.7	1.2657	32
2D	P26645	P26645	Myristoylated alanine-rich C-kinase substrate	Marcks	18	74.8	1.2402	36
2D	P26883	P26883	Peptidyl-prolyl cis-trans isomerase FKBP1A	Fkbp1a	5	46.3	1.1202	17
2D	P27046	P27046	Alpha-mannosidase 2	Man2a1	19	24.2	3.1067	12
2D	P27048;P63163	P27048;P63163	Small nuclear ribonucleoprotein-associated protein B;Small nuclear ribonucleoprotein-associated protein N	Snrpb;Snrpn	6	19	1.2576	8
2D	P27546	P27546	Microtubule-associated protein 4	Map4	48	54.1	0.70436	110
2D	P27601	P27601	Guanine nucleotide-binding protein subunit alpha-13	Gna13	6	21.2	0.72276	6
2D	P27612	P27612	Phospholipase A-2-activating protein	Plaa	10	17.6	1.2653	9
2D	P27641	P27641	X-ray repair cross-complementing protein 5	Xrcc5	4	5.5	1.5845	2
2D	P27659	P27659	60S ribosomal protein L3	Rpl3	25	52.6	1.2945	49
2D	P27661	P27661	Histone H2AX	H2afx	7	47.6	0.24406	5
2D	P27773	P27773	Protein disulfide-isomerase A3	Pdia3	50	73.9	1.0194	211
2D	P28271;Q811J3	P28271	Cytoplasmic aconitate hydratase	Aco1	15	20.4	0.73578	20
2D	P28301	P28301	Protein-lysine 6-oxidase	Lox	7	21.2	1.0264	2
2D	P28352	P28352	DNA-(apurinic or apyrimidinic site) lyase;DNA-(apurinic or apyrimidinic site) lyase, mitochondrial	Apex1	5	18.6	0.90045	4
2D	P28474	P28474	Alcohol dehydrogenase class-3	Adh5	13	45.7	0.50195	17
2D	P28653	P28653	Biglycan	Bgn	15	39.6	3.4905	14
2D	P28654	P28654	Decorin	Dcn	3	9	4.8404	2
2D	P28656	P28656	Nucleosome assembly protein 1-like 1	Nap1l1	10	35.5	2.1355	20
2D	P28658	P28658	Ataxin-10	Atxn10	8	24.8	5.6717	4
2D	P28660;Q8K1X4	P28660	Nck-associated protein 1	Nckap1	10	10.1	0.88862	9
2D	P28740	P28740	Kinesin-like protein KIF2A	Kif2a	5	6.7	1.4497	2
2D	P28867;Q02111	P28867	Protein kinase C delta type;Protein kinase C delta type regulatory subunit;Protein kinase C delta type catalytic subunit	Prkcd	4	6.1	2.1545	3
2D	P29341;Q9D4E6;Q62029;A2A5N3;Q8C7D3	P29341;Q9D4E6	Polyadenylate-binding protein 1;Polyadenylate-binding protein	Pabpc1;Pabpc6	27	39.2	1.4823	61
2D	P29391;P49945	P29391	Ferritin light chain 1	Ftl1	5	34.4	2.3952	3
2D	P29416	P29416	Beta-hexosaminidase subunit alpha	Hexa	7	17.4	0.61049	6
2D	P29533	P29533	Vascular cell adhesion protein 1	Vcam1	10	18.9	3.5347	5
2D	P29595	P29595	NEDD8	Nedd8	3	34.6	1.0068	4
2D	P29758	P29758	Ornithine aminotransferase, mitochondrial	Oat	21	54	3.5529	37
2D	P30285	P30285	Cyclin-dependent kinase 4	Cdk4	7	30	5.278	5
2D	P30412	P30412	Peptidyl-prolyl cis-trans isomerase C	Ppic	7	48.1	1.3255	12
2D	P30416	P30416	Peptidyl-prolyl cis-trans isomerase FKBP4;Peptidyl-prolyl cis-trans isomerase FKBP4, N-terminally processed	Fkbp4	12	32.3	1.8666	12
2D	P30681	P30681	High mobility group protein B2	Hmgb2	4	21	0.45026	3
2D	P30999	P30999	Catenin delta-1	Ctnnd1	28	38.5	3.3226	23
2D	P31230	P31230	Aminoacyl tRNA synthase complex-interacting multifunctional protein 1;Endothelial monocyte-activating polypeptide 2	Aimp1	18	76.1	1.3647	25
2D	P31324	P31324	cAMP-dependent protein kinase type II-beta regulatory subunit	Prkar2b	17	51.2	0.4501	19
2D	P31428	P31428	Dipeptidase 1	Dpep1	8	29.5	0.29073	5
2D	P31750	P31750	RAC-alpha serine/threonine-protein kinase	Akt1	4	12.9	1.7168	4
2D	P31786	P31786	Acyl-CoA-binding protein	Dbi	10	83.9	0.43804	36
2D	P31938	P31938	Dual specificity mitogen-activated protein kinase kinase 1	Map2k1	9	19.8	1.4205	8
2D	P32020	P32020	Non-specific lipid-transfer protein	Scp2	9	12.8	2.1284	12
2D	P32067	P32067	Lupus La protein homolog	Ssb	14	36.9	3.2478	13
2D	P32233	P32233	Developmentally-regulated GTP-binding protein 1	Drg1	6	18.3	3.5183	4
2D	P32507	P32507	Nectin-2	Pvrl2	5	14.3	1.177	4
2D	P32921	P32921	Tryptophan--tRNA ligase, cytoplasmic;T1-TrpRS;T2-TrpRS	Wars	13	32.2	0.89211	14
2D	P33267	P33267	Cytochrome P450 2F2	Cyp2f2	6	15.3	0.71628	4
2D	P34022	P34022	Ran-specific GTPase-activating protein	Ranbp1	8	63.1	1.1293	23
2D	P34152	P34152	Focal adhesion kinase 1	Ptk2	6	7.7	1.3143	5
2D	P34884	P34884	Macrophage migration inhibitory factor	Mif	5	41.7	0.54639	13
2D	P35235	P35235	Tyrosine-protein phosphatase non-receptor type 11	Ptpn11	19	42	1.1607	19
2D	P35278	P35278	Ras-related protein Rab-5C	Rab5c	10	62	1.2829	23
2D	P35279;P61294	P35279	Ras-related protein Rab-6A	Rab6a	7	47.1	1.5583	7
2D	P35282	P35282	Ras-related protein Rab-21	Rab21	7	37.8	1.6664	11
2D	P35285	P35285	Ras-related protein Rab-22A	Rab22a	4	23.2	0.93345	2
2D	P35288	P35288	Ras-related protein Rab-23	Rab23	11	56.5	1.0283	11
2D	P35293	P35293	Ras-related protein Rab-18	Rab18	9	48.5	2.5437	11
2D	P35385	P35385	Heat shock protein beta-7	Hspb7	2	13	1.6915	2
2D	P35441	P35441	Thrombospondin-1	Thbs1	48	44.4	2.1059	67
2D	P35486	P35486	Pyruvate dehydrogenase E1 component subunit alpha, somatic form, mitochondrial	Pdha1	13	47.7	0.75248	19
2D	P35505	P35505	Fumarylacetoacetase	Fah	5	18.1	0.58868	5
2D	P35550;Q80WS3	P35550	rRNA 2-O-methyltransferase fibrillarin	Fbl	11	48	0.91718	17
2D	P35564;Q3V063	P35564	Calnexin	Canx	32	50.3	0.94972	52
2D	P35585;Q9WVP1	P35585	AP-1 complex subunit mu-1	Ap1m1	5	15.1	0.823	6
2D	P35700	P35700	Peroxiredoxin-1	Prdx1	22	73.9	0.81093	68
2D	P35762	P35762	CD81 antigen	Cd81	3	27.5	1.4622	10
2D	P35922	P35922	Fragile X mental retardation protein 1 homolog	Fmr1	12	25.4	1.7774	10
2D	P35979;F8VQK7	P35979	60S ribosomal protein L12	Rpl12	9	61.2	1.3229	31
2D	P35980	P35980	60S ribosomal protein L18	Rpl18	8	37.8	1.3422	21
2D	P36536	P36536	GTP-binding protein SAR1a	Sar1a	9	64.6	2.0552	11
2D	P36916	P36916	Guanine nucleotide-binding protein-like 1	Gnl1	4	8.2	0.9781	4
2D	P36993	P36993	Protein phosphatase 1B	Ppm1b	6	18.5	1.1822	3
2D	P37040	P37040	NADPH--cytochrome P450 reductase	Por	14	26	1.6267	16
2D	P37804	P37804	Transgelin	Tagln	28	91.5	1.6141	134
2D	P37889	P37889	Fibulin-2	Fbln2	13	13.3	4.6562	4
2D	P38060	P38060	Hydroxymethylglutaryl-CoA lyase, mitochondrial	Hmgcl	2	9.5	0.79789	2
2D	P38647	P38647	Stress-70 protein, mitochondrial	Hspa9	43	60.8	1.6641	110
2D	P39053	P39053	Dynamin-1	Dnm1	12	18.6	0.77124	11
2D	P39054	P39054	Dynamin-2	Dnm2	19	29.8	0.96412	24
2D	P39447	P39447	Tight junction protein ZO-1	Tjp1	10	8.5	1.5925	6
2D	P39876	P39876	Metalloproteinase inhibitor 3	Timp3	2	9.5	1.9107	2
2D	P40124;Q9CYT6	P40124	Adenylyl cyclase-associated protein 1	Cap1	28	62.9	0.79369	84
2D	P40142	P40142	Transketolase	Tkt	33	62.3	0.60132	116
2D	P40240	P40240	CD9 antigen	Cd9	4	16.8	0.28507	3
2D	P40336	P40336	Vacuolar protein sorting-associated protein 26A	Vps26a	4	17.1	0.88145	5
2D	P41105	P41105	60S ribosomal protein L28	Rpl28	12	57.7	1.3979	24
2D	P41216	P41216	Long-chain-fatty-acid--CoA ligase 1	Acsl1	7	11.9	0.71509	7
2D	P41241;P41242	P41241	Tyrosine-protein kinase CSK	Csk	4	11.3	0.95619	6
2D	P42125	P42125	Enoyl-CoA delta isomerase 1, mitochondrial	Eci1	6	26.6	0.54769	9
2D	P42208	P42208	Septin-2	2020-09-02	21	64.3	0.44932	54
2D	P42225	P42225	Signal transducer and activator of transcription 1	Stat1	9	15.8	1.3231	7
2D	P42227	P42227	Signal transducer and activator of transcription 3	Stat3	17	32.3	4.6378	6
2D	P42230	P42230	Signal transducer and activator of transcription 5A	Stat5a	7	11.2	1.6938	3
2D	P42567	P42567	Epidermal growth factor receptor substrate 15	Eps15	4	7.6	1.1614	2
2D	P42669	P42669	Transcriptional activator protein Pur-alpha	Pura	8	43.9	0.37378	10
2D	P42932	P42932	T-complex protein 1 subunit theta	Cct8	31	57.3	1.4029	68
2D	P43024	P43024	Cytochrome c oxidase subunit 6A1, mitochondrial	Cox6a1	2	42.3	1.1955	3
2D	P43274;Q07133;P43275	P43274	Histone H1.4	Hist1h1e	10	35.6	0.2984	3
2D	P43276	P43276	Histone H1.5	Hist1h1b	6	30.5	0.24627	4
2D	P43277	P43277	Histone H1.3	Hist1h1d	12	39.8	0.60135	28
2D	P43406	P43406	Integrin alpha-V;Integrin alpha-V heavy chain;Integrin alpha-V light chain	Itgav	23	26.8	0.84737	26
2D	P43883	P43883	Perilipin-2	Plin2	6	24	3.5204	4
2D	P45376	P45376	Aldose reductase	Akr1b1	15	53.8	0.79953	38
2D	P45377	P45377	Aldose reductase-related protein 2	Akr1b8	14	45.9	0.74072	33
2D	P45591	P45591	Cofilin-2	Cfl2	14	75.3	0.82368	20
2D	P45878	P45878	Peptidyl-prolyl cis-trans isomerase FKBP2	Fkbp2	4	39.3	1.057	7
2D	P45952	P45952	Medium-chain specific acyl-CoA dehydrogenase, mitochondrial	Acadm	13	32.8	0.58923	14
2D	P46061	P46061	Ran GTPase-activating protein 1	Rangap1	11	21.6	2.7275	15
2D	P46460	P46460	Vesicle-fusing ATPase	Nsf	15	21.5	0.80692	14
2D	P46467;Q8BPY9	P46467	Vacuolar protein sorting-associated protein 4B	Vps4b	6	18	1.767	7
2D	P46471	P46471	26S protease regulatory subunit 7	Psmc2	23	51.5	1.2447	29
2D	P46638;P62492;Q9WTL2	P46638;P62492	Ras-related protein Rab-11B;Ras-related protein Rab-11A	Rab11b;Rab11a	12	52.3	1.1811	22
2D	P46664	P46664	Adenylosuccinate synthetase isozyme 2	Adss	8	22.1	2.4285	12
2D	P46735;O88329	P46735	Unconventional myosin-Ib	Myo1b	18	20.2	1.1904	22
2D	P46737	P46737	Lys-63-specific deubiquitinase BRCC36	Brcc3	3	16.2	0.81594	3
2D	P46935;Q9CUN6;A2A5Z6;Q6I6G8;Q8K4P8	P46935	E3 ubiquitin-protein ligase NEDD4	Nedd4	28	33.6	6.1786	22
2D	P46938;Q9WVQ1;Q6RHR9	P46938	Transcriptional coactivator YAP1	Yap1	11	39.5	2.0748	7
2D	P46978	P46978	Dolichyl-diphosphooligosaccharide--protein glycosyltransferase subunit STT3A	Stt3a	11	13.2	1.1717	11
2D	P47199	P47199	Quinone oxidoreductase	Cryz	6	27.2	0.37201	3
2D	P47226;A2ALC6;B1AXB9	P47226	Testin	Tes	18	50.1	1.0982	29
2D	P47713	P47713	Cytosolic phospholipase A2;Phospholipase A2;Lysophospholipase	Pla2g4a	7	10.6	1.7971	6
2D	P47738;Q9JHW9;Q62148;Q9CZS1	P47738	Aldehyde dehydrogenase, mitochondrial	Aldh2	24	53.8	1.0979	64
2D	P47740;P47739	P47740	Fatty aldehyde dehydrogenase	Aldh3a2	11	30	0.73283	9
2D	P47753	P47753	F-actin-capping protein subunit alpha-1	Capza1	12	53.8	0.60976	16
2D	P47754	P47754	F-actin-capping protein subunit alpha-2	Capza2	17	80.4	0.65414	32
2D	P47757	P47757	F-actin-capping protein subunit beta	Capzb	16	51.3	0.67696	31
2D	P47791	P47791	Glutathione reductase, mitochondrial	Gsr	4	13.4	0.54855	5
2D	P47809	P47809	Dual specificity mitogen-activated protein kinase kinase 4	Map2k4	4	15.1	0.91831	3
2D	P47811	P47811	Mitogen-activated protein kinase 14	Mapk14	2	6.4	1.6605	2
2D	P47856	P47856	Glutamine--fructose-6-phosphate aminotransferase [isomerizing] 1	Gfpt1	16	32.4	1.5529	16
2D	P47857	P47857	ATP-dependent 6-phosphofructokinase, muscle type	Pfkm	15	26	0.76639	13
2D	P47911;E9PUX4	P47911;E9PUX4	60S ribosomal protein L6	Rpl6;Gm5428	15	39.9	1.3731	33
2D	P47934	P47934	Carnitine O-acetyltransferase	Crat	2	4.6	0.70581	3
2D	P47941	P47941	Crk-like protein	Crkl	8	37.3	1.3087	5
2D	P47955;E9Q3T0	P47955	60S acidic ribosomal protein P1	Rplp1	4	75.4	1.0479	4
2D	P47962	P47962	60S ribosomal protein L5	Rpl5	21	54.9	1.2482	42
2D	P47963;A0A140T8K8	P47963;A0A140T8K8	60S ribosomal protein L13	Rpl13	13	46.4	1.3956	31
2D	P48036	P48036	Annexin A5	Anxa5	28	73	0.74246	65
2D	P48428	P48428	Tubulin-specific chaperone A	Tbca	5	43.5	1.5291	9
2D	P48453	P48453	Serine/threonine-protein phosphatase 2B catalytic subunit beta isoform	Ppp3cb	6	13	1.2308	3
2D	P48678	P48678	Prelamin-A/C;Lamin-A/C	Lmna	74	80.3	0.6582	242
2D	P48758	P48758	Carbonyl reductase [NADPH] 1	Cbr1	14	65.3	0.50477	12
2D	P48962;Q3V132	P48962	ADP/ATP translocase 1	Slc25a4	25	60.1	0.72346	55
2D	P49312;V9GXF8	P49312	Heterogeneous nuclear ribonucleoprotein A1;Heterogeneous nuclear ribonucleoprotein A1, N-terminally processed	Hnrnpa1	21	58.1	1.6483	75
2D	P49442	P49442	Inositol polyphosphate 1-phosphatase	Inpp1	2	7.1	0.70102	2
2D	P49443	P49443	Protein phosphatase 1A	Ppm1a	11	38	1.2781	10
2D	P49615	P49615	Cyclin-dependent-like kinase 5	Cdk5	4	14.7	0.89799	2
2D	P49722	P49722	Proteasome subunit alpha type-2	Psma2	11	51.7	0.88619	23
2D	P49817;P51637	P49817	Caveolin-1	Cav1	10	42.7	0.43128	37
2D	P50171	P50171	Estradiol 17-beta-dehydrogenase 8	Hsd17b8	3	19.7	0.43256	3
2D	P50247	P50247	Adenosylhomocysteinase	Ahcy	17	41.9	0.61633	28
2D	P50285	P50285	Dimethylaniline monooxygenase [N-oxide-forming] 1	Fmo1	3	5.8	0.69272	3
2D	P50295	P50295	Arylamine N-acetyltransferase 2	Nat2	4	19	0.61485	3
2D	P50396	P50396	Rab GDP dissociation inhibitor alpha	Gdi1	18	49.4	0.55101	9
2D	P50427	P50427	Steryl-sulfatase	Sts	2	4.6	0.65124	3
2D	P50428	P50428	Arylsulfatase A	Arsa	9	27.3	0.13558	4
2D	P50429	P50429	Arylsulfatase B	Arsb	3	8.4	0.54745	3
2D	P50516	P50516	V-type proton ATPase catalytic subunit A	Atp6v1a	18	40.5	1.0107	26
2D	P50518;Q9D593	P50518	V-type proton ATPase subunit E 1	Atp6v1e1	5	24.3	3.0174	8
2D	P50543	P50543	Protein S100-A11	S100a11	5	51	0.8035	22
2D	P50544	P50544	Very long-chain specific acyl-CoA dehydrogenase, mitochondrial	Acadvl	18	37.3	1.1549	30
2D	P50580	P50580	Proliferation-associated protein 2G4	Pa2g4	20	60.7	1.6146	34
2D	P51125	P51125	Calpastatin	Cast	29	42.3	1.0326	40
2D	P51150	P51150	Ras-related protein Rab-7a	Rab7a	14	74.9	1.6525	37
2D	P51174	P51174	Long-chain specific acyl-CoA dehydrogenase, mitochondrial	Acadl	16	38.4	0.49665	37
2D	P51175	P51175	Protoporphyrinogen oxidase	Ppox	7	24.1	0.49649	6
2D	P51432	P51432	1-phosphatidylinositol 4,5-bisphosphate phosphodiesterase beta-3	Plcb3	4	4.1	1.6811	4
2D	P51660	P51660	Peroxisomal multifunctional enzyme type 2;(3R)-hydroxyacyl-CoA dehydrogenase;Enoyl-CoA hydratase 2	Hsd17b4	12	22.2	1.3366	16
2D	P51855	P51855	Glutathione synthetase	Gss	7	17.1	0.81593	5
2D	P51859	P51859	Hepatoma-derived growth factor	Hdgf	10	43.9	0.61558	17
2D	P51863	P51863	V-type proton ATPase subunit d 1	Atp6v0d1	7	28.5	0.73384	6
2D	P51881	P51881	ADP/ATP translocase 2;ADP/ATP translocase 2, N-terminally processed	Slc25a5	17	53.4	1.4032	16
2D	P52293	P52293	Importin subunit alpha-1	Kpna2	9	27	15.083	3
2D	P52480;P53657	P52480	Pyruvate kinase PKM	Pkm	49	81.7	0.88937	260
2D	P52503	P52503	NADH dehydrogenase [ubiquinone] iron-sulfur protein 6, mitochondrial	Ndufs6	6	62.1	1.9796	9
2D	P52760	P52760	Ribonuclease UK114	Hrsp12	2	25.9	0.51756	2
2D	P52825	P52825	Carnitine O-palmitoyltransferase 2, mitochondrial	Cpt2	11	15.8	0.46059	9
2D	P52875	P52875	Transmembrane protein 165	Tmem165	2	11.5	1.5284	4
2D	P52927	P52927	High mobility group protein HMGI-C	Hmga2	3	42.6	0.11984	6
2D	P53026	P53026	60S ribosomal protein L10a	Rpl10a	12	46.1	1.3753	29
2D	P53395	P53395	Lipoamide acyltransferase component of branched-chain alpha-keto acid dehydrogenase complex, mitochondrial	Dbt	2	4.4	0.79748	2
2D	P53810	P53810	Phosphatidylinositol transfer protein alpha isoform	Pitpna	9	39.9	0.90479	17
2D	P53811	P53811	Phosphatidylinositol transfer protein beta isoform	Pitpnb	10	46.1	1.0858	14
2D	P53994	P53994	Ras-related protein Rab-2A	Rab2a	9	48.1	1.5854	12
2D	P53995	P53995	Anaphase-promoting complex subunit 1	Anapc1	3	2.7	1.611	3
2D	P53996;Q9D548	P53996	Cellular nucleic acid-binding protein	Cnbp	10	64.6	3.7992	39
2D	P54071	P54071	Isocitrate dehydrogenase [NADP], mitochondrial	Idh2	21	45.1	0.41042	34
2D	P54116	P54116	Erythrocyte band 7 integral membrane protein	Stom	6	25	0.81626	4
2D	P54227;P55821	P54227	Stathmin	Stmn1	5	31.5	3.5125	5
2D	P54726	P54726	UV excision repair protein RAD23 homolog A	Rad23a	4	17.6	0.73348	3
2D	P54728	P54728	UV excision repair protein RAD23 homolog B	Rad23b	9	20.9	1.2677	11
2D	P54729	P54729	NEDD8 ultimate buster 1	Nub1	10	19.5	3.9324	2
2D	P54761;P54754	P54761;P54754	Ephrin type-B receptor 4;Ephrin type-B receptor 3	Ephb4;Ephb3	3	3.5	2.1817	4
2D	P54775	P54775	26S protease regulatory subunit 6B	Psmc4	18	49	1.1049	28
2D	P54822	P54822	Adenylosuccinate lyase	Adsl	6	20.5	1.0218	7
2D	P54823	P54823	Probable ATP-dependent RNA helicase DDX6	Ddx6	8	23	3.2653	6
2D	P54923	P54923	[Protein ADP-ribosylarginine] hydrolase	Adprh	6	25.4	0.83207	6
2D	P55096	P55096	ATP-binding cassette sub-family D member 3	Abcd3	4	10.5	1.1308	4
2D	P55194	P55194	SH3 domain-binding protein 1	Sh3bp1	4	9.3	0.91354	3
2D	P55258	P55258	Ras-related protein Rab-8A	Rab8a	6	29.5	0.93765	13
2D	P55264	P55264	Adenosine kinase	Adk	20	44.3	0.54762	40
2D	P55288	P55288	Cadherin-11	Cdh11	5	9	4.1051	3
2D	P55302	P55302	Alpha-2-macroglobulin receptor-associated protein	Lrpap1	17	42.5	1.022	31
2D	P55937	P55937	Golgin subfamily A member 3	Golga3	14	13.8	2.5836	7
2D	P56135	P56135	ATP synthase subunit f, mitochondrial	Atp5j2	4	37.5	0.55298	9
2D	P56212;P60840	P56212;P60840	cAMP-regulated phosphoprotein 19;Alpha-endosulfine	Arpp19;Ensa	2	22.3	2.7496	3
2D	P56376	P56376	Acylphosphatase-1	Acyp1	4	43.4	0.57764	3
2D	P56380	P56380	Bis(5-nucleosyl)-tetraphosphatase [asymmetrical]	Nudt2	4	32	1.1047	3
2D	P56382	P56382	ATP synthase subunit epsilon, mitochondrial	Atp5e	3	44.2	0.71302	2
2D	P56387	P56387	Dynein light chain Tctex-type 3	Dynlt3	3	49.1	1.3449	4
2D	P56389	P56389	Cytidine deaminase	Cda	3	36.3	1.2238	3
2D	P56391	P56391	Cytochrome c oxidase subunit 6B1	Cox6b1	7	80.2	2.0878	11
2D	P56395	P56395	Cytochrome b5	Cyb5a	7	59	0.78323	17
2D	P56399	P56399	Ubiquitin carboxyl-terminal hydrolase 5	Usp5	25	36.1	0.8428	30
2D	P56480	P56480	ATP synthase subunit beta, mitochondrial	Atp5b	24	64.5	0.57029	95
2D	P56812	P56812	Programmed cell death protein 5	Pdcd5	6	55.6	1.6374	14
2D	P56959	P56959	RNA-binding protein FUS	Fus	10	24.5	1.2973	13
2D	P57716	P57716	Nicastrin	Ncstn	3	4.9	2.5021	3
2D	P57746	P57746	V-type proton ATPase subunit D	Atp6v1d	4	21.9	2.3658	2
2D	P57759	P57759	Endoplasmic reticulum resident protein 29	Erp29	6	27.5	1.1852	7
2D	P57776	P57776	Elongation factor 1-delta	Eef1d	20	68.3	1.2488	61
2D	P57780	P57780	Alpha-actinin-4	Actn4	86	81.4	0.73329	314
2D	P57784	P57784	U2 small nuclear ribonucleoprotein A	Snrpa1	5	25.9	1.1533	6
2D	P57787	P57787	Monocarboxylate transporter 4	Slc16a3	2	4.5	1.4959	5
2D	P58021	P58021	Transmembrane 9 superfamily member 2	Tm9sf2	4	7.6	3.8318	3
2D	P58044	P58044	Isopentenyl-diphosphate Delta-isomerase 1	Idi1	2	11.9	1.4856	3
2D	P58252	P58252	Elongation factor 2	Eef2	58	59.6	2.2172	151
2D	P58281	P58281	Dynamin-like 120 kDa protein, mitochondrial;Dynamin-like 120 kDa protein, form S1	Opa1	12	16.1	0.84723	10
2D	P58710	P58710	L-gulonolactone oxidase	Gulo	2	4.5	0.80146	2
2D	P58771	P58771	Tropomyosin alpha-1 chain	Tpm1	37	66.5	0.67457	91
2D	P58774	P58774	Tropomyosin beta chain	Tpm2	38	66.9	0.92141	117
2D	P58854	P58854	Gamma-tubulin complex component 3	Tubgcp3	3	3.5	1.5916	2
2D	P58871	P58871	182 kDa tankyrase-1-binding protein	Tnks1bp1	25	20.5	1.4182	16
2D	P59108	P59108	Copine-2	Cpne2	5	17.7	0.97507	4
2D	P59222	P59222	Scavenger receptor class F member 2	Scarf2	4	6.8	1.6122	3
2D	P59235	P59235	Nucleoporin Nup43	Nup43	4	19.2	0.67408	4
2D	P59279	P59279	Ras-related protein Rab-2B	Rab2b	8	39.8	1.5165	2
2D	P59325	P59325	Eukaryotic translation initiation factor 5	Eif5	10	26.3	1.905	14
2D	P59999	P59999	Actin-related protein 2/3 complex subunit 4	Arpc4	4	29.2	0.81006	9
2D	P60122	P60122	RuvB-like 1	Ruvbl1	12	37.9	1.1345	22
2D	P60229	P60229	Eukaryotic translation initiation factor 3 subunit E	Eif3e	11	22	1.9262	22
2D	P60335	P60335	Poly(rC)-binding protein 1	Pcbp1	19	84	1.8543	40
2D	P60670	P60670	Nuclear protein localization protein 4 homolog	Nploc4	8	20.1	1.033	11
2D	P60710;V9GXQ2;E9Q3M9	P60710	Actin, cytoplasmic 1;Actin, cytoplasmic 1, N-terminally processed	Actb	41	95.2	0.53359	343
2D	P60766;Q8R527	P60766	Cell division control protein 42 homolog	Cdc42	11	46.1	0.81175	29
2D	P60843	P60843	Eukaryotic initiation factor 4A-I	Eif4a1	21	55.7	2.4218	58
2D	P60867	P60867	40S ribosomal protein S20	Rps20	6	31.1	1.1802	24
2D	P60904	P60904	DnaJ homolog subfamily C member 5	Dnajc5	4	33.3	0.55422	8
2D	P61021	P61021	Ras-related protein Rab-5B	Rab5b	8	45.6	0.98505	9
2D	P61022	P61022	Calcineurin B homologous protein 1	Chp1	8	54.9	1.3069	7
2D	P61027	P61027	Ras-related protein Rab-10	Rab10	4	20.5	1.0733	4
2D	P61028	P61028	Ras-related protein Rab-8B	Rab8b	3	17.9	1.0885	2
2D	P61082	P61082	NEDD8-conjugating enzyme Ubc12	Ube2m	8	42.1	1.4116	10
2D	P61087	P61087	Ubiquitin-conjugating enzyme E2 K	Ube2k	6	28	1.6783	6
2D	P61089;Q9CQ37	P61089	Ubiquitin-conjugating enzyme E2 N	Ube2n	8	48	0.78132	30
2D	P61161	P61161	Actin-related protein 2	Actr2	16	47	0.72062	30
2D	P61164	P61164	Alpha-centractin	Actr1a	11	42.6	0.72606	5
2D	P61202	P61202	COP9 signalosome complex subunit 2	Cops2	12	26.9	0.9834	16
2D	P61222	P61222	ATP-binding cassette sub-family E member 1	Abce1	8	13.7	1.5776	8
2D	P61255	P61255	60S ribosomal protein L26	Rpl26	10	51.7	1.3818	21
2D	P61290	P61290	Proteasome activator complex subunit 3	Psme3	7	26.8	6.0505	5
2D	P61358	P61358	60S ribosomal protein L27	Rpl27	9	55.1	1.5249	18
2D	P61514	P61514	60S ribosomal protein L37a	Rpl37a	5	58.7	1.613	21
2D	P61620;Q9JLR1	P61620;Q9JLR1	Protein transport protein Sec61 subunit alpha isoform 1;Protein transport protein Sec61 subunit alpha isoform 2	Sec61a1;Sec61a2	5	10.9	2.3063	2
2D	P61622	P61622	Integrin alpha-11	Itga11	25	27.3	3.0086	25
2D	P61750	P61750	ADP-ribosylation factor 4	Arf4	8	50.6	1.6846	9
2D	P61759	P61759	Prefoldin subunit 3	Vbp1	7	32.1	1.8462	4
2D	P61924	P61924	Coatomer subunit zeta-1	Copz1	5	35	1.3493	8
2D	P61957	P61957	Small ubiquitin-related modifier 2	Sumo2	2	23.2	2.9357	5
2D	P61961	P61961	Ubiquitin-fold modifier 1	Ufm1	4	72.9	1.0108	5
2D	P61971	P61971	Nuclear transport factor 2	Nutf2	4	51.2	0.68213	7
2D	P61979	P61979	Heterogeneous nuclear ribonucleoprotein K	Hnrnpk	26	64.1	2.0506	67
2D	P61982	P61982	14-3-3 protein gamma;14-3-3 protein gamma, N-terminally processed	Ywhag	18	72.1	0.6947	40
2D	P62071	P62071	Ras-related protein R-Ras2	Rras2	6	36.3	0.44815	4
2D	P62075	P62075	Mitochondrial import inner membrane translocase subunit Tim13	Timm13	4	52.6	2.1986	3
2D	P62137	P62137	Serine/threonine-protein phosphatase PP1-alpha catalytic subunit	Ppp1ca	14	37.6	1.4919	26
2D	P62141	P62141	Serine/threonine-protein phosphatase PP1-beta catalytic subunit	Ppp1cb	11	34.3	0.98296	6
2D	P62192	P62192	26S protease regulatory subunit 4	Psmc1	18	41.1	1.1683	27
2D	P62196	P62196	26S protease regulatory subunit 8	Psmc5	21	61.3	1.285	34
2D	P62204;Q9D6P8;P20801	P62204	Calmodulin	Calm1	10	61.1	0.65754	70
2D	P62242	P62242	40S ribosomal protein S8	Rps8	17	61.5	1.3786	45
2D	P62245	P62245	40S ribosomal protein S15a	Rps15a	8	57.7	1.5639	14
2D	P62259	P62259	14-3-3 protein epsilon	Ywhae	25	74.5	0.69462	89
2D	P62264	P62264	40S ribosomal protein S14	Rps14	9	41.1	1.3561	29
2D	P62267	P62267	40S ribosomal protein S23	Rps23	9	55.9	1.4991	21
2D	P62274;D3YYL7	P62274	40S ribosomal protein S29	Rps29	3	46.4	1.7667	7
2D	P62281	P62281	40S ribosomal protein S11	Rps11	16	74.1	1.5463	42
2D	P62301	P62301	40S ribosomal protein S13	Rps13	11	51	1.4229	29
2D	P62305	P62305	Small nuclear ribonucleoprotein E	Snrpe	2	29.3	1.0354	2
2D	P62309	P62309	Small nuclear ribonucleoprotein G	Snrpg	2	25	1.1367	5
2D	P62317;D3Z5N9	P62317;D3Z5N9	Small nuclear ribonucleoprotein Sm D2	Snrpd2;Gm5449	8	65.3	0.99088	15
2D	P62320	P62320	Small nuclear ribonucleoprotein Sm D3	Snrpd3	5	38.9	1.0794	12
2D	P62331	P62331	ADP-ribosylation factor 6	Arf6	6	38.3	0.47641	4
2D	P62334	P62334	26S protease regulatory subunit 10B	Psmc6	17	52.2	1.3436	30
2D	P62627	P62627	Dynein light chain roadblock-type 1	Dynlrb1	5	60.4	2.502	5
2D	P62702;V9GWY0	P62702;V9GWY0	40S ribosomal protein S4, X isoform;40S ribosomal protein S4	Rps4x;Gm15013	20	52.9	1.355	52
2D	P62715	P62715	Serine/threonine-protein phosphatase 2A catalytic subunit beta isoform	Ppp2cb	13	58.6	1.1924	2
2D	P62717;F6YJW4	P62717	60S ribosomal protein L18a	Rpl18a	6	34.1	1.4426	15
2D	P62737;P63268	P62737;P63268	Actin, aortic smooth muscle;Actin, gamma-enteric smooth muscle	Acta2;Actg2	38	90.5	0.78639	162
2D	P62754	P62754	40S ribosomal protein S6	Rps6	10	33.3	1.45	20
2D	P62774	P62774	Myotrophin	Mtpn	10	91.5	0.79461	28
2D	P62806	P62806	Histone H4	Hist1h4a	12	65	0.26528	57
2D	P62814;Q91YH6	P62814;Q91YH6	V-type proton ATPase subunit B, brain isoform	Atp6v1b2;Atp6v1b1	11	29.7	0.72106	13
2D	P62821	P62821	Ras-related protein Rab-1A	Rab1A	11	59.5	1.228	29
2D	P62827;Q14AA6;Q61820	P62827;Q14AA6	GTP-binding nuclear protein Ran	Ran;1700009N14Rik	13	52.3	1.4546	38
2D	P62830	P62830	60S ribosomal protein L23	Rpl23	6	49.3	1.2913	15
2D	P62835;P35276	P62835	Ras-related protein Rap-1A	Rap1a	11	53.3	0.63546	6
2D	P62838;P61080;P61079	P62838;P61080;P61079	Ubiquitin-conjugating enzyme E2 D2;Ubiquitin-conjugating enzyme E2 D1;Ubiquitin-conjugating enzyme E2 D3	Ube2d2;Ube2d1;Ube2d3	2	19	2.195	6
2D	P62843	P62843	40S ribosomal protein S15	Rps15	5	33.8	1.3939	8
2D	P62849	P62849	40S ribosomal protein S24	Rps24	4	26.3	1.3981	6
2D	P62852	P62852	40S ribosomal protein S25	Rps25	7	37.6	1.5399	27
2D	P62855	P62855	40S ribosomal protein S26	Rps26	5	43.5	1.6507	17
2D	P62858;J3QNN8	P62858;J3QNN8	40S ribosomal protein S28	Rps28;Gm10263	4	52.2	1.6346	8
2D	P62869	P62869	Transcription elongation factor B polypeptide 2	Tceb2	7	66.1	2.45	10
2D	P62874;Q61011	P62874	Guanine nucleotide-binding protein G(I)/G(S)/G(T) subunit beta-1	Gnb1	19	71.5	0.64726	62
2D	P62878	P62878	E3 ubiquitin-protein ligase RBX1;E3 ubiquitin-protein ligase RBX1, N-terminally processed	Rbx1	2	24.1	1.5057	2
2D	P62880	P62880	Guanine nucleotide-binding protein G(I)/G(S)/G(T) subunit beta-2	Gnb2	18	62.6	0.59364	34
2D	P62889	P62889	60S ribosomal protein L30	Rpl30	8	60.9	1.4488	25
2D	P62897	P62897	Cytochrome c, somatic	Cycs	5	50.5	0.81335	7
2D	P62900	P62900	60S ribosomal protein L31	Rpl31	4	32	1.5179	5
2D	P62908	P62908	40S ribosomal protein S3	Rps3	21	75.7	1.4045	57
2D	P62911	P62911	60S ribosomal protein L32	Rpl32	3	22.2	1.3484	17
2D	P62918	P62918	60S ribosomal protein L8	Rpl8	15	53.3	1.3549	35
2D	P62960	P62960	Nuclease-sensitive element-binding protein 1	Ybx1	12	39.8	2.1036	11
2D	P62962	P62962	Profilin-1	Pfn1	14	75.7	0.93297	54
2D	P62965;P22935	P62965	Cellular retinoic acid-binding protein 1	Crabp1	9	62.8	0.43025	10
2D	P62983	P62983	Ubiquitin-40S ribosomal protein S27a;Ubiquitin;40S ribosomal protein S27a	Rps27a	9	53.2	1.4145	14
2D	P62984;A0A0A6YW67;J3QK04;P0CG49;P0CG50;D3YYZ2	P62984;A0A0A6YW67;J3QK04;P0CG49;P0CG50;D3YYZ2	Ubiquitin-60S ribosomal protein L40;Ubiquitin;60S ribosomal protein L40;Polyubiquitin-B;Ubiquitin;Polyubiquitin-C;Ubiquitin;Ubiquitin-related 1;Ubiquitin-related 2	Uba52;Gm8797;Gm7808;Ubb;Ubc;Gm5239	6	42.2	1.6772	7
2D	P62996	P62996	Transformer-2 protein homolog beta	Tra2b	6	28.8	1.804	6
2D	P63001;P60764;Q05144	P63001;P60764;Q05144	Ras-related C3 botulinum toxin substrate 1;Ras-related C3 botulinum toxin substrate 3;Ras-related C3 botulinum toxin substrate 2	Rac1;Rac3;Rac2	9	42.7	0.55732	26
2D	P63005	P63005	Platelet-activating factor acetylhydrolase IB subunit alpha	Pafah1b1	17	45.4	1.1494	22
2D	P63017	P63017	Heat shock cognate 71 kDa protein	Hspa8	54	70	1.4239	262
2D	P63024	P63024	Vesicle-associated membrane protein 3	Vamp3	3	38.8	1.0499	4
2D	P63028	P63028	Translationally-controlled tumor protein	Tpt1	8	41.3	2.5916	15
2D	P63037	P63037	DnaJ homolog subfamily A member 1	Dnaja1	16	50.9	3.9052	10
2D	P63038	P63038	60 kDa heat shock protein, mitochondrial	Hspd1	39	60	1.0866	106
2D	P63073	P63073	Eukaryotic translation initiation factor 4E	Eif4e	9	45.6	1.5103	15
2D	P63085	P63085	Mitogen-activated protein kinase 1	Mapk1	14	50	1.4464	16
2D	P63101	P63101	14-3-3 protein zeta/delta	Ywhaz	18	68.6	0.65361	50
2D	P63158	P63158	High mobility group protein B1	Hmgb1	15	54.4	1.0964	38
2D	P63168;Q80ZS7	P63168;Q80ZS7	Dynein light chain 1, cytoplasmic	Dynll1;BC048507	4	47.2	1.9502	7
2D	P63242;Q8BGY2	P63242;Q8BGY2	Eukaryotic translation initiation factor 5A-1;Eukaryotic translation initiation factor 5A-2	Eif5a;Eif5a2	12	69.5	1.4143	53
2D	P63254	P63254	Cysteine-rich protein 1	Crip1	5	79.2	0.44879	12
2D	P63260	P63260	Actin, cytoplasmic 2;Actin, cytoplasmic 2, N-terminally processed	Actg1	40	94.9	0.58913	18
2D	P63276	P63276	40S ribosomal protein S17	Rps17	10	61.5	1.3983	34
2D	P63280	P63280	SUMO-conjugating enzyme UBC9	Ube2i	2	13.9	3.3649	2
2D	P63321	P63321	Ras-related protein Ral-A	Rala	5	26.2	0.61849	3
2D	P63323	P63323	40S ribosomal protein S12	Rps12	8	65.9	1.4398	23
2D	P63325	P63325	40S ribosomal protein S10	Rps10	11	66.7	1.4239	13
2D	P63328;P48455	P63328	Serine/threonine-protein phosphatase 2B catalytic subunit alpha isoform	Ppp3ca	7	14.8	1.1093	7
2D	P63330	P63330	Serine/threonine-protein phosphatase 2A catalytic subunit alpha isoform	Ppp2ca	13	58.6	1.7523	24
2D	P67778	P67778	Prohibitin	Phb	14	67.3	0.70248	29
2D	P67871	P67871	Casein kinase II subunit beta	Csnk2b	4	27	1.7986	4
2D	P67984	P67984	60S ribosomal protein L22	Rpl22	5	32.8	1.1627	11
2D	P68033;P68134	P68033;P68134	Actin, alpha cardiac muscle 1;Actin, alpha skeletal muscle	Actc1;Acta1	38	85.1	0.46374	4
2D	P68037	P68037	Ubiquitin-conjugating enzyme E2 L3	Ube2l3	7	42.2	0.84894	9
2D	P68040	P68040	Guanine nucleotide-binding protein subunit beta-2-like 1;Guanine nucleotide-binding protein subunit beta-2-like 1, N-terminally processed	Gnb2l1	23	84.2	1.8833	43
2D	P68254	P68254	14-3-3 protein theta	Ywhaq	13	54.3	0.77473	23
2D	P68368	P68368	Tubulin alpha-4A chain	Tuba4a	28	62.5	0.62196	5
2D	P68369;P05214	P68369;P05214	Tubulin alpha-1A chain;Tubulin alpha-3 chain	Tuba1a;Tuba3a	31	69.2	0.66232	174
2D	P68372;Q9D6F9	P68372;Q9D6F9	Tubulin beta-4B chain;Tubulin beta-4A chain	Tubb4b;Tubb4a	35	77.1	0.64182	189
2D	P68373;Q9JJZ2	P68373;Q9JJZ2	Tubulin alpha-1C chain;Tubulin alpha-8 chain	Tuba1c;Tuba8	30	69	0.73873	5
2D	P68510	P68510	14-3-3 protein eta	Ywhah	17	57.7	0.85629	16
2D	P70122	P70122	Ribosome maturation protein SBDS	Sbds	11	41.6	1.9175	10
2D	P70168	P70168	Importin subunit beta-1	Kpnb1	27	37.8	1.175	63
2D	P70195	P70195	Proteasome subunit beta type-7	Psmb7	4	13	1.0323	6
2D	P70202	P70202	Latexin	Lxn	3	13.5	0.75481	8
2D	P70227;Q9Z329	P70227	Inositol 1,4,5-trisphosphate receptor type 3	Itpr3	3	1.5	1.4104	2
2D	P70268	P70268	Serine/threonine-protein kinase N1	Pkn1	5	6.3	1.0546	4
2D	P70290	P70290	55 kDa erythrocyte membrane protein	Mpp1	10	25.1	2.8377	9
2D	P70295	P70295	Ancient ubiquitous protein 1	Aup1	2	6.3	1.219	2
2D	P70296	P70296	Phosphatidylethanolamine-binding protein 1;Hippocampal cholinergic neurostimulating peptide	Pebp1	15	95.7	0.53872	31
2D	P70297	P70297	Signal transducing adapter molecule 1	Stam	4	11.3	0.76374	6
2D	P70302	P70302	Stromal interaction molecule 1	Stim1	4	8.9	1.2536	3
2D	P70303	P70303	CTP synthase 2	Ctps2	8	15.7	1.161	4
2D	P70318	P70318	Nucleolysin TIAR	Tial1	5	16.8	2.4633	2
2D	P70333	P70333	Heterogeneous nuclear ribonucleoprotein H2	Hnrnph2	13	40.3	1.0816	7
2D	P70335	P70335	Rho-associated protein kinase 1	Rock1	17	14.8	1.231	10
2D	P70336	P70336	Rho-associated protein kinase 2	Rock2	38	32.2	0.87444	35
2D	P70349	P70349	Histidine triad nucleotide-binding protein 1	Hint1	7	79.4	0.87451	23
2D	P70362	P70362	Ubiquitin fusion degradation protein 1 homolog	Ufd1l	6	21.5	2.2391	4
2D	P70372	P70372	ELAV-like protein 1	Elavl1	16	56.7	2.3662	26
2D	P70398;F8VPU6	P70398	Probable ubiquitin carboxyl-terminal hydrolase FAF-X	Usp9x	17	9.7	2.4884	13
2D	P70404	P70404	Isocitrate dehydrogenase [NAD] subunit gamma 1, mitochondrial	Idh3g	7	25.4	1.1167	10
2D	P70451	P70451	Tyrosine-protein kinase Fer	Fer	5	6.7	0.85505	5
2D	P70452	P70452	Syntaxin-4	Stx4	6	23.5	0.59136	4
2D	P70460	P70460	Vasodilator-stimulated phosphoprotein	Vasp	11	39.7	1.1818	12
2D	P70670	P70670	Nascent polypeptide-associated complex subunit alpha, muscle-specific form	Naca	5	2.9	1.023	4
2D	P70677	P70677	Caspase-3;Caspase-3 subunit p17;Caspase-3 subunit p12	Casp3	2	7.2	1.2058	2
2D	P70697	P70697	Uroporphyrinogen decarboxylase	Urod	2	6.3	4.7837	3
2D	P70698	P70698	CTP synthase 1	Ctps1	15	31	2.9746	11
2D	P70699	P70699	Lysosomal alpha-glucosidase	Gaa	15	23.9	0.90426	16
2D	P80313	P80313	T-complex protein 1 subunit eta	Cct7	24	48.2	1.4302	54
2D	P80314	P80314	T-complex protein 1 subunit beta	Cct2	37	73.6	1.5962	69
2D	P80315	P80315	T-complex protein 1 subunit delta	Cct4	29	63.6	1.3565	67
2D	P80316	P80316	T-complex protein 1 subunit epsilon	Cct5	27	57.7	1.4357	56
2D	P80317;Q61390	P80317	T-complex protein 1 subunit zeta	Cct6a	21	43.7	1.6091	58
2D	P80318	P80318	T-complex protein 1 subunit gamma	Cct3	38	71	1.4394	78
2D	P81117	P81117	Nucleobindin-2;Nesfatin-1	Nucb2	15	48.3	1.4833	19
2D	P82347	P82347	Delta-sarcoglycan	Sgcd	9	36.7	0.56064	9
2D	P82349	P82349	Beta-sarcoglycan	Sgcb	4	23.4	0.41501	2
2D	P83741	P83741	Serine/threonine-protein kinase WNK1	Wnk1	8	3.9	2.5118	6
2D	P83870	P83870	PHD finger-like domain-containing protein 5A	Phf5a	5	53.6	1.4879	9
2D	P83882;A0A0A6YW33	P83882;A0A0A6YW33	60S ribosomal protein L36a	Rpl36a;Gm6525	7	35.8	1.5908	9
2D	P83887;Q8VCK3	P83887;Q8VCK3	Tubulin gamma-1 chain;Tubulin gamma-2 chain	Tubg1;Tubg2	6	19.1	1.3544	7
2D	P83940	P83940	Transcription elongation factor B polypeptide 1	Tceb1	5	58.9	1.3122	16
2D	P84078;P61205;Q8BSL7	P84078;P61205;Q8BSL7	ADP-ribosylation factor 1;ADP-ribosylation factor 3;ADP-ribosylation factor 2	Arf1;Arf3;Arf2	9	54.7	1.1937	19
2D	P84089	P84089	Enhancer of rudimentary homolog	Erh	6	53.8	2.6116	9
2D	P84091	P84091	AP-2 complex subunit mu	Ap2m1	14	35.4	0.72291	17
2D	P84096	P84096	Rho-related GTP-binding protein RhoG	Rhog	5	41.4	0.58779	5
2D	P84099	P84099	60S ribosomal protein L19	Rpl19	6	30.6	1.638	19
2D	P84104;A2A4X6	P84104;A2A4X6	Serine/arginine-rich splicing factor 3	Srsf3;Gm12355	5	31.1	1.2057	17
2D	P84228;P68433	P84228;P68433	Histone H3.2;Histone H3.1	Hist1h3b;Hist1h3a	8	38.2	1.8977	2
2D	P84244;P02301	P84244;P02301	Histone H3.3;Histone H3.3C	H3f3a;H3f3c	8	54.4	0.28339	31
2D	P97298	P97298	Pigment epithelium-derived factor	Serpinf1	8	26.6	2.6156	3
2D	P97300	P97300	Neuroplastin	Nptn	6	16.4	1.2782	10
2D	P97314	P97314	Cysteine and glycine-rich protein 2	Csrp2	9	57.5	0.56524	12
2D	P97315	P97315	Cysteine and glycine-rich protein 1	Csrp1	17	72.5	0.50171	74
2D	P97346	P97346	Nucleoredoxin	Nxn	4	13.3	2.5029	2
2D	P97351	P97351	40S ribosomal protein S3a	Rps3a	23	61	1.4309	83
2D	P97352	P97352	Protein S100-A13	S100a13	2	23.5	0.78354	6
2D	P97370	P97370	Sodium/potassium-transporting ATPase subunit beta-3	Atp1b3	6	27	0.70921	8
2D	P97371	P97371	Proteasome activator complex subunit 1	Psme1	8	34.5	0.68745	13
2D	P97372	P97372	Proteasome activator complex subunit 2	Psme2	6	30.5	0.83182	8
2D	P97379	P97379	Ras GTPase-activating protein-binding protein 2	G3bp2	5	19.5	1.7552	4
2D	P97384	P97384	Annexin A11	Anxa11	15	32	0.95126	16
2D	P97390	P97390	Vacuolar protein sorting-associated protein 45	Vps45	3	6	0.7336	3
2D	P97429	P97429	Annexin A4	Anxa4	17	53.6	0.6001	27
2D	P97434	P97434	Myosin phosphatase Rho-interacting protein	Mprip	37	41.8	0.82874	45
2D	P97447;Q8CDC8	P97447	Four and a half LIM domains protein 1	Fhl1	27	78.2	0.75988	72
2D	P97449	P97449	Aminopeptidase N	Anpep	16	21.8	0.24002	13
2D	P97450	P97450	ATP synthase-coupling factor 6, mitochondrial	Atp5j	5	40.7	0.48125	6
2D	P97461	P97461	40S ribosomal protein S5;40S ribosomal protein S5, N-terminally processed	Rps5	11	49	1.4135	20
2D	P97465	P97465	Docking protein 1	Dok1	4	10.8	2.0426	2
2D	P97471	P97471	Mothers against decapentaplegic homolog 4	Smad4	3	6	4.5021	2
2D	P97479	P97479	Unconventional myosin-VIIa	Myo7a	7	3.9	1.5812	2
2D	P97742	P97742	Carnitine O-palmitoyltransferase 1, liver isoform	Cpt1a	4	8.4	0.75289	4
2D	P97760	P97760	DNA-directed RNA polymerase II subunit RPB3	Polr2c	4	23.6	2.9463	2
2D	P97807	P97807	Fumarate hydratase, mitochondrial	Fh	18	45.6	0.77385	27
2D	P97820;P83510	P97820	Mitogen-activated protein kinase kinase kinase kinase 4	Map4k4	7	8.7	3.4738	2
2D	P97823	P97823	Acyl-protein thioesterase 1	Lypla1	3	13.9	0.81351	4
2D	P97855	P97855	Ras GTPase-activating protein-binding protein 1	G3bp1	15	39.8	1.7549	22
2D	P97930	P97930	Thymidylate kinase	Dtymk	4	21.7	1.7681	3
2D	P99024	P99024	Tubulin beta-5 chain	Tubb5	33	73	0.65048	48
2D	P99026	P99026	Proteasome subunit beta type-4	Psmb4	8	41.3	0.92744	15
2D	P99027	P99027	60S acidic ribosomal protein P2	Rplp2	12	78.3	1.8847	54
2D	P99028	P99028	Cytochrome b-c1 complex subunit 6, mitochondrial	Uqcrh	4	57.3	0.70754	11
2D	P99029	P99029	Peroxiredoxin-5, mitochondrial	Prdx5	14	58.6	0.40935	41
2D	Q00262	Q00262	Syntaxin-2	Stx2	3	14.5	0.56521	3
2D	Q00519	Q00519	Xanthine dehydrogenase/oxidase;Xanthine dehydrogenase;Xanthine oxidase	Xdh	27	32.4	0.38721	25
2D	Q00915	Q00915	Retinol-binding protein 1	Rbp1	10	79.3	0.7074	20
2D	Q00PI9	Q00PI9	Heterogeneous nuclear ribonucleoprotein U-like protein 2	Hnrnpul2	16	27.9	1.3875	17
2D	Q01149	Q01149	Collagen alpha-2(I) chain	Col1a2	30	31.6	2.3955	29
2D	Q01279	Q01279	Epidermal growth factor receptor	Egfr	15	15.5	4.9063	6
2D	Q01405	Q01405	Protein transport protein Sec23A	Sec23a	25	42.7	0.90513	47
2D	Q01730	Q01730	Ras suppressor protein 1	Rsu1	11	39	0.93737	14
2D	Q01853	Q01853	Transitional endoplasmic reticulum ATPase	Vcp	55	72.6	1.3493	152
2D	Q02013	Q02013	Aquaporin-1	Aqp1	3	23	0.40364	2
2D	Q02053;P31254	Q02053	Ubiquitin-like modifier-activating enzyme 1	Uba1	38	46.5	1.0823	86
2D	Q02248	Q02248	Catenin beta-1	Ctnnb1	24	42.4	2.9183	27
2D	Q02788	Q02788	Collagen alpha-2(VI) chain	Col6a2	14	17.7	0.78825	21
2D	Q02819	Q02819	Nucleobindin-1	Nucb1	16	39.4	3.8594	27
2D	Q03141;Q05512;Q8VHJ5	Q03141;Q05512;Q8VHJ5	MAP/microtubule affinity-regulating kinase 3;Serine/threonine-protein kinase MARK2;Serine/threonine-protein kinase MARK1	Mark3;Mark2;Mark1	4	6.5	1.6233	3
2D	Q03173	Q03173	Protein enabled homolog	Enah	4	8.6	1.3887	5
2D	Q03265	Q03265	ATP synthase subunit alpha, mitochondrial	Atp5a1	39	64.6	0.57586	103
2D	Q03958	Q03958	Prefoldin subunit 6	Pfdn6	6	52.8	1.2069	9
2D	Q04207	Q04207	Transcription factor p65	Rela	9	21.1	2.2182	3
2D	Q04447	Q04447	Creatine kinase B-type	Ckb	17	64	0.64876	22
2D	Q04736;P39688	Q04736	Tyrosine-protein kinase Yes	Yes1	5	9.4	0.69705	2
2D	Q04857	Q04857	Collagen alpha-1(VI) chain	Col6a1	21	28.9	1.0028	32
2D	Q05186	Q05186	Reticulocalbin-1	Rcn1	20	75.7	0.9253	49
2D	Q05793	Q05793	Basement membrane-specific heparan sulfate proteoglycan core protein;Endorepellin;LG3 peptide	Hspg2	9	3.1	0.55545	4
2D	Q05816	Q05816	Fatty acid-binding protein, epidermal	Fabp5	14	84.4	0.61287	42
2D	Q05920	Q05920	Pyruvate carboxylase, mitochondrial	Pc	17	19.9	0.65847	13
2D	Q05D44	Q05D44	Eukaryotic translation initiation factor 5B	Eif5b	16	19.3	1.7499	17
2D	Q06138;Q9DB16	Q06138	Calcium-binding protein 39	Cab39	5	12.3	1.6114	4
2D	Q06185	Q06185	ATP synthase subunit e, mitochondrial	Atp5i	4	60.6	0.47145	10
2D	Q07076	Q07076	Annexin A7	Anxa7	17	37.4	1.0122	24
2D	Q07113	Q07113	Cation-independent mannose-6-phosphate receptor	Igf2r	15	8.7	2.7335	2
2D	Q07417	Q07417	Short-chain specific acyl-CoA dehydrogenase, mitochondrial	Acads	13	37.6	0.54647	15
2D	Q07813	Q07813	Apoptosis regulator BAX	Bax	6	35.9	0.92186	6
2D	Q08024	Q08024	Core-binding factor subunit beta	Cbfb	2	13.9	2.1035	2
2D	Q08091	Q08091	Calponin-1	Cnn1	27	72.7	0.55166	99
2D	Q08093	Q08093	Calponin-2	Cnn2	22	79	0.56989	113
2D	Q08509	Q08509	Epidermal growth factor receptor kinase substrate 8	Eps8	14	22.8	3.9338	3
2D	Q08619;Q8CGE8	Q08619	Interferon-activable protein 205-B	Ifi205b	13	43.3	1.376	14
2D	Q08943	Q08943	FACT complex subunit SSRP1	Ssrp1	9	17.2	4.981	5
2D	Q0GNC1	Q0GNC1	Inverted formin-2	Inf2	10	10.2	2.2547	6
2D	Q11011	Q11011	Puromycin-sensitive aminopeptidase	Npepps	31	43.2	0.6419	42
2D	Q11136	Q11136	Xaa-Pro dipeptidase	Pepd	3	7.7	0.89823	4
2D	Q14C51	Q14C51	Pentatricopeptide repeat domain-containing protein 3, mitochondrial	Ptcd3	4	11.8	1.1876	3
2D	Q1HFZ0	Q1HFZ0	tRNA (cytosine(34)-C(5))-methyltransferase	Nsun2	12	21.3	3.9961	6
2D	Q2KN98	Q2KN98	Cytospin-A	Specc1l	10	12.5	1.5587	11
2D	Q2NL51	Q2NL51	Glycogen synthase kinase-3 alpha	Gsk3a	5	15.7	1.2684	3
2D	Q2TBE6	Q2TBE6	Phosphatidylinositol 4-kinase type 2-alpha	Pi4k2a	4	15.7	1.9534	4
2D	Q3B7Z2;Q5QNQ6	Q3B7Z2	Oxysterol-binding protein 1	Osbp	10	17.5	1.0766	12
2D	Q3SXD3	Q3SXD3	HD domain-containing protein 2	Hddc2	4	31.2	0.74903	4
2D	Q3TB82	Q3TB82	Pleckstrin homology domain-containing family F member 1	Plekhf1	4	23.3	2.1684	3
2D	Q3TBT3	Q3TBT3	Stimulator of interferon genes protein	Tmem173	4	13.5	2.2499	3
2D	Q3TC93	Q3TC93	HCLS1-binding protein 3	Hs1bp3	6	24.1	0.66852	4
2D	Q3TCJ1	Q3TCJ1	BRISC complex subunit Abro1	Fam175b	5	13.7	0.92095	3
2D	Q3TCN2	Q3TCN2	Putative phospholipase B-like 2;Putative phospholipase B-like 2 28 kDa form;Putative phospholipase B-like 2 40 kDa form;Putative phospholipase B-like 2 15 kDa form	Plbd2	10	25.8	0.48648	10
2D	Q3TDD9	Q3TDD9	Protein phosphatase 1 regulatory subunit 21	Ppp1r21	6	11.8	0.87271	2
2D	Q3TDN2	Q3TDN2	FAS-associated factor 2	Faf2	13	40.4	1.1489	13
2D	Q3TDQ1	Q3TDQ1	Dolichyl-diphosphooligosaccharide--protein glycosyltransferase subunit STT3B	Stt3b	5	7.3	1.1423	5
2D	Q3TEA8	Q3TEA8	Heterochromatin protein 1-binding protein 3	Hp1bp3	7	14.4	1.3396	7
2D	Q3THE2	Q3THE2	Myosin regulatory light chain 12B	Myl12b	12	62.8	1.2186	5
2D	Q3THK7	Q3THK7	GMP synthase [glutamine-hydrolyzing]	Gmps	13	26.8	3.0383	9
2D	Q3THS6;Q91X83	Q3THS6	S-adenosylmethionine synthase isoform type-2	Mat2a	12	37.7	4.7451	6
2D	Q3THW5;P0C0S6	Q3THW5;P0C0S6	Histone H2A.V;Histone H2A.Z	H2afv;H2afz	5	31.2	0.65584	8
2D	Q3TIR3	Q3TIR3	Synembryn-A	Ric8a	3	8.9	1.6776	3
2D	Q3TIV5	Q3TIV5	Zinc finger CCCH domain-containing protein 15	Zc3h15	5	13.6	5.5932	2
2D	Q3TIX6	Q3TIX6		Fubp3	9	20.3	3.2015	5
2D	Q3TJD7	Q3TJD7	PDZ and LIM domain protein 7	Pdlim7	20	63.2	0.56347	34
2D	Q3TJZ6	Q3TJZ6	Protein FAM98A	Fam98a	5	20	1.3168	4
2D	Q3TLH4	Q3TLH4	Protein PRRC2C	Prrc2c	13	7.2	3.3107	4
2D	Q3TMW1	Q3TMW1	Coiled-coil domain-containing protein 102A	Ccdc102a	6	14.6	2.2432	4
2D	Q3TN34	Q3TN34	MICAL-like protein 2	Micall2	2	2.9	1.5788	2
2D	Q3TPX4	Q3TPX4	Exocyst complex component 5	Exoc5	4	7.1	0.87434	3
2D	Q3TVI8	Q3TVI8	Pre-B-cell leukemia transcription factor-interacting protein 1	Pbxip1	8	14.3	3.0777	2
2D	Q3TW96	Q3TW96	UDP-N-acetylhexosamine pyrophosphorylase-like protein 1	Uap1l1	8	17.4	0.63549	6
2D	Q3TWW8	Q3TWW8	Serine/arginine-rich splicing factor 6	Srsf6	11	27.1	4.4501	8
2D	Q3TXS7;J3QN38	Q3TXS7	26S proteasome non-ATPase regulatory subunit 1	Psmd1	20	31.1	1.0955	24
2D	Q3TYX2	Q3TYX2	LRRN4 C-terminal-like protein	Lrrn4cl	3	13.8	0.36854	4
2D	Q3TZZ7	Q3TZZ7	Extended synaptotagmin-2	Esyt2	22	36.2	1.0859	37
2D	Q3U0J8	Q3U0J8	TBC1 domain family member 2B	Tbc1d2b	4	4.6	1.8095	2
2D	Q3U0V1	Q3U0V1	Far upstream element-binding protein 2	Khsrp	17	29.8	2.0055	22
2D	Q3U0V2	Q3U0V2	Tumor necrosis factor receptor type 1-associated DEATH domain protein	Tradd	6	25.5	1.5459	6
2D	Q3U1J4	Q3U1J4	DNA damage-binding protein 1	Ddb1	16	18.5	6.2213	3
2D	Q3U2P1	Q3U2P1	Protein transport protein Sec24A	Sec24a	2	2.1	1.623	2
2D	Q3U7R1	Q3U7R1	Extended synaptotagmin-1	Esyt1	26	31.7	0.53682	32
2D	Q3U9G9	Q3U9G9	Lamin-B receptor	Lbr	4	8.5	1.779	2
2D	Q3UDE2	Q3UDE2	Tubulin--tyrosine ligase-like protein 12	Ttll12	16	32.2	0.75714	14
2D	Q3UE37	Q3UE37	Ubiquitin-conjugating enzyme E2 Z	Ube2z	4	13.2	1.7378	4
2D	Q3UEB3	Q3UEB3	Poly(U)-binding-splicing factor PUF60	Puf60	7	16.8	4.7838	2
2D	Q3UFY7	Q3UFY7	7-methylguanosine phosphate-specific 5-nucleotidase	Nt5c3b	4	17.7	1.0331	4
2D	Q3UGC7;Q66JS6	Q3UGC7;Q66JS6	Eukaryotic translation initiation factor 3 subunit J-A;Eukaryotic translation initiation factor 3 subunit J-B	Eif3j1;Eif3j2	6	34.5	1.586	11
2D	Q3UGP9	Q3UGP9	Leucine-rich repeat-containing protein 58	Lrrc58	6	25.1	2.5369	3
2D	Q3UGR5	Q3UGR5	Haloacid dehalogenase-like hydrolase domain-containing protein 2	Hdhd2	5	33.6	0.67908	6
2D	Q3UHD6	Q3UHD6	Sorting nexin-27	Snx27	4	10.6	0.96881	3
2D	Q3UHJ0	Q3UHJ0	AP2-associated protein kinase 1	Aak1	9	14.9	0.86075	7
2D	Q3UHX2	Q3UHX2	28 kDa heat- and acid-stable phosphoprotein	Pdap1	9	42.5	1.3547	10
2D	Q3UIA2;Q5SSM3	Q3UIA2	Rho GTPase-activating protein 17	Arhgap17	5	5.6	1.4297	5
2D	Q3UJB0	Q3UJB0		Sf3b2	7	10.1	3.0259	4
2D	Q3UJB9	Q3UJB9	Enhancer of mRNA-decapping protein 4	Edc4	14	17.1	1.188	13
2D	Q3UKJ7	Q3UKJ7	WD40 repeat-containing protein SMU1;WD40 repeat-containing protein SMU1, N-terminally processed	Smu1	6	16	4.9353	3
2D	Q3ULD5	Q3ULD5	Methylcrotonoyl-CoA carboxylase beta chain, mitochondrial	Mccc2	6	13.5	1.018	2
2D	Q3ULW8	Q3ULW8		Parp3	7	20.3	1.3908	5
2D	Q3UM29	Q3UM29	Conserved oligomeric Golgi complex subunit 7	Cog7	2	2.9	1.3299	2
2D	Q3UM45	Q3UM45	Protein phosphatase 1 regulatory subunit 7	Ppp1r7	12	46.3	0.67896	10
2D	Q3UMB9	Q3UMB9	WASH complex subunit 7	Kiaa1033	5	6.3	1.2532	3
2D	Q3UMC0;Q9D3R6	Q3UMC0	Spermatogenesis-associated protein 5	Spata5	3	4.9	1.0996	2
2D	Q3UMF0	Q3UMF0	Cordon-bleu protein-like 1	Cobll1	12	13.6	1.3661	9
2D	Q3UMT1	Q3UMT1	Protein phosphatase 1 regulatory subunit 12C	Ppp1r12c	8	12.4	0.84163	3
2D	Q3UN02	Q3UN02	Lysocardiolipin acyltransferase 1	Lclat1	4	17	0.5255	3
2D	Q3UPF5	Q3UPF5	Zinc finger CCCH-type antiviral protein 1	Zc3hav1	3	2.9	4.1403	2
2D	Q3UPH1	Q3UPH1	Protein PRRC1	Prrc1	5	16.3	1.0264	6
2D	Q3UPL0	Q3UPL0	Protein transport protein Sec31A	Sec31a	36	30.3	1.5196	59
2D	Q3UQ28	Q3UQ28	Peroxidasin homolog	Pxdn	4	4.2	2.4257	2
2D	Q3UQ44	Q3UQ44	Ras GTPase-activating-like protein IQGAP2	Iqgap2	2	1.1	0.75859	5
2D	Q3URS9	Q3URS9	Coiled-coil domain-containing protein 51	Ccdc51	2	9.1	0.8381	2
2D	Q3UTJ2	Q3UTJ2	Sorbin and SH3 domain-containing protein 2	Sorbs2	11	14	0.43063	4
2D	Q3UV70	Q3UV70	[Pyruvate dehydrogenase [acetyl-transferring]]-phosphatase 1, mitochondrial	Pdp1	3	9.5	0.83149	2
2D	Q3UW53	Q3UW53	Protein Niban	Fam129a	17	25.7	0.84112	12
2D	Q3UWL8	Q3UWL8	Prefoldin subunit 4	Pfdn4	3	20.9	0.99642	3
2D	Q3UZ39	Q3UZ39	Leucine-rich repeat flightless-interacting protein 1	Lrrfip1	11	25.1	2.5776	6
2D	Q3V1T4	Q3V1T4	Prolyl 3-hydroxylase 1	Lepre1	15	33.2	1.4349	22
2D	Q3V3R1	Q3V3R1	Monofunctional C1-tetrahydrofolate synthase, mitochondrial	Mthfd1l	15	19.3	0.80765	18
2D	Q3V3R4	Q3V3R4	Integrin alpha-1	Itga1	8	7.5	0.60938	6
2D	Q3V4B5	Q3V4B5	COMM domain-containing protein 6	Commd6	3	43.7	1.0789	2
2D	Q4FZG9	Q4FZG9	NADH dehydrogenase [ubiquinone] 1 alpha subcomplex subunit 4-like 2	Ndufa4l2	3	29.9	5.103	5
2D	Q4KML4	Q4KML4	Costars family protein ABRACL	Abracl	4	58	0.98572	8
2D	Q4LDD4	Q4LDD4	Arf-GAP with Rho-GAP domain, ANK repeat and PH domain-containing protein 1	Arap1	15	15.3	0.77921	20
2D	Q4PJX1	Q4PJX1	Protein odr-4 homolog	Odr4	7	20.4	1.2104	6
2D	Q4VAA2	Q4VAA2	Protein CDV3	Cdv3	9	53	1.4195	20
2D	Q501J6	Q501J6	Probable ATP-dependent RNA helicase DDX17	Ddx17	25	39.4	2.1069	13
2D	Q505F5	Q505F5	Leucine-rich repeat-containing protein 47	Lrrc47	11	24.6	0.91607	9
2D	Q569Z5	Q569Z5	Probable ATP-dependent RNA helicase DDX46	Ddx46	12	14.8	2.2746	5
2D	Q569Z6	Q569Z6	Thyroid hormone receptor-associated protein 3	Thrap3	8	11.8	2.2341	7
2D	Q58A65	Q58A65	C-Jun-amino-terminal kinase-interacting protein 4	Spag9	15	16.7	1.5681	18
2D	Q5EG47;Q8BRK8	Q5EG47	5-AMP-activated protein kinase catalytic subunit alpha-1	Prkaa1	10	26.1	1.324	10
2D	Q5FWK3	Q5FWK3	Rho GTPase-activating protein 1	Arhgap1	15	40.5	1.2135	25
2D	Q5I012	Q5I012	Putative sodium-coupled neutral amino acid transporter 10	Slc38a10	7	11	1.0978	3
2D	Q5M8N0	Q5M8N0	CB1 cannabinoid receptor-interacting protein 1	Cnrip1	3	32.9	0.3696	2
2D	Q5NCF2	Q5NCF2	Trafficking protein particle complex subunit 1	Trappc1	3	20.7	1.3946	3
2D	Q5SF07	Q5SF07	Insulin-like growth factor 2 mRNA-binding protein 2	Igf2bp2	15	33.1	0.36528	16
2D	Q5SGK3	Q5SGK3	Aldehyde oxidase 2	Aox2	2	1.7	0.61021	2
2D	Q5SRX1	Q5SRX1	TOM1-like protein 2	Tom1l2	2	6.1	1.5284	2
2D	Q5SSZ5	Q5SSZ5	Tensin-3	Tns3	9	10.8	2.9391	5
2D	Q5SUF2	Q5SUF2	Luc7-like protein 3	Luc7l3	6	12.5	2.0217	3
2D	Q5SUR0	Q5SUR0	Phosphoribosylformylglycinamidine synthase	Pfas	12	16.3	0.90217	8
2D	Q5SVR0	Q5SVR0	TBC1 domain family member 9B	Tbc1d9b	3	3.2	1.262	3
2D	Q5SWU9	Q5SWU9	Acetyl-CoA carboxylase 1;Biotin carboxylase	Acaca	8	4.5	2.5678	2
2D	Q5SYD0;Q5SUA5	Q5SYD0	Unconventional myosin-Id	Myo1d	14	18.6	0.69532	8
2D	Q5U452;Q99PW4	Q5U452;Q99PW4	TP53-regulating kinase	2810408M09Rik;Tp53rk	2	13.1	0.63716	2
2D	Q5U458	Q5U458	DnaJ homolog subfamily C member 11	Dnajc11	3	8.1	0.86311	2
2D	Q5XG73	Q5XG73	Acyl-CoA-binding domain-containing protein 5	Acbd5	2	5.9	3.8946	2
2D	Q5XJY5	Q5XJY5	Coatomer subunit delta	Arcn1	24	54.2	1.4742	31
2D	Q60597;E9Q7L0	Q60597	2-oxoglutarate dehydrogenase, mitochondrial	Ogdh	26	35.4	0.88908	35
2D	Q60598	Q60598	Src substrate cortactin	Cttn	33	55.1	1.1128	84
2D	Q60605;Q8CI43	Q60605	Myosin light polypeptide 6	Myl6	12	84.8	1.0065	58
2D	Q60631	Q60631	Growth factor receptor-bound protein 2	Grb2	8	39.2	2.9585	8
2D	Q60634	Q60634	Flotillin-2	Flot2	15	42.5	0.65105	16
2D	Q60648	Q60648	Ganglioside GM2 activator	Gm2a	3	20.7	0.30696	9
2D	Q60668;Q9D3U4	Q60668	Heterogeneous nuclear ribonucleoprotein D0	Hnrnpd	11	32.4	0.64912	20
2D	Q60676	Q60676	Serine/threonine-protein phosphatase 5	Ppp5c	4	10.2	0.95037	2
2D	Q60692	Q60692	Proteasome subunit beta type-6	Psmb6	4	19.7	0.92657	19
2D	Q60710	Q60710	Deoxynucleoside triphosphate triphosphohydrolase SAMHD1	Samhd1	23	45.5	0.48073	38
2D	Q60715	Q60715	Prolyl 4-hydroxylase subunit alpha-1	P4ha1	30	53.4	1.5311	76
2D	Q60716	Q60716	Prolyl 4-hydroxylase subunit alpha-2	P4ha2	18	40.2	1.9085	32
2D	Q60737	Q60737	Casein kinase II subunit alpha	Csnk2a1	11	42.2	2.3766	7
2D	Q60739	Q60739	BAG family molecular chaperone regulator 1	Bag1	5	16.3	0.97005	4
2D	Q60749;Q9WU01	Q60749	KH domain-containing, RNA-binding, signal transduction-associated protein 1	Khdrbs1	6	10.4	1.8293	11
2D	Q60759	Q60759	Glutaryl-CoA dehydrogenase, mitochondrial	Gcdh	3	10.3	0.72668	4
2D	Q60766	Q60766	Immunity-related GTPase family M protein 1	Irgm1	4	11.2	1.1596	5
2D	Q60770	Q60770	Syntaxin-binding protein 3	Stxbp3	9	17.4	0.55708	8
2D	Q60790	Q60790	Ras GTPase-activating protein 3	Rasa3	7	11.2	2.7152	2
2D	Q60823	Q60823	RAC-beta serine/threonine-protein kinase	Akt2	4	11.6	1.4636	3
2D	Q60847	Q60847	Collagen alpha-1(XII) chain	Col12a1	75	30.6	1.3468	80
2D	Q60854;W4VSP4;O08804	Q60854	Serpin B6	Serpinb6	26	65.3	0.65715	66
2D	Q60855	Q60855	Receptor-interacting serine/threonine-protein kinase 1	Ripk1	5	7.5	2.0086	2
2D	Q60864	Q60864	Stress-induced-phosphoprotein 1	Stip1	32	60.8	1.1755	63
2D	Q60865	Q60865	Caprin-1	Caprin1	12	19.9	8.143	5
2D	Q60870	Q60870	Receptor expression-enhancing protein 5	Reep5	2	7	0.99875	4
2D	Q60872;Q3UTA4;Q3TQZ4;J3QP87;J3QNT6;Q8BX20;M0QWL1;J3QQ02;J3QPI8;J3QPQ5;F6YNI8;Q3UT53;J3QMW5;D3Z367	Q60872;Q3UTA4;Q3TQZ4;J3QP87;J3QNT6;Q8BX20;M0QWL1;J3QQ02;J3QPI8	Eukaryotic translation initiation factor 1A	Eif1a;Gm8300;Gm2016;Gm2035;Gm5039;Gm5662;Gm21936;Gm2056;Gm6803	6	32.6	2.3714	6
2D	Q60875	Q60875	Rho guanine nucleotide exchange factor 2	Arhgef2	14	19.5	3.5776	3
2D	Q60902	Q60902	Epidermal growth factor receptor substrate 15-like 1	Eps15l1	15	20.1	0.76749	16
2D	Q60930	Q60930	Voltage-dependent anion-selective channel protein 2	Vdac2	15	57.6	0.72571	38
2D	Q60932	Q60932	Voltage-dependent anion-selective channel protein 1	Vdac1	20	69.9	0.59164	63
2D	Q60953	Q60953	Protein PML	Pml	11	19.4	1.8792	6
2D	Q60967	Q60967	Bifunctional 3-phosphoadenosine 5-phosphosulfate synthase 1;Sulfate adenylyltransferase;Adenylyl-sulfate kinase	Papss1	6	12.8	2.8034	4
2D	Q60973	Q60973	Histone-binding protein RBBP7	Rbbp7	10	35.5	7.5795	6
2D	Q61024	Q61024	Asparagine synthetase [glutamine-hydrolyzing]	Asns	18	35.3	1.3613	30
2D	Q61033	Q61033	Lamina-associated polypeptide 2, isoforms alpha/zeta	Tmpo	12	26.4	0.73626	9
2D	Q61035;Q99KK9	Q61035	Histidine--tRNA ligase, cytoplasmic	Hars	17	36.7	1.066	19
2D	Q61036	Q61036	Serine/threonine-protein kinase PAK 3	Pak3	8	19.7	1.5246	3
2D	Q61072	Q61072	Disintegrin and metalloproteinase domain-containing protein 9	Adam9	7	9	7.0958	2
2D	Q61081	Q61081	Hsp90 co-chaperone Cdc37;Hsp90 co-chaperone Cdc37, N-terminally processed	Cdc37	8	23.5	2.0045	12
2D	Q61112	Q61112	45 kDa calcium-binding protein	Sdf4	4	14.1	6.49	2
2D	Q61165	Q61165	Sodium/hydrogen exchanger 1	Slc9a1	3	7.6	0.37792	2
2D	Q61166	Q61166	Microtubule-associated protein RP/EB family member 1	Mapre1	12	43.3	1.7527	18
2D	Q61171	Q61171	Peroxiredoxin-2	Prdx2	13	74.2	0.71764	44
2D	Q61191	Q61191	Host cell factor 1;HCF N-terminal chain 1;HCF N-terminal chain 2;HCF N-terminal chain 3;HCF N-terminal chain 4;HCF N-terminal chain 5;HCF N-terminal chain 6;HCF C-terminal chain 1;HCF C-terminal chain 2;HCF C-terminal chain 3;HCF C-terminal chain 4;HCF C-terminal chain 5;HCF C-terminal chain 6	Hcfc1	8	5.4	2.1732	5
2D	Q61205	Q61205	Platelet-activating factor acetylhydrolase IB subunit gamma	Pafah1b3	11	63.8	0.53603	14
2D	Q61206	Q61206	Platelet-activating factor acetylhydrolase IB subunit beta	Pafah1b2	6	33.6	0.60696	13
2D	Q61207	Q61207	Prosaposin	Psap	3	6.6	3.5998	2
2D	Q61210	Q61210	Rho guanine nucleotide exchange factor 1	Arhgef1	11	18.3	1.4586	5
2D	Q61235;Q99L88	Q61235	Beta-2-syntrophin	Sntb2	10	21.7	0.53913	13
2D	Q61239	Q61239	Protein farnesyltransferase/geranylgeranyltransferase type-1 subunit alpha	Fnta	6	13.3	1.4273	4
2D	Q61249;Q9QZ29	Q61249	Immunoglobulin-binding protein 1	Igbp1	6	20.3	1.5862	6
2D	Q61263	Q61263	Sterol O-acyltransferase 1	Soat1	3	9.8	4.9235	2
2D	Q61316;P48722	Q61316	Heat shock 70 kDa protein 4	Hspa4	39	54.8	1.3194	72
2D	Q61335	Q61335	B-cell receptor-associated protein 31	Bcap31	12	33.5	1.0735	20
2D	Q61337	Q61337	Bcl2-associated agonist of cell death	Bad	3	26	1.5812	3
2D	Q61398	Q61398	Procollagen C-endopeptidase enhancer 1	Pcolce	10	26.9	8.0709	4
2D	Q61411	Q61411	GTPase HRas;GTPase HRas, N-terminally processed	Hras	6	38.6	0.78424	2
2D	Q61425	Q61425	Hydroxyacyl-coenzyme A dehydrogenase, mitochondrial	Hadh	8	33.4	0.62325	5
2D	Q61510	Q61510	E3 ubiquitin/ISG15 ligase TRIM25	Trim25	6	14.8	1.1025	6
2D	Q61543	Q61543	Golgi apparatus protein 1	Glg1	24	26.1	2.6279	24
2D	Q61545	Q61545	RNA-binding protein EWS	Ewsr1	3	8.9	0.86451	9
2D	Q61553	Q61553	Fascin	Fscn1	32	65.9	0.75679	92
2D	Q61554	Q61554	Fibrillin-1	Fbn1	99	44.3	0.061472	49
2D	Q61576	Q61576	Peptidyl-prolyl cis-trans isomerase FKBP10	Fkbp10	18	37.7	1.4699	29
2D	Q61581	Q61581	Insulin-like growth factor-binding protein 7	Igfbp7	5	24.9	5.4585	2
2D	Q61584	Q61584	Fragile X mental retardation syndrome-related protein 1	Fxr1	19	30.3	2.4108	9
2D	Q61595	Q61595	Kinectin	Ktn1	22	21.3	1.879	21
2D	Q61598	Q61598	Rab GDP dissociation inhibitor beta	Gdi2	38	81.6	0.665	70
2D	Q61599	Q61599	Rho GDP-dissociation inhibitor 2	Arhgdib	9	62	0.50297	12
2D	Q61644	Q61644	Protein kinase C and casein kinase substrate in neurons protein 1	Pacsin1	2	3.6	1.5691	3
2D	Q61655;Q8BZY3;Q9QY15	Q61655;Q8BZY3	ATP-dependent RNA helicase DDX19A	Ddx19a;Ddx19b	10	29.3	1.3974	11
2D	Q61656	Q61656	Probable ATP-dependent RNA helicase DDX5	Ddx5	29	44.6	8.6529	19
2D	Q61699	Q61699	Heat shock protein 105 kDa	Hsph1	22	31.1	2.1535	23
2D	Q61749	Q61749	Translation initiation factor eIF-2B subunit delta	Eif2b4	5	14.1	1.5306	2
2D	Q61753	Q61753	D-3-phosphoglycerate dehydrogenase	Phgdh	23	43.5	1.5164	53
2D	Q61768	Q61768	Kinesin-1 heavy chain	Kif5b	37	44.7	1.246	60
2D	Q61771;O35066	Q61771	Kinesin-like protein KIF3B;Kinesin-like protein KIF3B, N-terminally processed	Kif3b	5	7.1	1.1772	2
2D	Q61792	Q61792	LIM and SH3 domain protein 1	Lasp1	17	49.4	0.44093	63
2D	Q61879	Q61879	Myosin-10	Myh10	163	65.6	0.32996	295
2D	Q61937;E9Q5T3	Q61937;E9Q5T3	Nucleophosmin	Npm1;Gm5611	20	48.3	2.4146	55
2D	Q61990;P57722;P57724	Q61990	Poly(rC)-binding protein 2	Pcbp2	13	49.7	1.8279	11
2D	Q62009	Q62009	Periostin	Postn	6	12.9	0.8383	6
2D	Q62048	Q62048	Astrocytic phosphoprotein PEA-15	Pea15	6	53.1	0.95778	11
2D	Q62074	Q62074	Protein kinase C iota type	Prkci	4	9.1	2.4989	2
2D	Q62084	Q62084	Protein phosphatase 1 regulatory subunit 14B	Ppp1r14b	4	49.7	1.2379	4
2D	Q62086	Q62086	Serum paraoxonase/arylesterase 2	Pon2	5	24.3	0.9685	5
2D	Q62093	Q62093	Serine/arginine-rich splicing factor 2	Srsf2	6	30.3	1.105	14
2D	Q62136	Q62136	Tyrosine-protein phosphatase non-receptor type 21	Ptpn21	2	2.1	0.91114	2
2D	Q62159	Q62159	Rho-related GTP-binding protein RhoC	Rhoc	6	32.6	1.1638	2
2D	Q62165	Q62165	Dystroglycan;Alpha-dystroglycan;Beta-dystroglycan	Dag1	2	4.7	1.0935	2
2D	Q62167;P16381	Q62167;P16381	ATP-dependent RNA helicase DDX3X;Putative ATP-dependent RNA helicase Pl10	Ddx3x;D1Pas1	24	45.8	3.5136	21
2D	Q62186	Q62186	Translocon-associated protein subunit delta	Ssr4	5	29.7	1.4211	10
2D	Q62188	Q62188	Dihydropyrimidinase-related protein 3	Dpysl3	20	52.8	0.61925	37
2D	Q62189	Q62189	U1 small nuclear ribonucleoprotein A	Snrpa	2	8.7	1.4579	5
2D	Q62203	Q62203	Splicing factor 3A subunit 2	Sf3a2	2	5.9	1.8262	2
2D	Q62219	Q62219	Transforming growth factor beta-1-induced transcript 1 protein	Tgfb1i1	16	49.5	2.1706	17
2D	Q62241	Q62241	U1 small nuclear ribonucleoprotein C	Snrpc	2	18.2	1.9784	5
2D	Q62261;Q68FG2;P15508	Q62261	Spectrin beta chain, non-erythrocytic 1	Sptbn1	145	67.7	1.4036	326
2D	Q62318	Q62318	Transcription intermediary factor 1-beta	Trim28	23	50.7	1.6414	36
2D	Q62348	Q62348	Translin	Tsn	5	32.5	0.86998	9
2D	Q62351	Q62351	Transferrin receptor protein 1	Tfrc	4	4.8	2.8515	2
2D	Q62356	Q62356	Follistatin-related protein 1	Fstl1	12	47.1	5.7098	3
2D	Q62376	Q62376	U1 small nuclear ribonucleoprotein 70 kDa	Snrnp70	6	17	1.4459	6
2D	Q62384	Q62384	Zinc finger protein ZPR1	Zpr1	3	11.1	1.2757	3
2D	Q62417	Q62417	Sorbin and SH3 domain-containing protein 1	Sorbs1	19	18.1	1.1004	25
2D	Q62418	Q62418	Drebrin-like protein	Dbnl	17	47	1.0664	26
2D	Q62419;Q62420	Q62419	Endophilin-A2	Sh3gl1	13	38.9	1.7196	12
2D	Q62422	Q62422	Osteoclast-stimulating factor 1	Ostf1	10	49.8	1.4424	9
2D	Q62425	Q62425	Cytochrome c oxidase subunit NDUFA4	Ndufa4	2	22	5.0875	2
2D	Q62426	Q62426	Cystatin-B	Cstb	7	87.8	0.47354	14
2D	Q62433	Q62433	Protein NDRG1	Ndrg1	10	37.8	0.58636	17
2D	Q62446	Q62446	Peptidyl-prolyl cis-trans isomerase FKBP3	Fkbp3	14	56.7	0.96004	28
2D	Q62448	Q62448	Eukaryotic translation initiation factor 4 gamma 2	Eif4g2	15	21.6	3.1928	11
2D	Q62465	Q62465	Synaptic vesicle membrane protein VAT-1 homolog	Vat1	18	46.3	0.35352	50
2D	Q62523	Q62523	Zyxin	Zyx	17	49.1	0.66681	32
2D	Q63810	Q63810	Calcineurin subunit B type 1	Ppp3r1	3	28.2	1.144	2
2D	Q63829	Q63829	COMM domain-containing protein 3	Commd3	6	40.5	1.6964	7
2D	Q63844	Q63844	Mitogen-activated protein kinase 3	Mapk3	15	41.3	0.88091	18
2D	Q63850	Q63850	Nuclear pore glycoprotein p62	Nup62	6	18.8	0.95241	6
2D	Q63918	Q63918	Serum deprivation-response protein	Sdpr	21	62	0.68723	38
2D	Q63932	Q63932	Dual specificity mitogen-activated protein kinase kinase 2	Map2k2	9	22.4	1.3255	14
2D	Q64008	Q64008	Ras-related protein Rab-34	Rab34	3	13.1	0.98658	5
2D	Q64010	Q64010	Adapter molecule crk	Crk	14	54.9	0.76073	19
2D	Q64012	Q64012	RNA-binding protein Raly	Raly	10	35.3	6.4162	7
2D	Q64105	Q64105	Sepiapterin reductase	Spr	9	49.8	0.69717	19
2D	Q64133	Q64133	Amine oxidase [flavin-containing] A	Maoa	7	16	0.56003	9
2D	Q64152	Q64152	Transcription factor BTF3	Btf3	4	46.6	4.6919	5
2D	Q64213	Q64213	Splicing factor 1	Sf1	5	9.8	2.6649	4
2D	Q64310	Q64310	Surfeit locus protein 4	Surf4	4	18.2	1.1957	6
2D	Q64314	Q64314	Hematopoietic progenitor cell antigen CD34	Cd34	3	8.6	0.3035	3
2D	Q64378	Q64378	Peptidyl-prolyl cis-trans isomerase FKBP5;Peptidyl-prolyl cis-trans isomerase FKBP5, N-terminally processed	Fkbp5	2	6.4	0.90242	2
2D	Q64429	Q64429	Cytochrome P450 1B1	Cyp1b1	11	20.3	8.5374	2
2D	Q64433	Q64433	10 kDa heat shock protein, mitochondrial	Hspe1	11	80.4	1.0877	32
2D	Q64437	Q64437	Alcohol dehydrogenase class 4 mu/sigma chain	Adh7	4	11	0.66117	3
2D	Q64449	Q64449	C-type mannose receptor 2	Mrc2	21	18.5	1.276	30
2D	Q64471	Q64471	Glutathione S-transferase theta-1	Gstt1	5	20	0.62748	9
2D	Q64511	Q64511	DNA topoisomerase 2-beta	Top2b	16	11.7	3.7116	8
2D	Q64514	Q64514	Tripeptidyl-peptidase 2	Tpp2	23	22.8	1.058	25
2D	Q64516;Q9WU65	Q64516;Q9WU65	Glycerol kinase;Glycerol kinase 2	Gk;Gk2	2	3.6	1.7307	3
2D	Q64520	Q64520	Guanylate kinase	Guk1	3	23.7	0.81566	5
2D	Q64521	Q64521	Glycerol-3-phosphate dehydrogenase, mitochondrial	Gpd2	10	19.3	0.62147	8
2D	Q64674	Q64674	Spermidine synthase	Srm	13	63.6	1.1016	15
2D	Q64727	Q64727	Vinculin	Vcl	95	77.6	0.47465	321
2D	Q64735	Q64735	Complement component receptor 1-like protein	Cr1l	2	5.8	1.0392	2
2D	Q64737	Q64737	Trifunctional purine biosynthetic protein adenosine-3;Phosphoribosylamine--glycine ligase;Phosphoribosylformylglycinamidine cyclo-ligase;Phosphoribosylglycinamide formyltransferase	Gart	20	29.5	1.8119	13
2D	Q68FD5	Q68FD5	Clathrin heavy chain 1	Cltc	76	48.5	0.6883	182
2D	Q68FF6	Q68FF6	ARF GTPase-activating protein GIT1	Git1	8	14.2	0.83108	5
2D	Q68FH4	Q68FH4	N-acetylgalactosamine kinase	Galk2	4	12.4	0.53812	3
2D	Q68FL6	Q68FL6	Methionine--tRNA ligase, cytoplasmic	Mars	19	30	1.5739	17
2D	Q69Z38	Q69Z38	Pseudopodium-enriched atypical kinase 1	Peak1	13	11.9	4.0861	5
2D	Q69ZH9	Q69ZH9	Rho GTPase-activating protein 23	Arhgap23	2	2	0.69259	2
2D	Q69ZN7	Q69ZN7	Myoferlin	Myof	75	41.4	0.4442	109
2D	Q69ZR2	Q69ZR2	E3 ubiquitin-protein ligase HECTD1	Hectd1	12	5.6	1.9168	7
2D	Q69ZS0	Q69ZS0	E3 ubiquitin-protein ligase PDZRN3	Pdzrn3	12	15.7	8.8369	3
2D	Q69ZS7;J3KMK0	Q69ZS7;J3KMK0	HBS1-like protein	Hbs1l;Gm9923	5	12.5	1.6148	2
2D	Q6A026	Q6A026	Sister chromatid cohesion protein PDS5 homolog A	Pds5a	4	3.8	4.7534	3
2D	Q6A028	Q6A028	Switch-associated protein 70	Swap70	10	18.1	0.5752	6
2D	Q6A065	Q6A065	Centrosomal protein of 170 kDa	Cep170	7	6.3	3.0539	5
2D	Q6A068	Q6A068	Cell division cycle 5-like protein	Cdc5l	8	16.1	4.2312	3
2D	Q6A0A9	Q6A0A9	Constitutive coactivator of PPAR-gamma-like protein 1	FAM120A	23	27.9	1.1731	26
2D	Q6A0D4	Q6A0D4	Raftlin	Rftn1	4	11	1.4026	3
2D	Q6AW69	Q6AW69	Cingulin-like protein 1	Cgnl1	8	8.2	5.0655	2
2D	Q6DFW4	Q6DFW4	Nucleolar protein 58	Nop58	8	19.8	1.0654	10
2D	Q6GQT9	Q6GQT9	Nodal modulator 1	Nomo1	14	15.1	1.625	11
2D	Q6GV12	Q6GV12	3-ketodihydrosphingosine reductase	Kdsr	2	8.1	1.1855	6
2D	Q6IRU2	Q6IRU2	Tropomyosin alpha-4 chain	Tpm4	36	75	0.40456	139
2D	Q6IRU5	Q6IRU5	Clathrin light chain B	Cltb	7	26.6	0.7408	12
2D	Q6NSR8	Q6NSR8	Probable aminopeptidase NPEPL1	Npepl1	6	16.8	0.47823	4
2D	Q6NV83	Q6NV83	U2 snRNP-associated SURP motif-containing protein	U2surp	5	8.8	1.4332	3
2D	Q6NVF9	Q6NVF9	Cleavage and polyadenylation specificity factor subunit 6	Cpsf6	4	9.8	1.5063	4
2D	Q6NXL1	Q6NXL1		Sec24d	18	26.2	1.7464	25
2D	Q6NZB0	Q6NZB0	DnaJ homolog subfamily C member 8	Dnajc8	3	13	3.1143	2
2D	Q6NZC7	Q6NZC7	SEC23-interacting protein	Sec23ip	16	19.3	1.146	17
2D	Q6NZJ6	Q6NZJ6	Eukaryotic translation initiation factor 4 gamma 1	Eif4g1	28	20.2	2.9561	21
2D	Q6P069	Q6P069	Sorcin	Sri	12	58.6	0.56155	20
2D	Q6P1B1	Q6P1B1	Xaa-Pro aminopeptidase 1	Xpnpep1	14	36	0.7884	15
2D	Q6P1F6;Q6ZWR4;Q925E7;Q8BG02	Q6P1F6	Serine/threonine-protein phosphatase 2A 55 kDa regulatory subunit B alpha isoform	Ppp2r2a	9	29.5	1.0774	8
2D	Q6P3D0;E9Q9G1;Q8VHN8	Q6P3D0	U8 snoRNA-decapping enzyme	Nudt16	5	25.1	0.43597	2
2D	Q6P4T2	Q6P4T2	U5 small nuclear ribonucleoprotein 200 kDa helicase	Snrnp200	23	14.1	2.744	14
2D	Q6P542	Q6P542	ATP-binding cassette sub-family F member 1	Abcf1	13	24.9	1.9638	10
2D	Q6P549	Q6P549	Phosphatidylinositol 3,4,5-trisphosphate 5-phosphatase 2	Inppl1	5	4.6	2.2419	3
2D	Q6P5E4	Q6P5E4	UDP-glucose:glycoprotein glucosyltransferase 1	Uggt1	30	28.4	0.91466	35
2D	Q6P5F9	Q6P5F9	Exportin-1	Xpo1	7	7.9	0.87087	6
2D	Q6P8X1	Q6P8X1	Sorting nexin-6;Sorting nexin-6, N-terminally processed	Snx6	14	36.9	0.63325	14
2D	Q6P9J9	Q6P9J9	Anoctamin-6	Ano6	10	15.4	0.85248	17
2D	Q6P9Q4	Q6P9Q4	FH1/FH2 domain-containing protein 1	Fhod1	3	3.6	0.91354	3
2D	Q6P9Q6	Q6P9Q6	FK506-binding protein 15	Fkbp15	5	5	1.4407	3
2D	Q6P9R2;Q9Z1W9	Q6P9R2	Serine/threonine-protein kinase OSR1	Oxsr1	8	14.6	0.56599	11
2D	Q6PA06	Q6PA06	Atlastin-2	Atl2	2	5.8	1.7523	3
2D	Q6PAR5	Q6PAR5	GTPase-activating protein and VPS9 domain-containing protein 1	Gapvd1	3	4	2.5664	2
2D	Q6PB44	Q6PB44	Tyrosine-protein phosphatase non-receptor type 23	Ptpn23	12	9.3	1.3019	7
2D	Q6PB66	Q6PB66	Leucine-rich PPR motif-containing protein, mitochondrial	Lrpprc	13	10.2	1.5163	11
2D	Q6PB93	Q6PB93	Polypeptide N-acetylgalactosaminyltransferase 2;Polypeptide N-acetylgalactosaminyltransferase 2 soluble form	Galnt2	11	26.1	3.2346	7
2D	Q6PDG5;P97496	Q6PDG5	SWI/SNF complex subunit SMARCC2	Smarcc2	11	13.4	1.8279	9
2D	Q6PDH0	Q6PDH0	Pleckstrin homology-like domain family B member 1	Phldb1	11	10.9	2.2547	4
2D	Q6PDI5	Q6PDI5	Proteasome-associated protein ECM29 homolog	Ecm29	5	3.8	1.1842	4
2D	Q6PDL0	Q6PDL0	Cytoplasmic dynein 1 light intermediate chain 2	Dync1li2	11	25.2	1.4287	11
2D	Q6PDM2	Q6PDM2	Serine/arginine-rich splicing factor 1	Srsf1	11	39.5	1.2454	14
2D	Q6PDN3	Q6PDN3	Myosin light chain kinase, smooth muscle;Myosin light chain kinase, smooth muscle, deglutamylated form	Mylk	3	1.6	1.5036	3
2D	Q6PDQ2;A2A8L1;B1AR17	Q6PDQ2;A2A8L1	Chromodomain-helicase-DNA-binding protein 4;Chromodomain-helicase-DNA-binding protein 5	Chd4;Chd5	19	11.5	6.5518	4
2D	Q6PE01	Q6PE01	U5 small nuclear ribonucleoprotein 40 kDa protein	Snrnp40	7	33.8	0.8358	6
2D	Q6PEB6	Q6PEB6	MOB-like protein phocein	Mob4	2	12.4	1.5636	2
2D	Q6PER3	Q6PER3	Microtubule-associated protein RP/EB family member 3	Mapre3	4	13.9	1.4556	3
2D	Q6PFD9	Q6PFD9	Nuclear pore complex protein Nup98-Nup96;Nuclear pore complex protein Nup98;Nuclear pore complex protein Nup96	Nup98	7	5.8	1.7212	6
2D	Q6PGC1	Q6PGC1	ATP-dependent RNA helicase Dhx29	Dhx29	5	5.7	1.8159	3
2D	Q6PGF7	Q6PGF7	Exocyst complex component 8	Exoc8	6	12.4	0.76824	6
2D	Q6PGL7	Q6PGL7	WASH complex subunit FAM21	Fam21	9	11.6	1.1388	7
2D	Q6PHN9	Q6PHN9	Ras-related protein Rab-35	Rab35	5	27.4	0.62862	5
2D	Q6PHZ2	Q6PHZ2	Calcium/calmodulin-dependent protein kinase type II subunit delta	Camk2d	11	35.5	0.65806	10
2D	Q6PIP5	Q6PIP5	NudC domain-containing protein 1	Nudcd1	4	8.4	1.3973	3
2D	Q6PIU9	Q6PIU9	Uncharacterized protein FLJ45252 homolog		7	31.4	1.0301	3
2D	Q6R0H7;Q8CGK7	Q6R0H7	Guanine nucleotide-binding protein G(s) subunit alpha isoforms XLas	Gnas	14	13.7	0.85945	14
2D	Q6R891;H3BJD6	Q6R891	Neurabin-2	Ppp1r9b	7	12.5	1.0403	7
2D	Q6URW6	Q6URW6	Myosin-14	Myh14	20	7.8	0.57042	4
2D	Q6X893	Q6X893	Choline transporter-like protein 1	Slc44a1	3	6.6	0.83736	3
2D	Q6Y5D8	Q6Y5D8	Rho GTPase-activating protein 10	Arhgap10	4	6.2	0.82846	4
2D	Q6ZPE2	Q6ZPE2	Myotubularin-related protein 5	Sbf1	2	1.7	1.0104	2
2D	Q6ZPJ3	Q6ZPJ3	E2/E3 hybrid ubiquitin-protein ligase UBE2O	Ube2o	4	4.2	1.8237	3
2D	Q6ZPU9	Q6ZPU9	KIF1-binding protein	Kbp	2	7.9	1.5453	2
2D	Q6ZQ08	Q6ZQ08	CCR4-NOT transcription complex subunit 1	Cnot1	5	2.5	1.0568	3
2D	Q6ZQ38	Q6ZQ38	Cullin-associated NEDD8-dissociated protein 1	Cand1	34	33.2	0.80024	59
2D	Q6ZQI3	Q6ZQI3	Malectin	Mlec	8	23.7	0.66528	11
2D	Q6ZQJ5	Q6ZQJ5	DNA replication ATP-dependent helicase/nuclease DNA2;DNA replication nuclease DNA2;DNA replication ATP-dependent helicase DNA2	Dna2	2	2.8	0.7541	2
2D	Q6ZQK5	Q6ZQK5	Arf-GAP with coiled-coil, ANK repeat and PH domain-containing protein 2	Acap2	7	12.5	0.99357	5
2D	Q6ZQM8	Q6ZQM8	UDP-glucuronosyltransferase 1-7C	Ugt1a7c	11	25.2	0.58176	13
2D	Q6ZWN5	Q6ZWN5	40S ribosomal protein S9	Rps9	19	61.9	1.4014	27
2D	Q6ZWQ9	Q6ZWQ9		Myl12a	12	62.8	1.0736	58
2D	Q6ZWU9	Q6ZWU9	40S ribosomal protein S27	Rps27	4	39.3	1.6804	3
2D	Q6ZWV3;P86048	Q6ZWV3;P86048	60S ribosomal protein L10;60S ribosomal protein L10-like	Rpl10;Rpl10l	12	52.8	2.4109	24
2D	Q6ZWV7;G3UWD7;F6XS56	Q6ZWV7	60S ribosomal protein L35	Rpl35	5	22.8	1.4607	16
2D	Q6ZWX6	Q6ZWX6	Eukaryotic translation initiation factor 2 subunit 1	Eif2s1	16	53.7	1.4053	23
2D	Q6ZWY3	Q6ZWY3	40S ribosomal protein S27-like	Rps27l	5	40.5	1.3573	11
2D	Q6ZWY9;Q64478;P10853;Q8CGP1;Q8CGP2;Q64525;Q64475;P10854;Q9D2U9;Q8CGP0;P70696;Q64524	Q6ZWY9;Q64478;P10853;Q8CGP1;Q8CGP2;Q64525;Q64475;P10854;Q9D2U9;Q8CGP0;P70696;Q64524	Histone H2B type 1-C/E/G;Histone H2B type 1-H;Histone H2B type 1-F/J/L;Histone H2B type 1-K;Histone H2B type 1-P;Histone H2B type 2-B;Histone H2B type 1-B;Histone H2B type 1-M;Histone H2B type 3-A;Histone H2B type 3-B;Histone H2B type 1-A;Histone H2B type 2-E	Hist1h2bc;Hist1h2bh;Hist1h2bf;Hist1h2bk;Hist1h2bp;Hist2h2bb;Hist1h2bb;Hist1h2bm;Hist3h2ba;Hist3h2bb;Hist1h2ba;Hist2h2be	13	73	0.32375	73
2D	Q70FJ1	Q70FJ1	A-kinase anchor protein 9	Akap9	3	0.9	1.2468	2
2D	Q71FD7	Q71FD7	Filamin-binding LIM protein 1	Fblim1	6	29.1	0.80014	4
2D	Q71LX4	Q71LX4	Talin-2	Tln2	65	39.8	0.41503	39
2D	Q76MZ3	Q76MZ3	Serine/threonine-protein phosphatase 2A 65 kDa regulatory subunit A alpha isoform	Ppp2r1a	21	36.8	1.2934	38
2D	Q78HU7	Q78HU7	Glycophorin-C	Gypc	2	28.4	0.51375	2
2D	Q78IK4	Q78IK4	MICOS complex subunit Mic27	Apool	4	19.6	0.43573	4
2D	Q78IS1	Q78IS1	Transmembrane emp24 domain-containing protein 3	Tmed3	4	24.4	0.98641	3
2D	Q78PY7	Q78PY7	Staphylococcal nuclease domain-containing protein 1	Snd1	43	52.6	1.588	85
2D	Q78ZA7	Q78ZA7	Nucleosome assembly protein 1-like 4	Nap1l4	8	32	1.104	11
2D	Q791V5	Q791V5	Mitochondrial carrier homolog 2	Mtch2	8	33.7	0.65516	18
2D	Q7M6Y3;Q61548	Q7M6Y3	Phosphatidylinositol-binding clathrin assembly protein	Picalm	13	24.2	2.3877	16
2D	Q7TMB8;Q5SQX6	Q7TMB8	Cytoplasmic FMR1-interacting protein 1	Cyfip1	17	15.2	0.85282	20
2D	Q7TMK9	Q7TMK9	Heterogeneous nuclear ribonucleoprotein Q	Syncrip	28	48.8	1.3548	54
2D	Q7TMM9	Q7TMM9	Tubulin beta-2A chain	Tubb2a	32	72.4	0.65488	6
2D	Q7TMY8	Q7TMY8	E3 ubiquitin-protein ligase HUWE1	Huwe1	14	5	2.4876	4
2D	Q7TNC4	Q7TNC4	Putative RNA-binding protein Luc7-like 2	Luc7l2	8	25.8	2.5783	10
2D	Q7TNG5	Q7TNG5	Echinoderm microtubule-associated protein-like 2	Eml2	7	17.3	0.44922	6
2D	Q7TNV0	Q7TNV0	Protein DEK	Dek	4	11.6	2.1752	2
2D	Q7TPR4	Q7TPR4	Alpha-actinin-1	Actn1	77	79	0.60548	190
2D	Q7TPV4	Q7TPV4	Myb-binding protein 1A	Mybbp1a	14	14.9	3.8182	14
2D	Q7TPW1	Q7TPW1	Nexilin	Nexn	10	11.7	0.6483	8
2D	Q7TQ95	Q7TQ95	Protein lunapark	Lnp	3	10.6	0.77728	4
2D	Q7TQH0	Q7TQH0	Ataxin-2-like protein	Atxn2l	11	13.2	2.7956	6
2D	Q7TQI3	Q7TQI3	Ubiquitin thioesterase OTUB1	Otub1	10	42.8	0.98389	16
2D	Q7TQK5	Q7TQK5	Coiled-coil domain-containing protein 93	Ccdc93	6	12.7	0.92602	7
2D	Q7TSC1;Q7TPM1	Q7TSC1	Protein PRRC2A	Prrc2a	6	4.7	1.6927	3
2D	Q7TSJ2	Q7TSJ2	Microtubule-associated protein 6	Map6	6	9.3	1.004	7
2D	Q7TSQ8	Q7TSQ8	Pyruvate dehydrogenase phosphatase regulatory subunit, mitochondrial	Pdpr	2	2.8	0.73782	2
2D	Q7TSV4	Q7TSV4	Phosphoglucomutase-2	Pgm2	6	12.7	0.63124	5
2D	Q7TT15	Q7TT15	Putative polypeptide N-acetylgalactosaminyltransferase-like protein 3	Wbscr17	4	8.4	6.0669	2
2D	Q7TT37	Q7TT37	Elongator complex protein 1	Ikbkap	5	5.1	1.2688	4
2D	Q7TT50;Q80UW5;P54265	Q7TT50	Serine/threonine-protein kinase MRCK beta	Cdc42bpb	25	17.7	0.97555	20
2D	Q80SU7	Q80SU7	Interferon-induced very large GTPase 1	Gvin1	6	3.3	0.67325	4
2D	Q80SW1;Q68FL4	Q80SW1;Q68FL4	Putative adenosylhomocysteinase 2;Putative adenosylhomocysteinase 3	Ahcyl1;Ahcyl2	14	27.5	1.4041	14
2D	Q80TL7	Q80TL7	Protein MON2 homolog	Mon2	5	2.7	1.4933	2
2D	Q80TM9	Q80TM9	Nischarin	Nisch	6	4.8	1.7855	2
2D	Q80TV8	Q80TV8	CLIP-associating protein 1	Clasp1	13	13.3	3.1569	7
2D	Q80U35	Q80U35	Rho guanine nucleotide exchange factor 17	Arhgef17	7	4.7	1.7963	3
2D	Q80U72;Q80VQ1	Q80U72	Protein scribble homolog	Scrib	4	4.3	1.1223	3
2D	Q80U93	Q80U93	Nuclear pore complex protein Nup214	Nup214	7	4.7	1.0512	5
2D	Q80UG5	Q80UG5	Septin-9	2020-09-09	33	66.2	0.80048	47
2D	Q80UJ7	Q80UJ7	Rab3 GTPase-activating protein catalytic subunit	Rab3gap1	5	6.8	1.4848	4
2D	Q80UM7	Q80UM7	Mannosyl-oligosaccharide glucosidase	Mogs	2	4	0.73029	4
2D	Q80UU9	Q80UU9	Membrane-associated progesterone receptor component 2	Pgrmc2	8	39.6	1.035	11
2D	Q80UY2	Q80UY2	E3 ubiquitin-protein ligase KCMF1	Kcmf1	3	8.7	1.9093	3
2D	Q80V53	Q80V53	Carbohydrate sulfotransferase 14	Chst14	3	9	1.4352	3
2D	Q80VD1	Q80VD1	Protein FAM98B	Fam98b	4	13.1	0.80143	3
2D	Q80VI1	Q80VI1	E3 ubiquitin-protein ligase TRIM56	Trim56	4	7.2	2.5571	2
2D	Q80VJ2	Q80VJ2	Steroid receptor RNA activator 1	Sra1	6	49.6	1.2532	4
2D	Q80VP1;Q91W69	Q80VP1	Epsin-1	Epn1	3	7.3	0.68263	3
2D	Q80W54	Q80W54	CAAX prenyl protease 1 homolog	Zmpste24	4	13.1	1.1186	5
2D	Q80WJ7	Q80WJ7	Protein LYRIC	Mtdh	7	21.6	1.3862	3
2D	Q80X50	Q80X50	Ubiquitin-associated protein 2-like	Ubap2l	18	28	2.707	15
2D	Q80X73	Q80X73	Protein pelota homolog	Pelo	3	8.6	1.7829	3
2D	Q80X90	Q80X90	Filamin-B	Flnb	147	69.6	0.61248	372
2D	Q80XI3	Q80XI3	Eukaryotic translation initiation factor 4 gamma 3	Eif4g3	8	5.6	1.3695	4
2D	Q80XI4	Q80XI4	Phosphatidylinositol 5-phosphate 4-kinase type-2 beta	Pip4k2b	3	9.4	0.69796	3
2D	Q80XJ3	Q80XJ3	Tetratricopeptide repeat protein 28	Ttc28	2	0.9	2.492	2
2D	Q80XQ2	Q80XQ2	TBC1 domain family member 5	Tbc1d5	6	9	1.9031	2
2D	Q80XU3	Q80XU3	Nuclear ubiquitous casein and cyclin-dependent kinase substrate 1	Nucks1	3	12.4	0.57782	2
2D	Q80Y14	Q80Y14	Glutaredoxin-related protein 5, mitochondrial	Glrx5	2	21.7	1.0524	2
2D	Q80Y17	Q80Y17	Lethal(2) giant larvae protein homolog 1	Llgl1	5	7.2	0.77131	4
2D	Q80YT7	Q80YT7	Myomegalin	Pde4dip	3	1.3	0.84905	3
2D	Q80YX1	Q80YX1	Tenascin	Tnc	11	6.8	2.3887	7
2D	Q80ZI6	Q80ZI6	E3 ubiquitin-protein ligase LRSAM1	Lrsam1	2	4	1.1936	2
2D	Q80ZX0	Q80ZX0		Sec24b	9	9.4	1.2661	11
2D	Q810A7	Q810A7	ATP-dependent RNA helicase DDX42	Ddx42	9	11.9	4.8616	2
2D	Q810B6	Q810B6	Rabankyrin-5	Ankfy1	11	15.9	0.78035	10
2D	Q810D6	Q810D6	Glutamate-rich WD repeat-containing protein 1	Grwd1	2	9.2	3.2866	2
2D	Q811D0;Q91XM9;Q62108	Q811D0	Disks large homolog 1	Dlg1	15	23.3	0.94623	12
2D	Q811S7;Q9ERA0	Q811S7	Upstream-binding protein 1	Ubp1	3	7.8	1.5644	2
2D	Q8BFQ8	Q8BFQ8	Parkinson disease 7 domain-containing protein 1	Pddc1	2	16.8	0.88593	2
2D	Q8BFR4	Q8BFR4	N-acetylglucosamine-6-sulfatase	Gns	11	28.7	1.1251	15
2D	Q8BFS6	Q8BFS6	Serine/threonine-protein phosphatase CPPED1	Cpped1	5	23.7	1.6531	3
2D	Q8BFW7	Q8BFW7	Lipoma-preferred partner homolog	Lpp	29	61	0.64234	64
2D	Q8BFY9	Q8BFY9	Transportin-1	Tnpo1	12	16.3	1.3365	11
2D	Q8BFZ3	Q8BFZ3	Beta-actin-like protein 2	Actbl2	12	34.6	0.56276	5
2D	Q8BFZ9	Q8BFZ9	Erlin-2	Erlin2	10	32.4	0.64853	12
2D	Q8BG32	Q8BG32	26S proteasome non-ATPase regulatory subunit 11	Psmd11	22	57.3	1.1539	34
2D	Q8BG81	Q8BG81	Polymerase delta-interacting protein 3	Poldip3	5	15.7	2.7931	2
2D	Q8BG95	Q8BG95	Protein phosphatase 1 regulatory subunit 12B	Ppp1r12b	6	6.7	0.72449	3
2D	Q8BGC4	Q8BGC4	Zinc-binding alcohol dehydrogenase domain-containing protein 2	Zadh2	6	20.2	0.92296	5
2D	Q8BGD9	Q8BGD9	Eukaryotic translation initiation factor 4B	Eif4b	10	22.4	1.6154	15
2D	Q8BGE6	Q8BGE6	Cysteine protease ATG4B	Atg4b	2	5.6	3.0267	2
2D	Q8BGH2	Q8BGH2	Sorting and assembly machinery component 50 homolog	Samm50	5	16.2	0.57146	5
2D	Q8BGQ7	Q8BGQ7	Alanine--tRNA ligase, cytoplasmic	Aars	35	43.3	1.6924	55
2D	Q8BGS2	Q8BGS2	BolA-like protein 2	Bola2	5	69.8	1.1701	5
2D	Q8BGU5	Q8BGU5	Cyclin-Y	Ccny	3	12.3	0.34113	2
2D	Q8BH04	Q8BH04	Phosphoenolpyruvate carboxykinase [GTP], mitochondrial	Pck2	23	48.4	0.63121	34
2D	Q8BH24	Q8BH24	Transmembrane 9 superfamily member 4	Tm9sf4	4	9.6	1.5397	5
2D	Q8BH43	Q8BH43	Wiskott-Aldrich syndrome protein family member 2	Wasf2	5	11.3	1.1863	5
2D	Q8BH57	Q8BH57	WD repeat-containing protein 48	Wdr48	4	8.4	1.269	3
2D	Q8BH58	Q8BH58	TIP41-like protein	Tiprl	4	19.6	1.375	2
2D	Q8BH59	Q8BH59	Calcium-binding mitochondrial carrier protein Aralar1	Slc25a12	13	25.6	0.78562	13
2D	Q8BH60	Q8BH60	Golgi-associated PDZ and coiled-coil motif-containing protein	Gopc	6	20.7	3.2626	5
2D	Q8BH64	Q8BH64	EH domain-containing protein 2	Ehd2	23	49.7	2.0294	30
2D	Q8BH69	Q8BH69	Selenide, water dikinase 1	Sephs1	5	22.2	0.6006	5
2D	Q8BH74	Q8BH74	Nuclear pore complex protein Nup107	Nup107	3	4.3	0.75909	2
2D	Q8BH79	Q8BH79	Anoctamin-10	Ano10	8	16.2	0.84216	8
2D	Q8BH86	Q8BH86	UPF0317 protein C14orf159 homolog, mitochondrial		9	20.4	0.60013	7
2D	Q8BH95	Q8BH95	Enoyl-CoA hydratase, mitochondrial	Echs1	9	36.6	0.47333	14
2D	Q8BH97	Q8BH97	Reticulocalbin-3	Rcn3	18	63.1	1.0991	57
2D	Q8BHC9	Q8BHC9	Alpha-(1,3)-fucosyltransferase 11	Fut11	5	15.5	1.6534	4
2D	Q8BHG1	Q8BHG1	Nardilysin	Nrd1	7	8.5	1.9516	3
2D	Q8BHG2	Q8BHG2	UPF0587 protein C1orf123 homolog		3	28.1	1.0354	4
2D	Q8BHL5;Q8BPU7	Q8BHL5	Engulfment and cell motility protein 2	Elmo2	4	7.9	1.7092	4
2D	Q8BHN3	Q8BHN3	Neutral alpha-glucosidase AB	Ganab	32	42.5	0.84779	57
2D	Q8BI06;Q5FWI3	Q8BI06	Cell migration-inducing and hyaluro--binding protein	Cemip	13	11.8	0.6515	11
2D	Q8BI72	Q8BI72	CDKN2A-interacting protein	Cdkn2aip	2	5.7	1.2975	2
2D	Q8BI84	Q8BI84	Melanoma inhibitory activity protein 3	Mia3	16	11.7	2.4334	9
2D	Q8BIJ6	Q8BIJ6	Isoleucine--tRNA ligase, mitochondrial	Iars2	12	14.6	0.60207	6
2D	Q8BJ71	Q8BJ71	Nuclear pore complex protein Nup93	Nup93	18	27.5	0.85517	16
2D	Q8BJF9	Q8BJF9	Charged multivesicular body protein 2b	Chmp2b	2	8.9	2.0398	2
2D	Q8BJH1	Q8BJH1	Zinc finger C2HC domain-containing protein 1A	Zc2hc1a	7	27.5	1.9489	8
2D	Q8BJS4	Q8BJS4	SUN domain-containing protein 2	Sun2	15	33.9	3.9276	5
2D	Q8BJU0	Q8BJU0	Small glutamine-rich tetratricopeptide repeat-containing protein alpha	Sgta	7	27.3	1.6563	7
2D	Q8BJW6	Q8BJW6	Eukaryotic translation initiation factor 2A;Eukaryotic translation initiation factor 2A, N-terminally processed	Eif2a	10	25.8	1.3767	14
2D	Q8BJY1	Q8BJY1	26S proteasome non-ATPase regulatory subunit 5	Psmd5	14	35.9	0.9287	21
2D	Q8BK64	Q8BK64	Activator of 90 kDa heat shock protein ATPase homolog 1	Ahsa1	8	26.3	2.154	7
2D	Q8BK67	Q8BK67	Protein RCC2	Rcc2	12	32.7	3.6917	10
2D	Q8BKC5;Q8BIV3	Q8BKC5	Importin-5	Ipo5	28	32.5	2.1997	36
2D	Q8BKE6	Q8BKE6	Cytochrome P450 20A1	Cyp20a1	6	18.2	1.57	4
2D	Q8BKG3	Q8BKG3	Inactive tyrosine-protein kinase 7	Ptk7	18	24.9	1.0798	23
2D	Q8BL66	Q8BL66	Early endosome antigen 1	Eea1	41	32.8	0.74262	43
2D	Q8BL97	Q8BL97	Serine/arginine-rich splicing factor 7	Srsf7	8	27.3	1.0317	20
2D	Q8BLN5	Q8BLN5	Lanosterol synthase	Lss	3	6.1	0.99623	2
2D	Q8BMA6	Q8BMA6	Signal recognition particle subunit SRP68	Srp68	14	33.6	1.6351	12
2D	Q8BMD8	Q8BMD8	Calcium-binding mitochondrial carrier protein SCaMC-1	Slc25a24	9	18.5	0.61741	13
2D	Q8BMF4	Q8BMF4	Dihydrolipoyllysine-residue acetyltransferase component of pyruvate dehydrogenase complex, mitochondrial	Dlat	16	36.4	0.49747	23
2D	Q8BMG7	Q8BMG7	Rab3 GTPase-activating protein non-catalytic subunit	Rab3gap2	5	4.6	1.9354	5
2D	Q8BMJ2	Q8BMJ2	Leucine--tRNA ligase, cytoplasmic	Lars	33	35	1.5497	26
2D	Q8BMK4	Q8BMK4	Cytoskeleton-associated protein 4	Ckap4	47	71.7	0.84162	143
2D	Q8BML9	Q8BML9		Qars	15	25.4	1.2757	15
2D	Q8BMP6	Q8BMP6	Golgi resident protein GCP60	Acbd3	11	33.7	1.1859	12
2D	Q8BMS1	Q8BMS1	Trifunctional enzyme subunit alpha, mitochondrial;Long-chain enoyl-CoA hydratase;Long chain 3-hydroxyacyl-CoA dehydrogenase	Hadha	32	51.9	0.642	45
2D	Q8BP47	Q8BP47	Asparagine--tRNA ligase, cytoplasmic	Nars	17	32.2	1.3755	33
2D	Q8BP48	Q8BP48	Methionine aminopeptidase 1	Metap1	4	17.1	1.5413	4
2D	Q8BP56	Q8BP56	Acid trehalase-like protein 1	Athl1	3	6.5	0.31324	2
2D	Q8BP67;F6RSK3	Q8BP67	60S ribosomal protein L24	Rpl24	8	40.1	1.6652	15
2D	Q8BP92	Q8BP92	Reticulocalbin-2	Rcn2	12	45.3	0.84006	25
2D	Q8BPM2	Q8BPM2	Mitogen-activated protein kinase kinase kinase kinase 5	Map4k5	7	9.7	2.9512	3
2D	Q8BQ30	Q8BQ30	Phostensin	Ppp1r18	10	27.8	0.7316	10
2D	Q8BQ46	Q8BQ46		Taf15	5	11	1.7233	3
2D	Q8BQ47	Q8BQ47	Protein canopy homolog 4	Cnpy4	6	32.7	0.9052	8
2D	Q8BR90	Q8BR90	UPF0600 protein C5orf51 homolog		2	7.8	0.58844	2
2D	Q8BRF7	Q8BRF7	Sec1 family domain-containing protein 1	Scfd1	12	28.6	1.3867	12
2D	Q8BRH0	Q8BRH0	Transmembrane and TPR repeat-containing protein 3	Tmtc3	6	9.7	1.3418	4
2D	Q8BRN9	Q8BRN9	Coiled-coil and C2 domain-containing protein 1B	Cc2d1b	3	3.3	1.2693	2
2D	Q8BSK8	Q8BSK8	Ribosomal protein S6 kinase beta-1	Rps6kb1	2	5.3	0.77733	3
2D	Q8BSY0	Q8BSY0	Aspartyl/asparaginyl beta-hydroxylase	Asph	25	39.7	0.94459	29
2D	Q8BT60;Q1RLL3;Q9Z140;Q8BLR2;Q0VE82;Q9DC53;Q8JZW4	Q8BT60	Copine-3	Cpne3	6	13.5	1.088	6
2D	Q8BTI8	Q8BTI8	Serine/arginine repetitive matrix protein 2	Srrm2	17	9.8	3.5542	9
2D	Q8BTM8	Q8BTM8	Filamin-A	Flna	190	71.8	0.57086	635
2D	Q8BTS4	Q8BTS4	Nuclear pore complex protein Nup54	Nup54	4	10.2	1.0969	2
2D	Q8BTV2	Q8BTV2	Cleavage and polyadenylation specificity factor subunit 7	Cpsf7	3	8.1	2.4014	4
2D	Q8BTW3	Q8BTW3	Exosome complex component MTR3	Exosc6	3	14.7	0.73872	3
2D	Q8BTY8	Q8BTY8	Sec1 family domain-containing protein 2	Scfd2	3	5.4	0.96008	3
2D	Q8BTZ7	Q8BTZ7	Mannose-1-phosphate guanyltransferase beta	Gmppb	7	30	0.85652	14
2D	Q8BU30	Q8BU30	Isoleucine--tRNA ligase, cytoplasmic	Iars	26	27.3	1.5093	24
2D	Q8BU33	Q8BU33	Acetolactate synthase-like protein	Ilvbl	3	7.9	0.89408	3
2D	Q8BU85	Q8BU85	Methionine-R-sulfoxide reductase B3, mitochondrial	Msrb3	11	48.6	3.9665	13
2D	Q8BUK6	Q8BUK6	Protein Hook homolog 3	Hook3	13	21	1.858	14
2D	Q8BUR4;B2RY04	Q8BUR4	Dedicator of cytokinesis protein 1	Dock1	3	2.3	1.4108	2
2D	Q8BVA4	Q8BVA4	Leiomodin-1	Lmod1	9	18.3	2.173	8
2D	Q8BVA5	Q8BVA5	UPF0554 protein C2orf43 homolog		3	11.7	1.5392	2
2D	Q8BVF4	Q8BVF4	Coiled-coil domain-containing protein 30	Ccdc30	2	3.7	0.68966	2
2D	Q8BVI4	Q8BVI4	Dihydropteridine reductase	Qdpr	5	35.3	0.64773	12
2D	Q8BVI5	Q8BVI5	Syntaxin-16	Stx16	6	27.9	0.74025	5
2D	Q8BVQ5	Q8BVQ5	Protein phosphatase methylesterase 1	Ppme1	8	17.6	1.9189	10
2D	Q8BVU5	Q8BVU5	ADP-ribose pyrophosphatase, mitochondrial	Nudt9	4	13.7	1.5672	3
2D	Q8BW00	Q8BW00	Probable peptidyl-tRNA hydrolase	Ptrh1	2	22.5	1.1235	2
2D	Q8BWT1	Q8BWT1	3-ketoacyl-CoA thiolase, mitochondrial	Acaa2	19	72	0.46562	23
2D	Q8BWW9	Q8BWW9	Serine/threonine-protein kinase N2	Pkn2	4	6.6	1.3758	2
2D	Q8BWY3	Q8BWY3	Eukaryotic peptide chain release factor subunit 1	Etf1	12	28.1	1.8571	16
2D	Q8BX02	Q8BX02	KN motif and ankyrin repeat domain-containing protein 2	Kank2	30	51.1	1.8581	32
2D	Q8BX10	Q8BX10	Serine/threonine-protein phosphatase PGAM5, mitochondrial	Pgam5	5	19.4	1.1549	5
2D	Q8BXA1	Q8BXA1	Golgi integral membrane protein 4	Golim4	12	20.9	4.0978	9
2D	Q8BXC6	Q8BXC6	COMM domain-containing protein 2	Commd2	2	7.5	1.2781	2
2D	Q8BXZ1	Q8BXZ1	Protein disulfide-isomerase TMX3	Tmx3	4	14	1.1552	2
2D	Q8BY87	Q8BY87	Ubiquitin carboxyl-terminal hydrolase 47	Usp47	13	11.8	5.2861	2
2D	Q8BY89	Q8BY89	Choline transporter-like protein 2	Slc44a2	10	15.4	0.50113	7
2D	Q8BYA0	Q8BYA0	Tubulin-specific chaperone D	Tbcd	4	4.6	0.83681	2
2D	Q8BYC6	Q8BYC6	Serine/threonine-protein kinase TAO3	Taok3	5	6.8	1.079	4
2D	Q8BYU6	Q8BYU6	Torsin-1A-interacting protein 2	Tor1aip2	2	8	1.6828	2
2D	Q8BZW8	Q8BZW8	NHL repeat-containing protein 2	Nhlrc2	7	11.2	0.70989	7
2D	Q8C052	Q8C052	Microtubule-associated protein 1S;MAP1S heavy chain;MAP1S light chain	Map1s	12	19.4	0.76292	11
2D	Q8C079;Q8C9H6	Q8C079	Striatin-interacting protein 1	Strip1	5	8.2	1.1562	3
2D	Q8C0C7	Q8C0C7	Phenylalanine--tRNA ligase alpha subunit	Farsa	11	32.9	0.77466	12
2D	Q8C0D5	Q8C0D5	Elongation factor Tu GTP-binding domain-containing protein 1	Eftud1	5	6.9	0.89282	3
2D	Q8C0E2	Q8C0E2	Vacuolar protein sorting-associated protein 26B	Vps26b	4	15.8	0.81844	6
2D	Q8C0I1	Q8C0I1	Alkyldihydroxyacetonephosphate synthase, peroxisomal	Agps	8	19.4	1.8803	5
2D	Q8C0J2	Q8C0J2	Autophagy-related protein 16-1	Atg16l1	2	6.3	0.91302	2
2D	Q8C0L6	Q8C0L6	Peroxisomal N(1)-acetyl-spermine/spermidine oxidase	Paox	4	11.3	0.6558	4
2D	Q8C0M9	Q8C0M9	Isoaspartyl peptidase/L-asparaginase;Isoaspartyl peptidase/L-asparaginase alpha chain;Isoaspartyl peptidase/L-asparaginase beta chain	Asrgl1	3	17.2	0.74647	2
2D	Q8C129	Q8C129	Leucyl-cystinyl aminopeptidase	Lnpep	5	6.3	1.2049	3
2D	Q8C166	Q8C166	Copine-1	Cpne1	9	25.9	0.87812	13
2D	Q8C181;Q8R003	Q8C181	Muscleblind-like protein 2	Mbnl2	9	24.7	2.1759	16
2D	Q8C1A5	Q8C1A5	Thimet oligopeptidase	Thop1	9	15	0.82189	17
2D	Q8C1B7	Q8C1B7	Septin-11	2020-09-11	29	55.9	0.47204	76
2D	Q8C1E7	Q8C1E7	Transmembrane protein 120A	Tmem120a	2	8.2	1.1817	3
2D	Q8C2E7	Q8C2E7	WASH complex subunit strumpellin	Kiaa0196	5	4.1	0.74919	2
2D	Q8C2Q3	Q8C2Q3	RNA-binding protein 14	Rbm14	7	14.3	1.059	12
2D	Q8C3W1	Q8C3W1	Uncharacterized protein C1orf198 homolog		12	64.3	0.81902	16
2D	Q8C3X8	Q8C3X8	Lipase maturation factor 2	Lmf2	5	10.3	1.0676	6
2D	Q8C4J7	Q8C4J7	Transducin beta-like protein 3	Tbl3	3	6.6	5.6948	2
2D	Q8C4Q6	Q8C4Q6	Axin interactor, dorsalization-associated protein	Aida	7	32.1	0.47303	5
2D	Q8C570	Q8C570	mRNA export factor	Rae1	4	26.1	2.1858	2
2D	Q8C5R8	Q8C5R8		Prps1l1	6	24.5	1.245	6
2D	Q8C6B0;Q5I0W6;Q76I26;G3X9G9	Q8C6B0;Q5I0W6;Q76I26;G3X9G9		Mettl7a1;Mettl7a2;Methig1;Mettl7a3	4	20.9	0.4932	2
2D	Q8C7R4	Q8C7R4	Ubiquitin-like modifier-activating enzyme 6	Uba6	13	16.2	1.0285	7
2D	Q8C7X2	Q8C7X2	ER membrane protein complex subunit 1	Emc1	7	9.7	0.70493	3
2D	Q8C854	Q8C854	Myelin expression factor 2	Myef2	7	16.1	1.2843	5
2D	Q8C878	Q8C878	NEDD8-activating enzyme E1 catalytic subunit	Uba3	8	23.8	1.0569	5
2D	Q8C8T8	Q8C8T8	Pre-rRNA-processing protein TSR2 homolog	Tsr2	3	24.6	1.6124	2
2D	Q8C8U0;O35711	Q8C8U0	Liprin-beta-1	Ppfibp1	22	27	3.0239	11
2D	Q8CAQ8	Q8CAQ8	MICOS complex subunit Mic60	Immt	26	34.6	0.66393	37
2D	Q8CAY6;Q80X81	Q8CAY6;Q80X81	Acetyl-CoA acetyltransferase, cytosolic	Acat2;Acat3	10	32	0.64948	12
2D	Q8CBW3	Q8CBW3	Abl interactor 1	Abi1	3	9.6	1.012	2
2D	Q8CBY1	Q8CBY1	Protein Smaug homolog 1	Samd4a	9	18.8	5.4839	2
2D	Q8CBY8	Q8CBY8	Dynactin subunit 4	Dctn4	9	31.9	1.0045	8
2D	Q8CC35	Q8CC35	Synaptopodin	Synpo	20	27.8	1.7677	14
2D	Q8CC86	Q8CC86	Nicotinate phosphoribosyltransferase	Naprt	2	3.3	0.57925	4
2D	Q8CCJ3	Q8CCJ3	E3 UFM1-protein ligase 1	Ufl1	4	6.3	1.3876	4
2D	Q8CCK0	Q8CCK0	Core histone macro-H2A.2	H2afy2	9	33.3	0.29003	6
2D	Q8CCS6;D3Z5F7	Q8CCS6;D3Z5F7	Polyadenylate-binding protein 2	Pabpn1;Gm20521	5	36.4	2.4401	5
2D	Q8CDJ8	Q8CDJ8	Stonin-1	Ston1	7	12.2	1.4232	6
2D	Q8CDN6	Q8CDN6	Thioredoxin-like protein 1	Txnl1	15	62.3	2.0291	18
2D	Q8CFI0	Q8CFI0	E3 ubiquitin-protein ligase NEDD4-like	Nedd4l	5	4.9	1.5321	4
2D	Q8CFX1	Q8CFX1	GDH/6PGL endoplasmic bifunctional protein;Glucose 1-dehydrogenase;6-phosphogluconolactonase	H6pd	16	26.7	0.75552	20
2D	Q8CG14;Q8CFG8	Q8CG14	Complement C1s-A subcomponent;Complement C1s-A subcomponent heavy chain;Complement C1s-A subcomponent light chain	C1sa	4	7	0.65623	3
2D	Q8CG70	Q8CG70	Prolyl 3-hydroxylase 3	Leprel2	10	21.3	2.6241	7
2D	Q8CG72	Q8CG72	Poly(ADP-ribose) glycohydrolase ARH3	Adprhl2	3	13	0.70554	2
2D	Q8CG76	Q8CG76	Aflatoxin B1 aldehyde reductase member 2	Akr7a2	7	23.7	0.61064	5
2D	Q8CGA0	Q8CGA0	Protein phosphatase 1F	Ppm1f	4	13.5	0.73915	3
2D	Q8CGB3	Q8CGB3	Uveal autoantigen with coiled-coil domains and ankyrin repeats	Uaca	2	2	0.75337	2
2D	Q8CGC7	Q8CGC7	Bifunctional glutamate/proline--tRNA ligase;Glutamate--tRNA ligase;Proline--tRNA ligase	Eprs	58	42.5	1.2485	76
2D	Q8CGF7	Q8CGF7	Transcription elongation regulator 1	Tcerg1	9	8.5	1.6967	6
2D	Q8CGK3	Q8CGK3	Lon protease homolog, mitochondrial	Lonp1	19	25.9	0.79206	19
2D	Q8CGN5	Q8CGN5	Perilipin-1	Plin1	6	19.1	1.1262	3
2D	Q8CH18	Q8CH18	Cell division cycle and apoptosis regulator protein 1	Ccar1	5	5.1	1.7124	4
2D	Q8CHH9	Q8CHH9	Septin-8	2020-09-08	13	38.7	0.39364	5
2D	Q8CHK3	Q8CHK3	Lysophospholipid acyltransferase 7	Mboat7	3	6.8	0.99647	2
2D	Q8CHP5	Q8CHP5	Partner of Y14 and mago	Wibg	2	12.8	1.0068	2
2D	Q8CHP8	Q8CHP8	Phosphoglycolate phosphatase	Pgp	8	33.6	1.0226	10
2D	Q8CHT0	Q8CHT0	Delta-1-pyrroline-5-carboxylate dehydrogenase, mitochondrial	Aldh4a1	6	14.4	0.549	3
2D	Q8CHT3	Q8CHT3	Integrator complex subunit 5	Ints5	3	4.9	1.6156	3
2D	Q8CHW4	Q8CHW4	Translation initiation factor eIF-2B subunit epsilon	Eif2b5	2	3.8	1.6982	3
2D	Q8CI32	Q8CI32	BAG family molecular chaperone regulator 5	Bag5	5	17.4	0.9208	2
2D	Q8CI51	Q8CI51	PDZ and LIM domain protein 5	Pdlim5	29	57.9	0.97041	84
2D	Q8CI59	Q8CI59	Metalloreductase STEAP3	Steap3	10	24.2	1.4599	9
2D	Q8CI94	Q8CI94	Glycogen phosphorylase, brain form	Pygb	27	38.6	0.64935	31
2D	Q8CIB5	Q8CIB5	Fermitin family homolog 2	Fermt2	14	32.4	0.82857	15
2D	Q8CIE6	Q8CIE6	Coatomer subunit alpha;Xenin;Proxenin	Copa	50	47.7	1.2326	91
2D	Q8CIG8	Q8CIG8	Protein arginine N-methyltransferase 5	Prmt5	2	3.5	1.4262	2
2D	Q8CII2	Q8CII2	Cell division cycle protein 123 homolog	Cdc123	5	18.8	2.476	2
2D	Q8CIN4	Q8CIN4	Serine/threonine-protein kinase PAK 2;PAK-2p27;PAK-2p34	Pak2	13	42.9	1.3189	21
2D	Q8CJ26	Q8CJ26	Death domain-containing membrane protein NRADD	Nradd	2	12.3	1.7649	3
2D	Q8CJ53	Q8CJ53	Cdc42-interacting protein 4	Trip10	5	8	0.97969	4
2D	Q8CJF8;Q8CJG1	Q8CJF8;Q8CJG1	Protein argonaute-4;Protein argonaute-1	Ago4;Ago1	3	4.5	5.311	3
2D	Q8CJG0;Q8CJF9	Q8CJG0	Protein argonaute-2	Ago2	9	14.5	0.60253	4
2D	Q8JZN5	Q8JZN5	Acyl-CoA dehydrogenase family member 9, mitochondrial	Acad9	6	12.8	0.781	5
2D	Q8JZQ2;Q8C8R3	Q8JZQ2;Q8C8R3	AFG3-like protein 2;Ankyrin-2	Afg3l2;Ank2	2	1.9	0.92277	3
2D	Q8JZQ9	Q8JZQ9	Eukaryotic translation initiation factor 3 subunit B	Eif3b	17	29.1	1.8876	17
2D	Q8JZR0	Q8JZR0	Long-chain-fatty-acid--CoA ligase 5	Acsl5	4	7.6	1.0347	2
2D	Q8JZU2	Q8JZU2	Tricarboxylate transport protein, mitochondrial	Slc25a1	5	17	0.45183	5
2D	Q8JZV7	Q8JZV7	Putative N-acetylglucosamine-6-phosphate deacetylase	Amdhd2	7	29.8	0.59342	7
2D	Q8JZZ7;Q80TR1	Q8JZZ7	Latrophilin-2	Lphn2	7	5.9	1.7323	3
2D	Q8K009	Q8K009	Mitochondrial 10-formyltetrahydrofolate dehydrogenase	Aldh1l2	19	29.1	0.70001	19
2D	Q8K010	Q8K010	5-oxoprolinase	Oplah	7	8.5	0.33434	3
2D	Q8K0C4	Q8K0C4	Lanosterol 14-alpha demethylase	Cyp51a1	9	20.7	8.0379	3
2D	Q8K0C9	Q8K0C9	GDP-mannose 4,6 dehydratase	Gmds	5	18.8	0.64157	4
2D	Q8K0F1	Q8K0F1	TBC1 domain family member 23	Tbc1d23	2	5.3	2.3799	2
2D	Q8K0U4;Q9CZJ2	Q8K0U4	Heat shock 70 kDa protein 12A	Hspa12a	4	7.6	0.48244	3
2D	Q8K124	Q8K124	Pleckstrin homology domain-containing family O member 2	Plekho2	11	37.8	0.56106	7
2D	Q8K183	Q8K183	Pyridoxal kinase	Pdxk	6	24.7	0.41266	6
2D	Q8K1E0	Q8K1E0	Syntaxin-5	Stx5	6	23.7	4.9698	3
2D	Q8K1E6	Q8K1E6	Alpha-ketoglutarate-dependent dioxygenase alkB homolog 3	Alkbh3	4	19.2	1.505	4
2D	Q8K1J6	Q8K1J6	CCA tRNA nucleotidyltransferase 1, mitochondrial	Trnt1	9	23	1.4663	9
2D	Q8K1L5	Q8K1L5	Protein phosphatase 1 regulatory subunit 11	Ppp1r11	3	19.1	1.2895	6
2D	Q8K1M6	Q8K1M6	Dynamin-1-like protein	Dnm1l	19	30.9	1.1854	19
2D	Q8K1N2	Q8K1N2	Pleckstrin homology-like domain family B member 2	Phldb2	21	23.3	6.5076	7
2D	Q8K1N4	Q8K1N4	Spermatogenesis-associated serine-rich protein 2	Spats2	6	16	0.87892	2
2D	Q8K1R7	Q8K1R7	Serine/threonine-protein kinase Nek9	Nek9	6	7.8	0.9073	2
2D	Q8K1X1	Q8K1X1	WD repeat-containing protein 11	Wdr11	3	2.6	1.3647	3
2D	Q8K212	Q8K212	Phosphofurin acidic cluster sorting protein 1	Pacs1	2	2.4	1.2834	2
2D	Q8K273	Q8K273	Membrane magnesium transporter 1	Mmgt1	2	26.7	1.1996	3
2D	Q8K297	Q8K297	Procollagen galactosyltransferase 1	Colgalt1	8	16.2	2.1823	7
2D	Q8K2A1	Q8K2A1	PTB domain-containing engulfment adapter protein 1	Gulp1	5	17.4	1.0985	5
2D	Q8K2B0	Q8K2B0	Synaptonemal complex protein SC65	Leprel4	7	15.8	2.3575	4
2D	Q8K2B3	Q8K2B3	Succinate dehydrogenase [ubiquinone] flavoprotein subunit, mitochondrial	Sdha	23	44.6	0.78391	45
2D	Q8K2C9	Q8K2C9	Very-long-chain (3R)-3-hydroxyacyl-CoA dehydratase 3	Hacd3	4	16.3	0.75649	3
2D	Q8K2F8	Q8K2F8	Protein LSM14 homolog A	Lsm14a	5	14.7	2.4352	4
2D	Q8K2K6	Q8K2K6	Arf-GAP domain and FG repeat-containing protein 1	Agfg1	6	15	1.2686	6
2D	Q8K2Q0	Q8K2Q0	COMM domain-containing protein 9	Commd9	3	24.2	0.78549	2
2D	Q8K2T1	Q8K2T1	NmrA-like family domain-containing protein 1	Nmral1	3	12.9	0.95645	3
2D	Q8K310;A0A087WQ54	Q8K310	Matrin-3	Matr3	23	35.5	2.2288	27
2D	Q8K354	Q8K354	Carbonyl reductase [NADPH] 3	Cbr3	13	62.8	0.64168	17
2D	Q8K3C3	Q8K3C3	Protein LZIC	Lzic	5	31.1	0.78733	9
2D	Q8K3H0	Q8K3H0	DCC-interacting protein 13-alpha	Appl1	13	30	0.71552	13
2D	Q8K411	Q8K411	Presequence protease, mitochondrial	Pitrm1	25	33.7	0.67856	21
2D	Q8K4G5	Q8K4G5	Actin-binding LIM protein 1	Ablim1	3	5.1	0.6899	3
2D	Q8K4L3	Q8K4L3	Supervillin	Svil	41	25.1	1.0576	44
2D	Q8K4Q8	Q8K4Q8	Collectin-12	Colec12	10	16	5.001	9
2D	Q8K4Z3	Q8K4Z3	NAD(P)H-hydrate epimerase	Apoa1bp	5	21.3	0.38516	6
2D	Q8K4Z5	Q8K4Z5	Splicing factor 3A subunit 1	Sf3a1	13	21.6	1.5725	16
2D	Q8N7N5;A2AHY8	Q8N7N5	DDB1- and CUL4-associated factor 8	Dcaf8	12	27.4	2.3549	2
2D	Q8QZS1	Q8QZS1	3-hydroxyisobutyryl-CoA hydrolase, mitochondrial	Hibch	6	21.8	0.61557	6
2D	Q8QZT1	Q8QZT1	Acetyl-CoA acetyltransferase, mitochondrial	Acat1	17	47.9	0.55725	33
2D	Q8QZY1	Q8QZY1	Eukaryotic translation initiation factor 3 subunit L	Eif3l	13	25.7	1.7678	18
2D	Q8QZZ7	Q8QZZ7	EKC/KEOPS complex subunit Tprkb	Tprkb	2	21.1	1.374	3
2D	Q8R001	Q8R001	Microtubule-associated protein RP/EB family member 2	Mapre2	4	17.2	1.2448	4
2D	Q8R010	Q8R010	Aminoacyl tRNA synthase complex-interacting multifunctional protein 2	Aimp2	4	24.4	1.3629	3
2D	Q8R015	Q8R015	Biogenesis of lysosome-related organelles complex 1 subunit 5	Bloc1s5	2	14.6	1.3312	2
2D	Q8R016	Q8R016	Bleomycin hydrolase	Blmh	3	7.5	0.86302	2
2D	Q8R050;Q149F3	Q8R050;Q149F3	Eukaryotic peptide chain release factor GTP-binding subunit ERF3A;Eukaryotic peptide chain release factor GTP-binding subunit ERF3B	Gspt1;Gspt2	10	16.8	1.6449	15
2D	Q8R081	Q8R081	Heterogeneous nuclear ribonucleoprotein L	Hnrnpl	21	53.2	1.0915	41
2D	Q8R0G9	Q8R0G9	Nuclear pore complex protein Nup133	Nup133	6	8.3	0.55744	3
2D	Q8R0X7	Q8R0X7	Sphingosine-1-phosphate lyase 1	Sgpl1	2	5.6	1.4293	3
2D	Q8R0Y6	Q8R0Y6	Cytosolic 10-formyltetrahydrofolate dehydrogenase	Aldh1l1	13	20.3	0.5159	7
2D	Q8R127	Q8R127	Saccharopine dehydrogenase-like oxidoreductase	Sccpdh	4	14	0.83511	4
2D	Q8R138	Q8R138	Transmembrane protein 119	Tmem119	3	27.9	0.80894	6
2D	Q8R146	Q8R146	Acylamino-acid-releasing enzyme	Apeh	12	24.3	0.77659	16
2D	Q8R164	Q8R164	Valacyclovir hydrolase	Bphl	7	33.3	0.49831	9
2D	Q8R180	Q8R180	ERO1-like protein alpha	Ero1l	10	34.1	0.71941	13
2D	Q8R1A4;Q8VDR9;Q8C147	Q8R1A4	Dedicator of cytokinesis protein 7	Dock7	13	7.5	1.3881	6
2D	Q8R1B4	Q8R1B4	Eukaryotic translation initiation factor 3 subunit C	Eif3c	21	22.6	2.1507	30
2D	Q8R1F1	Q8R1F1	Niban-like protein 1	Fam129b	28	40.5	1.5838	46
2D	Q8R1G6	Q8R1G6	PDZ and LIM domain protein 2	Pdlim2	9	44.7	0.47488	20
2D	Q8R1M2	Q8R1M2	Histone H2A.J	H2afj	9	63.6	0.34788	12
2D	Q8R1Q8	Q8R1Q8	Cytoplasmic dynein 1 light intermediate chain 1	Dync1li1	12	34	1.0497	13
2D	Q8R1U1	Q8R1U1	Conserved oligomeric Golgi complex subunit 4	Cog4	3	5.4	1.734	3
2D	Q8R1V4	Q8R1V4	Transmembrane emp24 domain-containing protein 4	Tmed4	6	33.5	0.61766	4
2D	Q8R1X6	Q8R1X6	Spartin	Spg20	10	19.2	2.1368	8
2D	Q8R1Z9	Q8R1Z9	RING finger protein 121	Rnf121	3	14.1	0.83168	2
2D	Q8R2U0	Q8R2U0	Nucleoporin SEH1	Seh1l	3	13.9	0.7343	3
2D	Q8R2U4	Q8R2U4	N-terminal Xaa-Pro-Lys N-methyltransferase 1;N-terminal Xaa-Pro-Lys N-methyltransferase 1, N-terminally processed	Ntmt1	7	45.7	2.8401	4
2D	Q8R2U6;P0C028;P0C027	Q8R2U6;P0C028;P0C027	Diphosphoinositol polyphosphate phosphohydrolase 2;Diphosphoinositol polyphosphate phosphohydrolase 3-beta;Diphosphoinositol polyphosphate phosphohydrolase 3-alpha	Nudt4;Nudt11;Nudt10	3	18.4	3.2792	5
2D	Q8R2Y8	Q8R2Y8	Peptidyl-tRNA hydrolase 2, mitochondrial	Ptrh2	6	40.9	1.3701	10
2D	Q8R307	Q8R307	Vacuolar protein sorting-associated protein 18 homolog	Vps18	3	3.6	1.0859	2
2D	Q8R311	Q8R311	cTAGE family member 5	Ctage5	5	6.8	1.3531	6
2D	Q8R317;Q99NB8	Q8R317	Ubiquilin-1	Ubqln1	10	22.2	2.1039	10
2D	Q8R326	Q8R326	Paraspeckle component 1	Pspc1	8	15.7	1.6705	5
2D	Q8R361	Q8R361	Rab11 family-interacting protein 5	Rab11fip5	10	20.5	1.2428	7
2D	Q8R3B1	Q8R3B1	1-phosphatidylinositol 4,5-bisphosphate phosphodiesterase delta-1	Plcd1	18	37.2	0.35366	19
2D	Q8R3G1	Q8R3G1	Nuclear inhibitor of protein phosphatase 1	Ppp1r8	3	17.4	1.3617	3
2D	Q8R3Q6	Q8R3Q6	Coiled-coil domain-containing protein 58	Ccdc58	4	34	0.77594	6
2D	Q8R3V5	Q8R3V5	Endophilin-B2	Sh3glb2	7	19.5	1.1934	7
2D	Q8R4D1	Q8R4D1	Sodium/hydrogen exchanger 8	Slc9a8	2	3.1	1.5231	2
2D	Q8R4N0	Q8R4N0	Citrate lyase subunit beta-like protein, mitochondrial	Clybl	7	32.2	0.41248	2
2D	Q8R4R6	Q8R4R6	Nucleoporin NUP53	Nup35	5	24.3	0.69165	2
2D	Q8R4U7	Q8R4U7	Leucine zipper protein 1	Luzp1	5	6.2	2.4033	4
2D	Q8R550	Q8R550	SH3 domain-containing kinase-binding protein 1	Sh3kbp1	17	27.1	1.821	25
2D	Q8R5A3	Q8R5A3	Amyloid beta A4 precursor protein-binding family B member 1-interacting protein	Apbb1ip	5	10.7	1.8629	3
2D	Q8R5C5	Q8R5C5	Beta-centractin	Actr1b	11	44.7	0.84949	15
2D	Q8R5J9	Q8R5J9	PRA1 family protein 3	Arl6ip5	3	14.9	1.0391	4
2D	Q8VBT0	Q8VBT0	Thioredoxin-related transmembrane protein 1	Tmx1	3	13.3	1.3264	3
2D	Q8VBT9	Q8VBT9	Tether containing UBX domain for GLUT4	Aspscr1	2	8.2	1.4576	2
2D	Q8VBV7	Q8VBV7	COP9 signalosome complex subunit 8	Cops8	4	29.2	0.72872	5
2D	Q8VBW6	Q8VBW6	NEDD8-activating enzyme E1 regulatory subunit	Nae1	8	22.8	0.67326	9
2D	Q8VC70	Q8VC70	RNA-binding motif, single-stranded-interacting protein 2	Rbms2	5	18.5	4.9789	4
2D	Q8VC85	Q8VC85	U6 snRNA-associated Sm-like protein LSm1	Lsm1	2	26.3	0.83927	2
2D	Q8VCA8	Q8VCA8	Secernin-2	Scrn2	3	15.3	0.77929	2
2D	Q8VCF0	Q8VCF0	Mitochondrial antiviral-signaling protein	Mavs	4	14.5	1.3008	4
2D	Q8VCI5	Q8VCI5	Peroxisomal biogenesis factor 19	Pex19	7	35.5	2.2955	5
2D	Q8VCM8	Q8VCM8	Nicalin	Ncln	11	18.3	1.2707	8
2D	Q8VCN9	Q8VCN9	Tubulin-specific chaperone C	Tbcc	8	28.2	1.9441	4
2D	Q8VCR7	Q8VCR7	Alpha/beta hydrolase domain-containing protein 14B	Abhd14b	4	32.4	0.51676	4
2D	Q8VCT3	Q8VCT3	Aminopeptidase B	Rnpep	5	9.7	0.77773	6
2D	Q8VCW8	Q8VCW8	Acyl-CoA synthetase family member 2, mitochondrial	Acsf2	4	9.1	0.7554	3
2D	Q8VCX6	Q8VCX6	Kaptin	Kptn	2	6.7	1.0628	2
2D	Q8VD04	Q8VD04	GRIP1-associated protein 1	Gripap1	4	5.7	1.3625	3
2D	Q8VD62	Q8VD62	UPF0696 protein C11orf68 homolog	Bles03	3	14.7	1.7722	3
2D	Q8VD75	Q8VD75	Huntingtin-interacting protein 1	Hip1	15	21.4	1.4746	8
2D	Q8VDC1	Q8VDC1	FYVE and coiled-coil domain-containing protein 1	Fyco1	7	6.9	2.9939	2
2D	Q8VDD5;B1AR69;E9Q1F5;Q9D6A1;Q99MZ6;Q9QZZ4	Q8VDD5	Myosin-9	Myh9	211	72.1	0.59332	774
2D	Q8VDD8	Q8VDD8	WAS protein family homolog 1	Wash1	5	15.2	0.79852	3
2D	Q8VDJ3	Q8VDJ3	Vigilin	Hdlbp	60	50.6	3.3461	59
2D	Q8VDK1	Q8VDK1	Nitrilase homolog 1	Nit1	3	11.5	0.61795	3
2D	Q8VDL4	Q8VDL4	ADP-dependent glucokinase	Adpgk	8	27.8	0.89924	11
2D	Q8VDM4;J3KMQ2	Q8VDM4	26S proteasome non-ATPase regulatory subunit 2	Psmd2	29	39.4	1.313	44
2D	Q8VDM6	Q8VDM6	Heterogeneous nuclear ribonucleoprotein U-like protein 1	Hnrnpul1	8	15	0.89216	2
2D	Q8VDN2;Q6PIE5;Q6PIC6;Q9WV27;Q64436;Q9Z1W8	Q8VDN2	Sodium/potassium-transporting ATPase subunit alpha-1	Atp1a1	38	39.3	0.79549	75
2D	Q8VDP3	Q8VDP3	Protein-methionine sulfoxide oxidase MICAL1	Mical1	3	3	0.83662	2
2D	Q8VDP4	Q8VDP4	Cell cycle and apoptosis regulator protein 2	Ccar2	5	6.4	0.9117	3
2D	Q8VDQ1	Q8VDQ1	Prostaglandin reductase 2	Ptgr2	6	23.6	0.56777	6
2D	Q8VDQ8	Q8VDQ8	NAD-dependent protein deacetylase sirtuin-2	Sirt2	3	8.2	1.5736	3
2D	Q8VDS8	Q8VDS8	Syntaxin-18	Stx18	5	20.7	1.6662	3
2D	Q8VDZ4	Q8VDZ4	Palmitoyltransferase ZDHHC5	Zdhhc5	3	7	1.5913	2
2D	Q8VE37	Q8VE37	Regulator of chromosome condensation	Rcc1	4	20	0.57662	4
2D	Q8VE47	Q8VE47	Ubiquitin-like modifier-activating enzyme 5	Uba5	8	31.3	0.85925	8
2D	Q8VE62	Q8VE62	Polyadenylate-binding protein-interacting protein 1	Paip1	7	18.2	1.8987	7
2D	Q8VE70	Q8VE70	Programmed cell death protein 10	Pdcd10	2	10.4	0.72024	4
2D	Q8VE88	Q8VE88	Protein FAM114A2	Fam114a2	3	8.7	1.9257	2
2D	Q8VE97	Q8VE97	Serine/arginine-rich splicing factor 4	Srsf4	7	14.7	0.86454	3
2D	Q8VEB4	Q8VEB4	Group XV phospholipase A2	Pla2g15	4	17	0.60995	5
2D	Q8VED9	Q8VED9	Galectin-related protein	Lgalsl	4	34.3	1.028	4
2D	Q8VEE0	Q8VEE0	Ribulose-phosphate 3-epimerase	Rpe	2	12.7	0.75403	2
2D	Q8VEE1	Q8VEE1	LIM and cysteine-rich domains protein 1	Lmcd1	8	24.7	0.54322	5
2D	Q8VEH3	Q8VEH3	ADP-ribosylation factor-like protein 8A	Arl8a	5	32.8	1.0773	6
2D	Q8VEJ9	Q8VEJ9	Vacuolar protein sorting-associated protein 4A	Vps4a	3	9.8	2.0305	3
2D	Q8VEK3;G3XA10	Q8VEK3;G3XA10	Heterogeneous nuclear ribonucleoprotein U	Hnrnpu;Gm28062	29	40.1	2.037	66
2D	Q8VEM8	Q8VEM8	Phosphate carrier protein, mitochondrial	Slc25a3	13	31.7	0.81057	20
2D	Q8VH51	Q8VH51	RNA-binding protein 39	Rbm39	9	22.3	4.0893	7
2D	Q8VHE0	Q8VHE0	Translocation protein SEC63 homolog	Sec63	9	12.1	3.3306	4
2D	Q8VHI3	Q8VHI3	GDP-fucose protein O-fucosyltransferase 2	Pofut2	6	15.9	1.3588	6
2D	Q8VHM5	Q8VHM5		Hnrnpr	19	33.2	1.0056	9
2D	Q8VHX6	Q8VHX6	Filamin-C	Flnc	126	58	0.64131	208
2D	Q8VI36	Q8VI36	Paxillin	Pxn	4	11.8	0.81039	3
2D	Q8VI75	Q8VI75	Importin-4	Ipo4	5	6.4	4.2266	2
2D	Q8VIJ6	Q8VIJ6	Splicing factor, proline- and glutamine-rich	Sfpq	17	31.2	1.1616	35
2D	Q8VIM9	Q8VIM9	Immunity-related GTPase family Q protein	Irgq	6	13.7	3.0469	2
2D	Q8WTY4	Q8WTY4	Anamorsin	Ciapin1	5	28.2	3.0368	3
2D	Q91V12	Q91V12	Cytosolic acyl coenzyme A thioester hydrolase	Acot7	6	21.5	1.0349	7
2D	Q91V41	Q91V41	Ras-related protein Rab-14	Rab14	13	70.7	1.2796	19
2D	Q91V61	Q91V61	Sideroflexin-3	Sfxn3	13	42.1	0.4548	25
2D	Q91V64	Q91V64	Isochorismatase domain-containing protein 1	Isoc1	2	8.4	0.59836	3
2D	Q91V76	Q91V76	Ester hydrolase C11orf54 homolog		6	27.6	0.50642	8
2D	Q91V89	Q91V89		Ppp2r5d	6	11.8	1.3753	6
2D	Q91V92	Q91V92	ATP-citrate synthase	Acly	28	35.7	1.5008	24
2D	Q91VA7	Q91VA7	Isocitrate dehydrogenase [NAD] subunit, mitochondrial	Idh3b	14	43.2	1.0585	15
2D	Q91VC3;A0A0N4SVP8;E9PV04	Q91VC3;A0A0N4SVP8;E9PV04	Eukaryotic initiation factor 4A-III;Eukaryotic initiation factor 4A-III, N-terminally processed	Eif4a3;Gm8994	12	27	2.4982	13
2D	Q91VD9	Q91VD9	NADH-ubiquinone oxidoreductase 75 kDa subunit, mitochondrial	Ndufs1	22	39.5	1.1341	26
2D	Q91VE0	Q91VE0	Long-chain fatty acid transport protein 4	Slc27a4	5	10.1	0.98947	2
2D	Q91VH2	Q91VH2	Sorting nexin-9	Snx9	14	28.9	1.0696	17
2D	Q91VH6	Q91VH6	Protein MEMO1	Memo1	6	33.7	1.1946	6
2D	Q91VI7	Q91VI7	Ribonuclease inhibitor	Rnh1	26	74.1	1.0825	49
2D	Q91VJ2	Q91VJ2	Protein kinase C delta-binding protein	Prkcdbp	12	65	0.56524	23
2D	Q91VJ4	Q91VJ4	Serine/threonine-protein kinase 38	Stk38	2	4.1	1.9047	2
2D	Q91VK1	Q91VK1	Basic leucine zipper and W2 domain-containing protein 2	Bzw2	4	10.5	2.4957	3
2D	Q91VM5	Q91VM5	RNA binding motif protein, X-linked-like-1	Rbmxl1	22	43	0.80919	37
2D	Q91VM9	Q91VM9	Inorganic pyrophosphatase 2, mitochondrial	Ppa2	7	26.4	0.54558	7
2D	Q91VN4	Q91VN4	MICOS complex subunit Mic25	Chchd6	2	7.3	0.77742	2
2D	Q91VR2	Q91VR2	ATP synthase subunit gamma, mitochondrial	Atp5c1	13	40.3	0.62345	32
2D	Q91VR5	Q91VR5	ATP-dependent RNA helicase DDX1	Ddx1	26	38.6	1.0331	35
2D	Q91VS7	Q91VS7	Microsomal glutathione S-transferase 1	Mgst1	3	14.2	0.56796	5
2D	Q91VS8	Q91VS8	FERM, RhoGEF and pleckstrin domain-containing protein 2	Farp2	3	3.4	1.0875	2
2D	Q91VT4	Q91VT4	Carbonyl reductase family member 4	Cbr4	5	27.1	0.66653	4
2D	Q91VU0	Q91VU0	Protein FAM3C	Fam3c	5	23.3	4.1876	4
2D	Q91VW3	Q91VW3	SH3 domain-binding glutamic acid-rich-like protein 3	Sh3bgrl3	3	31.2	1.1076	11
2D	Q91VZ6	Q91VZ6	Stromal membrane-associated protein 1	Smap1	5	10	1.792	5
2D	Q91W29	Q91W29	Cytochrome c oxidase subunit 4 isoform 2, mitochondrial	Cox4i2	4	28.5	0.38106	4
2D	Q91W50	Q91W50	Cold shock domain-containing protein E1	Csde1	25	36.7	8.0118	13
2D	Q91W59	Q91W59	RNA-binding motif, single-stranded-interacting protein 1	Rbms1	5	21.3	2.9205	6
2D	Q91W89	Q91W89	Alpha-mannosidase 2C1	Man2c1	6	8.4	0.55286	2
2D	Q91W90	Q91W90	Thioredoxin domain-containing protein 5	Txndc5	19	52.3	1.2072	65
2D	Q91WB7;Q6PGH0	Q91WB7;Q6PGH0	Ubiquitin domain-containing protein 1;Ubiquitin domain-containing protein 2	Ubtd1;Ubtd2	3	9.3	0.96458	2
2D	Q91WC0	Q91WC0	Histone-lysine N-methyltransferase setd3	Setd3	4	10.6	3.1976	3
2D	Q91WD5	Q91WD5	NADH dehydrogenase [ubiquinone] iron-sulfur protein 2, mitochondrial	Ndufs2	5	16.4	0.92798	5
2D	Q91WG2	Q91WG2	Rab GTPase-binding effector protein 2	Rabep2	5	12.1	1.2142	2
2D	Q91WG4	Q91WG4	Elongator complex protein 2	Elp2	3	5.2	3.2874	2
2D	Q91WJ8	Q91WJ8	Far upstream element-binding protein 1	Fubp1	13	21	2.2684	9
2D	Q91WK0	Q91WK0	Leucine-rich repeat flightless-interacting protein 2	Lrrfip2	5	14.7	1.2718	3
2D	Q91WK2	Q91WK2	Eukaryotic translation initiation factor 3 subunit H	Eif3h	12	35.2	1.9631	17
2D	Q91WK5	Q91WK5	Glycine cleavage system H protein, mitochondrial	Gcsh	2	17.6	0.78986	2
2D	Q91WQ3	Q91WQ3	Tyrosine--tRNA ligase, cytoplasmic;Tyrosine--tRNA ligase, cytoplasmic, N-terminally processed	Yars	17	32.6	1.0809	19
2D	Q91WT7;Q3UXL1;Q91WR5;Q8K023;P70694	Q91WT7		Akr1c14	11	45.2	0.64259	12
2D	Q91WV0	Q91WV0	Protein Dr1	Dr1	3	29	1.9225	5
2D	Q91X43	Q91X43	SH3 domain-containing protein 19	Sh3d19	5	7.7	2.3559	3
2D	Q91X52	Q91X52	L-xylulose reductase	Dcxr	5	24.2	0.8473	8
2D	Q91X76	Q91X76		Nt5dc2	2	5.1	1.8085	2
2D	Q91XC8	Q91XC8	Death-associated protein 1	Dap	3	22.5	1.9277	16
2D	Q91XD2	Q91XD2	LIM and senescent cell antigen-like-containing domain protein 2	Lims2	6	19.9	0.82856	3
2D	Q91XD6	Q91XD6	Vacuolar protein-sorting-associated protein 36	Vps36	6	17.1	0.97239	5
2D	Q91XV3	Q91XV3	Brain acid soluble protein 1	Basp1	22	91.6	0.27586	24
2D	Q91YD9	Q91YD9	Neural Wiskott-Aldrich syndrome protein	Wasl	4	12.4	1.4875	3
2D	Q91YE6	Q91YE6	Importin-9	Ipo9	5	7.3	1.8103	8
2D	Q91YH5;Q8BH66	Q91YH5	Atlastin-3	Atl3	16	43.1	0.96965	24
2D	Q91YI0	Q91YI0	Argininosuccinate lyase	Asl	6	16.6	0.58092	3
2D	Q91YJ2	Q91YJ2	Sorting nexin-4	Snx4	17	44	0.97601	19
2D	Q91YJ3	Q91YJ3	Thymocyte nuclear protein 1	Thyn1	3	10.6	2.139	3
2D	Q91YM2	Q91YM2	Rho GTPase-activating protein 35	Arhgap35	6	5.5	1.8465	3
2D	Q91YN5	Q91YN5	UDP-N-acetylhexosamine pyrophosphorylase;UDP-N-acetylgalactosamine pyrophosphorylase;UDP-N-acetylglucosamine pyrophosphorylase	Uap1	4	10.3	4.1251	2
2D	Q91YN9	Q91YN9	BAG family molecular chaperone regulator 2	Bag2	9	42.4	1.4062	6
2D	Q91YP2	Q91YP2	Neurolysin, mitochondrial	Nln	6	11.2	0.74972	6
2D	Q91YP3	Q91YP3	Deoxyribose-phosphate aldolase	Dera	2	8.2	1.2385	2
2D	Q91YQ5	Q91YQ5	Dolichyl-diphosphooligosaccharide--protein glycosyltransferase subunit 1	Rpn1	33	65.8	0.81006	74
2D	Q91YR1	Q91YR1	Twinfilin-1	Twf1	16	52	0.99859	24
2D	Q91YR7	Q91YR7	Pre-mRNA-processing factor 6	Prpf6	9	12.1	5.8898	4
2D	Q91YR9	Q91YR9	Prostaglandin reductase 1	Ptgr1	5	21.6	0.59851	8
2D	Q91YS8	Q91YS8	Calcium/calmodulin-dependent protein kinase type 1	Camk1	4	18.2	1.0242	5
2D	Q91YT0	Q91YT0	NADH dehydrogenase [ubiquinone] flavoprotein 1, mitochondrial	Ndufv1	14	44	1.1801	14
2D	Q91YW3	Q91YW3	DnaJ homolog subfamily C member 3	Dnajc3	12	31.3	4.0711	6
2D	Q91Z38	Q91Z38	Tetratricopeptide repeat protein 1	Ttc1	3	14.4	2.2837	3
2D	Q91Z53	Q91Z53	Glyoxylate reductase/hydroxypyruvate reductase	Grhpr	10	36	0.55974	11
2D	Q91Z67	Q91Z67	SLIT-ROBO Rho GTPase-activating protein 2	Srgap2	3	4.9	1.0618	2
2D	Q91ZA3	Q91ZA3	Propionyl-CoA carboxylase alpha chain, mitochondrial	Pcca	4	7.6	0.39511	2
2D	Q91ZE0	Q91ZE0	Trimethyllysine dioxygenase, mitochondrial	Tmlhe	5	10.9	0.81751	4
2D	Q91ZJ5	Q91ZJ5	UTP--glucose-1-phosphate uridylyltransferase	Ugp2	10	26.6	0.90023	12
2D	Q91ZR1;P56371	Q91ZR1	Ras-related protein Rab-4B	Rab4b	4	23.9	0.98415	4
2D	Q91ZR2	Q91ZR2	Sorting nexin-18	Snx18	4	9.8	1.2633	3
2D	Q91ZU6	Q91ZU6	Dystonin	Dst	17	3	2.0464	2
2D	Q91ZW2	Q91ZW2	GDP-fucose protein O-fucosyltransferase 1	Pofut1	6	21.4	1.3028	5
2D	Q91ZW3	Q91ZW3	SWI/SNF-related matrix-associated actin-dependent regulator of chromatin subfamily A member 5	Smarca5	8	8.6	3.8563	2
2D	Q91ZX7;Q91VN0	Q91ZX7	Prolow-density lipoprotein receptor-related protein 1;Low-density lipoprotein receptor-related protein 1 85 kDa subunit;Low-density lipoprotein receptor-related protein 1 515 kDa subunit;Low-density lipoprotein receptor-related protein 1 intracellular domain	Lrp1	87	25.7	6.9208	31
2D	Q920A5	Q920A5	Retinoid-inducible serine carboxypeptidase	Scpep1	10	24.3	0.87582	19
2D	Q920B9	Q920B9	FACT complex subunit SPT16	Supt16h	12	13.6	3.6913	4
2D	Q920E5;A0A0G2JEA5	Q920E5;A0A0G2JEA5	Farnesyl pyrophosphate synthase	Fdps	8	26.9	1.7971	10
2D	Q921E2	Q921E2	Ras-related protein Rab-31	Rab31	5	32	1.8876	3
2D	Q921F2	Q921F2	TAR DNA-binding protein 43	Tardbp	10	33.1	1.1508	19
2D	Q921F4	Q921F4	Heterogeneous nuclear ribonucleoprotein L-like	Hnrnpll	14	29.8	1.3741	12
2D	Q921G7	Q921G7	Electron transfer flavoprotein-ubiquinone oxidoreductase, mitochondrial	Etfdh	10	20	0.5165	11
2D	Q921H8;Q8VCH0	Q921H8;Q8VCH0	3-ketoacyl-CoA thiolase A, peroxisomal;3-ketoacyl-CoA thiolase B, peroxisomal	Acaa1a;Acaa1b	14	50.5	1.4205	22
2D	Q921I9	Q921I9	Exosome complex component RRP41	Exosc4	3	16.3	1.2936	2
2D	Q921J2	Q921J2	GTP-binding protein Rheb	Rheb	4	25.5	2.419	3
2D	Q921K8	Q921K8	TRPM8 channel-associated factor 2	Tcaf2	3	6.1	0.64379	3
2D	Q921L5	Q921L5	Conserved oligomeric Golgi complex subunit 2	Cog2	6	11.6	1.1981	5
2D	Q921M3	Q921M3	Splicing factor 3B subunit 3	Sf3b3	13	15.6	1.8981	9
2D	Q921M4	Q921M4	Golgin subfamily A member 2	Golga2	13	20.5	4.1642	6
2D	Q921T2	Q921T2	Torsin-1A-interacting protein 1	Tor1aip1	12	24.5	0.72783	12
2D	Q921W0	Q921W0	Charged multivesicular body protein 1a	Chmp1a	4	17.9	2.1461	2
2D	Q921W4	Q921W4	Quinone oxidoreductase-like protein 1	Cryzl1	4	17	1.1195	4
2D	Q921X9	Q921X9	Protein disulfide-isomerase A5	Pdia5	10	23.2	1.0202	11
2D	Q922B1	Q922B1	O-acetyl-ADP-ribose deacetylase MACROD1	Macrod1	5	25.7	0.28176	2
2D	Q922B2	Q922B2	Aspartate--tRNA ligase, cytoplasmic	Dars	21	48.7	1.0156	29
2D	Q922D4	Q922D4	Serine/threonine-protein phosphatase 6 regulatory subunit 3	Ppp6r3	6	9.5	2.4723	2
2D	Q922D8	Q922D8	C-1-tetrahydrofolate synthase, cytoplasmic;Methylenetetrahydrofolate dehydrogenase;Methenyltetrahydrofolate cyclohydrolase;Formyltetrahydrofolate synthetase;C-1-tetrahydrofolate synthase, cytoplasmic, N-terminally processed	Mthfd1	25	35	1.2063	29
2D	Q922F4	Q922F4	Tubulin beta-6 chain	Tubb6	26	70.9	1.128	40
2D	Q922H2	Q922H2	[Pyruvate dehydrogenase (acetyl-transferring)] kinase isozyme 3, mitochondrial	Pdk3	3	9.2	1.0342	2
2D	Q922H4	Q922H4	Mannose-1-phosphate guanyltransferase alpha	Gmppa	5	16.4	1.0584	3
2D	Q922J3	Q922J3	CAP-Gly domain-containing linker protein 1	Clip1	22	19.6	2.1852	9
2D	Q922Q1	Q922Q1	Mitochondrial amidoxime reducing component 2	2020-03-02	10	40.8	0.92265	16
2D	Q922Q4	Q922Q4	Pyrroline-5-carboxylate reductase 2	Pycr2	4	17.2	1.1646	7
2D	Q922Q8	Q922Q8	Leucine-rich repeat-containing protein 59	Lrrc59	14	48.5	1.6538	28
2D	Q922R8	Q922R8	Protein disulfide-isomerase A6	Pdia6	15	49.8	1.126	50
2D	Q922Y1	Q922Y1	UBX domain-containing protein 1	Ubxn1	5	31	1.5225	4
2D	Q923D2	Q923D2	Flavin reductase (NADPH)	Blvrb	8	79.1	0.59381	12
2D	Q923D4	Q923D4	Splicing factor 3B subunit 5	Sf3b5	5	59.3	2.445	4
2D	Q923T9;P28652;P11798	Q923T9;P28652	Calcium/calmodulin-dependent protein kinase type II subunit gamma;Calcium/calmodulin-dependent protein kinase type II subunit beta	Camk2g;Camk2b	13	37.2	0.76565	21
2D	Q924C1	Q924C1	Exportin-5	Xpo5	4	3.9	3.8694	3
2D	Q924M7	Q924M7	Mannose-6-phosphate isomerase	Mpi	4	14.4	0.64132	3
2D	Q924Z4	Q924Z4	Ceramide synthase 2	Cers2	3	6.8	3.7361	3
2D	Q925B0	Q925B0	PRKC apoptosis WT1 regulator protein	Pawr	7	34.5	0.29882	2
2D	Q925I1	Q925I1	ATPase family AAA domain-containing protein 3	Atad3	4	5.8	0.63683	2
2D	Q93092	Q93092	Transaldolase	Taldo1	12	36.2	1.6902	18
2D	Q99020	Q99020	Heterogeneous nuclear ribonucleoprotein A/B	Hnrnpab	10	36.5	3.002	20
2D	Q99104;P21271	Q99104	Unconventional myosin-Va	Myo5a	5	2.8	1.4136	2
2D	Q99J09	Q99J09	Methylosome protein 50	Wdr77	3	11.1	1.9307	2
2D	Q99J45	Q99J45	Nuclear receptor-binding protein	Nrbp1	3	8.8	2.5898	2
2D	Q99J47	Q99J47	Dehydrogenase/reductase SDR family member 7B	Dhrs7b	2	9.6	2.3587	3
2D	Q99J56	Q99J56	Derlin-1	Derl1	2	11.6	2.0199	2
2D	Q99J77	Q99J77		-s	12	49.6	0.63117	10
2D	Q99J99	Q99J99	3-mercaptopyruvate sulfurtransferase	Mpst	8	31.6	0.42752	5
2D	Q99JB2	Q99JB2	Stomatin-like protein 2, mitochondrial	Stoml2	8	38.8	0.76727	7
2D	Q99JB8	Q99JB8	Protein kinase C and casein kinase II substrate protein 3	Pacsin3	9	32.5	0.63944	10
2D	Q99JF8;Q3UMU9	Q99JF8	PC4 and SFRS1-interacting protein	Psip1	7	15.9	1.4303	4
2D	Q99JI4	Q99JI4	26S proteasome non-ATPase regulatory subunit 6	Psmd6	18	43.7	0.94662	15
2D	Q99JI6	Q99JI6	Ras-related protein Rap-1b	Rap1b	13	53.3	0.59921	25
2D	Q99JP6;Q9QWW1;Q9Z2Y3	Q99JP6	Homer protein homolog 3	Homer3	4	10.7	2.5548	3
2D	Q99JR1	Q99JR1	Sideroflexin-1	Sfxn1	7	28.6	0.593	10
2D	Q99JW4	Q99JW4	LIM and senescent cell antigen-like-containing domain protein 1	Lims1	11	37.2	0.72989	17
2D	Q99JX3	Q99JX3	Golgi reassembly-stacking protein 2	Gorasp2	9	28.8	0.97981	13
2D	Q99JX4	Q99JX4	Eukaryotic translation initiation factor 3 subunit M	Eif3m	6	22.5	1.7188	5
2D	Q99JY0	Q99JY0	Trifunctional enzyme subunit beta, mitochondrial;3-ketoacyl-CoA thiolase	Hadhb	15	33.3	0.56708	19
2D	Q99JY8	Q99JY8	Lipid phosphate phosphohydrolase 3	Ppap2b	8	33	9.5476	2
2D	Q99JY9;Q641P0	Q99JY9	Actin-related protein 3	Actr3	19	55.5	0.73211	42
2D	Q99K01	Q99K01	Pyridoxal-dependent decarboxylase domain-containing protein 1	Pdxdc1	12	18.3	2.1442	6
2D	Q99K28	Q99K28	ADP-ribosylation factor GTPase-activating protein 2	Arfgap2	5	13.1	1.7072	2
2D	Q99K48	Q99K48	Non-POU domain-containing octamer-binding protein	Nono	18	45	2.6249	30
2D	Q99K51;Q61233;Q3V0K9	Q99K51	Plastin-3	Pls3	35	56	1.3899	88
2D	Q99K85	Q99K85	Phosphoserine aminotransferase	Psat1	17	50.8	1.9156	38
2D	Q99KB8	Q99KB8	Hydroxyacylglutathione hydrolase, mitochondrial	Hagh	2	10.4	0.70172	2
2D	Q99KC8;Q8BGF0	Q99KC8	von Willebrand factor A domain-containing protein 5A	Vwa5a	31	49.6	0.62785	51
2D	Q99KE1;Q8BMF3	Q99KE1	NAD-dependent malic enzyme, mitochondrial	Me2	4	11.7	1.252	2
2D	Q99KF1	Q99KF1	Transmembrane emp24 domain-containing protein 9	Tmed9	9	34.9	0.87219	16
2D	Q99KH8;Q99JT2	Q99KH8	Serine/threonine-protein kinase 24;Serine/threonine-protein kinase 24 35 kDa subunit;Serine/threonine-protein kinase 24 12 kDa subunit	Stk24	9	26	1.3438	8
2D	Q99KI0	Q99KI0	Aconitate hydratase, mitochondrial	Aco2	42	56.7	0.55708	58
2D	Q99KJ8	Q99KJ8	Dynactin subunit 2	Dctn2	20	55.5	0.95925	33
2D	Q99KK7	Q99KK7	Dipeptidyl peptidase 3	Dpp3	10	18.8	0.80255	11
2D	Q99KN2	Q99KN2	Probable cytosolic iron-sulfur protein assembly protein CIAO1	Ciao1	3	14.2	2.7289	3
2D	Q99KN9	Q99KN9	Clathrin interactor 1	Clint1	8	15.7	3.0342	11
2D	Q99KP6	Q99KP6	Pre-mRNA-processing factor 19	Prpf19	14	39.9	1.3883	16
2D	Q99KQ4	Q99KQ4	Nicotinamide phosphoribosyltransferase	Nampt	7	18.9	0.91681	6
2D	Q99KR3	Q99KR3	Beta-lactamase-like protein 2	Lactb2	7	30.2	1.0076	10
2D	Q99KR7	Q99KR7	Peptidyl-prolyl cis-trans isomerase F, mitochondrial	Ppif	2	23.3	1.0296	2
2D	Q99KV1	Q99KV1	DnaJ homolog subfamily B member 11	Dnajb11	11	31.8	1.0301	13
2D	Q99KW3	Q99KW3	TRIO and F-actin-binding protein	Triobp	15	9.7	0.73463	13
2D	Q99KY4	Q99KY4	Cyclin-G-associated kinase	Gak	6	5.4	2.3558	4
2D	Q99L04	Q99L04	Dehydrogenase/reductase SDR family member 1	Dhrs1	8	31.9	1.2731	11
2D	Q99L13	Q99L13	3-hydroxyisobutyrate dehydrogenase, mitochondrial	Hibadh	10	40.6	0.46284	12
2D	Q99L20	Q99L20		Gstt3	5	36.1	0.55484	3
2D	Q99L27;Q9DCZ1	Q99L27;Q9DCZ1	GMP reductase 2;GMP reductase 1	Gmpr2;Gmpr	2	7.2	0.84771	2
2D	Q99L45	Q99L45	Eukaryotic translation initiation factor 2 subunit 2	Eif2s2	18	55	2.0772	31
2D	Q99L47	Q99L47	Hsc70-interacting protein	St13	12	30.2	1.0809	38
2D	Q99LB2	Q99LB2	Dehydrogenase/reductase SDR family member 4	Dhrs4	5	25.4	1.0949	6
2D	Q99LB6	Q99LB6	Methionine adenosyltransferase 2 subunit beta	Mat2b	5	21	1.695	6
2D	Q99LC2	Q99LC2	Cleavage stimulation factor subunit 1	Cstf1	6	22.3	1.5869	5
2D	Q99LC3	Q99LC3	NADH dehydrogenase [ubiquinone] 1 alpha subcomplex subunit 10, mitochondrial	Ndufa10	6	22.5	1.0508	7
2D	Q99LC5	Q99LC5	Electron transfer flavoprotein subunit alpha, mitochondrial	Etfa	17	54.1	0.51068	37
2D	Q99LD4	Q99LD4	COP9 signalosome complex subunit 1	Gps1	11	30.6	0.93726	11
2D	Q99LD8	Q99LD8	N(G),N(G)-dimethylarginine dimethylaminohydrolase 2	Ddah2	13	69.5	0.26728	18
2D	Q99LD9	Q99LD9	Translation initiation factor eIF-2B subunit beta	Eif2b2	3	8.5	1.6994	2
2D	Q99LE6	Q99LE6	ATP-binding cassette sub-family F member 2	Abcf2	9	15.9	4.9262	2
2D	Q99LF4	Q99LF4	tRNA-splicing ligase RtcB homolog	Rtcb	25	48.7	0.93038	38
2D	Q99LI7	Q99LI7	Cleavage stimulation factor subunit 3	Cstf3	2	2.8	1.5466	2
2D	Q99LI8	Q99LI8	Hepatocyte growth factor-regulated tyrosine kinase substrate	Hgs	12	20.6	0.86535	11
2D	Q99LJ1	Q99LJ1	Tissue alpha-L-fucosidase	Fuca1	3	7.5	0.79058	2
2D	Q99LJ5	Q99LJ5	CKLF-like MARVEL transmembrane domain-containing protein 3	Cmtm3	2	16.8	0.50992	2
2D	Q99LJ6	Q99LJ6	Glutathione peroxidase 7	Gpx7	6	41.9	0.88675	11
2D	Q99LM2	Q99LM2	CDK5 regulatory subunit-associated protein 3	Cdk5rap3	3	10.1	1.4165	2
2D	Q99LN9	Q99LN9	Deoxyhypusine hydroxylase	Dohh	4	18.5	2.6352	2
2D	Q99LP6	Q99LP6	GrpE protein homolog 1, mitochondrial	Grpel1	8	44.7	2.1606	6
2D	Q99LR1	Q99LR1	Monoacylglycerol lipase ABHD12	Abhd12	2	8	1.524	2
2D	Q99LS3	Q99LS3	Phosphoserine phosphatase	Psph	8	38.2	1.5215	11
2D	Q99LX0	Q99LX0	Protein deglycase DJ-1	Park7	11	69.3	0.57891	24
2D	Q99M28	Q99M28	RNA-binding protein with serine-rich domain 1	Rnps1	2	7.5	1.7974	2
2D	Q99M51	Q99M51	Cytoplasmic protein NCK1	Nck1	4	9.8	1.2465	3
2D	Q99M71	Q99M71	Mammalian ependymin-related protein 1	Epdr1	5	25.4	0.21051	5
2D	Q99MI1;Q6PH08	Q99MI1	ELKS/Rab6-interacting/CAST family member 1	Erc1	16	16.2	1.1711	10
2D	Q99MN1	Q99MN1	Lysine--tRNA ligase	Kars	19	40.5	1.6294	20
2D	Q99MN9	Q99MN9	Propionyl-CoA carboxylase beta chain, mitochondrial	Pccb	7	17.2	0.53109	7
2D	Q99MR6	Q99MR6	Serrate RNA effector molecule homolog	Srrt	7	8.7	1.5967	8
2D	Q99MR8	Q99MR8	Methylcrotonoyl-CoA carboxylase subunit alpha, mitochondrial	Mccc1	7	12.8	0.61951	5
2D	Q99NB9	Q99NB9	Splicing factor 3B subunit 1	Sf3b1	17	18.7	4.7211	7
2D	Q99P72	Q99P72	Reticulon-4	Rtn4	18	26.9	0.97224	37
2D	Q99P88	Q99P88	Nuclear pore complex protein Nup155	Nup155	8	8.5	0.6873	7
2D	Q99PL5	Q99PL5	Ribosome-binding protein 1	Rrbp1	66	48.9	2.3513	116
2D	Q99PP9	Q99PP9	Tripartite motif-containing protein 16	Trim16	6	14.9	1.059	5
2D	Q99PT1	Q99PT1	Rho GDP-dissociation inhibitor 1	Arhgdia	12	75.5	0.6539	43
2D	Q99PV0	Q99PV0	Pre-mRNA-processing-splicing factor 8	Prpf8	22	12.3	3.5004	12
2D	Q9CPN8	Q9CPN8	Insulin-like growth factor 2 mRNA-binding protein 3	Igf2bp3	12	29.9	0.7567	11
2D	Q9CPQ1	Q9CPQ1	Cytochrome c oxidase subunit 6C	Cox6c	6	52.6	0.74211	12
2D	Q9CPQ3	Q9CPQ3	Mitochondrial import receptor subunit TOM22 homolog	Tomm22	4	45.1	1.0786	6
2D	Q9CPQ8	Q9CPQ8	ATP synthase subunit g, mitochondrial	Atp5l	3	34	0.36648	5
2D	Q9CPR4;B2RY53	Q9CPR4	60S ribosomal protein L17	Rpl17	12	52.2	1.0768	28
2D	Q9CPT4	Q9CPT4	Myeloid-derived growth factor	Mydgf	2	14.5	1.1495	3
2D	Q9CPU0	Q9CPU0	Lactoylglutathione lyase	Glo1	10	61.4	0.71953	16
2D	Q9CPV4	Q9CPV4	Glyoxalase domain-containing protein 4	Glod4	14	52	0.72235	24
2D	Q9CPW4;E9Q2K4	Q9CPW4	Actin-related protein 2/3 complex subunit 5	Arpc5	10	70.9	0.80377	23
2D	Q9CPX6	Q9CPX6	Ubiquitin-like-conjugating enzyme ATG3	Atg3	3	11.5	1.4366	4
2D	Q9CPY7	Q9CPY7	Cytosol aminopeptidase	Lap3	13	34.1	1.0912	13
2D	Q9CQ10	Q9CQ10	Charged multivesicular body protein 3	Chmp3	2	6.7	1.816	2
2D	Q9CQ19	Q9CQ19	Myosin regulatory light polypeptide 9	Myl9	10	62.2	1.8992	8
2D	Q9CQ22	Q9CQ22	Ragulator complex protein LAMTOR1	Lamtor1	4	38.5	1.2675	4
2D	Q9CQ26	Q9CQ26	STAM-binding protein	Stambp	2	6.6	1.4473	2
2D	Q9CQ45	Q9CQ45	Neudesin	Nenf	5	39.2	1.5619	6
2D	Q9CQ48	Q9CQ48	NudC domain-containing protein 2	Nudcd2	5	30.6	1.3572	5
2D	Q9CQ54	Q9CQ54	NADH dehydrogenase [ubiquinone] 1 subunit C2	Ndufc2	2	16.7	0.85199	4
2D	Q9CQ60	Q9CQ60	6-phosphogluconolactonase	Pgls	10	51.8	0.59956	20
2D	Q9CQ62	Q9CQ62	2,4-dienoyl-CoA reductase, mitochondrial	Decr1	8	27.8	0.50621	15
2D	Q9CQ65	Q9CQ65	S-methyl-5-thioadenosine phosphorylase	Mtap	15	65.4	0.79181	32
2D	Q9CQ69	Q9CQ69	Cytochrome b-c1 complex subunit 8	Uqcrq	5	50	0.58184	7
2D	Q9CQ71	Q9CQ71	Replication protein A 14 kDa subunit	Rpa3	2	27.3	2.1683	2
2D	Q9CQ92	Q9CQ92	Mitochondrial fission 1 protein	Fis1	4	32.2	1.282	7
2D	Q9CQA3	Q9CQA3	Succinate dehydrogenase [ubiquinone] iron-sulfur subunit, mitochondrial	Sdhb	12	48.9	0.65612	16
2D	Q9CQB5	Q9CQB5	CDGSH iron-sulfur domain-containing protein 2	Cisd2	2	15.6	1.5539	2
2D	Q9CQC6	Q9CQC6	Basic leucine zipper and W2 domain-containing protein 1	Bzw1	10	17.4	2.8471	10
2D	Q9CQC9	Q9CQC9	GTP-binding protein SAR1b	Sar1b	5	20.7	2.3163	6
2D	Q9CQD1	Q9CQD1	Ras-related protein Rab-5A	Rab5a	8	51.2	1.089	7
2D	Q9CQD4;Q99LU0	Q9CQD4;Q99LU0	Charged multivesicular body protein 1b-2;Charged multivesicular body protein 1b-1	Chmp1b2;Chmp1b1	3	12.6	2.1492	5
2D	Q9CQE8	Q9CQE8	UPF0568 protein C14orf166 homolog		8	40.2	0.91332	10
2D	Q9CQF3	Q9CQF3	Cleavage and polyadenylation specificity factor subunit 5	Nudt21	3	14.1	2.0135	2
2D	Q9CQF9	Q9CQF9	Prenylcysteine oxidase	Pcyox1	10	26.3	0.60856	15
2D	Q9CQH3	Q9CQH3	NADH dehydrogenase [ubiquinone] 1 beta subcomplex subunit 5, mitochondrial	Ndufb5	3	14.3	0.6569	3
2D	Q9CQI3;Q9ERL7	Q9CQI3	Glia maturation factor beta	Gmfb	7	50.7	0.69314	12
2D	Q9CQI6	Q9CQI6	Coactosin-like protein	Cotl1	2	10.6	0.547	2
2D	Q9CQJ6	Q9CQJ6	Density-regulated protein	Denr	5	34.3	0.72072	4
2D	Q9CQJ8	Q9CQJ8	NADH dehydrogenase [ubiquinone] 1 beta subcomplex subunit 9	Ndufb9	4	37.4	0.56078	3
2D	Q9CQL1;P61327	Q9CQL1;P61327	Protein mago nashi homolog 2;Protein mago nashi homolog	Magohb;Magoh	3	24	2.5539	2
2D	Q9CQM5	Q9CQM5	Thioredoxin domain-containing protein 17	Txndc17	5	52.8	0.63676	7
2D	Q9CQM9	Q9CQM9	Glutaredoxin-3	Glrx3	7	23.1	1.4074	12
2D	Q9CQN1	Q9CQN1	Heat shock protein 75 kDa, mitochondrial	Trap1	17	25.6	2.2061	16
2D	Q9CQQ7	Q9CQQ7	ATP synthase F(0) complex subunit B1, mitochondrial	Atp5f1	11	31.2	0.6003	12
2D	Q9CQR2	Q9CQR2	40S ribosomal protein S21	Rps21	6	61.4	1.39	16
2D	Q9CQR6	Q9CQR6	Serine/threonine-protein phosphatase 6 catalytic subunit;Serine/threonine-protein phosphatase 6 catalytic subunit, N-terminally processed	Ppp6c	2	6.9	1.3283	2
2D	Q9CQS8;E9PW43	Q9CQS8;E9PW43	Protein transport protein Sec61 subunit beta	Sec61b;Gm10320	2	27.1	3.2404	3
2D	Q9CQT1	Q9CQT1	Methylthioribose-1-phosphate isomerase	Mri1	7	36.6	0.641	5
2D	Q9CQU0	Q9CQU0	Thioredoxin domain-containing protein 12	Txndc12	6	42.9	1.0896	16
2D	Q9CQU3	Q9CQU3	Protein RER1	Rer1	2	14.8	0.67028	2
2D	Q9CQV8	Q9CQV8	14-3-3 protein beta/alpha;14-3-3 protein beta/alpha, N-terminally processed	Ywhab	14	60.2	0.79609	23
2D	Q9CQW1	Q9CQW1	Synaptobrevin homolog YKT6	Ykt6	6	36.4	1.3665	6
2D	Q9CQW2	Q9CQW2	ADP-ribosylation factor-like protein 8B	Arl8b	5	28	1.1235	13
2D	Q9CQW9	Q9CQW9	Interferon-induced transmembrane protein 3	Ifitm3	4	36.5	10.03	3
2D	Q9CQX2	Q9CQX2	Cytochrome b5 type B	Cyb5b	4	50.7	0.77981	10
2D	Q9CQY5	Q9CQY5	Magnesium transporter protein 1	Magt1	3	9	1.117	2
2D	Q9CQZ5	Q9CQZ5	NADH dehydrogenase [ubiquinone] 1 alpha subcomplex subunit 6	Ndufa6	4	33.6	1.5038	7
2D	Q9CR00	Q9CR00	26S proteasome non-ATPase regulatory subunit 9	Psmd9	10	54.5	1.0743	8
2D	Q9CR09	Q9CR09	Ubiquitin-fold modifier-conjugating enzyme 1	Ufc1	4	27.5	1.4094	6
2D	Q9CR16	Q9CR16	Peptidyl-prolyl cis-trans isomerase D	Ppid	20	66.8	1.2728	34
2D	Q9CR20;J3QMQ2	Q9CR20;J3QMQ2	Immediate early response 3-interacting protein 1	Ier3ip1;Gm10784	2	34.1	1.3673	3
2D	Q9CR21	Q9CR21	Acyl carrier protein, mitochondrial	Ndufab1	2	15.4	0.70828	2
2D	Q9CR26	Q9CR26	Vacuolar protein sorting-associated protein VTA1 homolog	Vta1	4	19.1	0.99348	4
2D	Q9CR51	Q9CR51	V-type proton ATPase subunit G 1	Atp6v1g1	4	39.8	2.5062	4
2D	Q9CR57	Q9CR57	60S ribosomal protein L14	Rpl14	7	32.3	1.3752	15
2D	Q9CR62	Q9CR62	Mitochondrial 2-oxoglutarate/malate carrier protein	Slc25a11	7	25.8	0.63098	12
2D	Q9CR67	Q9CR67	Transmembrane protein 33	Tmem33	2	9.3	2.1731	2
2D	Q9CR68	Q9CR68	Cytochrome b-c1 complex subunit Rieske, mitochondrial;Cytochrome b-c1 complex subunit 11	Uqcrfs1	5	29.6	0.74071	2
2D	Q9CR86	Q9CR86	Calcium-regulated heat stable protein 1	Carhsp1	6	68.9	0.74662	11
2D	Q9CR95	Q9CR95	Adaptin ear-binding coat-associated protein 1	Necap1	2	18.2	0.89767	2
2D	Q9CR98;A0A140T8T1	Q9CR98	Protein FAM136A	Fam136a	4	40.6	0.82295	5
2D	Q9CRA5	Q9CRA5	Golgi phosphoprotein 3	Golph3	3	15.8	2.2332	3
2D	Q9CRA8	Q9CRA8	Exosome complex component RRP46	Exosc5	2	15.7	2.1011	2
2D	Q9CRB2	Q9CRB2	H/ACA ribonucleoprotein complex subunit 2	Nhp2	2	21.6	0.82756	3
2D	Q9CRB9	Q9CRB9	MICOS complex subunit Mic19	Chchd3	11	48.5	0.62422	8
2D	Q9CRC3	Q9CRC3	UPF0235 protein C15orf40 homolog		2	21.4	1.1529	2
2D	Q9CRC8	Q9CRC8	Leucine-rich repeat-containing protein 40	Lrrc40	3	9.6	1.0744	3
2D	Q9CRC9	Q9CRC9	Glucosamine-6-phosphate isomerase 2	Gnpda2	6	40.9	0.481	2
2D	Q9CRD2	Q9CRD2	ER membrane protein complex subunit 2	Emc2	3	9.4	0.40287	2
2D	Q9CS42	Q9CS42	Ribose-phosphate pyrophosphokinase 2	Prps2	6	24.2	1.1182	5
2D	Q9CSU0	Q9CSU0	Regulation of nuclear pre-mRNA domain-containing protein 1B	Rprd1b	5	23.6	1.9382	5
2D	Q9CT10	Q9CT10	Ran-binding protein 3	Ranbp3	2	3.9	2.8654	2
2D	Q9CU62	Q9CU62	Structural mainte-ce of chromosomes protein 1A	Smc1a	15	15.6	2.288	2
2D	Q9CVB6	Q9CVB6	Actin-related protein 2/3 complex subunit 2	Arpc2	11	31.7	0.79183	29
2D	Q9CW03	Q9CW03	Structural mainte-ce of chromosomes protein 3	Smc3	18	18	2.8501	4
2D	Q9CWF2	Q9CWF2	Tubulin beta-2B chain	Tubb2b	32	72.4	0.67314	38
2D	Q9CWJ9	Q9CWJ9	Bifunctional purine biosynthesis protein PURH;Phosphoribosylaminoimidazolecarboxamide formyltransferase;IMP cyclohydrolase	Atic	32	62.8	1.0802	50
2D	Q9CWK8	Q9CWK8	Sorting nexin-2	Snx2	16	39.5	0.73592	20
2D	Q9CWM4	Q9CWM4	Prefoldin subunit 1	Pfdn1	5	37.7	2.0764	7
2D	Q9CWS0	Q9CWS0	N(G),N(G)-dimethylarginine dimethylaminohydrolase 1	Ddah1	20	70.5	0.44241	49
2D	Q9CWU9	Q9CWU9	Nucleoporin Nup37	Nup37	3	14.7	0.94514	3
2D	Q9CWZ7	Q9CWZ7	Gamma-soluble NSF attachment protein	Napg	4	17	1.3123	3
2D	Q9CX00	Q9CX00	IST1 homolog	Ist1	4	11	1.9048	3
2D	Q9CX34	Q9CX34	Suppressor of G2 allele of SKP1 homolog	Sugt1	10	42.3	3.6565	3
2D	Q9CX56	Q9CX56	26S proteasome non-ATPase regulatory subunit 8	Psmd8	3	6.2	1.7087	4
2D	Q9CX80	Q9CX80	Cytoglobin	Cygb	5	36.3	0.82405	5
2D	Q9CX86	Q9CX86	Heterogeneous nuclear ribonucleoprotein A0	Hnrnpa0	13	56.4	2.9833	21
2D	Q9CXA2	Q9CXA2	Trans-L-3-hydroxyproline dehydratase	L3hypdh	8	31.9	0.65939	6
2D	Q9CXE7	Q9CXE7	Transmembrane emp24 domain-containing protein 5	Tmed5	2	10	1.1057	4
2D	Q9CXF4	Q9CXF4	TBC1 domain family member 15	Tbc1d15	7	13.6	3.0599	2
2D	Q9CXI5	Q9CXI5	Mesencephalic astrocyte-derived neurotrophic factor	Manf	6	36.9	1.2098	12
2D	Q9CXR1	Q9CXR1	Dehydrogenase/reductase SDR family member 7	Dhrs7	2	11.2	0.67966	2
2D	Q9CXS4	Q9CXS4	Centromere protein V	Cenpv	3	24.2	0.39845	2
2D	Q9CXT8	Q9CXT8	Mitochondrial-processing peptidase subunit beta	Pmpcb	6	20.7	3.4873	3
2D	Q9CXW3	Q9CXW3	Calcyclin-binding protein	Cacybp	5	31.9	3.0152	8
2D	Q9CXY6	Q9CXY6	Interleukin enhancer-binding factor 2	Ilf2	5	18.5	0.73074	8
2D	Q9CXZ1	Q9CXZ1	NADH dehydrogenase [ubiquinone] iron-sulfur protein 4, mitochondrial	Ndufs4	5	26.3	2.7957	3
2D	Q9CY18	Q9CY18	Sorting nexin-7	Snx7	10	19.9	1.0853	10
2D	Q9CY50	Q9CY50	Translocon-associated protein subunit alpha	Ssr1	4	19.9	2.3635	3
2D	Q9CY57	Q9CY57	Chromatin target of PRMT1 protein	Chtop	3	16.9	3.8166	4
2D	Q9CY58	Q9CY58	Plasminogen activator inhibitor 1 RNA-binding protein	Serbp1	20	52.1	3.6479	23
2D	Q9CY64	Q9CY64	Biliverdin reductase A	Blvra	7	30.5	0.87721	7
2D	Q9CY66	Q9CY66	H/ACA ribonucleoprotein complex subunit 1	Gar1	3	17.7	1.3644	2
2D	Q9CYA0	Q9CYA0	Cysteine-rich with EGF-like domain protein 2	Creld2	3	12.6	1.2605	5
2D	Q9CYD3	Q9CYD3	Cartilage-associated protein	Crtap	7	16.2	2.1335	7
2D	Q9CYG7	Q9CYG7	Mitochondrial import receptor subunit TOM34	Tomm34	7	26.5	2.5007	5
2D	Q9CYL5	Q9CYL5	Golgi-associated plant pathogenesis-related protein 1	Glipr2	8	71.4	0.82807	13
2D	Q9CYN2	Q9CYN2	Signal peptidase complex subunit 2	Spcs2	6	36.7	1.376	3
2D	Q9CYR6	Q9CYR6	Phosphoacetylglucosamine mutase	Pgm3	10	27.5	0.74956	10
2D	Q9CYZ2	Q9CYZ2	Tumor protein D54	Tpd52l2	13	58.2	1.044	23
2D	Q9CZ04	Q9CZ04	COP9 signalosome complex subunit 7a	Cops7a	5	25.1	1.1074	8
2D	Q9CZ13	Q9CZ13	Cytochrome b-c1 complex subunit 1, mitochondrial	Uqcrc1	14	39.4	0.60329	24
2D	Q9CZ30	Q9CZ30	Obg-like ATPase 1	Ola1	12	42.7	0.86653	20
2D	Q9CZ42	Q9CZ42	ATP-dependent (S)-NAD(P)H-hydrate dehydratase	Carkd	10	50.4	0.56145	17
2D	Q9CZ44	Q9CZ44	NSFL1 cofactor p47	Nsfl1c	18	56.2	1.6165	16
2D	Q9CZD3	Q9CZD3	Glycine--tRNA ligase	Gars	23	39.8	0.98792	43
2D	Q9CZG3	Q9CZG3	COMM domain-containing protein 8	Commd8	4	31.7	1.2172	4
2D	Q9CZH7	Q9CZH7	Matrix-remodeling-associated protein 7	Mxra7	6	30.3	1.121	7
2D	Q9CZN7;P50431	Q9CZN7	Serine hydroxymethyltransferase	Shmt2	27	62.5	1.6615	56
2D	Q9CZR2	Q9CZR2	N-acetylated-alpha-linked acidic dipeptidase 2	Naalad2	5	8.6	0.42983	3
[truncated: 4,458 more rows]

## Sheet: Rat peptide-level
Time-point	Sequence	Modifications	Mass	Proteins	Gene Names	Protein Names	Charges	Ratio H/L	Ratio H/L count	MS/MS Count
2D	AAAAAAAAAAGAAGGR	Acetyl (Protein N-term)	1239.63	Q8CCS6	Pabpn1	Polyadenylate-binding protein 2	2	-	0	1
2D	AAAAAAAAATEQQGSNGPVKK	Acetyl (Protein N-term)	1952.99	P82349	Sgcb	Beta-sarcoglycan	2	-	0	1
2D	AAAAAAAAATEQQGSNGPVKK	Unmodified	1910.98	P82349	Sgcb	Beta-sarcoglycan	3	-	0	1
2D	AAAAAAGAASGLPGPVAQGLK	Acetyl (Protein N-term)	1789.97	Q91YE6	Ipo9	Importin-9	2	1.509	4	8
2D	AAAAAAGPEMVR	Acetyl (Protein N-term)	1155.57	P63085	Mapk1	Mitogen-activated protein kinase 1	2	1.6278	1	2
2D	AAAAAAGPEMVR	Acetyl (Protein N-term);Oxidation (M)	1171.57	P63085	Mapk1	Mitogen-activated protein kinase 1	2	-	0	1
2D	AAAAAAPGGGGGEPR	Acetyl (Protein N-term)	1250.6	Q63844	Mapk3	Mitogen-activated protein kinase 3	2	0.78754	1	4
2D	AAAAATAATK	Acetyl (Protein N-term)	887.471	Q9D3B1	Hacd2	Very-long-chain (3R)-3-hydroxyacyl-CoA dehydratase 2	2	-	0	1
2D	AAAAATAVGPGAGSAGVAGPGGAGPCATVSVFPGAR	Acetyl (Protein N-term)	3049.5	Q9WVG6	Carm1	Histone-arginine methyltransferase CARM1	3	1.1355	1	3
2D	AAAAQLSLTQLSSGNPVYEK	Acetyl (Protein N-term)	2089.07	P42567	Eps15	Epidermal growth factor receptor substrate 15	2	-	0	1
2D	AAAASAAEAGIATPGTEDSDDALLK	Unmodified	2315.11	O35226	Psmd4	26S proteasome non-ATPase regulatory subunit 4	2	1.6866	1	3
2D	AAAATETSSVFADPVISK	Unmodified	1763.89	Q80X85	Mrps7	28S ribosomal protein S7, mitochondrial	2	0.87849	1	1
2D	AAAAVVEFQR	Acetyl (Protein N-term)	1102.58	Q8BG32	Psmd11	26S proteasome non-ATPase regulatory subunit 11	2	1.0929	2	4
2D	AAADGDDSLYPIAVLIDELR	Acetyl (Protein N-term)	2158.08	Q76MZ3	Ppp2r1a	Serine/threonine-protein phosphatase 2A 65 kDa regulatory subunit A alpha isoform	2	-	0	1
2D	AAADLMAYCEAHAK	Unmodified	1520.68	P63213	Gng2	Guanine nucleotide-binding protein G(I)/G(S)/G(O) subunit gamma-2	3	-	0	1
2D	AAAEDVNVTFEDQQK	Unmodified	1663.77	Q3UWL8	Pfdn4	Prefoldin subunit 4	2	0.81956	1	2
2D	AAAEVGINSETIVKPASVSEEELLNSIR	Unmodified	2925.53	P18155	Mthfd2	Bifunctional methylenetetrahydrofolate dehydrogenase/cyclohydrolase, mitochondrial;NAD-dependent methylenetetrahydrofolate dehydrogenase;Methenyltetrahydrofolate cyclohydrolase	3	4.0657	1	1
2D	AAAEVNQEYGLDPK	Unmodified	1503.72	P97807	Fh	Fumarate hydratase, mitochondrial	2	0.61315	1	1
2D	AAAFEDQENETVVVK	Unmodified	1648.79	P26039	Tln1	Talin-1	2	0.6515	2	6
2D	AAAFEQLQK	Unmodified	1004.53	Q9CZW5	Tomm70a	Mitochondrial import receptor subunit TOM70	2	1.0604	1	1
2D	AAAFSPADHDDFVI	Unmodified	1474.67	Q921I6	Sh3bp4	SH3 domain-binding protein 4	2	-	0	1
2D	AAAFVTSPPLSPDPTTPDYINSLLASGDLQLSGSAHCTFSTAQK	Unmodified	4533.2	Q62188	Dpysl3	Dihydropyrimidinase-related protein 3	4	0.49676	1	2
2D	AAAGGGAAAAAGR	Acetyl (Protein N-term)	1012.5	P35282	Rab21	Ras-related protein Rab-21	2	1.8322	1	2
2D	AAAGSAAVSGAGTPVAGPTGR	Acetyl (Protein N-term)	1766.89	Q9Z266	Snapin	SNARE-associated protein Snapin	2	-	0	1
2D	AAAHCAHVFTTVSQITAIEAQHLLK	Unmodified	2716.41	Q9Z1E4	Gys1	Glycogen [starch] synthase, muscle	5	1.0941	1	2
2D	AAAHGSKPNVYATR	Unmodified	1441.74	Q9JLF6	Tgm1	Protein-glutamine gamma-glutamyltransferase K	3	-	0	2
2D	AAAHHYGAQCDK	Unmodified	1327.57	Q9DCJ5	Ndufa8	NADH dehydrogenase [ubiquinone] 1 alpha subcomplex subunit 8	2;3	0.92862	5	8
2D	AAALATVNAWAEQTGMK	Unmodified	1731.86	A2AGT5	Ckap5	Cytoskeleton-associated protein 5	2	1.9318	1	1
2D	AAALEAMK	Unmodified	803.421	Q60864	Stip1	Stress-induced-phosphoprotein 1	2	1.0399	1	2
2D	AAALEFLNR	Unmodified	1003.55	Q60864	Stip1	Stress-induced-phosphoprotein 1	2	-	0	1
2D	AAALGAGGGAGAGDDDFDQFDKPGAER	Acetyl (Protein N-term)	2577.14	Q9CXK9	Rbm33	RNA-binding protein 33	3	4.847	1	1
2D	AAALVLQTIWGYK	Unmodified	1432.81	P30999	Ctnnd1	Catenin delta-1	2	-	0	2
2D	AAAMANNLQK	Unmodified	1030.52	Q8VH51	Rbm39	RNA-binding protein 39	2	3.9068	2	4
2D	AAAMANNLQK	Oxidation (M)	1046.52	Q8VH51	Rbm39	RNA-binding protein 39	2	-	0	1
2D	AAAMDVDTPSGTNSGAGK	Acetyl (Protein N-term)	1690.75	P62878	Rbx1	E3 ubiquitin-protein ligase RBX1;E3 ubiquitin-protein ligase RBX1, N-terminally processed	2	1.6396	1	2
2D	AAAMDVDTPSGTNSGAGKK	Acetyl (Protein N-term)	1818.84	P62878	Rbx1	E3 ubiquitin-protein ligase RBX1;E3 ubiquitin-protein ligase RBX1, N-terminally processed	2	1.5958	1	2
2D	AAAPAPEEEMDECEQALAAEPK	Unmodified	2356.02	Q9D8N0	Eef1g	Elongation factor 1-gamma	2;3	0.73059	2	5
2D	AAAQCYIDLIIK	Unmodified	1377.73	Q9JIF7	Copb1	Coatomer subunit beta	2	1.1048	2	2
2D	AAAQEADGAGSAVVAAGGGSSGQVTSNGSIGR	Unmodified	2759.31	Q8VBZ3	Clptm1	Cleft lip and palate transmembrane protein 1 homolog	3	-	0	1
2D	AAAQLLQSQAQQSGAQQTK	Unmodified	1956	Q8C1B7	2020-09-11	Septin-11	2;3	0.57958	10	18
2D	AAAQLLQSQAQQSGAQQTKK	Unmodified	2084.1	Q8C1B7	2020-09-11	Septin-11	3	0.60101	4	6
2D	AAASGPASASAPAAEILLTPAR	Unmodified	1992.06	Q91VK4	Itm2c	Integral membrane protein 2C;CT-BRI3	2	-	0	1
2D	AAASLGDTLSEQQLGDSDIPVIVYR	Unmodified	2617.32	Q4LDD4	Arap1	Arf-GAP with Rho-GAP domain, ANK repeat and PH domain-containing protein 1	2;3	1.2519	2	3
2D	AAASTDYYKR	Unmodified	1144.55	P35486	Pdha1	Pyruvate dehydrogenase E1 component subunit alpha, somatic form, mitochondrial	2	0.58367	1	1
2D	AAATLAAVSGTPGLGAQPAELGTHK	Unmodified	2288.21	E9Q1P8	Irf2bp2	Interferon regulatory factor 2-binding protein 2	3	-	0	1
2D	AAATPESQEPQAK	Unmodified	1326.64	P28667	Marcksl1	MARCKS-related protein	2	1.8313	1	3
2D	AAATQPDGK	Unmodified	857.424	Q78PY7	Snd1	Staphylococcal nuclease domain-containing protein 1	2	1.243	1	1
2D	AAATQPDGKDTPDEPWAFPAR	Unmodified	2240.05	Q78PY7	Snd1	Staphylococcal nuclease domain-containing protein 1	2;3	1.4945	3	5
2D	AAAVPVEFK	Unmodified	930.517	Q91VA7	Idh3b	Isocitrate dehydrogenase [NAD] subunit, mitochondrial	2	0.90753	1	1
2D	AACEQLHQQQQQQQEETTAATLLLQGEEEGEED	Unmodified	3768.67	P42669	Pura	Transcriptional activator protein Pur-alpha	3	-	0	1
2D	AACLCFR	Unmodified	896.4	Q8R2U6;P0C028;P0C027;Q9JI46	Nudt4;Nudt11;Nudt10;Nudt3	Diphosphoinositol polyphosphate phosphohydrolase 2;Diphosphoinositol polyphosphate phosphohydrolase 3-beta;Diphosphoinositol polyphosphate phosphohydrolase 3-alpha;Diphosphoinositol polyphosphate phosphohydrolase 1	2	2.3737	1	1
2D	AACLESAQEPAGAWSNK	Unmodified	1788.81	Q8VDJ3	Hdlbp	Vigilin	2;3	2.7234	1	4
2D	AACNGPYDGK	Unmodified	1051.44	Q9CPV4	Glod4	Glyoxalase domain-containing protein 4	2	0.82845	1	2
2D	AADAEAEVASLNR	Unmodified	1315.64	P21107	Tpm3	Tropomyosin alpha-3 chain	2	0.35323	2	4
2D	AADAEAEVASLNRR	Unmodified	1471.74	P21107	Tpm3	Tropomyosin alpha-3 chain	3	0.38015	3	5
2D	AADAHVDAHYYEQNEQPTGTCAACITGGNR	Unmodified	3276.39	P55264	Adk	Adenosine kinase	3;4	0.54745	2	5
2D	AADAVEDLR	Unmodified	958.472	Q9WVE8	Pacsin2	Protein kinase C and casein kinase substrate in neurons protein 2	2	-	0	1
2D	AADEEAFEDNSEEYIR	Unmodified	1886.78	Q9ERK4	Cse1l	Exportin-2	2	1.0234	1	2
2D	AADEEAFEDNSEEYIRR	Unmodified	2042.88	Q9ERK4	Cse1l	Exportin-2	3	-	0	1
2D	AADIEQVFR	Acetyl (Protein N-term)	1089.55	Q9QX47	Son	Protein SON	2	-	0	1
2D	AADLLYAMCDR	Unmodified	1297.58	P17426	Ap2a1	AP-2 complex subunit alpha-1	2	0.78561	1	2
2D	AADMLSGPR	Unmodified	916.444	Q8CHT0	Aldh4a1	Delta-1-pyrroline-5-carboxylate dehydrogenase, mitochondrial	2	0.57816	1	2
2D	AADPPAENSSAPEAEQGGAE	Unmodified	1896.8	P62960	Ybx1	Nuclease-sensitive element-binding protein 1	2	-	0	2
2D	AADQYKPK	Unmodified	919.476	P19096	Fasn	Fatty acid synthase;[Acyl-carrier-protein] S-acetyltransferase;[Acyl-carrier-protein] S-malonyltransferase;3-oxoacyl-[acyl-carrier-protein] synthase;3-oxoacyl-[acyl-carrier-protein] reductase;3-hydroxyacyl-[acyl-carrier-protein] dehydratase;Enoyl-[acyl-carrier-protein] reductase;Oleoyl-[acyl-carrier-protein] hydrolase	2	-	0	1
2D	AADSICDGDLVDNQIR	Unmodified	1760.8	P35601	Rfc1	Replication factor C subunit 1	2	-	0	1
2D	AADSQNSGEGNTSAAESSFSQEVAR	Unmodified	2499.07	F6ZDS4	Tpr	Nucleoprotein TPR	2	-	0	1
2D	AADTQVSETLKR	Acetyl (Protein N-term)	1359.7	E9PVA8	Gcn1l1		2	-	0	1
2D	AADVHEVR	Unmodified	895.451	P52480	Pkm	Pyruvate kinase PKM	2	0.88056	1	2
2D	AADVHEVRK	Unmodified	1023.55	P52480	Pkm	Pyruvate kinase PKM	2	-	0	2
2D	AAEAAINILK	Unmodified	1012.59	Q9WTX2	Prkra	Interferon-inducible double-stranded RNA-dependent protein kinase activator A	2	1.4673	1	1
2D	AAEAILKR	Unmodified	870.529	Q810B6	Ankfy1	Rabankyrin-5	2	1.7028	1	1
2D	AAEDDELEEEADWIYR	Unmodified	1952.83	Q62383	Supt6h	Transcription elongation factor SPT6	2	-	0	1
2D	AAEDLFVNIR	Unmodified	1146.6	P28660	Nckap1	Nck-associated protein 1	2	1.4506	1	2
2D	AAEEAEEAR	Unmodified	974.431	Q9QXS1	Plec	Plectin	2	1.4715	1	2
2D	AAEFLAACAGGDLDEAR	Unmodified	1735.78	Q3UMT1	Ppp1r12c	Protein phosphatase 1 regulatory subunit 12C	2	-	0	1
2D	AAEGFKGK	Unmodified	806.429	P09103	P4hb	Protein disulfide-isomerase	2	1.6843	1	2
2D	AAELEMELNEHSLVIDTLK	Unmodified	2154.09	O70591	Pfdn2	Prefoldin subunit 2	3	0.98	1	1
2D	AAELIANSLATAGDGLIELR	Unmodified	1997.08	P67778	Phb	Prohibitin	2;3	0.66464	7	13
2D	AAEMEHLLER	Unmodified	1197.58	Q9DBY1	Syvn1	E3 ubiquitin-protein ligase synoviolin	2	-	0	1
2D	AAEMLLFGK	Oxidation (M)	994.516	Q9WUR2;Q78JN3	Eci2;Eci3	Enoyl-CoA delta isomerase 2, mitochondrial	2	-	0	1
2D	AAEMLLFGK	Unmodified	978.521	Q9WUR2;Q78JN3	Eci2;Eci3	Enoyl-CoA delta isomerase 2, mitochondrial	2	-	0	1
2D	AAEMMASLLK	Unmodified	1063.54	Q61768	Kif5b	Kinesin-1 heavy chain	2	1.4951	1	3
2D	AAEMMASLLK	Oxidation (M)	1079.54	Q61768	Kif5b	Kinesin-1 heavy chain	2	-	0	1
2D	AAESALQVVEK	Acetyl (Protein N-term)	1185.62	Q8CB77	Tceb3	Transcription elongation factor B polypeptide 3	2	-	0	1
2D	AAESLADPTEYENLFPGLK	Unmodified	2064.01	O55029	Copb2	Coatomer subunit beta'	2	0.88676	1	4
2D	AAEVGDDFLGDFVVGER	Unmodified	1794.84	Q9Z0H8	Clip2	CAP-Gly domain-containing linker protein 2	2	2.9969	1	2
2D	AAFALGGLGSGFASTK	Unmodified	1453.76	B2RQC6	Cad	CAD protein;Glutamine-dependent carbamoyl-phosphate synthase;Aspartate carbamoyltransferase;Dihydroorotase	2	1.1848	1	2
2D	AAFDDAIAELDTLSEESYK	Unmodified	2086.96	P62259	Ywhae	14-3-3 protein epsilon	2;3	0.59021	5	8
2D	AAFECMYTLLDSCLDR	Unmodified	1963.85	Q6ZQ38	Cand1	Cullin-associated NEDD8-dissociated protein 1	2	1.0543	1	1
2D	AAFGLSEAGFNTACLTK	Unmodified	1756.85	Q8K2B3	Sdha	Succinate dehydrogenase [ubiquinone] flavoprotein subunit, mitochondrial	2	-	0	1
2D	AAFQLGSPWR	Unmodified	1131.58	P47738	Aldh2	Aldehyde dehydrogenase, mitochondrial	2	0.83982	2	5
2D	AAFQPEASPSHLTLNSGLVESEDL	Unmodified	2511.21	Q9ET54	Palld	Palladin	2;3	0.11632	1	4
2D	AAFQSQYK	Unmodified	941.461	Q810A7	Ddx42	ATP-dependent RNA helicase DDX42	2	-	0	1
2D	AAFSKDESKEPIVEVR	Unmodified	1803.94	P13595	Ncam1	Neural cell adhesion molecule 1	4	-	0	1
2D	AAFTMFSR	Unmodified	929.443	P16675	Ctsa	Lysosomal protective protein;Lysosomal protective protein 32 kDa chain;Lysosomal protective protein 20 kDa chain	2	1.2247	2	4
2D	AAFTMFSR	Oxidation (M)	945.438	P16675	Ctsa	Lysosomal protective protein;Lysosomal protective protein 32 kDa chain;Lysosomal protective protein 20 kDa chain	2	1.0865	1	1
2D	AAFVAYALAFPR	Unmodified	1295.7	Q8CC86	Naprt	Nicotinate phosphoribosyltransferase	2	0.64143	1	2
2D	AAFVLPEFTR	Unmodified	1149.62	Q64674	Srm	Spermidine synthase	2	1.4089	1	3
2D	AAFYHQPWAQEAVGR	Unmodified	1729.83	Q99JR8	Smarcd2	SWI/SNF-related matrix-associated actin-dependent regulator of chromatin subfamily D member 2	3	-	0	1
2D	AAGAGNEAAALFLATSGAHANHR	Unmodified	2177.07	Q810B6	Ankfy1	Rabankyrin-5	3;4	1.3797	1	2
2D	AAGLQSEIGQVK	Unmodified	1199.65	Q99MI1	Erc1	ELKS/Rab6-interacting/CAST family member 1	2	0.51758	1	1
2D	AAGMLSQLDLFSR	Unmodified	1407.72	Q61249	Igbp1	Immunoglobulin-binding protein 1	2	2.0299	1	1
2D	AAGPISER	Acetyl (Protein N-term)	841.429	Q8QZY9	Sf3b4	Splicing factor 3B subunit 4	2	1.9944	1	1
2D	AAGTDGSDFQHR	Unmodified	1260.55	Q5XKN4	Jagn1	Protein jagunal homolog 1	2;3	1.2793	1	1
2D	AAGTLYTYPENWR	Acetyl (Protein N-term)	1582.74	Q9D8N0	Eef1g	Elongation factor 1-gamma	2	0.93838	1	2
2D	AAGTSNYWEDLRK	Acetyl (Protein N-term)	1551.73	O88630	Gosr1	Golgi SNAP receptor complex member 1	2	-	0	1
2D	AAGTTVVEVEEIVDIGSFAPEDIHIPK	Unmodified	2835.45	Q9D0K2	Oxct1	Succinyl-CoA:3-ketoacid coenzyme A transferase 1, mitochondrial	3	-	0	1
2D	AAGVEAAAEVAATEPK	Acetyl (Protein N-term)	1525.76	Q9D0E1	Hnrnpm	Heterogeneous nuclear ribonucleoprotein M	2	1.0173	1	10
2D	AAGVVLEMIR	Unmodified	1057.6	Q9WTM5	Ruvbl2	RuvB-like 2	2	0.8929	1	1
2D	AAHTYVSEELR	Unmodified	1274.63	A2AIG8	Accs	1-aminocyclopropane-1-carboxylate synthase-like protein 1	3	0.95305	1	2
2D	AAHVFFTDSCPDALFNELVK	Unmodified	2280.09	O08599	Stxbp1	Syntaxin-binding protein 1	3	0.99106	1	2
2D	AAIANLCIGDLITAIDGEDTSSMTHLEAQNK	Oxidation (M)	3287.57	O70400	Pdlim1	PDZ and LIM domain protein 1	3	0.53942	3	4
2D	AAIANLCIGDLITAIDGEDTSSMTHLEAQNK	Unmodified	3271.57	O70400	Pdlim1	PDZ and LIM domain protein 1	3	0.46151	1	1
2D	AAIAQLNGK	Unmodified	884.508	Q8C2Q3	Rbm14	RNA-binding protein 14	2	1.3854	1	2
2D	AAIDAGYR	Unmodified	835.419	P21300;P45377	Akr1b7;Akr1b8	Aldose reductase-related protein 1;Aldose reductase-related protein 2	2	1.6588	2	3
2D	AAIDWFDGK	Unmodified	1021.49	Q8BQ46;P56959	Taf15;Fus	RNA-binding protein FUS	2	1.4423	2	3
2D	AAIDWFDGKEFHGNIIK	Unmodified	1959.98	Q8BQ46	Taf15		4	1.187	1	1
2D	AAIDWFDGKEFSGNPIK	Unmodified	1893.93	P56959	Fus	RNA-binding protein FUS	2;3	1.6788	3	3
2D	AAIISAEGDSK	Unmodified	1060.54	P67778	Phb	Prohibitin	2	0.64139	1	3
2D	AAILGFTSPVWAVR	Unmodified	1486.83	A8C756	Thada	Thyroid adenoma-associated protein homolog	2	-	0	1
2D	AAILPTSIFLTNK	Unmodified	1387.81	Q8CIG8	Prmt5	Protein arginine N-methyltransferase 5	2	1.4839	1	1
2D	AAILQTEVDALR	Unmodified	1298.72	Q99MI1;Q6PH08	Erc1;Erc2	ELKS/Rab6-interacting/CAST family member 1;ERC protein 2	2	1.6065	1	2
2D	AAIQSQLDGVR	Unmodified	1156.62	Q6KAR6	Exoc3	Exocyst complex component 3	2	-	0	1
2D	AAITVEHLAIK	Unmodified	1164.69	Q9JIK5	Ddx21	Nucleolar RNA helicase 2	2	-	0	1
2D	AAIVYHTK	Unmodified	901.502	Q5F2E7	Nufip2	Nuclear fragile X mental retardation-interacting protein 2	2	5.7103	1	1
2D	AALADVLR	Unmodified	827.486	Q3UMY5	Eml4	Echinoderm microtubule-associated protein-like 4	2	1.2458	2	3
2D	AALAEITEMVAQLHGTMIK	Unmodified	2026.06	F8VPU2	Farp1	FERM, RhoGEF and pleckstrin domain-containing protein 1	3	1.931	1	1
2D	AALAGGTTMIIDHVVPEPESSLTEAYEK	Unmodified	2928.44	Q62188	Dpysl3	Dihydropyrimidinase-related protein 3	3	0.48542	1	8
2D	AALAGGTTMIIDHVVPEPESSLTEAYEK	Oxidation (M)	2944.44	Q62188	Dpysl3	Dihydropyrimidinase-related protein 3	3	0.47188	1	1
2D	AALAGGTTMIIDHVVPEPGTSLLAAFDQWR	Unmodified	3136.6	O08553	Dpysl2	Dihydropyrimidinase-related protein 2	3	0.73533	2	2
2D	AALAPLPPLPAQFK	Acetyl (Protein N-term)	1474.85	Q9CR26	Vta1	Vacuolar protein sorting-associated protein VTA1 homolog	2	0.71142	1	2
2D	AALCHFCIDMLNAK	Unmodified	1662.77	Q9DB05	Napa	Alpha-soluble NSF attachment protein	3	1.5541	1	1
2D	AALDEAQGVGLDSTGYYDQEIYGGSDSR	Unmodified	2936.29	Q99NB9	Sf3b1	Splicing factor 3B subunit 1	3	-	0	1
2D	AALDFVVEEDLK	Unmodified	1347.69	Q9DBW3	Natd1	Protein NATD1	2	5.1022	1	1
2D	AALEALGSCLNNK	Unmodified	1359.68	Q9CZN7	Shmt2	Serine hydroxymethyltransferase	2	1.0647	4	8
2D	AALEELVR	Unmodified	899.508	Q61035	Hars	Histidine--tRNA ligase, cytoplasmic	2	1.109	2	3
2D	AALEEVEGDVAELELK	Unmodified	1713.87	Q6ZQK5	Acap2	Arf-GAP with coiled-coil, ANK repeat and PH domain-containing protein 2	2	1.3147	1	2
2D	AALEEVYPDLTPEENRR	Unmodified	2000.98	Q9DBR1	Xrn2	5'-3' exoribonuclease 2	3	-	0	1
2D	AALETDENLLLCAPTGAGK	Unmodified	1942.97	Q6P4T2	Snrnp200	U5 small nuclear ribonucleoprotein 200 kDa helicase	2	-	0	1
2D	AALGSSSQNVTEYVVR	Acetyl (Protein N-term)	1721.86	Q3THK3	Gtf2f1	General transcription factor IIF subunit 1	2	-	0	1
2D	AALLNQHYQVNFK	Unmodified	1544.81	Q8CGC7	Eprs	Bifunctional glutamate/proline--tRNA ligase;Glutamate--tRNA ligase;Proline--tRNA ligase	3	1.7375	4	4
2D	AALNALQPPEFR	Unmodified	1325.71	Q78T54	Vma21	Vacuolar ATPase assembly integral membrane protein Vma21	2	1.5367	1	2
2D	AALNGADIYAGCCTLK	Unmodified	1696.79	Q921F4	Hnrnpll	Heterogeneous nuclear ribonucleoprotein L-like	2	-	0	1
2D	AALPLTTSDTK	Unmodified	1116.6	Q7TMY8	Huwe1	E3 ubiquitin-protein ligase HUWE1	2	-	0	1
2D	AALPSHVVTMLDNFPTNLHPMSQLSAAITALNSESNFAR	Oxidation (M)	4181.07	Q9CZU6	Cs	Citrate synthase, mitochondrial	4	0.54966	1	1
2D	AALQALKR	Unmodified	869.545	Q9D8B3;Q9D7F7	Chmp4b;Chmp4c	Charged multivesicular body protein 4b;Charged multivesicular body protein 4c	2	2.283	1	1
2D	AALQELLSK	Unmodified	971.565	P62852	Rps25	40S ribosomal protein S25	2	1.082	5	10
2D	AALSGANVLTLIEK	Unmodified	1398.81	Q91ZX7	Lrp1	Prolow-density lipoprotein receptor-related protein 1;Low-density lipoprotein receptor-related protein 1 85 kDa subunit;Low-density lipoprotein receptor-related protein 1 515 kDa subunit;Low-density lipoprotein receptor-related protein 1 intracellular domain	2	2.3597	2	2
2D	AALSSFQK	Unmodified	850.455	P61202	Cops2	COP9 signalosome complex subunit 2	2	1.2351	2	4
2D	AALVDLEPGTMDSVR	Unmodified	1572.78	Q922F4	Tubb6	Tubulin beta-6 chain	2	1.2445	1	4
2D	AALVDLEPGTMDSVR	Oxidation (M)	1588.78	Q922F4	Tubb6	Tubulin beta-6 chain	2	-	0	1
2D	AALWALQGGTSVVIANGTHPK	Unmodified	2090.13	Q9Z110	Aldh18a1	Delta-1-pyrroline-5-carboxylate synthase;Glutamate 5-kinase;Gamma-glutamyl phosphate reductase	3	0.91117	1	2
2D	AALYGGVEGGGTR	Acetyl (Protein N-term)	1248.61	Q9QZ08	Nagk	N-acetyl-D-glucosamine kinase	2	0.75201	1	2
2D	AAMEALQSQALHATSQQPLR	Unmodified	2150.09	Q8CHH9	2020-09-08	Septin-8	3	0.55448	2	3
2D	AAMEALQSQALHATSQQPLRK	Unmodified	2278.19	Q8CHH9	2020-09-08	Septin-8	3;4	0.48148	4	5
2D	AAMEPIVISAK	Unmodified	1128.62	P26039	Tln1	Talin-1	2	0.98345	1	2
2D	AAMIWIVGEYAER	Unmodified	1507.75	O35643;Q9DBG3	Ap1b1;Ap2b1	AP-1 complex subunit beta-1;AP-2 complex subunit beta	2	-	0	3
2D	AANAAENDFSVSQAEVSSR	Unmodified	1951.89	Q6P542	Abcf1	ATP-binding cassette sub-family F member 1	2	1.6023	1	2
2D	AANAASGAGGSSAAAGSRPGDGGSLGSGAR	Unmodified	2444.14	Q4VAA2	Cdv3	Protein CDV3	3;4	1.7005	7	10
2D	AANATTNPSQLLPLELVDK	Acetyl (Protein N-term)	2036.08	P62322	Lsm5	U6 snRNA-associated Sm-like protein LSm5	2	0.50771	2	3
2D	AANEAGYFNEEMAPIEVK	Unmodified	1981.91	Q8BWT1	Acaa2	3-ketoacyl-CoA thiolase, mitochondrial	2	0.60211	1	3
2D	AANFENHSGR	Unmodified	1101.5	Q64727	Vcl	Vinculin	2	0.73368	2	4
2D	AANGVVLATEK	Unmodified	1071.59	P49722	Psma2	Proteasome subunit alpha type-2	2	0.75628	1	1
2D	AANGVVLATEKK	Unmodified	1199.69	P49722	Psma2	Proteasome subunit alpha type-2	2;3	0.81455	6	7
2D	AANNGALPPDLSYIVR	Unmodified	1669.88	Q9D0M3	Cyc1	Cytochrome c1, heme protein, mitochondrial	2	0.43394	2	2
2D	AANSLEAFIFETQDK	Unmodified	1682.82	Q9JKR6	Hyou1	Hypoxia up-regulated protein 1	2;3	2.1903	4	7
2D	AAPAACFAGPPAAPAK	Unmodified	1466.73	P28033	Cebpb	CCAAT/enhancer-binding protein beta	2	-	0	1
2D	AAPAGGGGSAVSVLAPNGR	Acetyl (Protein N-term)	1649.85	Q8VBT9	Aspscr1	Tether containing UBX domain for GLUT4	2	0.70808	1	1
2D	AAPCTFQIPDGSYR	Unmodified	1581.72	Q8CC35	Synpo	Synaptopodin	2	-	0	1
2D	AAPFTLEYR	Unmodified	1066.54	Q9D819	Ppa1	Inorganic pyrophosphatase	2	0.97967	1	1
2D	AAPGTAGSSVSSICGVCGK	Unmodified	1764.81	Q3TN34	Micall2	MICAL-like protein 2	2	-	0	1
2D	AAPGYHMAK	Unmodified	944.454	Q8CI94;Q9ET01;Q9WUB3	Pygb;Pygl;Pygm	Glycogen phosphorylase, brain form;Glycogen phosphorylase, liver form;Glycogen phosphorylase, muscle form	2	0.85797	1	1
2D	AAPRPPPAISVSVSAPAFYAPQKK	Acetyl (Protein N-term)	2491.36	Q62523	Zyx	Zyxin	3	0.47917	1	3
2D	AAQAVSLLR	Acetyl (Protein N-term)	969.561	Q8BJY1	Psmd5	26S proteasome non-ATPase regulatory subunit 5	2	1.3604	2	4
2D	AAQDRDQIYR	Unmodified	1234.61	P62996	Tra2b	Transformer-2 protein homolog beta	2;3	2.5417	2	3
2D	AAQDSDLVK	Unmodified	945.477	Q921T2	Tor1aip1	Torsin-1A-interacting protein 1	2	1.09	1	1
2D	AAQECSISPLCHNLFALYDESTK	Unmodified	2653.22	P52332	Jak1	Tyrosine-protein kinase JAK1	3	-	0	1
2D	AAQEEYIK	Unmodified	950.471	A6ZI46;P05064	Aldoart1;Aldoa	Fructose-bisphosphate aldolase;Fructose-bisphosphate aldolase A	2	1.1048	2	3
2D	AAQEEYIKR	Unmodified	1106.57	A6ZI46;P05064	Aldoart1;Aldoa	Fructose-bisphosphate aldolase;Fructose-bisphosphate aldolase A	2	1.073	2	6
2D	AAQENKHDSYIPCSER	Unmodified	1903.85	Q9JLQ2	Git2	ARF GTPase-activating protein GIT2	3	1.2284	1	2
2D	AAQGEPQVQFK	Acetyl (Protein N-term)	1243.62	P62827;Q61820	Ran;Rasl2-9	GTP-binding nuclear protein Ran;GTP-binding nuclear protein Ran, testis-specific isoform	1;2	1.1096	3	6
2D	AAQIGAHTLSGACLDPAAFK	Unmodified	1998	Q921G7	Etfdh	Electron transfer flavoprotein-ubiquinone oxidoreductase, mitochondrial	3	0.52256	1	2
2D	AAQLATEIADIK	Unmodified	1242.68	Q8BL66	Eea1	Early endosome antigen 1	2	0.9874	1	2
2D	AAQLCGAGMAAVVEK	Unmodified	1474.73	P17710	Hk1	Hexokinase-1	2	-	0	2
2D	AAQLIGTCSQNVAAIQEQVLGLGALR	Unmodified	2680.43	Q99P31	Hspbp1	Hsp70-binding protein 1	3	-	0	2
2D	AAQLIGTCSQNVAAIQEQVLGLGALRK	Unmodified	2808.53	Q99P31	Hspbp1	Hsp70-binding protein 1	3	-	0	1
2D	AAQMHSGYQR	Unmodified	1147.52	Q8C2Q3	Rbm14	RNA-binding protein 14	2	1.647	1	2
2D	AAQQAASSSGQGQQAQTPTGK	Unmodified	2000.95	Q8BK63	Csnk1a1	Casein kinase I isoform alpha	2	-	0	1
2D	AAQSLLNK	Unmodified	843.481	Q61655;Q8BZY3	Ddx19a;Ddx19b	ATP-dependent RNA helicase DDX19A	2	1.4297	1	2
2D	AAQTSVAYGCIK	Unmodified	1267.62	Q9D0I9	Rars	Arginine--tRNA ligase, cytoplasmic	2	1.0663	5	9
2D	AASDELSK	Unmodified	819.397	Q64727	Vcl	Vinculin	2	-	0	1
2D	AASDIAMTELPPTHPIR	Unmodified	1818.93	P62259	Ywhae	14-3-3 protein epsilon	2	-	0	1
2D	AASFLNADGPK	Unmodified	1089.55	A2AAY5	Sh3pxd2b	SH3 and PX domain-containing protein 2B	2	1.4574	1	1
2D	AASGEAKPK	Unmodified	857.461	P43274;P43276;P43277	Hist1h1e;Hist1h1b;Hist1h1d	Histone H1.4;Histone H1.5;Histone H1.3	2	0.69828	1	2
2D	AASIFGGAKPVDTAAR	Unmodified	1530.82	Q8BGD9	Eif4b	Eukaryotic translation initiation factor 4B	3	1.6997	1	4
2D	AASLVGKK	Acetyl (Protein N-term)	814.491	Q9D892	Itpa	Inosine triphosphate pyrophosphatase	2	1.074	4	4
2D	AASQGYTVAR	Unmodified	1022.51	Q9Z2G6	Sel1l	Protein sel-1 homolog 1	2	-	0	2
2D	AASSPNLSNGETESVKTMIVHDDVESEPAMTPSK	Unmodified	3557.65	P97820	Map4k4	Mitogen-activated protein kinase kinase kinase kinase 4	4	0.78582	2	2
2D	AASVDLELKK	Acetyl (Protein N-term)	1114.62	Q9CWM4	Pfdn1	Prefoldin subunit 1	2	2.7358	1	1
2D	AATAAADFTAK	Unmodified	1036.52	Q9Z1Z2	Strap	Serine-threonine kinase receptor-associated protein	2	2.0657	2	3
2D	AATADLEQYDR	Unmodified	1251.57	P81117	Nucb2	Nucleobindin-2;Nesfatin-1	2	2.095	1	2
2D	AATAPLLEAVDNLSAFASNPEFSSVPAQISPEGR	Unmodified	3455.72	P26039	Tln1	Talin-1	3	0.87699	1	1
2D	AATASPGAGR	Acetyl (Protein N-term)	899.446	Q9CR62	Slc25a11	Mitochondrial 2-oxoglutarate/malate carrier protein	2	0.64218	1	1
2D	AATDLER	Acetyl (Protein N-term)	816.398	Q8CHH9	2020-09-08	Septin-8	2	0.62283	1	2
2D	AATEELLANK	Unmodified	1058.56	B9EKI3	Tmf1	TATA element modulatory factor	2	-	0	1
2D	AATFFGCIGIDK	Unmodified	1298.63	P55264	Adk	Adenosine kinase	2	-	0	1
2D	AATFFGEVVK	Acetyl (Protein N-term)	1109.58	Q9JK23	Psmg1	Proteasome assembly chaperone 1	2	2.0801	1	1
2D	AATFGLILDDVSLTHLTFGK	Unmodified	2118.14	P67778	Phb	Prohibitin	3	0.62129	1	1
2D	AATGEEVSAEDLGGADLHCR	Unmodified	2056.91	Q3ULD5	Mccc2	Methylcrotonoyl-CoA carboxylase beta chain, mitochondrial	3	1.1176	1	2
2D	AATQGNGELAAEVASSNGYTCR	Unmodified	2226	Q9D666	Sun1	SUN domain-containing protein 1	2	-	0	1
2D	AATSPALFNR	Unmodified	1046.55	Q9JHU4	Dync1h1	Cytoplasmic dynein 1 heavy chain 1	2	0.81357	2	2
2D	AATTGHVIDIYACALDQTGLLEMK	Unmodified	2590.28	Q01405	Sec23a	Protein transport protein Sec23A	2;3	1.103	2	4
2D	AATTGSGVK	Acetyl (Protein N-term)	832.429	Q9CZY3	Ube2v1	Ubiquitin-conjugating enzyme E2 variant 1	1	1.3691	1	1
2D	AATTGSGVKVPR	Acetyl (Protein N-term)	1184.65	Q9CZY3	Ube2v1	Ubiquitin-conjugating enzyme E2 variant 1	2	1.6337	1	1
2D	AATTVEHLAIQCHWSQRPAVIGDVLQVYSGSEGR	Unmodified	3734.86	Q99MJ9	Ddx50	ATP-dependent RNA helicase DDX50	4	-	0	1
2D	AAVAAVHGAVHELLEFAR	Unmodified	1860	Q61140	Bcar1	Breast cancer anti-estrogen resistance protein 1	3	-	0	1
2D	AAVASLLQSVQVPEFTPK	Unmodified	1884.04	Q02053	Uba1	Ubiquitin-like modifier-activating enzyme 1	2;3	0.99288	5	10
2D	AAVDAGFVPNDMQVGQTGK	Unmodified	1903.91	Q99LC5	Etfa	Electron transfer flavoprotein subunit alpha, mitochondrial	2	0.6471	2	4
2D	AAVEEGIVLGGGCALLR	Unmodified	1683.9	P63038	Hspd1	60 kDa heat shock protein, mitochondrial	2;3	0.71417	3	5
2D	AAVENLPTFLVELSR	Unmodified	1657.9	P70168	Kpnb1	Importin subunit beta-1	2	1.053	1	2
2D	AAVESLGFILFR	Unmodified	1321.74	Q3TXS7	Psmd1	26S proteasome non-ATPase regulatory subunit 1	2	0.96542	2	3
2D	AAVETLGVPCFLGGMSR	Unmodified	1763.87	Q8BU33	Ilvbl	Acetolactate synthase-like protein	2	1.0599	1	2
2D	AAVEWFDGK	Unmodified	1021.49	Q61545	Ewsr1	RNA-binding protein EWS	2	1.1125	1	2
2D	AAVEWFDGKDFQGSK	Unmodified	1683.79	Q61545	Ewsr1	RNA-binding protein EWS	2;3	1.1007	4	5
2D	AAVGMAEEHCEFVIGFISGSR	Unmodified	2266.05	P13439	Umps	Uridine 5'-monophosphate synthase;Orotate phosphoribosyltransferase;Orotidine 5'-phosphate decarboxylase	3	-	0	1
2D	AAVHLEGK	Unmodified	823.455	Q64727	Vcl	Vinculin	2	0.80657	1	3
2D	AAVIGDVIR	Unmodified	912.539	Q9JIK5	Ddx21	Nucleolar RNA helicase 2	2	-	0	1
2D	AAVKDVEEEKFPTQLSR	Unmodified	1946.01	Q3UKJ7	Smu1	WD40 repeat-containing protein SMU1;WD40 repeat-containing protein SMU1, N-terminally processed	3	-	0	1
2D	AAVMVHQLSK	Unmodified	1082.59	Q02248	Ctnnb1	Catenin beta-1	2	2.951	3	4
2D	AAVMVYDDANKK	Oxidation (M)	1339.64	Q03173	Enah	Protein enabled homolog	3	0.85939	1	1
2D	AAVMVYDDANKK	Unmodified	1323.65	Q03173	Enah	Protein enabled homolog	2;3	0.99752	2	4
2D	AAVPDAVGK	Unmodified	826.455	Q8VDN2;Q6PIE5;Q6PIC6	Atp1a1;Atp1a2;Atp1a3	Sodium/potassium-transporting ATPase subunit alpha-1;Sodium/potassium-transporting ATPase subunit alpha-2;Sodium/potassium-transporting ATPase subunit alpha-3	2	1.6839	1	2
2D	AAVPELLEQQEEDR	Acetyl (Protein N-term)	1667.8	Q9D8U8	Snx5	Sorting nexin-5	2	1.1238	2	4
2D	AAVPSGASTGIYEALELR	Unmodified	1803.94	P21550;P17182;P17183	Eno3;Eno1;Eno2	Beta-enolase;Alpha-enolase;Gamma-enolase	2;3	0.85032	9	36
2D	AAVPSGASTGIYEALELRDNDK	Unmodified	2276.13	P17182	Eno1	Alpha-enolase	3	0.90852	1	3
2D	AAVPSGASTGIYEALELRDNDKTR	Unmodified	2533.28	P17182	Eno1	Alpha-enolase	4	-	0	2
2D	AAVQELSGSILTSEDPEER	Unmodified	2029.98	P49769	Psen1	Presenilin-1;Presenilin-1 NTF subunit;Presenilin-1 CTF subunit;Presenilin-1 CTF12	2	-	0	1
2D	AAVSHWQQQSYLDSGIHSGATTTAPSLSGK	Unmodified	3084.49	Q02248	Ctnnb1	Catenin beta-1	4	3.1403	1	4
2D	AAVSTSAPEEK	Unmodified	1088.54	Q9Z0T6	Pkdrej	Polycystic kidney disease and receptor for egg jelly-related protein	2	1.1265	1	1
2D	AAVVLGGDTMGPER	Acetyl (Protein N-term)	1413.69	Q64327	Mea1	Male-enhanced antigen 1	2	-	0	1
2D	AAWEAYLSR	Unmodified	1065.52	P13439	Umps	Uridine 5'-monophosphate synthase;Orotate phosphoribosyltransferase;Orotidine 5'-phosphate decarboxylase	2	-	0	1
2D	AAWGEETDYTPVWCMR	Unmodified	1970.83	P70697	Urod	Uroporphyrinogen decarboxylase	2	-	0	1
2D	AAWRPPRVEELLAEAR	Acetyl (Protein N-term)	1905.02	Q9R0N0	Galk1	Galactokinase	3	-	0	1
2D	AAYCACR	Unmodified	870.348	Q91ZX7	Lrp1	Prolow-density lipoprotein receptor-related protein 1;Low-density lipoprotein receptor-related protein 1 85 kDa subunit;Low-density lipoprotein receptor-related protein 1 515 kDa subunit;Low-density lipoprotein receptor-related protein 1 intracellular domain	2	6.5617	1	1
2D	AAYDVSSFSFFQR	Unmodified	1523.7	Q9CQW1	Ykt6	Synaptobrevin homolog YKT6	2	1.953	2	3
2D	AAYEAELGDAR	Unmodified	1164.54	P48678	Lmna	Prelamin-A/C;Lamin-A/C	2	0.91385	1	2
2D	AAYEAELGDARK	Unmodified	1292.64	P48678	Lmna	Prelamin-A/C;Lamin-A/C	2;3	0.91117	3	7
2D	AAYFGVYDTAK	Unmodified	1204.58	P48962	Slc25a4	ADP/ATP translocase 1	2	0.7522	1	1
2D	AAYNLVR	Unmodified	805.445	Q9CQI6	Cotl1	Coactosin-like protein	2	0.43236	1	1
2D	ACACAHGMLAEDGASCR	Unmodified	1835.72	Q91ZX7	Lrp1	Prolow-density lipoprotein receptor-related protein 1;Low-density lipoprotein receptor-related protein 1 85 kDa subunit;Low-density lipoprotein receptor-related protein 1 515 kDa subunit;Low-density lipoprotein receptor-related protein 1 intracellular domain	2;3	-	0	3
2D	ACADAGLLDESFLR	Unmodified	1536.72	Q9ES00	Ube4b	Ubiquitin conjugation factor E4 B	2	-	0	1
2D	ACADATLSQITNNIDPVGR	Unmodified	2014.97	P62874	Gnb1	Guanine nucleotide-binding protein G(I)/G(S)/G(T) subunit beta-1	2	1.3569	1	2
2D	ACAELHQNVNVK	Unmodified	1381.68	Q9EQH3	Vps35	Vacuolar protein sorting-associated protein 35	2;3	0.65713	4	6
2D	ACARPLISVYSEK	Acetyl (Protein N-term)	1534.78	Q9D8E6	Rpl4	60S ribosomal protein L4	2	1.8172	4	9
2D	ACARPLISVYSEKGESSGK	Acetyl (Protein N-term)	2080.03	Q9D8E6	Rpl4	60S ribosomal protein L4	3	1.2204	3	6
2D	ACDELVEEMEHYGK	Unmodified	1708.71	Q9R0B9	Plod2	Procollagen-lysine,2-oxoglutarate 5-dioxygenase 2	2;3	3.0214	2	3
2D	ACDGNVDHAATHISNR	Unmodified	1736.76	P54729	Nub1	NEDD8 ultimate buster 1	3	4.8207	1	1
2D	ACDLPAWVHFPDTER	Unmodified	1812.83	Q3TZZ7	Esyt2	Extended synaptotagmin-2	3	1.2963	2	3
2D	ACEAITVGK	Unmodified	947.475	P36916	Gnl1	Guanine nucleotide-binding protein-like 1	2	-	0	1
2D	ACEFAGFQCQIQFGPHNEQK	Unmodified	2395.05	P26039	Tln1	Talin-1	2;3	1.0369	5	10
2D	ACEHLTSNVLPLLLEQFHK	Unmodified	2248.17	Q9D071	Mms19	MMS19 nucleotide excision repair protein homolog	4	0.79332	1	2
2D	ACEQPTHWK	Unmodified	1155.51	Q8VHI3	Pofut2	GDP-fucose protein O-fucosyltransferase 2	2	2.1837	1	0
2D	ACFCDEHTR	Unmodified	1194.45	Q922H9	Znf330	Zinc finger protein 330	2	1.9754	1	2
2D	ACFHCETCK	Unmodified	1211.45	Q61792	Lasp1	LIM and SH3 domain protein 1	2;3	0.53721	7	9
2D	ACGCAAAPDVK	Unmodified	1118.48	Q80YX1	Tnc	Tenascin	2	-	0	1
2D	ACGDSTLTQITAGLDPVGR	Unmodified	1930.94	P62880	Gnb2	Guanine nucleotide-binding protein G(I)/G(S)/G(T) subunit beta-2	2;3	1.0995	2	4
2D	ACGDVLVTAELILR	Unmodified	1528.83	Q69ZN7	Myof	Myoferlin	2	-	0	2
2D	ACGLIIFR	Unmodified	948.522	P56380	Nudt2	Bis(5'-nucleosyl)-tetraphosphatase [asymmetrical]	2	1.0782	1	2
2D	ACGLNFADLMGR	Unmodified	1323.61	Q62465	Vat1	Synaptic vesicle membrane protein VAT-1 homolog	2	0.58017	3	7
2D	ACGLNFADLMGR	Oxidation (M)	1339.6	Q62465	Vat1	Synaptic vesicle membrane protein VAT-1 homolog	2	0.60214	1	1
2D	ACGLVASNLNLKPGECLK	Acetyl (Protein N-term)	1985.01	P16045	Lgals1	Galectin-1	2;3	0.74308	9	30
[truncated: 66,465 more rows]

## Sheet: Rat protein-level
Time-point	Protein IDs	Majority protein IDs	Protein names	Gene names	Peptides	Sequence coverage [%]	Ratio H/L	Ratio H/L count
[truncated: 5,241 more rows]

[truncated: 22 more sheets: Hamster peptide-level, Hamster protein-level, Guinea pig peptide-level, Guinea pig protein-level, Chinchilla peptide-level, Chinchilla protein-level, Blind mole rat peptide-level, Blind mole rat protein-level, Beaver peptide-level, Beaver protein-level, Naked mole rat peptide-level, Naked mole rat protein-level, Cow peptide-level, Cow protein-level, Humpback whale peptide-level, Humpback whale protein-level, Human peptide-level, Human protein-level, Bowhead whale rp1 peptide-level, Bowhead whale rp1 protein-level …]
