# Supplementary material for: Interspecies Differences in Proteome Turnover Kinetics Are Correlated With Life Spans and Energetic Demands
Source: Mol Cell Proteomics. 2021 Jan 7;20:100041. doi: 10.1074/mcp.RA120.002301 (PMC7950207; doi:10.1074/mcp.RA120.002301)
Supplement: Supplemental Data 4 [file mmc5.xlsx]

## Sheet: Description and Legend
Description
Protein-level degradation rate constants in mammalian fibroblasts searched against the M. musculus database.
Legend
Gene name	Name of the gene the protein is associated with
Degradation rate	Rate constant (d-1) for degradation determined by fitting of protein kinetic data to a first order rate equation
2D Fraction labeled	Fraction labeled at two days
4D Fraction labeled	Fraction labeled at four days
6D Fraction labeled	Fraction labeled at six days
2D Peptides Quantfied	Number of peptides for which an H/L ratio was calculated at two days
4D Peptides Quantfied	Number of peptides for which an H/L ratio was calculated at four days
6D Peptides Quantfied	Number of peptides for which an H/L ratio was calculated at six days
R2	R-squared value of the fitted function to fraction labeled kinetics
Number of time-points	Number of time-points (excluding the unlabeled point of origin) were used for the calculation of the degradation rate
*Each tab represents the species for which degradation rate constants were measured and LC-MS/MS data searched against the M. musculus proteome.
* For additional information regarding these parmeters, refer to: Cox, J. and M. Mann (2008). Nature biotechnology 26(12): 1367-1372.

## Sheet: Mouse
Gene Name	Degradation Rate	2D Fraction Labeled	2D Peptides Quantified	4D Fraction Labeled	4D Peptides Quantified	6D Fraction Labeled	6D Peptides Quantified	R2	Number of Time-points
2020-03-02	0.361874	0.50461	16	0.764493	18	0.90127	18	0.999274	3
2020-09-02	0.179699	0.325995	54	0.51819	58	0.638032	90	0.995339	3
2020-09-05	0.158263	0.325193	20	0.471699	35	0.576835	29	0.977676	3
2020-09-07	0.208021	0.358273	72	0.562805	76	0.701301	97	0.998346	3
2020-09-08	0.155691	0.297008	5	0.49776	10	0.557638	22	0.976371	3
2020-09-09	0.30523	0.4675	47	0.703216	38	0.83007	34	0.999475	3
2020-09-11	0.183505	0.337193	76	0.518035	81	0.648552	123	0.994684	3
2020-09-15	0.469713	0.608087	5	0.851924	2	0.934608	4	0.999897	3
2210016F16Rik	0.231379	0.466691	5	0.58628	4	0.687973	3	0.951381	3
Aacs	0.333483	0.533226	6	0.747051	3	0.792337	6	0.981023	3
Aak1	0.384826	0.486417	7	0.818597	3	0.931276	3	0.99126	3
Aars	0.505214	0.660972	55	0.828247	37	0.960588	25	0.995887	3
Abat	0.272099	-	-	0.638548	2	0.83295	2	0.996275	2
Abcc1	0.325721	0.543173	3	0.696407	2	0.819991	2	0.983057	3
Abcd3	0.439136	0.558036	4	0.831725	3	0.972359	2	0.99519	3
Abce1	0.467766	0.643578	8	0.810805	10	0.921612	7	0.994393	3
Abcf1	0.577146	0.696735	10	0.879802	9	0.972341	8	0.998983	3
Abhd14b	0.248694	0.358254	4	0.652496	4	0.780975	3	0.9954	3
Abhd16a	0.382161	0.520293	4	0.813359	5	0.877423	3	0.996716	3
Abi1	0.41544	0.528898	2	0.852868	2	0.914242	2	0.994122	3
Abracl	0.266178	0.521981	8	0.617808	7	0.734371	7	0.945113	3
Acaa1a;Acaa1b	0.524115	0.6171	22	0.918973	9	0.96503	4	0.995167	3
Acaa2	0.263987	0.334064	23	0.688253	19	0.826967	32	0.980362	3
Acad8	0.283505	0.444486	8	0.688041	3	0.793885	15	0.997883	3
Acad9	0.267012	0.461112	5	0.647647	5	0.762456	7	0.989297	3
Acadl	0.2127	0.348939	37	0.579514	30	0.712272	48	0.999576	3
Acadm	0.290297	0.389868	14	0.701475	14	0.861243	20	0.990527	3
Acads	0.231221	0.371573	15	0.609073	18	0.743167	20	0.999736	3
Acadsb	0.464214	0.577074	15	0.857761	7	0.974033	7	0.996045	3
Acadvl	0.413439	0.563556	30	0.805342	15	0.919695	19	0.999953	3
Acap2	0.425638	0.524067	5	0.875251	5	-	-	0.985284	2
Acat1	0.238585	0.37628	33	0.618257	36	0.760237	33	0.999934	3
Acat2;Acat3	0.233308	0.414036	12	0.580195	10	0.746678	4	0.992068	3
Acbd3	0.381195	0.570476	12	0.815493	5	0.794361	2	0.969275	3
Acin1	0.649797	0.741551	4	-	-	0.916088	2	0.991014	2
Acly	0.469679	0.631049	24	0.825712	14	0.929111	11	0.997947	3
Aco1	0.256172	0.445731	20	0.633815	14	0.751454	15	0.990255	3
Aco2	0.215153	0.376206	58	0.575999	67	0.705205	87	0.996141	3
Acot2	0.235583	0.406303	8	0.59816	9	0.743503	13	0.995971	3
Acot7	0.287552	0.53478	7	-	-	0.719299	6	0.928297	2
Acot9;Acot10	0.222539	0.380678	12	0.603835	12	0.704479	22	0.994124	3
Acp1	0.260739	0.459407	4	0.648172	4	0.739961	4	0.983408	3
Acp2	0.271064	0.452587	3	0.598134	7	0.842794	6	0.982003	3
Acsf2	0.28957	0.452502	3	0.674821	2	0.82362	3	0.999249	3
Acsl1	0.201179	0.438423	7	0.583254	5	0.59068	3	0.893822	3
Acta2;Actg2	0.217429	0.462894	162	0.554326	8	0.668414	7	0.936048	3
Actb	0.155131	0.365862	343	0.444509	19	0.560514	47	0.930661	3
Actbl2	0.171903	0.378661	5	0.492812	3	0.589485	8	0.946872	3
Actc1;Acta1	0.148987	0.333143	4	0.436344	133	0.556635	163	0.959017	3
Actg1	0.158701	0.389826	18	0.44315	361	0.56454	438	0.904535	3
Actl6a	0.398205	0.616147	6	0.741134	2	0.880394	3	0.981509	3
Actn1	0.17437	0.396565	190	0.484016	162	0.597493	222	0.93384	3
Actn4	0.222186	0.444861	314	0.558097	280	0.698508	333	0.96422	3
Actr10	0.321911	0.487577	10	0.762695	2	0.790522	3	0.985558	3
Actr1a	0.275071	0.44232	5	0.673581	5	0.781467	14	0.996905	3
Actr1b	0.308567	0.482976	15	0.696373	16	0.832801	4	0.998082	3
Actr2	0.240724	0.440393	30	0.605824	34	0.726584	52	0.983648	3
Actr3	0.238508	0.444447	42	0.603885	41	0.716366	37	0.978636	3
Acyp1	0.283054	0.385007	3	0.679938	2	0.86324	3	0.989734	3
Acyp2	0.256069	-	-	0.627764	4	0.799511	2	0.998903	2
Adam9	1.27358	0.921639	2	-	-	1.00258	3	0.999985	2
Add1	0.543932	0.612016	9	0.939856	7	1.00602	5	0.988309	3
Add3	0.409741	0.545522	2	0.903431	3	0.790479	2	0.948268	3
Adh1	0.338418	0.32664	9	0.853693	11	0.934953	15	0.92522	3
Adh5	0.230505	0.351418	17	0.600368	15	0.766241	20	0.99815	3
Adh7	0.272317	0.418522	3	0.664765	2	-	-	0.999984	2
Adk	0.223485	0.372078	40	0.575888	27	0.744613	39	0.998698	3
Adpgk	0.307444	0.497869	11	0.713247	5	0.791034	8	0.989193	3
Adprh	0.356759	0.47757	6	0.774141	7	0.908292	4	0.996034	3
Adprhl2	0.262938	0.43499	2	0.627764	2	0.794542	2	0.996584	3
Adsl	0.318725	0.531431	7	0.710153	10	0.793716	8	0.981253	3
Adss	0.651302	0.744824	12	0.895491	3	-	-	0.997358	2
Afg3l2	0.302513	-	-	0.725575	7	0.808171	2	0.996446	2
Aga	0.340424	-	-	0.752496	22	0.858816	19	0.999526	2
Agk	0.241318	0.42162	5	-	-	0.731003	3	0.99014	2
Agl	0.317076	0.524254	14	0.682454	6	0.831602	6	0.988139	3
Ago2	0.205602	0.395359	4	0.552385	8	0.67289	10	0.981587	3
Agps	0.546015	0.68645	5	0.877605	4	0.916626	2	0.995105	3
Ahcy	0.180604	0.400962	28	0.505303	24	0.603222	45	0.937915	3
Ahcyl1;Ahcyl2	0.523312	0.614137	14	0.896483	4	1.01311	6	0.992229	3
Ahnak	0.403314	0.518221	749	0.812798	476	0.952348	390	0.994175	3
Ahnak2	0.251015	0.383826	62	0.570107	65	0.858059	68	0.97286	3
Ahsa1	0.66041	0.718131	7	0.925132	7	1.06	2	0.990304	3
Aida	0.21186	0.337673	5	0.551312	4	0.74605	4	0.996173	3
Aifm1	0.217806	0.413684	16	0.587926	13	0.674529	14	0.975096	3
Aimp1	0.457644	0.606849	25	0.826288	14	0.943027	14	0.999463	3
Aimp2	0.387746	0.60651	3	0.731026	3	0.879483	4	0.981536	3
Ak1	0.265469	0.425937	25	0.653626	27	0.783804	22	0.998983	3
Ak2	0.231426	0.451726	7	0.574392	12	0.713337	8	0.969124	3
Ak3	0.259571	0.352456	10	0.678614	8	0.802152	15	0.989717	3
Ak4	0.25279	0.473465	2	0.607059	2	0.742583	6	0.973934	3
Akap12	0.306999	0.462184	103	0.707142	68	0.837642	77	0.999936	3
Akap2	0.804001	0.792949	14	0.963003	4	1.03779	5	0.996839	3
Akr1a1	0.233731	0.394009	41	0.607872	43	0.735982	59	0.997595	3
Akr1b1	0.258632	0.467192	38	0.626212	35	0.749294	57	0.981859	3
Akr1b8	0.269323	0.44745	33	0.636027	29	0.797758	37	0.995727	3
Akr1c14	0.400347	0.411362	12	0.913853	8	0.968867	16	0.94205	3
Akr7a2	0.253016	0.398663	5	0.642271	8	0.773108	6	0.999724	3
Akt1	0.541236	0.664479	4	0.880466	5	-	-	0.999921	2
Aldh18a1	0.59075	0.730909	37	0.860185	21	0.936778	15	0.991539	3
Aldh1a1	0.200765	0.239198	19	0.56392	30	0.756448	38	0.965583	3
Aldh1l1	0.224367	0.357861	7	0.593273	6	0.74189	5	0.99994	3
Aldh1l2	0.23829	0.432984	19	0.60311	16	0.726242	27	0.98605	3
Aldh2	0.42456	0.550297	64	0.824399	58	0.950084	56	0.997491	3
Aldh3a2	0.310215	0.4447	9	0.732395	7	0.838111	13	0.998068	3
Aldh3b1	0.309594	-	-	0.701492	5	0.854663	2	0.999543	2
Aldh4a1	0.253693	0.372684	3	0.675887	5	0.762489	6	0.993052	3
Aldh6a1	0.181759	0.24532	11	0.519502	14	0.702246	29	0.982437	3
Aldh7a1	0.244645	0.400337	13	0.625386	14	0.756364	14	0.99892	3
Aldh9a1	0.241903	0.329646	17	0.642958	18	0.788244	24	0.989302	3
Aldoa;Aldoart1	0.364734	0.535945	202	-	-	0.861937	189	0.997354	2
Alyref	0.414307	0.622138	8	0.742012	8	-	-	0.974826	2
Amdhd2	0.249775	0.391608	7	0.59335	5	0.820237	5	0.990683	3
Ampd2	0.471819	0.597244	3	-	-	0.970851	2	0.997765	2
Ankfy1	0.350864	0.460897	10	0.778882	5	0.903893	7	0.993537	3
Ano10	0.295249	0.480714	8	0.658338	3	0.833912	6	0.993722	3
Ano6	0.339743	0.483894	17	0.745874	15	0.878062	17	0.999641	3
Anp32a	0.300582	0.468975	15	0.68703	14	0.831429	14	0.998826	3
Anp32b	0.406385	0.594002	6	0.751938	7	0.925984	7	0.991304	3
Anpep	0.172956	0.203535	13	0.536725	22	0.669701	50	0.964864	3
Anxa1	0.291823	0.468646	149	0.670029	181	0.820421	188	0.997147	3
Anxa11	0.400951	0.512629	16	0.827603	7	0.931549	13	0.994647	3
Anxa2	0.163698	0.359846	162	0.482067	193	0.572275	256	0.950685	3
Anxa3	0.273872	0.514158	53	0.624626	52	0.76179	66	0.963132	3
Anxa4	0.268391	0.394363	27	0.675364	28	0.801114	34	0.998054	3
Anxa5	0.259196	0.448053	65	0.624649	66	0.771166	101	0.99214	3
Anxa6	0.280484	0.451767	157	0.664079	129	0.803213	198	0.998029	3
Anxa7	0.394922	0.52895	24	0.798311	26	0.927805	26	0.998485	3
Anxa8	0.479728	0.605907	5	0.86758	2	-	-	0.999175	2
Aoc3	0.149114	0.284504	11	0.401923	14	0.617647	19	0.98167	3
Ap1b1	0.247703	0.41128	5	0.644516	4	0.737998	7	0.993984	3
Ap1g1	0.405254	0.544155	2	-	-	0.931003	3	0.998896	2
Ap1m1	0.282578	0.474715	6	0.639245	5	-	-	0.985122	2
Ap2a1	0.36088	0.527987	20	0.763834	9	0.865777	8	0.99872	3
Ap2a2	0.306536	0.443893	38	0.700842	33	0.864504	38	0.998146	3
Ap2b1	0.225707	0.396708	47	0.595753	35	0.713137	50	0.993378	3
Ap2m1	0.257606	0.441206	17	0.624073	17	0.772069	14	0.993845	3
Ap3b1	0.402117	0.535084	13	0.82767	6	0.898023	7	0.997528	3
Ap3d1	0.410214	0.570696	9	0.796257	3	0.910896	7	0.999528	3
Ap3m1	0.342042	0.522011	8	0.719104	4	-	-	0.994936	2
Ap3s1	0.363174	0.516678	2	0.695349	3	0.983816	2	0.97192	3
Apbb1ip	0.608153	0.684231	3	-	-	1.0478	2	0.989705	2
Apeh	0.310148	0.459647	16	0.701359	9	0.859113	8	0.999264	3
Apex1	0.277074	0.498222	4	0.636863	4	0.775141	3	0.977731	3
Api5	0.780515	0.781078	2	0.977376	4	-	-	0.998988	2
Apip	0.302091	0.47741	9	0.692194	8	0.82118	7	0.997699	3
Apoa1bp	0.178459	0.292389	6	0.531087	14	0.642686	16	0.997091	3
Apoo	0.180428	-	-	0.572187	2	0.605705	2	0.972112	2
Apool	0.180164	0.319127	4	0.440276	3	0.719436	3	0.965889	3
Appl1	0.271187	0.438577	13	0.653154	7	0.793997	11	0.998428	3
Aprt	0.372305	0.555218	7	0.742722	5	-	-	0.993581	2
Arap1	0.385862	0.460518	20	0.836887	8	0.948921	4	0.980421	3
Arcn1	0.508345	0.626529	31	0.868619	11	0.983292	16	0.998139	3
Arf1;Arf3;Arf2	0.386038	0.572186	19	0.757841	14	0.889256	15	0.995359	3
Arf4	0.546053	0.659837	9	-	-	0.976014	4	0.999573	2
Arf5	0.587803	-	-	0.884298	2	1.01477	2	0.996113	2
Arf6	0.197707	0.339307	4	0.580983	3	0.651185	8	0.987521	3
Arfgap3	0.531385	0.650241	7	-	-	0.97066	2	0.999673	2
Arfgef2	0.498563	0.597047	2	0.909983	2	-	-	0.992322	2
Arfip1	0.541095	0.654393	12	0.887603	9	0.975932	7	0.999534	3
Arhgap1	0.413545	0.576474	25	0.792605	19	0.916936	13	0.999088	3
Arhgap17	0.553901	0.618745	5	0.931938	3	1.03691	3	0.985288	3
Arhgdia	0.233248	0.41574	43	0.588137	38	0.736546	61	0.99189	3
Arhgdib	0.163069	0.351894	12	0.42054	7	0.631123	18	0.9569	3
Arhgef1	0.539575	0.623832	5	0.915487	2	1.00461	4	0.993206	3
Arhgef7	0.375144	0.540406	5	0.765197	2	0.892463	3	0.999348	3
Arih1	0.474427	0.613389	14	0.837933	3	0.961608	7	0.999024	3
Arl2	0.61867	0.699479	4	-	-	1.01661	2	0.996689	2
Arl3	0.397085	0.543345	11	0.808947	7	0.89586	9	0.999312	3
Arl6ip1	0.453104	0.605321	7	0.83	6	0.926016	7	0.999619	3
Arl6ip5	0.380049	0.535844	4	0.781583	3	0.892107	3	0.999907	3
Arl8a	0.413559	0.545327	6	0.816648	10	0.934614	3	0.998658	3
Arl8b	0.395584	0.55634	13	0.767702	2	0.930604	9	0.997215	3
Armc10	0.278823	0.426428	3	-	-	0.813339	2	0.999994	2
Arpc1a	0.303341	0.492551	2	0.730273	2	0.762099	2	0.978654	3
Arpc1b	0.294402	0.493799	51	0.677672	47	0.79345	54	0.989513	3
Arpc2	0.2618	0.464681	29	0.631358	22	0.757862	26	0.985609	3
Arpc3	0.296839	0.513008	4	0.679295	6	0.779103	12	0.979836	3
Arpc4	0.254095	0.470591	9	0.611993	11	0.744736	12	0.976886	3
Arpc5	0.298891	0.468565	23	0.706883	11	0.801694	12	0.996225	3
Arpc5l	0.339166	0.518713	3	0.71869	3	0.866691	3	0.997074	3
Arpin	0.494273	0.635787	5	-	-	0.929445	3	0.99906	2
Arsa	0.0895272	0.125544	4	0.308557	17	0.427882	33	0.984467	3
Arsb	0.25368	0.372004	3	0.644602	5	0.797703	14	0.997341	3
Asah1	0.25469	0.444177	11	0.644005	11	0.735872	22	0.986693	3
Asap1	0.372368	0.49173	16	0.77951	8	0.935291	12	0.994209	3
Asl	0.215233	0.38639	3	0.585293	5	0.687996	8	0.989941	3
Asna1	0.410228	-	-	0.822008	3	0.890737	4	0.998324	2
Asns	0.378011	0.606209	30	0.741519	16	0.835956	17	0.974422	3
Asph	0.384564	0.510781	29	0.791069	15	0.932149	16	0.996648	3
Asrgl1	0.258424	0.449439	2	-	-	0.744912	5	0.985977	2
Atad1	0.781212	0.785511	3	-	-	1.02767	2	0.997603	2
Atad3	0.179555	0.409109	2	0.415266	2	0.678789	4	0.909461	3
Atg3	0.458592	0.619971	4	0.797302	3	0.966938	2	0.994046	3
Atg7	0.299646	0.454989	2	-	-	0.82972	2	0.999887	2
Athl1	0.158999	0.250814	2	0.440812	2	0.655676	6	0.987042	3
Atic	0.330398	0.546033	50	0.70766	39	0.817268	52	0.983317	3
Atl3	0.353938	0.517661	24	0.745847	18	0.881629	30	0.999471	3
Atox1	0.325027	0.487982	24	0.722358	26	0.852079	35	0.999625	3
Atp13a1	0.434103	0.568687	4	0.821259	3	0.952152	2	0.998458	3
Atp1a1	0.259424	0.465877	75	0.637587	62	0.740785	89	0.980947	3
Atp1b1	0.264936	0.391616	2	0.676186	5	0.789207	7	0.997439	3
Atp1b3	0.245404	0.436314	8	0.628923	11	0.723585	18	0.985224	3
Atp2a2	0.508855	0.648781	64	0.853271	28	0.956459	27	0.999318	3
Atp2b1	0.250165	0.392798	14	0.626669	15	0.784142	18	0.999762	3
Atp5a1	0.212873	0.384254	103	0.561647	112	0.703688	138	0.993347	3
Atp5b	0.205356	0.381887	95	0.555994	105	0.678398	147	0.988766	3
Atp5c1	0.213786	0.403815	32	0.560173	23	0.693826	35	0.98461	3
Atp5d	0.212	0.418362	3	0.556781	4	0.678306	7	0.972341	3
Atp5e	0.225428	0.437682	2	0.585747	8	0.688793	9	0.969475	3
Atp5f1	0.210396	0.394445	12	0.580739	7	0.665654	19	0.979551	3
Atp5i	0.178588	0.336907	10	0.57746	8	0.568813	6	0.937933	3
Atp5j	0.177584	0.341635	6	0.521362	8	0.614279	12	0.983285	3
Atp5j2	0.197337	0.374423	9	0.544156	14	0.66017	13	0.986027	3
Atp5l	0.133032	0.282011	5	0.40997	6	0.524718	11	0.980491	3
Atp5o	0.194672	0.35638	26	0.542894	25	0.662548	28	0.992617	3
Atp6v0a1	0.31281	0.411269	6	0.797434	4	0.805436	6	0.973605	3
Atp6v0d1	0.282925	0.445053	6	0.666131	5	-	-	0.998711	2
Atp6v1a	0.407687	0.52856	26	0.825661	17	0.930379	22	0.996957	3
Atp6v1b2	0.365148	-	-	0.7199	6	0.954608	6	0.986428	2
Atp6v1e1	0.793573	0.789782	8	0.959992	3	1.03103	5	0.997626	3
Atp6v1g1	0.741394	0.75162	4	0.995552	3	-	-	0.995035	2
Atpif1	0.340378	0.474167	13	0.730621	10	0.913018	15	0.994939	3
Atxn10	1.13018	0.893915	4	-	-	1.05315	3	0.995423	2
Atxn2	0.870869	0.820334	5	-	-	1.04294	2	0.996098	2
Atxn2l	0.698735	0.774487	6	0.927857	2	0.896224	2	0.985318	3
Auh	0.211284	-	-	0.575916	5	0.713016	5	0.999792	2
Babam1	0.360541	-	-	0.779958	2	0.862599	2	0.998296	2
Bag1	0.377802	0.517769	4	0.78695	5	0.90447	3	0.999423	3
Bag2	0.407562	0.614518	6	0.76114	2	0.880873	5	0.986607	3
Bag3	0.639676	0.721334	15	0.902568	9	1.02838	4	0.995436	3
Bag5	0.372499	0.504084	2	0.742408	2	0.969577	3	0.985801	3
Bag6	0.83991	0.792809	6	1.021	4	-	-	0.993837	2
Banf1	0.26434	0.492569	11	0.631762	13	0.74023	13	0.96824	3
Basp1	0.126654	0.227355	24	0.388412	25	0.538094	32	0.999193	3
Bax	0.384864	0.504386	6	0.7877	2	0.947961	3	0.993648	3
Bcap31	0.391069	0.544399	20	0.797363	9	0.891757	11	0.999575	3
Bcas2	0.743149	0.780079	2	0.934931	4	-	-	0.999537	2
Bcat2	0.238426	0.384821	5	0.624557	6	0.74542	3	0.998872	3
Bgn	0.844158	0.817358	14	0.955538	18	1.00948	20	0.999458	3
Bin1	0.49196	0.612878	15	0.867262	13	0.966905	10	0.998953	3
Blmh	0.292888	0.487105	2	0.657512	4	0.81945	7	0.991919	3
Bloc1s3	0.414112	-	-	0.836318	2	0.875237	2	0.994988	2
Bloc1s5	0.330834	0.600459	2	0.769404	2	0.670768	3	0.857124	3
Blvra	0.281552	0.491372	7	0.649281	4	0.783819	4	0.984658	3
Blvrb	0.234846	0.391769	12	0.60321	14	0.747478	11	0.998772	3
Bola2	0.387044	0.566973	5	0.769475	4	0.883765	4	0.996885	3
Bphl	0.23463	0.349718	9	0.623263	7	0.761039	11	0.997463	3
Bpnt1	0.329906	0.551513	8	0.692263	7	0.828689	9	0.981261	3
Brcc3	0.318077	0.472472	3	0.723995	5	0.844289	9	0.99982	3
Bsg	0.247694	0.499902	7	0.605477	7	0.701111	6	0.939254	3
Btf3	0.720721	0.866784	5	0.724608	2	0.989454	5	0.900309	3
Bub3	0.689446	0.760276	7	0.893281	3	1.03484	2	0.992807	3
Bzw1	0.715438	0.778196	10	0.888347	4	1.0374	4	0.990863	3
Bzw2	0.686447	0.75072	3	0.927726	3	-	-	0.999831	2
C1qbp	0.24799	0.486878	5	0.602057	3	0.717669	9	0.956087	3
C3	0.531187	-	-	0.896457	3	0.928002	3	0.997845	2
Cab39	0.586699	0.648858	4	0.939635	3	1.04003	2	0.988084	3
Cacna2d1	0.268278	0.439055	3	0.637696	2	-	-	0.99539	2
Cad	0.47164	0.683305	17	0.772039	5	0.911982	8	0.975787	3
Cald1	0.269843	0.476176	162	0.625547	140	0.783554	149	0.985351	3
Calm1	0.222924	0.417136	70	0.583684	70	0.697441	101	0.982353	3
Calr	0.32156	0.507643	131	0.7094	97	0.83272	96	0.995548	3
Calu	0.38922	0.567353	82	0.758458	48	0.906005	56	0.996501	3
Camk1	0.403937	0.532048	5	-	-	0.948546	4	0.995863	2
Camk2d	0.278277	0.417335	10	0.671935	20	0.820764	25	0.999554	3
Camk2g	0.236755	-	-	0.602333	5	0.768875	6	0.999374	2
Cand1	0.274863	0.467422	59	0.644069	50	0.789651	60	0.991974	3
Canx	0.352224	0.512204	52	0.745968	38	0.883157	36	0.999664	3
Cap1	0.298278	0.465289	84	0.685926	70	0.828478	79	0.999002	3
Capg	0.250005	0.40878	16	0.633726	27	0.761251	30	0.998564	3
Capn1	0.309259	0.42736	20	0.727025	20	0.861194	17	0.995984	3
Capn2	0.27235	0.451743	61	0.647983	46	0.791332	48	0.99597	3
Capns1	0.289805	0.470071	15	0.659921	7	0.823559	17	0.995781	3
Caprin1	1.4127	0.936516	5	1.02657	2	1.0597	7	0.994138	3
Capza1	0.222837	0.398306	16	0.560459	20	0.736565	24	0.992031	3
Capza2	0.232537	0.415832	32	0.582364	25	0.739674	36	0.991379	3
Capzb	0.251098	0.424482	31	0.623402	35	0.7627	35	0.996277	3
Carhsp1	0.305886	0.449491	11	0.643107	4	0.926711	3	0.974855	3
Carkd	0.248282	0.378096	17	0.62865	16	0.787537	19	0.999022	3
Cars	0.436776	0.635129	14	0.784418	5	0.892609	10	0.988157	3
Cask	0.209251	0.377557	9	0.541583	9	0.713417	12	0.993124	3
Casp3	0.448127	0.574816	2	0.854395	3	-	-	0.998076	2
Cast	0.406294	0.534195	40	0.792157	19	0.966534	19	0.993406	3
Cat	0.863293	0.830011	10	0.941927	6	1.01018	12	0.998472	3
Cav1	0.163498	0.31685	37	0.491135	41	0.590476	55	0.9863	3
Cav2	0.116073	0.238255	7	0.381981	2	0.476277	4	0.986649	3
Cbr1	0.243117	0.35273	12	0.621683	20	0.796143	32	0.994826	3
Cbr3	0.27683	0.411007	17	0.667122	13	0.827145	21	0.998724	3
Cbr4	0.251996	0.420558	4	0.605725	3	0.78935	3	0.995434	3
Cbx3	0.726117	0.764082	9	0.942445	2	1.00648	4	0.999405	3
Cc2d1a	0.669643	-	-	0.92445	2	0.999534	2	0.999428	2
Ccar1	0.567718	0.663852	4	-	-	1.01484	2	0.995246	2
Ccdc102a	0.639389	0.7273	4	0.912308	5	-	-	0.999707	2
Ccdc124	0.858337	0.815535	3	0.981087	2	-	-	0.999634	2
Ccdc22	0.242436	0.389772	13	0.597803	12	0.786552	19	0.997179	3
Ccdc47	0.636391	0.720033	2	0.92142	4	-	-	1	2
Ccdc58	0.205202	0.45943	6	0.505033	7	0.670199	6	0.92102	3
Ccdc6	0.494459	0.605982	9	0.883237	5	0.962902	7	0.997971	3
Ccdc93	0.27999	0.505567	7	0.601705	2	0.819203	3	0.969212	3
Ccny	0.178338	0.267466	2	-	-	0.679133	7	0.993385	2
Ccnyl1	0.251112	0.43929	3	0.59701	2	-	-	0.982615	2
Cct2	0.453633	0.6465	69	0.792334	43	0.905597	55	0.989149	3
Cct3	0.412738	0.620466	78	0.767558	40	0.876092	43	0.985532	3
Cct4	0.390739	0.605302	67	0.744027	40	0.871481	51	0.983884	3
Cct5	0.43277	0.619811	56	0.786982	32	0.905901	34	0.993173	3
Cct6a	0.440546	0.648503	58	0.769641	26	0.9013	47	0.983026	3
Cct7	0.435567	0.618834	54	0.791059	28	0.909571	27	0.994238	3
Cct8	0.424793	0.613918	68	0.777368	40	0.90819	34	0.992785	3
Cd151	0.63275	0.707934	2	-	-	1.0193	5	0.996623	2
Cd2ap	0.533949	0.642657	2	-	-	0.997791	2	0.996755	2
Cd34	0.263331	0.244831	3	0.748009	6	0.842075	7	0.920365	3
Cd44	0.470749	0.683137	6	-	-	0.780318	3	0.914106	2
Cd81	0.507126	0.624458	10	0.907995	5	0.912252	2	0.99397	3
Cd9	0.144212	0.233262	3	0.41659	7	0.608669	6	0.991858	3
Cda	0.368588	0.578674	3	0.711364	2	-	-	0.976134	2
Cdc37	0.606859	0.701541	12	0.908581	4	0.986028	6	0.999732	3
Cdc42	0.312658	0.471133	29	0.683737	36	0.876843	29	0.995688	3
Cdc42bpb	0.36568	0.519255	20	0.768024	12	0.88832	15	0.999999	3
Cdc5l	0.904022	0.850514	3	-	-	0.815967	2	0.929929	2
Cdk4	0.964047	0.884031	5	0.866328	2	1.04848	2	0.975946	3
Cdk5	0.362053	0.497505	2	-	-	0.911247	3	0.997724	2
Cdv3	0.45102	0.616921	20	0.820356	9	0.911997	6	0.997648	3
Cenpv	0.119881	0.299603	2	0.397606	3	0.452231	4	0.906382	3
Cfl1	0.349972	0.571201	144	0.719823	127	0.830907	127	0.980699	3
Cfl2	0.273616	0.47493	20	0.653647	14	0.766496	16	0.986617	3
Cgnl1	1.06946	0.878163	2	-	-	1.09579	3	0.985876	2
Chchd3	0.229435	0.404122	8	0.60341	11	0.714437	12	0.991872	3
Chchd6	0.304357	0.459923	2	0.700357	4	-	-	0.999885	2
Chmp1a	0.663596	0.717294	2	0.951754	3	1.00866	2	0.997613	3
Chmp2a	0.805367	0.800282	2	-	-	0.991837	3	1	2
Chmp2b	0.634897	0.705606	2	0.94514	3	-	-	0.998425	2
Chmp3	0.549467	0.678114	2	0.871945	3	-	-	0.999003	2
Chmp4b	0.698138	0.717813	12	0.99574	3	1.01993	5	0.99163	3
Chmp5	0.655334	0.690461	2	1.00128	2	-	-	0.986549	2
Chordc1	0.665099	0.739592	4	0.922484	3	-	-	0.999845	2
Chp1	0.438638	0.595708	7	0.828889	3	0.902655	6	0.998441	3
Chtop	0.925573	0.833212	4	1.00631	2	-	-	0.998179	2
Cirbp	0.787373	-	-	0.935027	2	1.06227	2	0.991752	2
Ckap4	0.274036	0.480547	143	0.63499	126	0.783951	147	0.985836	3
Ckap5	0.633009	0.723988	3	-	-	0.952681	4	0.998675	2
Ckb	0.260246	0.413758	22	0.632656	18	0.798609	29	0.999057	3
Clasp1	0.846233	0.798566	7	0.999221	3	1.04477	2	0.99435	3
Clic1	0.327025	0.462257	33	0.728714	23	0.882623	31	0.998094	3
Clic4	0.457251	0.587357	27	0.84891	11	0.944638	13	0.999421	3
Clint1	0.846037	0.790872	11	1.03372	3	0.994598	3	0.992534	3
Clip1	0.710332	0.721396	9	1.00933	3	1.01077	8	0.990362	3
Clpp	0.274593	0.471479	3	0.658338	4	0.768117	5	0.988386	3
Clta	0.465621	0.591097	10	0.854939	2	0.953359	9	0.999024	3
Cltb	0.293382	0.447478	12	0.649448	14	0.873607	8	0.99084	3
Cltc	0.24877	0.428694	182	0.618682	144	0.754857	200	0.994148	3
Clybl	0.180568	0.307072	2	0.499991	4	0.672585	3	0.998622	3
Cmpk1	0.24585	0.425632	8	0.610878	8	0.754521	13	0.994117	3
Cmtm7	0.221552	0.389164	2	-	-	0.710108	2	0.993632	2
Cnbp	0.914701	0.832421	39	0.986202	21	1.03764	9	0.997241	3
Cndp2	0.269765	0.462946	8	0.648926	14	0.769505	12	0.990422	3
Cnn1	0.145558	0.373847	99	0.440463	78	0.510879	92	0.872662	3
Cnn2	0.174262	0.381717	113	0.478258	92	0.612363	102	0.954143	3
Cnn3	0.299234	0.467357	76	0.690608	47	0.823993	53	0.998875	3
Cnpy2	0.349241	0.454288	19	0.774176	10	0.913321	23	0.991637	3
Cnpy4	0.377889	0.499601	8	0.817974	5	0.888178	3	0.994913	3
Cnrip1	0.187854	0.283764	2	0.551908	7	0.673922	7	0.994703	3
Coasy	0.262397	0.433286	2	-	-	0.769096	2	0.996004	2
Cobll1	0.469065	0.607112	9	0.846564	4	0.943855	3	0.999969	3
Cog2	0.440687	0.573146	5	-	-	0.953491	2	0.998344	2
Col1a1	0.591456	0.822499	28	0.735869	30	0.884047	24	0.895313	3
Col3a1	1.00383	0.856877	9	1.01802	17	0.981593	19	0.997647	3
Col4a1	0.084069	-	-	0.34117	2	0.35229	5	0.937492	2
Colec12	0.977908	0.8763	9	0.90181	2	1.06995	4	0.983204	3
Colgalt1	0.583295	0.721096	7	0.87997	2	0.907348	3	0.989921	3
Commd3	0.466743	0.661551	7	0.775808	3	-	-	0.977655	2
Commd5	0.358117	-	-	0.763541	2	0.88028	3	0.999968	2
Commd8	0.338191	0.577267	4	-	-	0.758027	3	0.937597	2
Commd9	0.299873	0.462597	2	-	-	0.821802	2	0.999127	2
Comt	0.330287	0.433824	14	0.758017	5	0.89209	5	0.991595	3
Copa	0.417476	0.580538	91	0.797373	52	0.914823	36	0.999139	3
Copb1	0.370445	0.551108	38	0.723531	23	0.919763	13	0.991508	3
Copb2	0.423228	0.57965	31	0.78754	21	0.949793	18	0.99669	3
Cope	0.420298	0.561395	12	0.792709	4	0.965154	6	0.995162	3
Copg1	0.364537	0.527753	20	0.715223	21	0.945311	9	0.987404	3
Cops2	0.333828	0.521362	16	0.719349	8	0.844483	13	0.995409	3
Cops3	0.310286	0.516398	9	0.70445	6	0.790336	3	0.984307	3
Cops4	0.309489	0.504468	31	0.695229	16	0.812779	30	0.992149	3
Cops5	0.349379	0.520138	4	0.735841	3	0.876432	7	0.998673	3
Cops6	0.281133	0.41549	3	0.701542	3	0.799047	3	0.996995	3
Cops7a	0.376688	0.552557	8	0.764115	4	0.88076	8	0.997882	3
Cops8	0.294709	0.443257	5	0.700173	2	0.822252	5	0.999708	3
Copz1	0.460208	0.603934	8	-	-	0.931983	4	0.999937	2
Copz2	0.356277	0.534017	3	0.746169	3	0.866387	3	0.997686	3
Coro1b	0.256772	0.374201	27	0.656946	20	0.794584	20	0.997146	3
Coro1c	0.202429	0.418179	26	0.534039	26	0.660268	21	0.961188	3
Cox4i1	0.23339	0.408944	11	0.595959	22	0.734572	23	0.994208	3
Cox5a	0.246251	0.425453	11	0.590691	16	0.778304	19	0.991941	3
Cox5b	0.285355	0.454295	5	0.679883	4	0.800137	8	0.997983	3
Cox6b1	0.644118	0.710983	11	0.919864	8	1.04705	6	0.992644	3
Cox6c	0.272303	0.447932	12	0.653852	7	0.788186	15	0.996762	3
Cpne1	0.323366	0.491643	13	0.711745	7	0.855353	10	0.998972	3
Cpne2	0.367937	0.519126	4	0.788352	2	0.86776	5	0.998224	3
Cpq	0.193517	0.333618	2	0.528253	5	0.688106	10	0.998955	3
Cpsf6	0.501227	0.631972	4	0.866757	2	-	-	0.999992	2
Cpt1a	0.286524	0.451644	4	0.578885	4	0.926654	3	0.949774	3
Cpt2	0.227163	0.331593	9	0.590009	12	0.779103	21	0.99299	3
Cr1l	0.276472	0.535869	2	0.633303	3	0.739171	7	0.942638	3
Crabp1	0.193783	0.316321	10	0.581824	15	0.649245	13	0.987454	3
Crat	0.311564	0.435088	3	0.739131	2	-	-	0.994442	2
Creg1	0.311618	0.460269	3	-	-	0.849918	4	0.99992	2
Creld1	0.357146	-	-	0.768727	3	0.871278	3	0.999559	2
Crip1	0.203929	0.32573	12	0.582067	18	0.688306	15	0.9965	3
Crip2	0.182723	0.347174	15	0.535053	11	0.621598	12	0.982782	3
Crk	0.322697	0.454315	19	0.723756	12	0.882985	11	0.997334	3
Crkl	0.487414	0.596063	5	0.895996	3	0.941079	2	0.996084	3
Crocc	0.248372	-	-	0.605824	2	0.800856	2	0.996399	2
Crtap	0.626908	0.71595	7	0.899132	2	1.0165	3	0.996856	3
Cryab	0.70592	0.795155	5	0.877641	6	0.939738	3	0.98693	3
Cryz	0.179434	0.285113	3	0.503331	9	0.678881	8	0.997152	3
Cs	0.239315	0.442972	22	0.593714	20	0.731785	24	0.982348	3
Csad	0.246297	0.334	3	0.650863	10	0.794486	12	0.98901	3
Csde1	1.4028	0.934842	13	1.03133	3	1.04144	5	0.99608	3
Cse1l	0.395105	0.580475	12	0.789837	6	0.857449	19	0.992086	3
Csk	0.364578	0.513988	6	0.749766	4	0.917431	3	0.997489	3
Csnk2a2	0.391596	0.594062	5	0.744068	3	0.891928	4	0.989138	3
Csnk2b	0.569362	0.675792	4	0.903669	3	-	-	0.999877	2
Csrp1	0.145874	0.351306	74	0.433642	68	0.532044	89	0.923267	3
Csrp2	0.203528	0.379727	12	0.571599	15	0.656351	14	0.981816	3
Cstb	0.20205	0.33792	14	0.510375	20	0.742281	25	0.987902	3
Cstf1	0.357914	0.645044	5	-	-	0.6965	2	0.824827	2
Ctage5	0.483441	0.604657	6	0.875221	3	-	-	0.998456	2
Ctbp1	0.549602	0.648734	3	-	-	1.01748	8	0.993793	2
Ctnna1	0.753883	0.781099	35	0.936767	14	1.01493	11	0.998659	3
Ctnnb1	0.773463	0.783162	27	0.95516	17	1.01777	18	0.998841	3
Ctnnd1	0.866792	0.808263	23	0.991195	7	1.07111	6	0.990871	3
Ctps1	0.748617	0.786964	11	0.916428	2	1.01732	4	0.996813	3
Ctps2	0.51145	0.564933	4	0.975738	3	-	-	0.965144	2
Ctsa	0.17467	0.260572	17	0.510044	25	0.665461	43	0.994176	3
Ctsb	0.324518	0.441867	64	0.757083	38	0.862298	69	0.99511	3
Ctsd	0.237793	0.400784	46	0.622288	47	0.731469	54	0.995595	3
Ctsh	0.262226	-	-	0.65878	3	0.782402	9	0.999469	2
Ctsl	0.503238	0.624925	11	0.86744	10	0.973163	8	0.998989	3
Ctsz	0.232083	0.356136	24	0.61967	21	0.748587	38	0.998592	3
Cttn	0.405505	0.553832	84	0.784254	67	0.942571	60	0.997535	3
Cul1	0.707193	0.72677	8	0.97119	3	1.07273	2	0.986613	3
Cul3	0.564764	0.644619	5	0.9426	2	0.971936	4	0.994631	3
Cul4b	0.865636	0.817155	9	0.97608	2	1.028	2	0.998234	3
Cul5	0.316841	0.518322	3	-	-	0.792633	3	0.98224	2
Cuta	0.231207	-	-	0.758193	2	0.586373	2	0.839238	2
Cyb5a	0.342861	0.461851	17	0.756423	14	0.903953	11	0.99518	3
Cyb5b	0.284959	0.460717	10	0.676353	6	0.796143	7	0.996663	3
Cyb5r1	0.257489	0.461867	9	0.617689	9	0.759448	8	0.984955	3
Cyb5r3	0.283045	0.413916	68	0.681418	69	0.831568	74	0.998589	3
Cyc1	0.200469	0.353069	11	0.593117	5	0.641319	9	0.978068	3
Cycs	0.245484	0.471645	7	0.599203	11	0.724831	16	0.967426	3
Cyfip1	0.331886	0.483998	20	0.718921	12	0.885518	14	0.998334	3
Cygb	0.387924	0.475047	5	0.859039	4	0.90143	2	0.982517	3
Cyp1b1	1.42255	0.941272	2	-	-	1.05896	4	0.994806	2
Cyp20a1	0.49657	0.642371	4	-	-	0.918121	3	0.997459	2
Cyp2f2	0.292222	0.438848	4	0.725338	6	0.787696	7	0.992648	3
Cyr61	0.434347	0.706378	2	0.720555	3	0.852172	2	0.928157	3
D10Jhu81e	0.240023	0.338036	3	0.622312	11	0.795156	18	0.991961	3
Dab2	9.52967	-	-	1.0306	2	1.02366	3	0.997873	2
Dag1	0.437927	0.549244	2	-	-	0.993555	3	0.98889	2
Dak	0.284876	-	-	0.701808	3	0.793323	3	0.99699	2
Dap	0.587456	0.692361	16	0.877092	9	1.02573	10	0.993833	3
Dars	0.334481	0.529832	29	0.722945	24	0.831232	28	0.992251	3
Dazap1	0.269317	0.488384	10	0.635321	3	0.758474	9	0.977123	3
Dbi	0.195361	0.320304	36	0.530225	38	0.704437	50	0.998714	3
Dbn1	0.383909	0.498585	33	0.787978	16	0.953233	10	0.991921	3
Dbnl	0.367568	0.542657	26	0.740928	21	0.898366	20	0.996926	3
Dbt	0.220185	0.466525	2	0.613585	3	0.615377	4	0.894427	3
Dclk1	0.660271	0.708114	6	0.962387	4	1.01331	7	0.995718	3
Dcn	1.00373	0.871481	2	-	-	0.89022	3	0.977661	2
Dcps	0.43375	0.605888	4	0.758533	2	0.980274	2	0.985144	3
Dctn1	0.34703	0.502391	50	0.732093	36	0.897263	35	0.998204	3
Dctn2	0.35019	0.514827	33	0.740763	36	0.879728	28	0.999342	3
Dctn3	0.39807	0.526916	4	0.769807	6	0.983804	3	0.987151	3
Dctn4	0.340027	0.526943	8	0.664118	4	0.930729	3	0.975856	3
Dcxr	0.340959	0.482302	8	0.741889	12	0.889636	12	0.998887	3
Ddah1	0.143506	0.322519	49	0.42981	49	0.54022	64	0.958548	3
Ddah2	0.140786	0.221775	18	0.435156	20	0.580114	33	0.996493	3
Ddb1	1.14393	0.90591	3	0.949836	3	1.02154	4	0.996908	3
Ddost	0.303621	0.488067	29	0.688165	28	0.81961	40	0.99573	3
Ddt	0.196093	0.324681	6	0.540988	7	0.694043	6	0.999954	3
Ddx1	0.358281	0.534322	35	0.749121	17	0.868503	26	0.997984	3
Ddx17	0.674579	0.713077	13	0.953771	8	1.06434	7	0.988499	3
Ddx19a;Ddx19b	0.437845	0.612914	11	0.8026	3	0.90926	4	0.996408	3
Ddx39b	0.345757	0.548523	22	0.699922	14	-	-	0.982078	2
Ddx3x;D1Pas1;Ddx3y	1.78086	-	-	0.998154	9	1.02441	9	0.999123	2
Ddx46	0.538388	0.730409	5	0.759335	2	1.00007	2	0.96048	3
Ddx5	1.38987	0.942591	19	0.95376	10	1.05305	14	0.993638	3
Ddx58	0.280992	-	-	0.63881	2	0.857068	2	0.992179	2
Ddx6	0.739943	0.804995	6	-	-	0.778168	3	0.891939	2
Decr1	0.212916	0.353398	15	0.556429	15	0.733303	20	0.998408	3
Denr	0.26081	0.440429	4	0.619059	4	-	-	0.990274	2
Derl1	0.684605	0.703326	2	1.01616	2	0.990011	2	0.987544	3
Dhdh	0.24797	-	-	0.57633	2	0.831926	2	0.983131	2
Dhrs1	0.470912	0.58893	11	0.843615	6	0.994539	5	0.994151	3
Dhrs4	0.341503	0.54958	6	0.739214	4	0.807176	4	0.982295	3
Dhrs7	0.311865	0.42549	2	0.748129	4	0.846828	2	0.993738	3
Dhrs7b	0.635888	0.73845	3	0.918176	2	0.905998	2	0.990231	3
Dhx15	0.778279	0.790924	5	0.951306	2	-	-	0.999959	2
Dhx29	0.568915	0.678101	3	0.895113	2	0.976058	2	0.999852	3
Dhx9	0.546809	0.687272	20	0.854388	18	0.962683	15	0.997129	3
Diablo	0.342306	-	-	0.750148	4	0.865873	3	0.999877	2
Diaph2	0.451799	0.56283	2	0.845071	2	0.98352	2	0.993645	3
Dkc1	0.314848	0.559537	3	0.629556	4	-	-	0.932719	2
Dlat	0.191298	0.349324	23	0.537069	21	0.657895	33	0.993502	3
Dld	0.228932	0.403276	27	0.597624	33	0.719162	48	0.993078	3
Dlg1	0.397623	0.511237	12	0.794908	14	0.970837	4	0.990097	3
Dlst	0.21879	0.397534	13	0.592206	10	0.68713	17	0.986115	3
Dnaja1	0.918252	0.837155	10	0.9944	5	0.958682	7	0.997293	3
Dnaja2	0.623047	0.692618	14	0.93704	10	1.00998	10	0.996977	3
Dnajb11	0.307388	0.533558	13	0.748791	9	0.706342	8	0.928032	3
Dnajc10	0.663174	0.723927	6	-	-	1.03158	2	0.995292	2
Dnajc13	0.286077	0.4418	10	0.651505	10	0.849405	12	0.995504	3
Dnajc3	0.902024	0.844168	6	0.95211	5	0.97149	8	0.998321	3
Dnajc5	0.222735	0.374964	8	0.590769	5	0.723546	12	0.998573	3
Dnajc8	0.770235	0.795947	2	0.930221	2	-	-	0.998667	2
Dnm1	0.401343	0.457859	11	0.850313	12	0.990007	10	0.969862	3
Dnm1l	0.415421	0.570366	19	0.787433	14	0.941488	9	0.997767	3
Dnm2	0.370134	0.516158	24	0.770703	21	0.904013	23	0.999566	3
Dnpep	0.271128	0.45483	25	0.641453	24	0.791162	20	0.994669	3
Dock7	0.470192	0.611206	6	0.84896	2	0.934335	6	0.999921	3
Dpep1	0.157584	0.23685	5	0.495917	8	0.606597	17	0.991206	3
Dpm1	0.441454	0.543591	4	0.872993	2	0.941735	3	0.992907	3
Dpp3	0.275511	0.468171	11	0.675514	9	0.754941	19	0.985722	3
Dpp7	0.131628	0.173821	2	0.39948	6	0.587125	7	0.974194	3
Dpy19l1	0.340776	0.387646	7	-	-	1.00935	2	0.940976	2
Dpysl2	0.180375	0.324676	108	0.507698	103	0.652201	130	0.99749	3
Dpysl3	0.204448	0.402135	37	0.529743	40	0.685456	49	0.97789	3
Drg2	0.552715	0.684398	3	0.864974	4	0.967865	2	0.998414	3
Dstn	0.249567	0.472163	75	0.601151	53	0.737944	60	0.971929	3
Dtymk	0.547504	0.671652	3	-	-	0.944126	3	0.999199	2
Dusp3	0.304573	0.442658	10	0.65024	7	0.92065	5	0.978488	3
Dync1h1	0.31314	0.469288	271	0.705433	193	0.853693	198	0.999679	3
Dync1i2	0.289217	0.447728	17	0.693216	13	0.805502	13	0.998796	3
Dync1li1	0.373014	0.538511	13	0.746544	8	0.914557	6	0.996989	3
Dync1li2	0.548372	0.618567	11	0.929229	2	1.02329	2	0.988167	3
Dynll1;BC048507	0.429327	0.6951	7	0.680231	6	-	-	0.892878	2
Dynll2	0.322911	0.470719	13	0.773389	12	0.800748	8	0.987018	3
Dynlrb1	0.732848	0.751261	5	-	-	1.0991	4	0.97983	2
Dysf	0.119338	0.327549	2	-	-	0.449409	3	0.841652	2
Ech1	0.397431	0.514715	4	0.828256	3	0.915262	2	0.995668	3
Echdc1	0.248194	0.428207	2	0.633036	3	0.737291	2	0.991358	3
Echs1	0.205566	0.337819	14	0.561199	16	0.707515	23	0.999992	3
Eci1	0.218139	0.372109	9	0.567883	7	0.729752	12	0.998156	3
Ecm29	0.37695	0.570101	4	0.760047	3	0.860949	3	0.992762	3
Edc4	0.491167	0.570938	13	0.875963	4	1.0486	2	0.978827	3
Eea1	0.276195	0.448109	43	0.659941	33	0.795657	42	0.997731	3
Eef1a1	0.32093	0.559399	112	0.681818	119	0.803226	129	0.969206	3
Eef1b	0.345464	0.584533	40	0.702538	30	0.822143	32	0.969447	3
Eef1d	0.352911	0.583931	61	0.714379	50	0.830047	35	0.974884	3
Eef1e1	0.381025	0.626855	3	0.681945	2	-	-	0.934491	2
Eef1g	0.349633	0.596929	62	0.699989	45	0.821729	47	0.96316	3
Eef2	0.610803	0.72468	151	0.874776	100	0.986543	67	0.996628	3
Efhd2	0.45283	0.596654	5	0.806983	2	0.980809	4	0.994389	3
Eftud1	0.299191	0.495991	3	0.725887	3	0.749466	4	0.972447	3
Eftud2	0.405911	0.619545	12	0.757209	11	0.873415	12	0.983164	3
Egfr	1.09469	0.87349	6	1.03701	3	1.08968	4	0.985865	3
Ehd1	0.273337	0.470658	44	0.645685	38	0.778892	72	0.989747	3
Ehd2	0.594686	0.704418	30	0.893416	9	0.970505	21	0.999535	3
Ehd4	0.244438	0.375416	9	0.614162	5	0.789808	13	0.998169	3
Eif1;Eif1b	0.699349	-	-	0.928763	3	1.01267	3	0.998616	2
Eif2a	0.425388	0.609094	14	0.821346	3	0.850137	3	0.98611	3
Eif2s1	0.405558	0.614355	23	0.746651	19	0.896988	11	0.985362	3
Eif2s2	0.593414	0.70981	31	0.875149	12	0.987174	15	0.997503	3
Eif2s3x;Eif2s3y	0.345032	0.551988	39	0.71441	27	0.848153	22	0.988756	3
Eif3a	0.753332	0.772827	36	0.945513	25	1.04271	15	0.995641	3
Eif3b	0.552222	0.687373	17	0.852507	7	0.982421	5	0.996297	3
Eif3c	0.625408	0.717782	30	0.891674	13	1.02148	8	0.995617	3
Eif3d	0.460144	0.635261	32	0.796704	15	0.940645	13	0.993922	3
Eif3e	0.584425	0.692177	22	0.899201	10	0.969102	5	0.999954	3
Eif3f	0.488571	0.65134	14	0.818429	12	0.952125	7	0.995525	3
Eif3g	0.498692	0.691808	12	0.879883	3	0.772426	4	0.925583	3
Eif3h	0.559799	0.696652	17	0.849671	6	0.982495	9	0.995212	3
Eif3i	0.531088	0.680027	17	0.835707	12	0.973284	10	0.99485	3
Eif3j1;Eif3j2	0.464541	0.644903	11	0.813147	5	0.905456	5	0.992754	3
Eif3l	0.53886	0.671611	18	0.854583	7	0.983999	6	0.997272	3
Eif3m	0.537796	0.664764	5	-	-	0.943527	6	0.999327	2
Eif4a1	0.632002	0.744223	58	0.873432	29	0.976079	29	0.99506	3
Eif4a2	0.409056	0.525999	7	0.87501	6	0.864782	4	0.983495	3
Eif4a3;Gm8994	0.724576	0.750934	13	0.951297	3	1.05531	3	0.992806	3
Eif4b	0.528814	0.649474	15	0.841679	6	1.0395	3	0.986786	3
Eif4e	0.428404	0.632641	15	0.761314	8	0.909607	13	0.985688	3
Eif4g1	0.787221	0.785726	21	0.961815	4	1.0315	6	0.997478	3
Eif4g2	0.844504	0.800732	11	0.991465	5	1.04368	3	0.995213	3
Eif4g3	0.473376	0.60775	4	-	-	0.951002	3	0.99977	2
Eif4h	0.563352	0.664308	8	0.889532	4	1.01391	7	0.995977	3
Eif5	0.601567	0.689554	14	0.909567	8	1.01125	6	0.997472	3
Eif5a;Eif5a2	0.42842	0.615985	53	0.790165	36	0.895153	35	0.993097	3
Eif5b	0.476282	0.669138	17	0.760917	5	0.975666	2	0.976952	3
Eif6	0.562012	0.715928	7	0.846984	3	0.933854	3	0.990924	3
Elavl1	0.614333	0.739147	26	0.86911	21	0.954087	15	0.993878	3
Elmo2	0.579769	0.663394	4	0.938263	3	-	-	0.995983	2
Emb	0.523415	0.664109	15	0.856698	7	0.953847	8	0.998843	3
Emc1	0.26917	0.434769	3	0.699133	2	0.737509	2	0.982738	3
Emc8	0.39431	0.581002	12	0.764505	10	0.89135	4	0.995028	3
Emd	0.405922	0.610467	16	0.771466	12	0.867392	8	0.986856	3
Eml2	0.228436	0.325945	6	0.620538	5	0.757264	6	0.99335	3
Enah	0.47	0.611317	5	0.844921	3	-	-	0.999974	2
Eno1	0.223388	0.429369	217	0.571823	264	0.701763	297	0.976831	3
Eno3	0.176202	0.419458	8	-	-	0.569982	6	0.87497	2
Enpp1	0.316784	0.488661	2	0.708806	2	0.839634	4	0.998569	3
Epb41l1	0.308043	0.488278	2	0.740584	2	0.770306	2	0.981493	3
Epb41l2	0.275423	0.427397	58	0.659721	46	0.813784	64	0.999716	3
Epb41l3	0.246299	0.405367	53	0.623911	48	0.760187	53	0.998753	3
Epdr1	0.1124	0.182862	5	0.378242	15	0.486725	19	0.99557	3
Ephx1	0.370527	0.487841	60	0.789658	53	0.920375	56	0.995276	3
Epn1	0.281962	0.426595	3	-	-	0.820372	5	0.99988	2
Eprs	0.383191	0.583869	76	0.750161	49	0.873333	51	0.99063	3
Eps15l1	0.299858	0.456599	16	0.696935	13	0.830466	10	0.999873	3
Eps8	0.890944	0.838398	3	0.947831	2	1.01061	4	0.998726	3
Eras	0.0550411	0.161172	2	0.165834	2	-	-	0.761613	2
Erc1	0.420292	0.567197	10	0.815402	6	-	-	0.999988	2
Ergic1	0.302155	0.497557	21	0.674277	25	0.820776	20	0.992357	3
Erh	0.5345	0.760373	9	0.701242	4	1.01742	9	0.917657	3
Erlin2	0.275502	0.413669	12	0.67275	11	0.812791	13	0.999629	3
Ero1l	0.285113	0.439963	13	0.672068	6	0.823403	9	0.999705	3
Erp29	0.389425	0.570322	7	0.755443	9	0.906338	8	0.995726	3
Erp44	0.337438	0.491506	27	0.713751	22	0.902298	13	0.995809	3
Esd	0.250986	0.480339	45	0.617144	48	0.718338	62	0.9631	3
Esyt1	0.204929	0.367304	32	0.553885	26	0.689675	37	0.995103	3
Esyt2	0.323019	0.547414	37	0.664843	12	0.846125	18	0.977735	3
Etf1	0.525598	0.683486	16	0.838113	4	0.94301	4	0.994685	3
Etfa	0.226193	0.355464	37	0.598771	46	0.74598	50	0.999705	3
Etfb	0.2517	0.402383	24	0.621286	23	0.78758	30	0.99915	3
Etfdh	0.211122	0.358136	11	0.574475	10	0.703292	13	0.998486	3
Ethe1	0.237382	0.358748	5	0.620585	6	0.767831	10	0.998536	3
Ewsr1	0.32074	0.487556	9	0.697647	9	0.868953	4	0.997522	3
Exoc4	0.408422	0.632507	8	0.813055	2	0.774358	2	0.941633	3
Exoc5	0.303412	0.490514	3	0.67024	3	-	-	0.990308	2
Exoc8	0.308505	0.456852	6	0.686657	3	0.874497	4	0.996478	3
Exosc4	0.381963	0.593064	2	0.786379	2	0.803601	2	0.970399	3
Exosc6	0.234897	0.446755	3	-	-	0.694389	2	0.963958	2
F3	0.6859	0.740432	16	0.930858	8	1.02697	14	0.997024	3
Fabp4	0.268505	0.412075	14	0.698745	6	0.757613	8	0.990353	3
Fabp5	0.212603	0.399566	42	0.539029	28	0.713638	54	0.985493	3
Faf2	0.411123	0.562193	13	0.819537	6	0.893126	6	0.998684	3
Fah	0.229555	0.389639	5	0.618446	5	0.711162	5	0.992984	3
Fam114a1	0.57845	0.657356	23	0.919992	7	1.02389	7	0.993429	3
FAM120A	0.460154	0.567642	26	0.851931	13	0.990267	9	0.992841	3
Fam129a	0.338101	0.480392	12	0.754701	8	0.865281	10	0.999305	3
Fam129b	0.499706	0.644556	46	0.846223	21	0.952109	28	0.999088	3
Fam136a	0.298887	0.474699	5	0.710233	2	0.790863	2	0.993143	3
Fam160b2	0.344901	0.47683	5	0.624419	6	1.06686	4	0.908477	3
Fam162a	0.284001	0.434259	22	0.699048	18	0.793393	17	0.997321	3
Fam98a	0.478289	0.597655	4	0.875993	2	-	-	0.997788	2
Fam98b	0.246988	0.467808	3	0.623726	7	0.707268	5	0.965257	3
Farp1	0.331357	0.480804	17	0.737612	13	0.863482	10	0.999943	3
Farsa	0.262399	0.459003	12	0.649907	7	0.744631	11	0.985105	3
Farsb	0.28716	0.506244	13	0.641927	11	0.797125	13	0.980206	3
Fasn	0.583599	0.713783	59	0.866084	31	0.963106	14	0.996417	3
Fbl	0.247925	0.50305	17	0.591946	12	0.713958	20	0.940504	3
Fblim1	0.333736	0.46739	4	-	-	0.889826	2	0.997473	2
Fbln2	0.773707	0.865618	4	0.770467	2	-	-	0.911025	2
Fbn1	0.0175876	0.0608959	49	0.0678968	71	0.090756	69	0.826485	3
Fdps	0.480328	0.675591	10	0.790849	3	0.920704	5	0.984417	3
Fech	0.233876	0.344936	10	0.632701	8	0.751846	4	0.995676	3
Fer	0.28836	0.48468	5	0.646826	2	0.818362	7	0.990364	3
Fermt2	0.253351	0.476472	15	0.610853	15	0.737763	16	0.971724	3
Fh	0.268177	0.458732	27	0.662266	28	0.752475	24	0.987648	3
Fhl1	0.212417	0.454027	72	0.545818	39	0.663449	69	0.938242	3
Fhl2	0.219855	0.31399	70	0.565711	70	0.78613	70	0.985478	3
Fhl3	0.170768	0.381883	15	0.497584	6	0.577489	7	0.93571	3
Fhod1	0.348754	0.502007	3	0.75234	2	-	-	1	2
Fis1	0.45534	0.590734	7	0.807183	3	1.00076	5	0.990513	3
Fkbp10	0.439962	0.625789	29	0.7773	13	0.931332	10	0.991575	3
Fkbp11	0.414299	0.63219	10	0.745498	13	0.893826	9	0.979889	3
Fkbp15	0.5177	0.620696	3	-	-	1.01926	2	0.991118	2
Fkbp1a	0.355331	0.555569	17	0.733512	13	0.8507	9	0.991143	3
Fkbp2	0.337127	0.540331	7	0.696628	6	0.860919	2	0.989367	3
Fkbp3	0.349548	0.515043	28	0.737107	22	0.882175	21	0.999059	3
Fkbp4	0.589358	0.684705	12	0.900496	5	1.0082	3	0.997601	3
Fkbp7	0.585691	0.704693	14	0.878205	10	0.974809	7	0.99846	3
Fkbp9	0.651098	0.739472	15	0.909286	7	0.969581	4	0.999137	3
Flii	0.329062	0.704475	16	0.696799	6	0.629946	6	0.700153	3
Flna	0.173178	0.38213	635	0.480991	609	0.604361	704	0.950572	3
Flnb	0.168967	0.399408	372	0.476259	336	0.577394	375	0.914073	3
Flnc	0.230334	0.410863	208	0.595135	213	0.721247	240	0.99141	3
Flot1	0.287212	0.444514	14	0.695314	17	0.799006	23	0.998116	3
Flot2	0.273562	0.414642	16	0.664354	18	0.813987	25	0.999722	3
Fmo1	0.393925	0.430321	3	0.866161	3	0.983958	8	0.959211	3
Fmo2	0.427476	-	-	0.79129	4	0.966689	5	0.994953	2
Fmr1	0.623157	0.672924	10	0.959192	5	1.0384	3	0.989253	3
Fn3krp	0.293642	0.385661	2	0.743675	2	-	-	0.977617	2
Fnta	0.437803	0.618317	4	-	-	0.860615	3	0.98548	2
Fscn1	0.266753	0.452976	92	0.626326	68	0.793604	96	0.992974	3
Fstl1	1.13128	0.89481	3	-	-	1.03292	4	0.998155	2
Fth1	0.712329	0.762303	2	0.943681	4	0.965073	7	0.99927	3
Ftl1;Ftl2	0.810311	-	-	0.948021	3	1.03562	3	0.996899	2
Fubp1	0.632495	0.7298	9	0.884186	7	1.01252	2	0.995646	3
Fubp3	0.743754	0.801251	5	0.88879	3	-	-	0.990917	2
Fuca1	0.330281	0.464271	2	-	-	0.886109	2	0.997605	2
Fundc2	0.744187	0.77913	2	-	-	0.956643	3	0.997995	2
Fus	0.387589	0.593803	13	0.735063	14	0.893134	11	0.987224	3
Fv4	0.60784	0.774684	8	0.830939	3	0.886455	4	0.963143	3
Fxr1	0.725491	0.743232	9	0.98507	3	1.00951	7	0.996103	3
G3bp1	0.491578	0.669832	22	0.807811	14	0.935988	13	0.990795	3
G3bp2	0.616685	0.669874	4	0.981765	3	-	-	0.988186	2
G6pdx	0.330527	0.511755	31	0.715924	26	0.849876	33	0.997008	3
Gaa	0.448756	0.499329	16	0.883445	5	1.038	9	0.965281	3
Gak	0.667971	0.738179	4	-	-	0.976573	2	0.999944	2
Galk1	0.253553	0.460126	17	0.616527	12	0.74727	18	0.982741	3
Galk2	0.241988	0.367882	3	0.635189	3	0.763461	3	0.99859	3
Galnt2	0.808418	0.803207	7	-	-	0.977516	4	0.999599	2
Ganab	0.320297	0.482453	57	0.712885	35	0.854235	41	0.999577	3
Gapdh;Gm7293	0.205569	0.403954	200	-	-	0.657994	292	0.968031	2
Gar1	0.480085	0.606793	2	0.867	3	-	-	0.999264	2
Gars	0.327753	0.522567	43	0.711967	36	0.832168	42	0.992927	3
Gart	0.520699	0.677569	13	0.82688	8	0.966019	4	0.993843	3
Gas2	0.274002	0.345372	5	0.717983	6	0.822943	6	0.979076	3
Gba	0.394333	0.584989	3	0.750082	3	-	-	0.988933	2
Gbas	0.216302	0.381704	3	0.45869	2	0.826362	3	0.926512	3
Gbe1	0.231601	0.383186	3	0.61095	3	0.733007	5	0.99833	3
Gcdh	0.302224	0.442538	4	0.711618	3	-	-	0.999125	2
Gclm	0.493875	0.681556	5	0.796318	7	0.934977	2	0.98586	3
Gcn1l1	0.386699	0.578249	32	0.761821	12	0.876092	13	0.993682	3
Gda	0.266605	0.361367	3	0.676223	5	0.82505	8	0.990419	3
Gdi1	0.211476	0.373563	9	0.552319	10	0.715413	17	0.995842	3
Gdi2	0.247307	0.419978	70	0.611315	61	0.764928	87	0.996229	3
Gfpt1	0.468579	0.639631	16	0.848516	7	0.868381	3	0.987673	3
Gfpt2	0.623194	0.715295	6	0.912388	3	-	-	0.99993	2
Ggt5	0.20333	0.196786	3	0.616217	4	0.748345	5	0.93411	3
Git1	0.376835	0.47726	5	-	-	0.974166	2	0.981324	2
Glb1	0.165195	0.248423	5	0.482014	16	0.651541	23	0.993357	3
Glg1	0.738446	0.761681	24	0.969055	7	0.989965	9	0.999149	3
Glipr2	0.311173	0.476314	13	0.715395	10	0.826124	8	0.998629	3
Glo1	0.269126	0.440006	16	0.647458	10	0.791233	11	0.997756	3
Glod4	0.28991	0.441007	24	0.692783	22	0.815716	28	0.9997	3
Glrx	0.218629	0.40985	4	0.540888	6	0.729583	7	0.98304	3
Glrx3	0.462665	0.614736	12	0.812641	12	0.964921	5	0.996699	3
Glrx5	0.319323	0.539186	2	-	-	0.772458	3	0.96506	2
Gls	0.378263	0.536248	20	0.779589	14	0.888502	19	0.999794	3
Glud1	0.248831	0.438323	68	0.614473	75	0.751027	78	0.990684	3
Gm10020;Rpl15	0.415759	0.616723	14	0.761672	12	0.900503	6	0.988624	3
Gm10036;Rpl11;Gm5093	0.389131	0.60902	10	0.714848	19	-	-	0.96583	2
Gm10110;Pabpc4	0.418632	0.619776	12	0.747105	12	0.926061	9	0.985343	3
Gm10250;Atp5h	0.171115	0.347075	18	0.47419	24	0.6241	31	0.980934	3
Gm10260;Rps18	0.407464	0.632123	34	0.73838	32	0.884916	30	0.976523	3
Gm17669;Rpl29;Gm5218;Gm10709;Gm3550	0.36321	0.563737	14	-	-	0.819363	8	0.980648	2
Gm20390;Nme2	0.331208	0.574188	83	0.690399	81	0.806913	92	0.965907	3
Gm20425;Srprb	0.728474	0.75717	4	0.975724	3	0.962254	3	0.997439	3
Gm28062;Hnrnpu	0.585227	-	-	0.894435	31	0.990183	42	0.999181	2
Gm2a	0.188835	0.246967	9	0.566672	13	0.690357	19	0.97935	3
Gm3839	0.203954	0.412203	8	-	-	0.647652	6	0.956472	2
Gm5424;Ass1	0.252151	0.349666	3	0.673694	7	-	-	0.984012	2
Gm9242;Gm6793;Hnrnpa3	0.295212	0.520698	87	0.662148	82	0.785781	85	0.976296	3
Gm9493;Rps7	0.402162	0.610319	49	0.735346	32	-	-	0.975809	2
Gm9755;Tufm	0.250448	0.432132	32	0.601327	26	-	-	0.987301	2
Gmds	0.294761	0.410964	4	0.700708	2	0.856797	3	0.995287	3
Gmfb	0.275975	0.430475	12	0.671079	8	0.799661	13	0.999636	3
Gmppb	0.24275	0.485129	14	0.638897	3	0.659405	4	0.922388	3
Gmps	0.736683	0.791137	9	0.877958	3	1.06145	3	0.983854	3
Gna11	0.234797	0.389564	7	0.618564	8	0.732785	18	0.997358	3
Gna13	0.298278	0.441153	6	0.739311	8	0.790379	8	0.990641	3
Gnai2	0.301716	0.465208	27	0.69268	25	0.832847	46	0.999431	3
Gnai3	0.538734	0.654423	7	0.894584	4	0.954711	4	0.999703	3
Gnao1	0.162793	-	-	0.479039	2	0.623034	8	0.999998	2
Gnaq	0.187069	0.382535	9	0.503958	5	0.647058	10	0.973016	3
Gnas	0.336717	0.486022	14	0.739796	11	0.872739	16	0.999899	3
Gnb1	0.23455	0.413177	62	0.615836	33	0.714557	42	0.98934	3
Gnb2	0.230367	0.391699	34	0.60356	61	0.728531	72	0.996966	3
Gnb2l1	0.501546	0.68683	43	0.815357	32	0.909049	29	0.986029	3
Gng12	0.208764	0.334886	12	0.5858	17	0.699294	22	0.997742	3
Gnl1	0.388362	0.519942	4	0.778048	2	0.949599	2	0.994728	3
Gnpda2	0.205263	0.341515	2	-	-	0.704521	2	0.999853	2
Gns	0.452804	0.556713	15	0.861667	16	0.972004	15	0.993666	3
Golga2	0.957397	0.847907	6	-	-	1.06926	2	0.991723	2
Golga3	0.757538	0.758098	7	1.00199	2	-	-	0.994472	2
Golga5	0.573788	0.693888	6	0.881465	2	-	-	0.99897	2
Golgb1	0.68695	0.685662	26	1.02732	2	1.0616	3	0.97506	3
Golim4	0.919397	0.845254	9	0.96131	5	-	-	0.999641	2
Gorasp2	0.39284	0.520401	13	0.823497	2	0.897749	4	0.996791	3
Gosr2	0.636096	-	-	0.888135	2	1.05732	3	0.988522	2
Got1	0.271684	0.52689	17	0.618564	11	0.748327	13	0.948549	3
Got2	0.248684	0.456246	45	0.621403	45	0.726697	59	0.978721	3
Gpd2	0.19573	0.403024	8	0.521035	7	0.654899	9	0.966443	3
Gpi	0.22536	0.397648	106	0.589693	113	0.717255	134	0.993842	3
Gps1	0.310391	0.508735	11	0.711761	8	0.790465	7	0.986603	3
Gpx1	0.18325	0.305424	8	0.547495	6	0.641056	10	0.994085	3
Gpx7	0.347874	0.494204	11	0.766766	7	0.864801	8	0.99908	3
Grb2	0.730875	0.785888	8	-	-	0.877654	2	0.973382	2
Grhpr	0.223531	0.377358	11	0.588084	9	0.727795	14	0.998649	3
Grn	0.30046	-	-	0.708274	6	0.824318	2	0.999505	2
Grpel1	0.582936	0.718827	6	0.867446	3	0.940917	3	0.994597	3
Gsdmdc1	0.326972	0.412871	3	-	-	0.942165	2	0.97454	2
Gsk3b	0.539268	0.701506	8	0.823178	2	-	-	0.986144	2
Gsn	0.252847	0.380995	121	0.647752	116	0.782565	141	0.998911	3
Gspt1;Gspt2	0.526524	0.653958	15	0.874063	10	0.957859	7	0.999954	3
Gsr	0.194433	0.372486	5	-	-	0.652074	5	0.981949	2
Gss	0.229079	0.472469	5	0.569599	3	0.69165	4	0.94538	3
Gsta4	0.411489	0.58705	2	-	-	0.870082	6	0.993065	2
Gstk1	0.291417	0.374829	2	-	-	0.89746	4	0.976421	2
Gstm1	0.252847	0.316249	22	0.641561	27	0.848743	44	0.97315	3
Gstm2	0.217928	0.310519	54	0.588375	66	0.756798	82	0.99207	3
Gsto1	0.224812	0.437313	35	0.568409	31	0.704708	39	0.973022	3
Gstp1;Gstp2	0.249593	0.432066	46	0.603735	46	0.771478	75	0.992954	3
Gstt1	0.258661	0.405419	9	0.612983	9	0.822143	7	0.994151	3
Gstt3	0.28191	0.375233	3	0.699553	4	0.845772	7	0.989246	3
Gstz1	0.276458	-	-	0.682054	2	0.79457	3	0.998931	2
Guk1	0.318568	0.472383	5	0.719242	2	-	-	0.99999	2
Gulo	0.257592	0.467818	2	-	-	0.725899	5	0.970599	2
Gulp1	0.369937	0.550441	5	0.676409	2	0.984902	4	0.963138	3
Gusb	0.127465	-	-	0.421575	6	0.515512	11	0.994336	2
Gvin1	0.329304	0.423092	4	-	-	0.935188	4	0.979543	2
Gyg1	0.252845	0.287768	7	0.656966	3	0.857809	7	0.958229	3
Gys1	0.198462	0.439892	15	0.534575	6	0.626441	12	0.923698	3
H1f0	0.158227	0.237531	7	0.484297	20	0.620154	32	0.993677	3
H2afj	0.0922841	0.271392	12	-	-	0.375591	51	0.826597	2
H2afv;H2afz	0.199742	0.416485	8	0.534623	10	0.649245	16	0.95739	3
H2afy	0.155002	0.336241	14	0.447892	16	0.575151	18	0.967271	3
H2afy2	0.131175	0.236408	6	0.414615	11	0.536129	11	0.999094	3
H6pd	0.326854	0.452543	20	0.734978	12	0.885949	10	0.99673	3
Hacd3	0.351996	0.452874	3	0.808456	4	-	-	0.983016	2
Hadh	0.249008	0.403735	5	0.636973	13	0.758259	8	0.998595	3
Hadha	0.249087	0.411132	45	0.636402	49	0.752526	57	0.997219	3
Hadhb	0.201734	0.380516	19	0.525097	22	0.694303	36	0.987685	3
Hagh	0.261784	0.433606	2	0.674333	2	0.738955	2	0.98768	3
Hars	0.328575	0.542558	19	0.714582	15	0.806756	16	0.982343	3
Hccs	0.418932	-	-	0.837139	2	0.88156	2	0.995957	2
Hcfc1	0.64595	0.720148	5	-	-	1.0018	2	0.999	2
Hdgf	0.209613	0.40066	17	0.569203	19	0.669201	21	0.978703	3
Hdhd2	0.242325	0.425274	6	-	-	0.730163	8	0.988824	2
Hdlbp	0.826243	0.809578	59	0.951442	23	1.02378	23	0.998371	3
Hexa	0.275011	0.398602	6	0.664922	3	0.835027	10	0.996637	3
Hexb	0.275535	-	-	0.642164	8	0.838267	3	0.995991	2
Hgs	0.339662	0.48781	11	0.744744	13	0.874188	11	0.999887	3
Hibadh	0.227628	0.332701	12	0.646889	5	0.72045	10	0.987395	3
Hibch	0.243631	0.400656	6	0.630504	4	0.746417	6	0.997665	3
Hint1	0.294	0.490565	23	0.660858	25	0.815703	27	0.991417	3
Hint2	0.312664	0.440763	2	0.721147	3	0.865615	6	0.997722	3
Hist1h1b	0.0843793	0.207787	4	0.311148	8	0.353255	11	0.928919	3
Hist1h1c	0.0616762	0.157485	2	0.19519	2	-	-	0.894294	2
Hist1h1d	0.192276	0.394876	28	0.525323	46	0.641135	50	0.966901	3
Hist1h1e	0.107572	0.241663	3	0.339313	8	0.459484	9	0.976509	3
Hist1h2al;Hist2h2ac;Hist2h2aa1	0.0816665	0.244367	39	0.28511	38	0.339033	21	0.834446	3
Hist1h2bk;Hist2h2be	0.0754841	-	-	0.291948	4	0.339928	3	0.976779	2
Hist1h4a	0.0678104	0.220464	57	0.22984	49	0.299226	65	0.800956	3
Hk1	0.276216	0.457356	53	0.650364	23	0.797524	49	0.995674	3
Hm13	0.653062	0.738245	2	0.885145	2	1.04083	3	0.991386	3
Hmga1	0.13105	0.362457	6	0.408205	8	0.470012	6	0.828936	3
Hmgb1	0.410087	0.549939	38	0.799693	38	0.940975	33	0.99839	3
Hmgb2	0.32228	0.326465	3	0.866078	5	-	-	0.889858	2
Hmgn1	0.30303	0.490732	3	0.69332	5	0.808236	9	0.994084	3
Hnrnpa0	0.821707	0.787541	21	0.993588	14	1.05672	20	0.992383	3
Hnrnpa1	0.441494	0.654468	75	0.778307	70	0.878398	60	0.9792	3
Hnrnpa2b1	0.337423	0.558776	100	0.707677	96	0.823728	97	0.980794	3
Hnrnpab	0.764687	0.788775	20	0.931495	12	1.01749	7	0.998066	3
Hnrnpc	0.588349	0.702007	20	0.883889	19	0.980119	20	0.998915	3
Hnrnpd	0.204759	0.413897	20	0.524013	23	0.683681	31	0.96931	3
Hnrnpdl	0.473292	0.640869	16	0.812558	8	0.940819	3	0.995802	3
Hnrnpf	0.684095	0.74918	18	0.917735	10	1.00995	5	0.998389	3
Hnrnph1	0.422187	0.625582	34	0.776413	25	0.880856	17	0.986822	3
Hnrnph2	0.358614	0.546373	7	0.73663	7	0.869794	9	0.995414	3
Hnrnph3	0.273381	0.435853	3	0.65229	2	-	-	0.998297	2
Hnrnpk	0.599177	0.70683	67	0.885876	37	0.992397	30	0.998328	3
Hnrnpl	0.289395	0.548764	41	0.647584	41	0.753255	39	0.945523	3
Hnrnpll	0.470509	0.60861	12	0.858931	3	0.923963	4	0.999243	3
Hnrnpm	0.321481	0.530684	54	0.69807	40	0.81903	65	0.986953	3
Hnrnpr	0.343289	0.52723	9	0.710057	6	0.880873	7	0.994629	3
Hnrnpul1	0.377723	0.495798	2	0.8159	4	-	-	0.992532	2
Hnrnpul2	0.475264	0.611096	17	0.844254	13	0.958455	13	0.999437	3
Homer3	0.758054	0.755721	3	1.00807	3	-	-	0.993134	2
Hook3	0.560542	0.683601	14	0.866828	4	0.990595	3	0.99752	3
Hp1bp3	0.443532	0.602078	7	0.812059	13	0.932377	12	0.998961	3
Hpcal1	0.440039	-	-	0.831831	2	0.922468	3	0.999897	2
Hprt1	0.323209	0.534906	12	0.693389	9	0.825623	8	0.986225	3
Hras	0.220942	0.462184	2	0.602032	8	0.633842	3	0.916854	3
Hrsp12	0.221951	0.35862	2	-	-	0.735854	3	1	2
Hsd17b10	0.20383	0.339028	7	0.568834	14	0.691103	15	0.998708	3
Hsd17b11	0.309382	0.393894	8	0.722267	8	0.905998	7	0.981944	3
Hsd17b12	0.371779	0.611003	11	0.726834	7	0.831197	8	0.967682	3
Hsd17b4	0.48568	0.601501	16	0.85634	8	0.992714	9	0.995506	3
Hsd17b8	0.216304	0.317507	3	-	-	0.753542	7	0.993553	2
Hsp90aa1	0.40565	0.609485	78	0.753518	56	0.895185	44	0.987989	3
Hsp90ab1	0.496481	0.664308	178	0.821738	104	0.938461	92	0.994304	3
Hsp90b1	0.3599	0.552628	255	0.730041	221	0.874188	221	0.993739	3
Hspa12a	0.1797	0.342204	3	0.459493	3	0.683004	7	0.97952	3
Hspa13	0.359369	-	-	0.810487	2	0.81856	2	0.985037	2
Hspa1a;Hspa1b	0.349114	-	-	0.725575	27	0.913011	34	0.995633	2
Hspa2	0.227952	0.432755	7	0.510492	2	0.782283	4	0.957209	3
Hspa4	0.416459	0.598164	72	0.777855	46	0.910494	35	0.99539	3
Hspa5	0.408123	0.604258	254	0.768715	219	0.888602	184	0.991311	3
Hspa8	0.436155	0.617709	262	0.791185	213	0.913265	213	0.994681	3
Hspa9	0.491075	0.656823	110	0.826525	79	0.932156	73	0.99558	3
Hspb1	0.375201	0.589133	31	0.742217	18	0.852244	11	0.984322	3
Hspd1	0.294039	0.547583	106	0.651877	105	0.765008	134	0.952985	3
Hspe1	0.328499	0.547849	32	0.695417	38	0.824594	34	0.982324	3
Hspg2	0.119966	0.375499	4	0.339464	4	0.461108	5	0.750168	3
Hsph1	0.636123	0.718078	23	0.918503	9	0.992408	9	0.999644	3
Htra1	0.0641151	-	-	0.215814	3	0.327221	6	0.996923	2
Htra2	0.223885	0.417759	3	0.596626	2	0.687419	4	0.978798	3
Huwe1	0.750299	0.750021	4	1.01077	2	-	-	0.992032	2
Hyou1	0.397909	0.610042	52	0.744744	25	0.884184	35	0.984638	3
Iah1	0.206821	0.295532	4	0.584731	9	0.721693	6	0.992	3
Iars	0.428271	0.632474	24	0.77489	10	0.888211	16	0.98621	3
Iars2	0.236107	0.395171	6	0.626692	6	0.724697	12	0.994637	3
Icam1	0.373684	0.493311	5	0.787807	6	0.925868	9	0.995489	3
Ide	0.355929	0.361099	2	0.862012	3	0.94722	3	0.937945	3
Idh1	0.230074	0.333334	61	0.620538	78	0.758209	92	0.994942	3
Idh2	0.187552	0.305985	34	0.519335	39	0.688394	57	0.998925	3
Idh3a	0.26595	0.489633	21	0.640849	17	0.738648	25	0.970318	3
Idh3b	0.353553	0.540704	15	0.726405	2	0.87503	12	0.995221	3
Idh3g	0.391085	0.554749	10	0.793248	6	0.881317	11	0.998553	3
Ifi205b	0.499892	0.608964	14	0.885699	7	0.968779	13	0.997705	3
Igbp1	0.490126	0.644934	6	0.832361	3	-	-	0.997044	2
Igf2bp2	0.176289	0.281335	16	0.505646	19	0.663717	30	0.998517	3
Igf2bp3	0.296025	0.452945	11	0.674239	8	0.847815	11	0.998216	3
Igf2r	0.698214	0.769879	2	0.903683	3	-	-	0.996781	2
Ikbip	0.372716	0.576001	18	0.730606	17	0.880464	10	0.989506	3
Ikbkap	0.412612	0.588053	4	-	-	0.870417	3	0.993017	2
Il1rn	0.398649	0.550656	9	0.818988	6	0.874052	8	0.996508	3
Ilf2	0.202691	0.443967	8	0.540245	6	0.635864	6	0.927988	3
Ilf3	0.419509	0.588787	14	0.802679	12	0.898281	9	0.997964	3
Ilk	0.433288	0.613973	27	0.79821	27	0.900641	29	0.995006	3
Ilvbl	0.351034	0.496361	3	0.762572	2	-	-	0.99956	2
Immt	0.220472	0.419572	37	0.57935	40	0.689785	47	0.978384	3
Impa1	0.27982	0.463147	6	0.654282	7	0.800545	11	0.995247	3
Impdh2	0.958316	0.858874	14	0.95133	3	1.02727	3	0.997528	3
Inpp1	0.313998	0.433352	2	0.766466	3	0.822592	5	0.989841	3
Ipo4	0.947517	0.850338	2	-	-	0.987001	2	0.999838	2
Ipo5	0.573775	0.722892	36	0.853433	13	0.930897	10	0.990655	3
Ipo7	0.521354	0.694325	5	0.781738	5	1.00838	2	0.975742	3
Ipo9	0.570213	0.677357	8	0.902433	4	-	-	0.999932	2
Iqgap1	0.255613	0.45946	146	0.617144	105	0.755109	143	0.98487	3
Iqgap2	0.257338	0.453588	5	0.599862	5	-	-	0.977153	2
Irgm1	0.347883	0.564618	5	0.755978	5	0.784875	2	0.969027	3
Isoc1	0.275263	0.393647	3	0.651319	3	0.856716	4	0.991462	3
Isoc2a	0.191646	0.287735	2	0.536661	2	0.704084	2	0.995143	3
Itga1	0.229422	0.398152	6	0.562761	7	0.762245	11	0.991862	3
Itga11	0.817444	0.789208	25	0.983326	9	1.05832	6	0.992884	3
Itga5	0.394967	0.657843	17	0.738477	20	0.807281	17	0.9389	3
Itgav	0.335213	0.482324	26	0.736588	23	0.876396	26	0.999673	3
Itgb1	0.493879	0.704166	59	0.793507	37	0.885679	42	0.970625	3
Itgb5	0.316654	0.430464	12	0.747118	6	0.859905	6	0.994556	3
Itpa	0.320768	0.521797	10	0.697172	8	0.828478	11	0.990815	3
Itsn1	0.2839	0.447904	4	0.615192	2	0.877494	3	0.980852	3
Ivd	0.220824	0.329274	9	0.589667	11	0.753356	16	0.996465	3
Kank2	0.61823	0.683614	32	0.941551	17	1.01874	14	0.99501	3
Kars	0.479753	0.651614	20	0.830569	11	0.90444	13	0.993577	3
Kdelc2	0.35977	0.46882	14	0.779824	11	0.923418	3	0.992507	3
Kdsr	0.451908	0.570388	6	0.853785	3	0.954186	2	0.997552	3
Khdrbs1	0.554695	0.679869	11	0.860674	10	0.996456	10	0.996469	3
Khsrp	0.65202	0.701658	22	0.949391	14	1.04509	13	0.991784	3
Kiaa0196	0.319038	0.450375	2	0.741065	3	-	-	0.996911	2
Kif13b	0.429756	0.485967	5	0.927834	2	-	-	0.954302	2
Kif2a	0.56132	0.622278	2	0.990948	2	0.931766	2	0.978557	3
Kif5b	0.420345	0.583348	60	0.796186	39	0.920617	41	0.998934	3
Klc1	0.452012	0.570806	18	0.840227	17	0.975997	9	0.995707	3
Kpna4	0.370711	0.604828	7	0.583765	2	1.03732	3	0.88312	3
Kpna6	0.582963	0.692789	5	0.895787	2	-	-	0.999841	2
Kpnb1	0.356526	0.568065	63	0.721648	40	0.853314	53	0.986592	3
Ktn1	0.612831	0.686285	21	0.911042	9	1.05895	5	0.98859	3
L3hypdh	0.268158	0.417843	6	0.65165	6	0.804348	7	0.99982	3
Lactb2	0.369896	0.527753	10	0.766718	3	0.891806	2	0.999881	3
Lamb1	0.608965	0.666999	7	0.998066	2	0.922759	4	0.981655	3
Lamp1	0.513132	0.655187	7	0.849772	8	0.959454	8	0.998755	3
Lamp2	0.637236	0.710674	6	0.929428	9	1.00161	7	0.998879	3
Lamtor1	0.430552	0.587787	4	0.829413	6	0.892172	3	0.997543	3
Lamtor2	0.480834	0.605737	3	-	-	0.97154	2	0.998142	2
Lamtor3	0.245474	0.473957	2	0.703463	3	0.60917	3	0.864695	3
Lamtor5	0.430084	0.603438	2	0.774222	3	0.948562	2	0.99318	3
Lancl1	0.343504	0.454861	4	0.788714	2	-	-	0.988782	2
Lap3	0.328605	0.548692	13	0.683232	19	0.839568	13	0.981864	3
Lars	0.453903	0.639114	26	0.79498	9	0.917129	6	0.992208	3
Lasp1	0.171074	0.321771	63	0.497785	54	0.618475	74	0.992759	3
Lclat1	0.256159	0.362226	3	0.629872	2	0.83334	2	0.989827	3
Ldha	0.239182	0.457322	104	0.588375	106	0.724544	132	0.97272	3
Ldhb	0.211985	0.307751	18	0.594412	12	0.725994	15	0.993647	3
Lepre1	0.441861	0.619669	22	0.806639	9	0.901636	4	0.995198	3
Leprel2	0.74853	0.761377	7	0.954934	3	1.0726	2	0.989579	3
Leprel4	0.692698	0.738338	4	-	-	1.04522	2	0.993351	2
Letm1	0.282935	0.460936	5	0.639766	5	0.83144	7	0.993502	3
Lgals1	0.258917	0.469656	77	0.620374	66	0.754588	92	0.981362	3
Lgals3	0.321485	0.491273	32	0.710998	26	0.850179	23	0.998875	3
Lgals9	0.676299	0.736848	8	0.926179	3	1.02353	2	0.997305	3
Lgalsl	0.392233	0.533021	4	0.76812	3	0.956439	3	0.993548	3
Lgmn	0.543173	0.647589	3	0.889784	3	0.998157	5	0.997375	3
Lima1	0.464931	0.581758	72	0.843909	32	0.98978	25	0.994433	3
Lims1	0.236289	0.443668	17	0.59872	15	0.713758	15	0.97756	3
Lims2	0.234095	0.476469	3	-	-	0.667289	3	0.923222	2
Lin7c;Lin7a	0.214533	0.419982	7	-	-	0.668056	14	0.964135	2
Llgl1	0.299584	0.457882	4	0.691794	3	-	-	0.999622	2
Lman1	0.317723	0.50057	30	0.675439	17	0.870769	14	0.992276	3
Lman2	0.313533	0.467672	11	0.705858	11	0.856465	10	0.99962	3
Lmcd1	0.266911	0.370141	5	-	-	0.840572	2	0.989659	2
Lmf2	0.359121	0.542952	6	0.713641	2	0.907663	3	0.991569	3
Lmna	0.199943	0.417388	242	0.540742	277	0.643368	321	0.954605	3
Lmnb1	0.0857216	0.248687	49	0.286492	45	0.362294	68	0.865822	3
Lmnb2	0.114759	0.297511	13	0.371239	9	0.446318	15	0.902407	3
Lmod1	0.524501	0.720127	8	0.776789	5	-	-	0.959846	2
Lnp	0.25214	0.459876	4	0.629579	4	0.727663	3	0.97815	3
Lnpep	0.411013	0.574621	3	0.847176	2	0.829416	3	0.980443	3
Lonp1	0.266723	0.464756	19	0.631313	15	0.776409	22	0.989101	3
Lox	0.406516	0.532612	2	-	-	0.953223	5	0.995164	2
Lpgat1	0.371791	-	-	0.890403	3	0.729302	2	0.910703	2
Lphn2	0.615497	0.666675	3	0.968716	2	1.0134	2	0.990716	3
Lpp	0.236621	0.411265	64	0.610001	51	0.730836	48	0.993744	3
Lrp1	1.23313	0.91877	31	0.966091	30	1.03923	27	0.996786	3
Lrpap1	0.438578	0.531483	31	0.847227	17	0.996808	16	0.986447	3
Lrpprc	0.478897	0.633639	11	0.80838	9	0.981228	5	0.99328	3
Lrrc40	0.368262	0.544619	3	0.746343	2	-	-	0.996162	2
Lrrc47	0.386058	0.502732	9	0.787304	6	0.955255	4	0.992099	3
Lrrc58	0.706897	0.754223	3	-	-	1.00003	5	0.999605	2
Lrrc59	0.43294	0.655291	28	0.767247	20	0.870852	8	0.974271	3
Lrrfip2	0.328934	0.588665	3	0.838418	3	0.591243	6	0.748982	3
Lrrn4cl	0.237771	0.28317	4	0.667122	6	0.784773	13	0.967684	3
Lsm2	0.161686	-	-	0.488701	2	0.609494	2	0.998625	2
Lsm3	0.149924	-	-	0.474483	2	0.572136	3	0.994683	2
Lsm4	0.407161	0.579502	3	0.750423	3	0.955312	2	0.989851	3
Lsm8	0.173315	0.38681	2	0.483536	3	0.599492	4	0.944275	3
Lta4h	0.212857	0.383343	19	0.57311	20	0.692632	29	0.992164	3
Luc7l2	0.714007	0.757663	10	0.928516	3	1.0399	3	0.995325	3
Luc7l3	0.587139	0.703534	3	0.884147	2	-	-	0.998689	2
Luzp1	0.608242	0.742553	4	-	-	0.826564	3	0.943842	2
Lxn	0.216857	0.4523	8	0.584195	8	0.64376	7	0.932578	3
Lypla1	0.296444	0.471696	4	0.70376	2	0.793309	3	0.994411	3
Lypla2	0.248304	0.408441	2	0.615621	2	-	-	0.997524	2
Lzic	0.296872	0.463203	9	0.690661	7	0.81993	8	0.998991	3
Lztfl1	0.385933	0.532791	5	0.811902	4	0.872428	2	0.996827	3
M6pr	0.59248	0.698924	3	0.898854	2	-	-	0.999819	2
Macf1	0.540044	0.654003	13	0.873365	7	1.00168	2	0.996911	3
Macrod1	0.194073	0.231149	2	0.530439	2	0.762781	4	0.958615	3
Magt1	0.396135	0.55482	2	0.788894	3	0.903667	2	0.999779	3
Man2a1	0.785103	0.795474	12	0.945237	6	1.00107	8	0.999621	3
Man2b1	0.193691	0.275171	4	0.52656	7	0.732859	9	0.985526	3
Man2b2	0.247939	0.344432	10	0.651712	10	0.791133	20	0.991993	3
Man2c1	0.224333	0.374371	2	0.604856	5	0.716148	3	0.997078	3
Manf	0.397796	0.575679	12	0.7796	9	0.888594	9	0.997048	3
Maoa	0.208279	0.377483	9	0.554013	8	0.696607	8	0.993516	3
Maob	0.179898	-	-	0.530416	3	0.643603	11	0.997557	2
Map1a	0.309574	0.47492	11	0.71749	8	0.819487	6	0.997927	3
Map1b	0.510991	0.657695	68	0.849953	29	0.946191	17	0.998564	3
Map1s	0.308129	0.455057	11	0.693371	8	0.866871	4	0.998013	3
Map2k1	0.446862	0.6171	8	0.811177	11	0.914214	14	0.997122	3
Map2k2	0.406687	0.599353	14	0.774821	6	0.88344	8	0.99247	3
Map2k4	0.280712	0.503373	3	0.525287	2	0.913413	2	0.910749	3
Map4	0.304322	0.434563	110	0.707434	98	0.858726	96	0.997982	3
Map6	0.398876	0.526812	7	0.839159	2	0.884099	2	0.994199	3
Map7d1	0.917871	0.833099	4	1.00035	2	0.985194	2	0.99877	3
Mapk1	0.494592	0.621699	16	0.862092	7	0.963353	4	0.999536	3
Mapk3	0.340266	0.492474	18	0.718306	16	0.905031	13	0.99595	3
Mapre1	0.512494	0.669527	18	0.831913	10	0.953574	17	0.99567	3
Mapre2	0.483257	0.583098	4	0.883861	3	0.978948	4	0.994342	3
Mapre3	0.507105	0.62331	3	-	-	0.98777	2	0.997085	2
Marcks	0.529839	0.582136	36	0.944235	10	1.03247	7	0.977691	3
Mars	0.498224	0.642991	17	0.828473	9	0.983504	5	0.995479	3
Mat2b	0.602042	0.661349	6	0.938505	2	1.05301	2	0.986956	3
Matr3	0.699057	0.725854	27	0.981733	8	1.0174	7	0.994595	3
Mbnl1	0.718515	-	-	0.929594	3	1.02568	5	0.997315	2
Mbnl2	0.576855	0.72043	16	0.946881	6	0.750325	2	0.901251	3
Mccc1	0.246184	0.402239	5	0.6351	3	0.750308	2	0.997836	3
Mccc2	0.288805	0.530452	2	0.666053	6	0.748707	5	0.957839	3
Mcts1;Mcts2	0.264609	0.46148	2	0.610099	2	-	-	0.978286	2
Mcu	0.208818	-	-	0.621823	2	0.658069	2	0.977148	2
Mdh1	0.229291	0.391198	31	0.591241	39	0.737455	59	0.99763	3
Mdh2	0.237584	0.454475	85	0.595341	82	0.713217	102	0.971656	3
Me1	0.261166	0.476154	21	0.627149	9	0.749328	23	0.978335	3
Me2	0.379873	0.584595	2	0.725189	2	-	-	0.980127	2
Mecp2	0.151096	0.205833	3	0.442062	6	0.640025	4	0.978153	3
Mecr	0.236288	0.382522	5	-	-	0.752662	6	0.999786	2
Memo1	0.374496	0.572383	6	0.756588	6	0.854815	8	0.990887	3
Mesdc2	0.365458	0.48208	10	0.764468	11	0.945958	4	0.990867	3
Metap1	0.475118	0.63775	4	0.814776	5	0.949393	3	0.996368	3
Metap2	1.00511	0.862544	2	-	-	1.06256	3	0.993362	2
Mettl7a1;Mettl7a2;Methig1	0.362244	-	-	0.72136	3	0.946518	5	0.988635	2
Mfap5	0.0720632	0.18456	2	0.247837	8	0.330647	3	0.950107	3
Mfge8	0.282882	0.55482	8	0.627172	7	0.749001	11	0.93274	3
Mfsd10	0.237828	0.421564	2	0.574392	4	0.765056	6	0.989206	3
Mgea5	0.710621	0.77586	2	0.905943	2	-	-	0.996711	2
Mgst1	0.261413	0.380892	5	0.690958	3	0.768843	6	0.991792	3
Mia3	0.458429	0.745261	9	0.602082	3	1.03067	3	0.847001	3
Mical1	0.335609	0.478992	2	0.729211	3	0.89166	7	0.998186	3
Mif	0.190685	0.371538	13	0.534192	26	0.642004	25	0.980879	3
Mlec	0.282385	0.420085	11	0.678448	11	0.826148	9	0.999413	3
Mogs	0.281326	0.443809	4	0.649198	9	0.831949	6	0.996993	3
Mon2	0.54112	0.629785	2	-	-	1.0522	3	0.983441	2
Mpi	0.291542	0.410867	3	0.716173	2	-	-	0.993312	2
Mpp1	0.740793	0.777526	9	0.93879	7	0.985294	8	0.999805	3
Mprip	0.323513	0.476525	45	0.714332	36	0.870954	33	0.999208	3
Mpst	0.233742	0.314915	5	0.638875	9	0.770196	7	0.986921	3
Mrc2	0.446688	0.589519	30	0.848917	3	0.907105	11	0.998325	3
Mri1	0.26319	0.410742	5	0.619788	5	0.827689	6	0.994333	3
Mrpl12	0.301527	0.509032	2	-	-	0.773664	3	0.977147	2
Mrps36	0.273904	0.488097	2	0.643	4	0.766703	6	0.980804	3
Msn	0.272173	0.495227	147	0.629669	139	0.768654	173	0.975837	3
Msrb3	0.960017	0.839801	13	1.03077	3	0.970067	4	0.994745	3
Mt1	0.599498	0.681621	14	0.940371	8	0.965354	2	0.997834	3
Mt2	0.510974	0.714162	2	0.863468	9	0.775783	7	0.921583	3
Mtap	0.250974	0.464674	32	0.613874	27	0.736146	34	0.977339	3
Mtch2	0.237712	0.416224	18	0.59418	16	0.747964	22	0.993769	3
Mtco2	0.199896	0.390376	7	0.516737	8	0.687063	16	0.980582	3
Mtdh	0.441085	0.610856	3	-	-	0.880961	2	0.992809	2
Mthfd1	0.33636	0.574924	29	0.687952	14	0.825432	20	0.970455	3
Mthfd1l	0.204896	0.469817	18	0.538624	20	0.627301	23	0.895016	3
Mtpn	0.299163	0.46559	28	0.701442	21	0.812549	26	0.998196	3
Mvk	0.301062	0.525033	2	0.633726	2	-	-	0.957832	2
Mvp	0.345814	0.492803	51	0.728348	37	0.910796	35	0.996141	3
Mxra7	0.390839	0.555756	7	0.775934	4	-	-	0.998769	2
Myadm	0.177969	0.363413	10	0.505678	7	0.616241	14	0.97361	3
Mybbp1a	0.89168	0.833285	14	0.963042	9	1.01378	5	0.999376	3
Mycbp	0.307882	0.500752	2	-	-	0.795532	3	0.988037	2
Mydgf	0.361983	0.56233	3	0.716313	5	-	-	0.983862	2
Myef2	0.394252	0.591198	5	0.7492	2	0.897169	2	0.991112	3
Myg1	0.373265	0.551751	11	0.737723	6	0.908153	12	0.995083	3
Myh10	0.124198	0.260881	295	0.375287	316	0.516803	447	0.985993	3
Myh11	0.260579	0.497945	37	0.627103	27	0.726584	41	0.958555	3
Myh14	0.186446	0.381943	4	0.491047	4	0.657099	7	0.972356	3
Myh9	0.193613	0.391566	774	0.516649	782	0.658044	922	0.973693	3
Myl1;Myl3	0.316049	0.52613	9	0.685605	13	0.821948	10	0.986827	3
Myl12a	0.340865	0.544424	58	0.710743	50	0.849405	52	0.990165	3
Myl12b	0.304535	0.577566	5	0.726893	4	0.674506	4	0.874611	3
Myl6	0.308331	0.527466	58	0.67066	54	0.812817	69	0.98184	3
Myl9	0.508667	0.68883	8	0.809841	9	0.933842	6	0.987711	3
Mylk	0.495312	0.63152	3	0.858245	3	-	-	0.999942	2
Myo18a	0.371822	0.481416	11	0.775716	5	0.953915	7	0.989195	3
Myo1b	0.377169	0.571464	22	0.736348	6	0.893166	9	0.992193	3
Myo1c	0.182959	0.387704	115	0.502374	106	0.626024	149	0.96132	3
Myo1d	0.243382	0.431273	8	0.605551	9	0.745456	10	0.99082	3
Myof	0.136313	0.323423	109	0.416463	95	0.513237	130	0.937756	3
Naalad2	0.203489	0.316105	3	0.570107	5	0.705536	7	0.998247	3
Naca	0.465613	0.53174	4	0.887641	4	1.02542	2	0.976349	3
Nae1	0.232557	0.423096	9	0.5832	7	0.73273	11	0.988341	3
Naga	0.112404	0.142177	2	0.391632	5	0.496831	14	0.971531	3
Nagk	0.234582	0.371942	6	0.617737	7	0.74779	9	0.999558	3
Naglu	0.374559	0.430346	4	0.834372	3	0.957143	2	0.970386	3
Nampt	0.328397	0.502944	6	0.710456	2	-	-	0.996672	2
Nans	0.220426	0.40688	10	0.601956	5	0.67639	11	0.977993	3
Nap1l1	0.602393	0.716164	20	0.900153	8	0.936234	3	0.997005	3
Nap1l4	0.414491	0.551751	11	0.761956	9	1.00998	8	0.980058	3
Napa	0.591481	0.669124	17	0.931473	5	1.00314	8	0.996395	3
Naprt	0.213087	0.385687	4	0.543965	2	-	-	0.984835	2
Nars	0.396761	0.608871	33	0.745673	18	0.8813	10	0.984787	3
Nat2	0.213445	0.400365	3	0.533662	2	-	-	0.971212	2
Nbas	0.326861	0.432835	4	0.774729	3	-	-	0.985866	2
Ncam1	0.483531	0.631939	12	0.841128	6	0.942165	4	0.999327	3
Nck1	0.502232	0.583452	3	0.896148	2	1.02077	2	0.986613	3
Nckap1	0.32663	0.494756	9	0.719058	10	0.85356	9	0.999141	3
Ncl	0.712936	0.783648	57	0.893826	43	0.982253	43	0.995185	3
Ncln	0.43067	0.588441	8	-	-	0.90393	3	0.998703	2
Ncstn	0.645015	0.751269	3	0.875455	4	0.980554	5	0.994796	3
Ndrg1	0.324034	0.388671	17	0.765669	10	0.914417	15	0.974894	3
Ndufa10	0.342622	0.538786	7	0.747438	4	0.814012	7	0.987299	3
Ndufa13	0.283277	0.473459	3	0.663135	2	0.792309	3	0.993034	3
Ndufa2	0.480244	-	-	0.852372	2	0.945974	2	0.99999	2
Ndufa4	1.02187	0.87879	2	0.951053	2	-	-	0.998031	2
Ndufa4l2	1.03416	0.879228	5	0.96248	5	0.99422	2	0.999247	3
Ndufa5	0.357877	-	-	0.746744	4	0.902708	3	0.998743	2
Ndufa6	0.536649	0.631553	7	0.91595	4	0.971788	5	0.996773	3
Ndufa8	0.256005	0.409321	14	0.62628	4	0.792986	8	0.998996	3
Ndufa9	0.366327	0.522189	9	0.761709	4	0.895002	7	0.999791	3
Ndufab1	0.288936	0.435979	2	-	-	0.826457	2	0.999947	2
Ndufb10	0.275141	0.455013	7	0.711142	3	0.725594	8	0.971729	3
Ndufb11	0.267165	0.494891	2	0.63881	2	0.740302	2	0.968185	3
Ndufb4	0.233687	-	-	0.611702	3	0.749259	2	0.999871	2
Ndufb5	0.243465	0.416891	3	-	-	0.74023	2	0.993631	2
Ndufb6	0.224678	-	-	0.655322	3	0.675042	2	0.972393	2
Ndufb9	0.170807	0.377807	3	0.495581	2	0.582244	2	0.942875	3
Ndufs1	0.391235	0.5588	26	0.78585	14	0.886118	15	0.998689	3
Ndufs2	0.335284	0.506122	5	0.732395	7	0.851779	6	0.9987	3
Ndufs3	0.3381	0.514331	6	0.729561	2	0.854489	4	0.997985	3
Ndufs4	0.72957	0.774494	3	0.931066	2	-	-	0.999456	2
Ndufs5	0.261163	-	-	0.676781	2	0.759184	3	0.994667	2
Ndufs6	0.672067	0.698617	9	0.99042	2	1.03203	3	0.988963	3
Ndufs7	0.335317	0.516942	2	0.710791	2	-	-	0.994188	2
Ndufv1	0.416836	0.569196	14	0.790754	12	0.94301	9	0.997934	3
Ndufv2	0.320423	0.488935	7	0.694164	6	0.870584	4	0.996864	3
Nedd4	1.20405	0.905044	22	1.01243	22	1.05174	29	0.995713	3
Nedd4l	0.600581	0.636247	4	0.958948	2	1.09487	5	0.970154	3
Nedd8	0.333997	0.527544	4	0.835396	3	0.686328	6	0.89108	3
Nek7	0.559456	0.653009	4	0.92447	5	-	-	0.996932	2
Nek9	0.251735	0.500209	2	0.548105	3	-	-	0.899939	2
Nenf	0.53142	0.641077	6	-	-	0.99633	3	0.996878	2
Neu1	0.165197	-	-	0.490174	3	0.622725	9	0.999621	2
Nexn	0.21159	0.41358	8	0.549332	7	0.687863	4	0.976803	3
Nhlrc2	0.217531	0.436558	7	0.380204	2	0.86914	2	0.823535	3
Nhp2l1	0.287425	0.558869	13	0.654098	11	0.728267	7	0.925743	3
Nisch	0.531635	0.674025	2	0.868189	6	0.928984	3	0.997387	3
Nit1	0.245643	0.401613	3	0.584838	4	0.803454	6	0.991657	3
Nit2	0.217044	0.349853	8	0.552088	6	0.75892	8	0.994415	3
Nln	0.297113	0.450557	6	0.696935	2	0.827062	4	0.99992	3
Nlrx1	0.233853	-	-	0.615717	2	0.745508	3	0.999555	2
Nme1	0.379173	0.629581	3	0.730548	9	0.819487	6	0.956154	3
Nmral1	0.310693	0.514059	3	0.697325	4	0.803253	3	0.988016	3
Nmt1	0.377985	0.588726	7	0.717459	3	-	-	0.975232	2
Nomo1	0.492922	0.650944	11	0.869781	6	0.874342	3	0.988067	3
Nono	0.713146	0.761441	30	0.92409	17	1.02723	19	0.996884	3
Nop56	0.319464	0.565989	11	0.682581	12	0.789636	13	0.961433	3
Nop58	0.237683	0.54241	10	0.587926	11	0.645712	15	0.848707	3
Npc2	0.377618	0.507561	3	0.795921	11	0.906538	9	0.998183	3
Npepl1	0.225123	0.340184	4	0.589167	7	0.763946	10	0.996821	3
Npepps	0.251407	0.411093	42	0.638592	39	0.759382	47	0.998068	3
Nploc4	0.349	0.534297	11	0.740625	8	0.849688	6	0.995577	3
Npm1;Gm5611	0.612251	0.743575	55	0.856905	29	0.958631	32	0.991428	3
Nptn	0.325462	0.589965	10	0.676297	7	0.787508	10	0.945852	3
Nqo1	0.273467	-	-	0.722358	2	0.740194	2	0.978596	2
Nqo2	0.277574	-	-	0.664001	4	0.818486	4	0.999735	2
Nradd	0.488794	0.671213	3	0.808957	3	0.922772	3	0.989715	3
Nras	0.208086	0.405192	9	-	-	0.663449	14	0.970244	2
Nrbp1	0.697669	0.758605	2	0.925797	2	-	-	0.999579	2
Nsdhl	0.459755	0.611906	9	-	-	0.914347	3	0.998598	2
Nsf	0.272165	0.469582	14	0.644623	9	0.776835	9	0.989565	3
Nsfl1c	0.552063	0.649643	16	0.89666	9	1.00759	5	0.996174	3
Nsun2	0.933358	0.841056	6	0.990038	2	-	-	0.999626	2
Nt5c	0.246791	0.408948	4	0.621939	5	0.761121	3	0.99838	3
Nt5c3b	0.410126	0.534322	4	0.843222	2	0.902048	3	0.995738	3
Nt5dc2	0.52816	0.677117	2	0.84335	2	-	-	0.995254	2
Nucb1	0.9155	0.835135	27	0.975273	15	1.05178	17	0.995549	3
Nucb2	0.464905	0.628086	19	0.797484	7	0.968959	9	0.993227	3
Nucks1	0.270012	0.385083	2	-	-	0.833706	2	0.99416	2
Nudc	0.669223	0.744376	13	0.909268	3	1.00565	7	0.998259	3
Nudcd2	0.430685	0.605434	5	0.788448	5	0.924263	3	0.996248	3
Nudt16	0.233315	0.31925	2	0.59701	2	0.809174	4	0.983502	3
Nudt2	0.309206	0.551917	3	-	-	0.739422	4	0.935436	2
Nudt21	0.614854	0.702587	2	0.923126	2	-	-	0.999786	2
Nudt4;Nudt11;Nudt10	0.851826	0.805795	5	1.00035	2	-	-	0.997744	2
Nudt5	0.614446	0.71811	6	-	-	0.933188	2	0.996108	2
Numa1	0.861758	0.832192	16	0.934257	6	1.0097	7	0.997722	3
Numbl	0.632353	0.684103	4	0.959023	3	1.02645	2	0.992384	3
Nup107	0.20503	0.453758	2	0.471189	2	-	-	0.848707	2
Nup133	0.133176	0.376362	3	0.411193	3	0.470867	4	0.805038	3
Nup153	0.911754	0.832862	4	-	-	1.06841	3	0.991581	2
Nup155	0.14289	0.428325	7	0.428336	3	0.475823	4	0.716733	3
Nup214	0.264036	0.538886	5	0.640892	3	0.684401	3	0.903972	3
Nup37	0.247078	0.510934	3	-	-	0.664542	4	0.89098	2
Nup54	0.332301	0.550058	2	-	-	0.78255	3	0.966655	2
Nup62	0.310784	0.512947	6	0.692506	4	0.81083	3	0.989478	3
Nup85	0.241682	0.444983	3	-	-	0.711385	2	0.973955	2
Nup93	0.171977	0.484717	16	0.488331	3	0.523715	12	0.722955	3
Nutf2	0.216306	0.42641	7	0.590953	8	0.655075	10	0.95801	3
Oat	0.866468	0.820568	37	0.973819	18	1.00384	27	0.999821	3
Odr4	0.446231	0.575808	6	0.849946	4	-	-	0.9986	2
Ogdh	0.288775	0.494891	35	0.671232	21	0.780079	36	0.985433	3
Ola1	0.283151	0.488167	20	0.647899	15	0.794528	17	0.987367	3
Opa1	0.313557	0.482281	10	0.721041	5	0.820531	8	0.997404	3
Oplah	0.230733	0.263476	3	0.631739	2	0.807818	6	0.96082	3
Osbp	0.397213	0.545156	12	0.778747	6	0.937877	8	0.997603	3
Ostc	0.204402	0.401038	3	0.537445	3	0.678352	3	0.978412	3
Ostf1	0.445331	0.620995	9	0.779846	2	0.952828	3	0.991982	3
Otub1	0.359966	0.521493	16	0.752535	15	0.887394	16	0.999593	3
Oxct1	0.27161	0.423441	18	0.652866	18	0.810894	39	0.999569	3
Oxsm	0.221497	0.37	2	-	-	0.725461	3	0.999078	2
Oxsr1	0.245003	0.380049	11	0.636534	8	0.763704	8	0.999311	3
P2rx4	0.24383	0.360001	3	0.644048	2	-	-	0.99463	2
P4ha1	0.470576	0.636083	76	0.815139	48	0.938837	44	0.996637	3
P4ha2	0.541349	0.68999	32	0.843025	12	0.961042	15	0.995302	3
P4hb	0.374583	0.556876	178	0.753943	160	0.881941	143	0.996609	3
Pa2g4	0.467996	0.64935	34	0.801489	14	0.925609	15	0.992295	3
Pabpc1;Pabpc6	0.447523	0.627916	61	0.788384	56	-	-	0.990414	2
Pabpn1;Gm20521	0.539917	0.745858	5	0.930579	3	0.623567	3	0.74794	3
Pacsin2	0.434328	0.564211	12	0.842843	11	0.927058	10	0.998821	3
Pacsin3	0.257283	0.410132	10	0.650634	4	0.77018	6	0.998878	3
Pafah1b1	0.397629	0.562307	22	0.770444	7	0.923464	13	0.997772	3
Pafah1b2	0.229325	0.397168	13	0.55637	5	0.769395	10	0.989653	3
Pafah1b3	0.222645	0.366952	14	0.583604	17	0.737128	21	0.999695	3
Paics	0.506491	0.623867	38	0.860541	21	0.998913	17	0.995875	3
Paip1	0.603334	0.688767	7	0.930605	2	-	-	0.998821	2
Pak2	0.490684	0.598066	21	0.878743	9	0.977559	10	0.996517	3
Palld	0.593853	0.669333	90	0.928786	53	1.01638	49	0.995058	3
Palm	0.2596	0.308975	7	0.68505	13	0.836001	13	0.969692	3
Park7	0.23147	0.385543	24	0.599304	18	0.742813	39	0.999025	3
Parp3	0.492158	0.611703	5	-	-	0.982667	2	0.9971	2
Parva	0.484246	0.622681	9	0.82813	9	0.988572	5	0.995296	3
Pawr	0.162753	0.241925	2	-	-	0.646334	2	0.991482	2
Pbdc1	0.570222	0.67717	4	-	-	0.977615	2	0.999769	2
Pc	0.232067	0.417492	13	0.615263	14	0.701448	15	0.983791	3
Pcbp1	0.56517	0.683125	40	0.88432	26	0.970528	14	0.999683	3
Pcbp2	0.400294	0.679685	11	0.743444	14	0.778123	9	0.90989	3
Pcca	0.210905	0.297803	2	0.549447	2	0.774527	8	0.982663	3
Pccb	0.212406	0.364743	7	0.541368	7	0.737545	11	0.994552	3
Pck2	0.217103	0.406896	34	0.565324	36	0.700246	50	0.985531	3
Pcmt1	0.296217	0.457151	14	0.675943	12	0.841889	13	0.998606	3
Pcolce	1.38573	0.935602	4	1.00705	2	1.03861	4	0.997811	3
Pcyox1	0.28198	0.397819	15	0.708468	5	0.812344	17	0.994619	3
Pdap1	0.441122	0.604961	10	0.789869	7	0.955095	6	0.995132	3
Pdcd10	0.282744	0.440258	4	-	-	0.808053	2	0.999561	2
Pdcd5	0.515246	0.652827	14	0.837352	14	0.995267	8	0.994774	3
Pdcd6	0.49076	0.614881	8	0.852981	9	0.983727	3	0.99742	3
Pdcd6ip	0.42582	0.578185	78	0.806131	69	0.931741	71	0.999507	3
Pddc1	0.32501	0.493962	2	0.81289	3	0.729095	2	0.939767	3
Pdgfrb	1.59492	0.95842	2	-	-	1.07894	2	0.991071	2
Pdha1	0.275731	0.451504	19	0.6552	17	0.79599	22	0.996979	3
Pdhb	0.203728	0.363174	13	0.563758	24	0.677546	29	0.993838	3
Pdhx	0.218725	-	-	0.609953	2	0.703083	3	0.994891	2
Pdia3	0.352886	0.530813	211	0.732251	197	0.878469	194	0.99734	3
Pdia4	0.335765	0.527779	121	0.722282	90	0.838958	80	0.993848	3
Pdia5	0.2983	0.531019	11	0.627354	4	0.827216	12	0.969203	3
Pdia6	0.373407	0.556922	50	0.731228	41	0.910077	33	0.993172	3
Pdk3	0.389314	0.534602	2	0.796216	3	-	-	0.999731	2
Pdlim1	0.186447	0.359099	58	0.489438	50	0.674716	56	0.985222	3
Pdlim2	0.228759	0.338569	20	0.590612	23	0.779689	20	0.994156	3
Pdlim5	0.301727	0.517867	84	0.661097	53	0.812702	52	0.983045	3
Pdlim7	0.188608	0.378966	34	0.506108	22	0.654573	28	0.977615	3
Pdp1	0.38612	0.477389	2	0.852202	2	-	-	0.978121	2
Pdxdc1	0.656652	0.717092	6	0.953666	2	-	-	0.998234	2
Pdxk	0.26616	0.307167	6	0.70932	8	0.838055	12	0.964249	3
Pea15	0.360173	0.514424	11	0.72867	12	0.930735	11	0.993119	3
Peak1	0.927844	0.84478	5	-	-	0.980834	4	0.999581	2
Pebp1	0.216176	0.368148	31	0.586838	34	0.704874	35	0.997109	3
Pepd	0.37546	0.497575	4	0.809588	3	-	-	0.994081	2
Pex19	0.716064	0.732446	5	0.984397	2	1.03882	2	0.992288	3
Pfas	0.209423	0.498722	8	0.551965	12	0.610317	11	0.848522	3
Pfdn1	0.59046	0.709721	7	0.864174	2	1.00223	2	0.994999	3
Pfdn2	0.515797	0.676676	6	0.82751	6	0.952823	5	0.994153	3
Pfdn4	0.320822	0.52482	3	0.674202	2	-	-	0.98008	2
Pfdn5	0.377109	0.577822	7	0.754982	3	0.856988	3	0.989979	3
Pfdn6	0.40712	0.575053	9	0.764663	8	0.94131	7	0.994704	3
Pfkl	0.29493	0.491607	47	0.672712	38	0.803654	42	0.991429	3
Pfkm	0.32743	0.456229	13	0.72095	5	0.901491	7	0.994762	3
Pfkp	0.289425	0.451983	8	0.67639	6	0.821765	11	0.999354	3
Pfn1	0.290248	0.50753	54	0.657633	56	0.788042	57	0.981227	3
Pfn2	0.266917	0.424826	6	0.655546	7	0.788302	7	0.999366	3
Pgam1	0.224276	0.390417	90	0.591946	79	0.716267	101	0.995297	3
Pgam5	0.326719	0.563556	5	0.691707	2	0.804188	4	0.970022	3
Pgd	0.260664	0.459116	43	0.616194	31	0.77586	40	0.988109	3
Pgk1	0.195538	0.396063	214	0.523409	194	0.656776	251	0.971978	3
Pgls	0.235286	0.394141	20	0.629081	20	0.71967	14	0.993334	3
Pgm1	0.197829	0.354574	38	0.550712	40	0.670484	36	0.994635	3
Pgm2	0.218954	0.406908	5	0.562718	3	0.710778	4	0.987275	3
Pgm3	0.234469	0.450502	10	0.596626	10	0.702916	5	0.969846	3
Pgp	0.304807	0.531637	10	0.662977	10	0.805542	8	0.977007	3
Pgpep1	0.345849	-	-	0.752016	2	0.870806	2	0.999953	2
Pgrmc1	0.320673	0.452778	21	0.729997	10	0.86957	15	0.998363	3
Pgrmc2	0.378039	0.534805	11	0.781671	12	0.887	14	0.999759	3
Phb	0.211745	0.433882	29	0.558362	32	0.663546	36	0.956326	3
Phb2	0.211045	0.418987	17	0.555133	26	0.675438	28	0.970657	3
Phf5a	0.433005	0.628869	9	0.769297	2	0.917561	2	0.988935	3
Phgdh	0.386113	0.633656	53	0.733326	40	0.828865	40	0.95903	3
Phldb1	0.694684	0.728446	4	-	-	1.1043	2	0.976452	2
Phldb2	1.26284	0.911463	7	1.0388	2	1.06724	3	0.99132	3
Phpt1	0.211696	0.337993	6	0.592935	2	0.702686	6	0.997274	3
Picalm	0.718694	0.74113	16	0.972736	12	1.0307	16	0.995182	3
Pik3r4	0.300687	-	-	0.549756	2	1.01769	2	0.892671	2
Pin1	0.557615	0.674999	7	0.872822	4	0.996019	5	0.99768	3
Pip4k2b	0.324119	0.432238	3	0.751911	5	0.879184	3	0.993174	3
Pir	0.261658	0.378532	4	0.644602	4	0.82421	2	0.995076	3
Pitpna	0.286873	0.499482	17	0.671003	13	0.768796	10	0.980515	3
Pitpnb	0.383381	0.54739	14	0.788884	2	0.874696	10	0.998296	3
Pitrm1	0.244556	0.42508	21	0.616074	24	0.744191	20	0.993175	3
Pkm	0.277883	0.494977	260	0.6456	245	0.771197	287	0.979717	3
Pkn1	0.453386	0.539734	4	0.888206	4	0.964854	3	0.988344	3
Pla2g15	0.24048	0.398383	5	0.617287	13	0.749896	17	0.998553	3
Pla2g4a	0.50411	0.675591	6	0.811428	2	-	-	0.98753	2
Plaa	0.379818	0.587337	9	0.722161	2	-	-	0.977885	2
Plac8	0.151628	0.296959	2	0.435882	2	0.592795	2	0.991443	3
Plbd2	0.225755	0.344132	10	0.603909	19	0.748033	28	0.998481	3
Plcd1	0.166295	0.274724	19	0.492119	21	0.630768	35	0.999527	3
Pld3	0.568706	0.605945	2	0.968111	4	1.05756	2	0.97308	3
Plec	0.314284	0.517452	589	0.694577	503	0.814935	502	0.989327	3
Plekhf1	0.625893	0.719646	3	0.908348	4	-	-	0.999719	2
Plekho2	0.25718	0.377928	7	0.638439	7	0.813403	8	0.996433	3
Plin1	0.414557	0.556969	3	0.81708	2	-	-	0.999711	2
Plin2	0.77312	0.818907	4	0.879616	2	-	-	0.986232	2
Plin3	0.534654	0.604923	26	0.925809	18	1.02147	7	0.986799	3
Plod1	0.621341	0.7275	16	0.888876	6	0.975775	7	0.998252	3
Plod2	0.8182	0.785632	12	0.997729	12	1.04377	20	0.99393	3
Plod3	1.11904	0.892058	13	0.994829	4	0.997474	11	0.99994	3
Pls3	0.456973	0.611538	88	0.814976	49	0.950036	45	0.998194	3
Plscr3	0.335656	0.466164	2	0.749015	4	0.882365	5	0.998088	3
Plxnb2	0.44951	0.566594	24	0.840767	15	0.975339	12	0.995416	3
Pml	0.610906	0.686311	6	-	-	1.04731	2	0.989974	2
Pmm2	0.301934	0.490679	5	0.666947	3	-	-	0.989263	2
Pmpca	0.364701	0.526655	4	-	-	0.875192	2	0.999383	2
Pmpcb	0.725624	0.817191	3	0.835268	2	-	-	0.967678	2
Pnn	0.524437	0.602539	3	0.89725	3	1.04698	2	0.983329	3
Pnp	0.221585	0.352972	28	0.57129	24	0.756648	30	0.997632	3
Pnp2	0.256561	0.407267	2	-	-	0.780004	2	0.999787	2
Pofut1	0.466866	0.594896	5	0.880143	2	0.906412	3	0.995445	3
Pofut2	0.430003	0.605737	6	0.817626	3	0.875652	6	0.993333	3
Pon2	0.37624	0.517349	5	0.759485	3	0.938737	2	0.99528	3
Por	0.494212	0.651203	16	0.85267	7	0.908029	8	0.995669	3
Postn	0.251186	0.479515	6	0.604508	7	0.733764	13	0.967443	3
Ppa1	0.314253	0.550656	10	0.637521	10	0.847242	6	0.966446	3
Ppa2	0.24013	0.371182	7	0.641561	9	0.745998	9	0.997023	3
Ppap2a	0.339327	0.511653	2	0.636929	2	0.983829	2	0.950623	3
Ppap2b	1.51864	0.951831	2	-	-	1.02937	4	0.998678	2
Ppfia1	0.44697	0.55213	11	0.835348	4	1.00458	2	0.988223	3
Ppfibp1	0.806609	0.790205	11	0.986775	2	-	-	0.998511	2
Ppia;Gm5160	0.250835	0.463575	106	0.604856	119	0.746539	134	0.979098	3
Ppib	0.370968	0.55232	75	0.737093	50	0.900718	49	0.995233	3
Ppic	0.438472	0.599353	12	0.810637	5	0.924374	5	0.998988	3
Ppid	0.393546	0.588869	34	0.776265	20	0.859104	15	0.99027	3
Ppif	0.27578	0.53343	2	0.629692	2	0.743397	2	0.945384	3
Ppih	0.234788	-	-	0.639397	2	0.723181	2	0.993708	2
Ppil1	0.214819	0.446153	3	0.50208	2	-	-	0.901387	2
Ppm1a	0.448023	0.589945	10	0.814283	7	0.966948	5	0.997057	3
Ppm1f	0.306988	0.446905	3	0.685461	5	0.881699	6	0.994855	3
Ppme1	0.549438	0.691278	10	0.852826	4	0.961647	6	0.996594	3
Ppox	0.191518	0.348864	6	0.565206	3	0.631723	4	0.981555	3
Ppp1ca	0.470044	0.629548	26	0.819271	9	0.944475	12	0.997696	3
Ppp1cb	0.364319	0.521244	6	0.783762	2	0.859193	3	0.997574	3
Ppp1r11	0.513861	0.592243	6	0.941741	2	-	-	0.983757	2
Ppp1r12a	0.286794	0.443352	26	0.662088	20	0.837988	21	0.998095	3
Ppp1r12b	0.24768	0.441765	3	0.612235	8	0.745858	5	0.988429	3
Ppp1r12c	0.304475	0.48055	3	0.634614	3	0.896737	2	0.979434	3
Ppp1r14b	0.384667	0.581654	4	0.736798	2	-	-	0.98549	2
Ppp1r18	0.278245	0.444269	10	0.707126	8	0.75239	4	0.98575	3
Ppp1r7	0.284348	0.425229	10	0.675831	8	0.831406	14	0.999359	3
Ppp1r9b	0.44814	0.536147	7	0.901796	2	-	-	0.981094	2
Ppp2ca	0.56623	0.669472	24	0.895731	7	0.994039	10	0.998628	3
Ppp2cb	0.436094	0.571902	2	0.837281	2	-	-	0.999328	2
Ppp2r1a	0.44709	0.593024	38	0.82427	23	0.94154	23	0.999668	3
Ppp2r2a	0.357692	0.545351	8	0.721511	2	0.888843	5	0.993808	3
Ppp2r5d	0.362114	0.608833	6	0.657451	3	0.901438	2	0.953344	3
Ppp3ca	0.436883	0.553006	7	-	-	0.983962	2	0.991597	2
Ppp3r1	0.423938	0.561075	2	0.828914	2	-	-	0.999258	2
Ppp5c	0.353552	0.512384	2	-	-	0.872648	4	0.999777	2
Ppt1	0.155165	0.22878	11	0.461515	16	0.63022	19	0.990994	3
Prcp	0.184464	-	-	0.623101	3	0.571773	2	0.917348	2
Prdx1	0.275783	0.47087	68	0.65884	75	0.77252	69	0.98963	3
Prdx2	0.273778	0.439333	44	0.646699	48	0.810572	62	0.99815	3
Prdx3	0.185013	0.372495	11	0.510537	5	0.638245	18	0.977268	3
Prdx4	0.35415	0.496153	33	0.767031	31	0.883225	35	0.999508	3
Prdx5	0.161097	0.305419	41	0.473158	42	0.602295	49	0.994084	3
Prdx6	0.18229	0.388424	54	0.494662	62	0.629836	61	0.960714	3
Preb	0.249286	0.446821	4	0.592545	4	0.769206	5	0.986238	3
Prelp	0.264392	0.481846	4	0.627149	10	0.75593	11	0.977797	3
Prep	0.2938	0.523465	24	0.657269	12	0.783775	14	0.973531	3
Prkaa1	0.437651	0.599061	10	0.796084	3	0.94569	6	0.997117	3
Prkar1a	1.51067	0.951139	3	-	-	1.01745	5	0.999524	2
Prkar2a	0.179241	0.438548	9	0.481282	7	0.594212	8	0.882553	3
Prkar2b	0.133726	0.326385	19	0.395294	13	0.516072	17	0.931264	3
Prkcd	0.588191	0.718184	3	0.861807	2	-	-	0.993989	2
Prkcdbp	0.227387	0.379727	23	0.603035	24	0.726565	36	0.998173	3
Prkcsh	0.344683	0.518246	40	0.734182	19	0.865414	18	0.99847	3
Prkg1	0.159624	0.440276	10	0.431839	5	0.547615	6	0.806042	3
Prkra	0.418835	0.538736	5	0.845741	5	-	-	0.994809	2
Prmt1	0.529806	0.684385	13	0.816549	4	0.99422	3	0.988971	3
Prosc	0.301602	0.472147	4	0.701275	5	0.814228	8	0.997806	3
Prpf19	0.440682	0.611243	16	0.808162	11	0.912075	7	0.997313	3
Prps1l1	0.333185	0.58314	6	0.762855	5	0.707782	5	0.905999	3
Prps2	0.388957	0.555101	5	-	-	0.880219	4	0.998154	2
Prrc1	0.359851	0.532612	6	0.711507	6	0.92755	5	0.989661	3
Prrc2a	0.572294	0.661015	3	0.946517	3	0.935345	2	0.993629	3
Prrc2c	0.840726	0.807591	4	-	-	1.05424	4	0.993879	2
Prss23	0.174628	0.385607	2	0.475798	2	0.613816	2	0.950773	3
Psap	0.581461	0.822922	2	0.739311	18	0.854815	3	0.882445	3
Psat1	0.457964	0.69087	38	0.778893	19	0.848068	21	0.957133	3
Psip1	0.315161	0.618852	4	0.616432	2	0.796531	3	0.902388	3
Psma1	0.310959	0.494942	25	0.700039	31	0.822895	34	0.995815	3
Psma2	0.289527	0.494039	23	0.663961	22	0.792295	21	0.98769	3
Psma3	0.330493	0.530504	16	0.705923	10	0.839235	10	0.991442	3
Psma4	0.327	0.528872	10	0.693285	10	0.845825	6	0.99043	3
Psma5;Gm8394	0.297036	0.483615	19	0.693285	18	0.795031	17	0.992991	3
Psma6	0.32615	0.5093	30	0.707239	28	0.849153	21	0.996469	3
Psma7;Psma8	0.29208	0.478002	33	0.657209	19	-	-	0.990108	2
Psmb1	0.301957	0.502715	12	0.667122	7	0.823052	10	0.990109	3
Psmb2	0.310992	0.538686	14	0.694199	3	0.779674	4	0.971913	3
Psmb3	0.340001	0.540431	6	0.698762	5	0.867533	5	0.990064	3
Psmb4	0.307566	0.50597	15	0.684924	8	0.817143	18	0.991403	3
Psmb5	0.333303	0.532074	14	0.716483	10	0.832904	7	0.991463	3
Psmb6	0.303015	0.505723	19	0.668994	11	0.821119	11	0.989479	3
Psmb7	0.302524	0.534118	6	0.70343	3	0.745613	3	0.958008	3
Psmc1	0.398693	0.566571	27	0.773053	15	0.916025	21	0.9981	3
Psmc2	0.396059	0.583077	29	0.788298	20	0.858378	16	0.991847	3
Psmc3	0.427983	0.599586	24	0.780371	24	0.939511	21	0.995277	3
Psmc4	0.346186	0.551964	28	0.699351	13	0.871978	21	0.987648	3
Psmc5	0.397762	0.591339	34	0.75726	26	0.89586	28	0.992507	3
Psmc6	0.409351	0.602845	30	0.759972	27	0.907927	24	0.991524	3
Psmd1	0.353278	0.549723	24	0.712142	14	0.881048	12	0.991239	3
Psmd11	0.393938	0.563329	34	0.769842	21	0.910853	25	0.998135	3
Psmd12	0.281498	0.507195	7	0.642035	4	0.775844	6	0.975154	3
Psmd13	0.322036	0.544912	21	0.697444	13	0.804481	17	0.978611	3
Psmd14	0.335064	0.540977	6	-	-	0.799061	2	0.978177	2
Psmd2	0.444608	0.59691	44	-	-	0.915018	27	0.999294	2
Psmd3	0.330554	0.517918	29	0.699048	23	0.864051	20	0.994401	3
Psmd4	0.600299	0.698983	24	0.899092	14	0.99554	5	0.998967	3
Psmd5	0.324683	0.506326	21	0.724712	16	0.825468	16	0.995433	3
Psmd6	0.322104	0.511345	15	0.708806	18	0.830861	16	0.994633	3
Psmd7	0.341806	0.54722	20	0.718229	20	0.838935	24	0.989117	3
Psmd8	0.550928	0.663322	4	0.896265	3	-	-	0.999852	2
Psmd9	0.393616	0.544595	8	0.781383	10	0.923069	11	0.999125	3
Psme1	0.299379	0.42838	13	0.690713	17	0.86742	16	0.99612	3
Psme2	0.370359	0.477492	8	0.761808	2	0.973909	3	0.983127	3
Psme3	1.16765	0.902383	5	-	-	1.02884	2	0.998594	2
Psmg1	0.605632	0.713826	2	0.856788	3	1.05184	2	0.985362	3
Pspc1	0.480066	0.657769	5	0.785753	3	0.969379	2	0.987123	3
Psph	0.393684	0.634501	11	0.746209	2	0.830093	5	0.962656	3
Ptbp1	0.406211	0.592243	24	0.766899	26	0.905946	21	0.994445	3
Pter	0.349799	-	-	0.767103	2	0.858746	2	0.998784	2
Ptges	0.42066	0.550751	2	0.835117	5	-	-	0.997867	2
Ptges3	0.448343	0.609169	19	0.801745	10	0.949955	8	0.996893	3
Ptgis	0.353921	0.526576	48	0.740804	43	0.876155	33	0.998517	3
Ptgr1	0.259164	0.393709	8	0.666753	9	0.774987	11	0.997864	3
Ptgr2	0.266794	0.380811	6	0.673957	2	0.80955	8	0.996064	3
Ptgs1	0.280584	0.402235	4	0.714739	4	0.795114	8	0.993018	3
Ptk2	0.428868	0.597165	5	0.872068	3	0.80261	3	0.96217	3
Ptk7	0.373632	0.545935	23	0.769712	17	0.872968	12	0.998131	3
Ptma	0.768665	0.787561	16	0.944812	5	0.999782	9	0.999719	3
Ptms	0.373674	0.553361	5	0.765015	5	0.868681	4	0.996734	3
Ptpn11	0.416173	0.564865	19	0.797606	12	0.938007	14	0.998855	3
Ptpn23	0.435221	0.594717	7	0.791719	2	0.953333	5	0.996194	3
Ptpn9	0.341097	0.532663	5	0.740432	3	0.82635	4	0.991642	3
Ptpra	0.404422	0.523783	5	0.83627	2	-	-	0.993978	2
Ptrf	0.24601	0.407019	94	0.620679	89	0.761072	121	0.998554	3
Ptrh2	0.429468	0.607862	10	0.771654	5	0.942474	5	0.992631	3
Pura	0.17421	0.2861	10	0.500803	14	0.654799	17	0.999555	3
Purb	0.150308	0.295217	6	0.442045	9	0.581388	9	0.99179	3
Pvrl2	0.430343	0.568509	4	-	-	0.940448	3	0.999259	2
Pxn	0.345353	0.470697	3	-	-	0.91134	2	0.99476	2
Pycr2	0.375465	0.565742	7	0.753518	5	0.872088	5	0.994409	3
Pycrl	0.333734	0.551323	7	0.713892	5	0.813314	7	0.981432	3
Pygb	0.249816	0.413986	31	0.614234	33	0.777199	45	0.997807	3
Pygl	0.290937	0.38428	3	0.677653	4	0.898132	6	0.980984	3
Qars	0.400065	0.589458	15	0.761623	12	0.89957	13	0.993772	3
Qdpr	0.265475	0.413359	12	0.66455	6	0.783569	12	0.999222	3
Rab10	0.396619	0.54435	4	0.792324	8	0.917218	4	0.999766	3
Rab11b;Rab11a	0.421713	0.569417	22	0.794877	11	0.952014	23	0.997308	3
Rab11fip1	0.156494	-	-	0.47647	4	0.598749	7	0.998851	2
Rab11fip5	0.553128	0.58268	7	0.966668	2	1.07402	3	0.964037	3
Rab14	0.436233	0.590249	19	0.804016	16	0.945439	6	0.998344	3
Rab18	0.710747	0.754794	11	-	-	1.00799	6	0.999089	2
Rab1A	0.412621	0.579566	29	0.794158	23	0.906301	18	0.998775	3
Rab1b	0.40917	0.582638	6	0.797888	4	0.884687	3	0.99687	3
Rab21	0.557528	0.657164	11	0.91203	5	0.971323	9	0.998907	3
Rab23	0.368044	0.533098	11	0.769167	3	0.874515	9	0.999142	3
Rab2a	0.529893	0.644808	12	0.881836	11	0.97874	11	0.999153	3
Rab31	0.604653	0.687373	3	-	-	1.02667	2	0.99445	2
Rab34	0.410672	0.522211	5	0.848939	5	0.916032	3	0.993827	3
Rab35	0.266626	0.405871	5	0.656318	3	0.804653	3	0.999733	3
Rab5a	0.420277	0.548162	7	0.812216	2	0.958636	2	0.99638	3
Rab5b	0.419442	0.521803	9	0.834444	5	0.968613	3	0.990996	3
Rab5c	0.455635	0.590916	23	0.839655	13	0.947506	11	0.999615	3
Rab6a;Rab6b	0.434815	-	-	0.824244	2	0.926551	5	1	2
Rab7a	0.549299	0.655097	37	0.886794	15	1.00184	16	0.997258	3
Rab8a	0.379726	0.508844	13	0.784994	8	0.927294	8	0.997129	3
Rab9a	0.822276	0.783948	8	1.00957	4	1.03622	2	0.993471	3
Rabep1	0.498909	0.600013	5	-	-	1.02665	4	0.987081	2
Rac1;Rac3;Rac2	0.20491	0.37631	26	0.552667	32	0.683997	45	0.991657	3
Rad23b	0.433011	0.587828	11	0.813414	12	0.92498	8	0.999676	3
Rai14	0.30505	0.474461	61	0.690923	49	0.836643	65	0.998707	3
Rala	0.20706	0.40183	3	0.543826	4	0.682936	9	0.980361	3
Ralb	0.286164	0.478237	11	0.665644	8	0.794877	9	0.992555	3
Raly	1.12708	0.909737	7	0.926226	6	0.952696	6	0.990317	3
Ran;1700009N14Rik	0.397961	0.623135	38	0.755021	29	0.847709	27	0.975152	3
Ranbp1	0.349918	0.557689	23	0.690783	18	0.887978	12	0.983986	3
Ranbp2	0.685652	0.747633	9	-	-	0.976361	3	0.999894	2
Rangap1	0.682015	0.769426	15	0.877999	7	1.00325	4	0.993089	3
Rap1a	0.243305	0.408571	6	0.641065	3	0.726659	5	0.991844	3
Rap1b	0.240188	0.393997	25	0.61129	26	0.758986	24	0.999346	3
Rap1gds1	0.365184	0.562989	12	0.733712	8	0.871333	14	0.992135	3
Rap2b	0.296338	-	-	0.702935	5	0.820691	8	0.999542	2
Rars	0.348436	0.571902	45	0.698205	26	0.854102	34	0.980093	3
Rasa1	0.500494	0.622383	4	-	-	0.975286	3	0.998517	2
Rasa3	0.738902	0.768492	2	0.955339	2	-	-	0.999871	2
Rbbp7	1.34433	0.928962	6	1.01793	3	-	-	0.999185	2
Rbbp9	0.212772	0.321786	6	0.61078	6	0.701889	8	0.992021	3
Rbm14	0.333496	0.540828	12	0.701824	11	0.841506	11	0.988522	3
Rbm3	0.776767	0.798694	18	0.920866	13	1.02303	7	0.996407	3
Rbm39	0.965005	0.84491	7	1.00518	3	1.03369	2	0.997004	3
Rbms1	0.778222	0.783313	6	0.958718	3	1.02403	8	0.998265	3
Rbms2	0.989644	0.875652	4	0.930899	3	-	-	0.995065	2
Rbmxl1	0.262087	0.470312	37	0.625179	32	0.760548	37	0.9833	3
Rbp1	0.275969	0.435662	20	0.664765	17	0.801735	29	0.999462	3
Rcc1	0.14834	0.384576	4	0.467013	9	0.494745	6	0.837079	3
Rcn1	0.341071	0.505363	49	0.737051	31	0.86633	35	0.999558	3
Rcn2	0.308192	0.480063	25	0.677153	8	0.858537	19	0.996015	3
Rcn3	0.405328	0.550584	57	0.795645	42	0.930385	35	0.999206	3
Rdh11	0.354591	0.569019	6	0.800569	5	0.738973	6	0.935668	3
Rdh14	0.34628	0.447124	6	0.802257	2	-	-	0.982902	2
Rdx	0.348914	0.511431	34	0.741916	16	0.878452	27	0.999566	3
Reep5	0.359924	0.525434	4	0.754534	4	0.878972	4	0.999439	3
Reps1	0.422864	0.54874	2	-	-	0.960741	3	0.995542	2
Rer1	0.26913	0.421975	2	0.670946	4	0.782061	2	0.998527	3
Rexo2	0.585491	0.68579	4	0.91055	3	-	-	0.999862	2
Rhoa	0.522599	0.650608	17	0.860661	14	0.980283	16	0.998576	3
Rhoc	0.375645	0.565563	2	0.763284	5	0.859123	4	0.993508	3
Rhog	0.216714	0.389268	5	0.57713	7	0.700436	10	0.992333	3
Ric8a	0.588716	0.658813	3	0.946714	2	0.997013	2	0.994425	3
Rilpl1	0.556578	-	-	0.894872	2	0.958868	3	0.99993	2
Ripk1	0.581667	0.702018	2	-	-	0.92012	2	0.994274	2
Ripk3	0.620605	0.743051	8	0.860955	2	-	-	0.990568	2
Rnh1	0.375443	0.546591	49	0.765306	37	0.88403	35	0.998687	3
Rnpep	0.254945	0.460026	6	0.641087	6	0.725442	3	0.977662	3
Rnps1	0.441892	0.675631	2	-	-	0.755997	2	0.889862	2
Rock1	0.405441	0.5802	10	0.761153	4	0.932519	5	0.994468	3
Rock2	0.31258	0.490544	35	0.679185	23	0.859638	20	0.995109	3
Rpe	0.27699	0.452034	2	0.674051	4	0.778319	3	0.995111	3
Rpl10;Rpl10l	0.682489	0.743241	24	0.931927	12	0.997802	12	0.999652	3
Rpl10a	0.371523	0.608833	29	0.715722	34	0.849216	22	0.970743	3
Rpl12	0.349757	0.598847	31	0.68325	24	0.841977	23	0.962373	3
Rpl13	0.39235	0.612585	31	0.746303	32	0.861311	20	0.980256	3
Rpl13a	0.39048	0.628563	12	0.734467	19	0.847656	10	0.968071	3
Rpl14	0.361781	0.608815	15	0.6992	18	0.843044	13	0.963871	3
Rpl17	0.333622	0.545205	28	0.705057	25	0.832179	19	0.986407	3
Rpl18	0.359232	0.602577	21	0.699771	17	0.84337	11	0.96685	3
Rpl18a	0.398898	0.621031	15	0.748155	17	0.864022	25	0.978677	3
Rpl19	0.465059	0.652918	19	0.783302	15	0.940216	15	0.98832	3
Rpl21	0.358504	0.627266	26	0.717628	9	0.782254	10	0.934347	3
Rpl22	0.327552	0.565315	11	0.680816	11	0.818659	18	0.970792	3
Rpl22l1	0.637369	0.722151	5	-	-	0.971101	2	0.999897	2
Rpl23	0.363886	0.592604	15	0.716592	17	0.848522	14	0.976866	3
Rpl23a	0.366212	0.606133	27	0.732237	26	0.814417	14	0.964633	3
Rpl24	0.457277	0.656986	15	0.798512	14	0.884013	10	0.984099	3
Rpl26	0.381992	0.610042	21	0.73677	25	0.848606	13	0.975764	3
Rpl27	0.405335	0.635063	18	0.740211	13	0.871056	11	0.973485	3
Rpl27a	0.377207	0.609076	31	0.717829	19	0.862852	25	0.974266	3
Rpl28	0.399277	0.613006	24	0.745458	14	0.88233	13	0.983763	3
Rpl3	0.354807	0.593244	49	0.707482	44	0.832398	59	0.970169	3
Rpl30	0.403305	0.622121	25	0.754097	24	0.866168	18	0.98021	3
Rpl31	0.42881	0.633905	5	0.782819	4	0.87465	8	0.984659	3
Rpl32	0.383177	0.603763	17	0.74419	17	0.851147	16	0.980108	3
Rpl34	0.432833	0.643925	28	0.768894	15	0.889347	15	0.982163	3
Rpl35;Gm10269	0.340638	-	-	0.751898	16	0.860053	12	0.99961	2
Rpl35a	0.34434	0.604182	34	0.685372	24	0.81549	25	0.95265	3
Rpl36	0.398993	0.608852	8	0.773134	5	0.847338	7	0.982331	3
Rpl36a;Gm6525	0.450607	0.645656	9	0.779969	9	0.918978	5	0.988064	3
Rpl37	0.524352	0.697249	4	0.795574	5	0.98299	4	0.982615	3
Rpl37a	0.449263	0.649104	21	0.78817	21	0.894738	26	0.986118	3
Rpl38	0.465502	0.648333	14	0.801834	12	0.919999	6	0.992103	3
Rpl4	0.338374	0.594261	54	0.719135	47	0.765953	34	0.942627	3
Rpl5	0.353206	0.583806	42	0.705221	24	0.8435	33	0.975965	3
Rpl6;Gm5428	0.390294	0.608423	33	0.742654	29	0.867193	23	0.981907	3
Rpl7	0.392392	0.604752	25	0.746945	24	0.873041	14	0.984928	3
Rpl7a;Gm4978	0.412999	0.608311	50	-	-	0.835899	46	0.977093	2
Rpl8	0.386027	0.604998	35	0.748725	36	0.851147	24	0.980619	3
Rpl9	0.382943	0.611722	31	0.734495	20	0.852079	36	0.975535	3
Rplp0;Gm8730	0.340631	0.591922	40	0.713058	23	0.783745	22	0.952768	3
Rplp1	0.224187	0.53806	4	-	-	0.595071	7	0.758424	2
Rplp2	0.481859	0.687007	54	0.795134	40	0.891342	33	0.977494	3
Rpn1	0.273189	0.470591	74	0.651422	53	0.771805	61	0.988983	3
Rpn2	0.345751	0.523757	20	0.746878	18	0.844774	14	0.99652	3
Rprd1b	0.575771	0.693644	5	-	-	0.935742	4	0.997536	2
Rps10	0.419667	0.617709	13	0.784036	6	0.875876	7	0.988802	3
Rps11	0.426133	0.638563	42	0.76533	33	0.885848	23	0.982128	3
Rps12	0.367029	0.620537	23	0.704418	20	0.834618	18	0.95786	3
Rps13	0.394396	0.61753	29	0.734893	17	0.876092	19	0.978729	3
Rps14	0.38612	0.605226	29	0.741395	22	0.861644	18	0.981473	3
Rps15	0.435999	0.612273	8	-	-	0.868962	3	0.989261	2
Rps15a	0.431882	0.641398	14	0.790186	11	0.857719	12	0.979334	3
Rps16	0.422768	0.636624	36	0.766682	20	0.877681	22	0.98138	3
Rps17	0.388093	0.613079	34	0.749266	24	0.84376	19	0.976087	3
Rps19	0.427752	0.647014	52	0.765572	40	0.874506	44	0.977359	3
Rps2;Gm18025;Gm6576;Gm5786	0.371965	0.599489	44	0.69552	32	-	-	0.958585	2
Rps20	0.309093	0.569218	24	0.640287	20	0.805065	25	0.951102	3
Rps21	0.391999	0.611556	16	0.738059	11	0.873961	10	0.981064	3
Rps23	0.392754	0.630763	21	0.730809	16	0.856001	19	0.968528	3
Rps24	0.405898	0.613042	6	0.731156	14	0.923484	5	0.982168	3
Rps25	0.413435	0.637522	27	0.753659	21	0.869589	14	0.976097	3
Rps26	0.433653	0.654828	17	0.759648	15	0.885755	13	0.975834	3
Rps27	0.425563	0.659223	3	0.771114	2	0.837407	6	0.962267	3
Rps27a;Gm8797;Ubb;Ubc	0.831287	-	-	0.963866	23	0.993766	16	0.999999	2
Rps27l	0.480541	0.605453	11	0.869486	8	-	-	0.999007	2
Rps28	0.392249	-	-	0.793238	13	0.902784	8	0.999986	2
Rps29	0.495193	0.67146	7	0.804297	4	-	-	0.986085	2
Rps3	0.383056	0.614209	57	0.747797	43	0.829498	36	0.970597	3
Rps3a	0.381787	0.618959	83	0.727541	67	0.847518	62	0.969793	3
Rps4x	0.309549	-	-	0.706102	52	0.848848	43	0.999902	2
Rps5	0.368427	0.61584	20	0.714848	11	0.831023	9	0.962222	3
Rps6	0.398638	0.622331	20	0.757133	13	0.847846	11	0.975897	3
Rps8	0.347253	0.609448	45	0.693751	33	0.806097	28	0.949031	3
Rps9	0.392761	0.613645	27	0.739727	17	0.870435	19	0.980236	3
Rpsa	0.324369	0.585175	46	0.664941	36	0.804441	32	0.95153	3
Rqcd1	0.273234	0.492845	3	0.602734	3	-	-	0.956287	2
Rras	0.240136	0.329814	12	0.626646	4	0.798129	10	0.989258	3
Rras2	0.169594	0.325409	4	0.497613	10	0.608994	15	0.989026	3
Rrbp1	0.703955	0.737758	116	0.960407	62	1.02808	62	0.996175	3
Rrm1	0.854365	0.820364	8	-	-	0.979219	4	0.999597	2
Rsu1	0.355112	0.508766	14	0.743226	14	0.901399	10	0.99863	3
Rtcb	0.313691	0.506801	38	0.685426	27	0.836801	24	0.993337	3
Rtn3	0.27994	0.429188	3	0.673543	4	0.813199	2	0.999999	3
Rtn4	0.288553	0.518362	37	0.659281	23	0.76867	31	0.971272	3
Ruvbl1	0.340173	0.558892	22	0.704615	18	0.836407	16	0.982962	3
Ruvbl2	0.291645	0.529184	25	0.641841	16	0.788647	31	0.968336	3
S100a10	0.12275	0.250058	25	0.39623	36	0.496556	78	0.987649	3
S100a11	0.291206	0.468478	22	0.666053	26	0.823088	23	0.99681	3
S100a13	0.297838	0.461953	6	0.6814	11	0.836012	12	0.998984	3
S100a4	0.221823	0.429409	33	0.588719	32	0.677708	44	0.968939	3
S100a6	0.257134	0.448105	32	0.627537	36	0.759941	64	0.990801	3
Sacm1l	0.361827	0.52978	10	0.738338	15	0.901392	9	0.997494	3
Sae1	0.308648	0.597047	12	0.637718	7	0.774895	8	0.919893	3
Samhd1	0.180424	0.341385	38	0.487732	33	0.660071	50	0.990771	3
Samm50	0.187706	0.382386	5	0.504991	8	0.649091	4	0.973937	3
Sar1a	0.622469	0.707349	11	0.912798	3	1.0049	3	0.998601	3
Sar1b	0.644661	0.734447	6	0.871828	2	1.06215	2	0.984973	3
Sarnp	1.05917	0.867441	5	1.03316	4	1.0185	4	0.996108	3
Sars	0.39808	0.587419	32	0.745121	20	0.921199	17	0.991038	3
Sart3	0.279366	0.514018	5	0.611606	3	0.796766	2	0.967343	3
Sbds	0.644663	0.691105	10	0.96533	6	1.02627	4	0.992402	3
Sbf1	0.373551	0.528482	2	-	-	0.890385	4	0.999961	2
Scamp1	0.528263	-	-	0.867465	3	0.980349	3	0.998894	2
Scamp3	0.49083	0.635162	11	0.847866	6	0.944902	2	0.999555	3
Scarb2	0.3257	0.526916	4	0.6402	4	0.91174	5	0.970505	3
Sccpdh	0.30752	0.478521	4	-	-	0.820163	3	0.997517	2
Scfd1	0.465717	0.610948	12	0.818224	8	0.973168	7	0.996513	3
Scfd2	0.396492	0.515054	3	-	-	0.960186	2	0.991675	2
Scp2	0.656785	0.715403	12	0.932652	6	1.0409	8	0.994049	3
Scpep1	0.357922	0.490957	19	0.775888	33	0.891326	28	0.998531	3
Scrib	0.430486	0.55606	3	-	-	0.963966	3	0.995706	2
Scrn2	0.307891	0.460545	2	-	-	0.841473	2	0.999996	2
Sdc1	2.1116	0.986839	3	0.948897	2	-	-	0.995855	2
Sdf2	0.550271	0.664963	6	0.917217	2	0.914333	2	0.994353	3
Sdf2l1	0.381524	0.568132	3	0.763969	5	0.872602	7	0.995123	3
Sdha	0.277418	0.462075	45	0.662622	36	0.783023	39	0.993987	3
Sdhb	0.236102	0.416592	16	0.595521	14	0.739638	17	0.992932	3
Sdpr	0.279027	0.428299	38	0.685336	35	0.79689	34	0.998905	3
Sec11a	0.35785	0.573472	7	0.677357	6	0.91035	6	0.974099	3
Sec13	0.370699	0.571398	18	0.741491	11	0.865672	12	0.990967	3
Sec22b	0.384	0.538761	17	0.76348	13	0.926538	15	0.997638	3
Sec23a	0.315649	0.499581	47	0.696952	34	0.837653	28	0.996181	3
Sec23ip	0.389983	0.561532	17	0.776687	7	0.891154	7	0.998452	3
Sec24b	0.466213	0.587501	11	0.871329	5	0.935237	4	0.998058	3
Sec24c	0.365555	0.537181	7	0.798361	3	0.820102	2	0.986444	3
Sec24d	0.514383	0.668651	25	0.83197	6	0.961333	7	0.995711	3
Sec31a	0.540633	0.634187	59	0.897149	25	1.01425	23	0.993998	3
Sec63	0.838448	0.808712	4	0.976641	2	-	-	0.999719	2
Selenbp1;Selenbp2	0.233336	0.273119	7	0.636226	11	0.806677	19	0.965311	3
Sephs1	0.235825	0.394568	5	0.620491	5	0.730686	9	0.996367	3
Serbp1	0.865319	0.825288	23	0.962873	14	0.989907	12	0.99991	3
Serpinb1a	0.292513	0.384944	15	0.729211	16	0.84202	19	0.988092	3
Serpinb6	0.270064	0.416987	66	0.669147	37	0.792605	49	0.999546	3
Serpinb9	0.277535	0.384398	17	0.681709	8	0.839866	15	0.993419	3
Serpinb9b	0.387469	0.601809	4	0.719854	4	-	-	0.971426	2
Serpine1	0.254733	-	-	0.693958	2	0.722158	2	0.979876	2
Serpinh1	0.517896	0.658019	158	0.850601	115	0.964954	113	0.998549	3
Set	0.396913	0.595806	12	0.755494	10	0.888577	8	0.990748	3
Setd3	0.822752	0.801019	3	0.972554	2	1.01339	2	0.999174	3
Sf1	0.71257	0.764607	4	0.915633	3	1.03037	4	0.995846	3
Sf3a1	0.397616	0.642769	16	0.677635	5	0.928883	6	0.950313	3
Sf3a3	0.472225	0.623327	7	0.848648	2	0.914445	3	0.998342	3
Sf3b3	0.477069	0.688692	9	0.717041	2	1.00998	3	0.94891	3
Sf3b5	0.73729	0.746293	4	1.00187	2	-	-	0.993432	2
Sfn	0.283326	0.476173	8	0.65735	4	0.796475	8	0.992369	3
Sfpq	0.349857	0.565068	35	0.724249	24	0.832893	21	0.983857	3
Sfrp1	0.44103	-	-	0.82928	4	0.928085	5	0.999997	2
Sfxn1	0.214456	0.391434	10	0.573557	6	0.692719	8	0.989847	3
Sfxn3	0.208131	0.328728	25	0.552229	17	0.735122	31	0.997385	3
Sgcb	0.221035	0.308403	2	-	-	0.773973	2	0.987	2
Sgcd	0.210703	0.377747	9	0.563911	8	0.696992	15	0.994183	3
Sgpl1	0.491397	0.618674	3	0.869361	2	-	-	0.999653	2
Sgta	0.567294	0.655664	7	0.909834	2	1.01276	2	0.995477	3
Sh3bgrl	0.443172	0.58039	26	0.825312	18	0.952385	16	0.998915	3
Sh3bgrl3	0.401846	0.552604	11	0.794949	9	0.91673	11	0.999873	3
Sh3gl1	0.562484	0.664878	12	0.887608	5	1.0132	6	0.99606	3
Sh3glb1	0.709857	0.748579	14	0.945044	9	1.03116	9	0.996735	3
Sh3glb2	0.469771	0.572121	7	0.866322	4	0.988724	3	0.992995	3
Sh3kbp1	0.455181	0.678776	25	0.793642	11	0.841418	9	0.96242	3
Sh3pxd2b	0.594691	0.672761	7	0.944834	4	-	-	0.995926	2
Shmt2	0.435825	0.656437	56	0.757576	41	0.892058	28	0.975923	3
Siae	0.230081	-	-	0.631066	4	0.717433	2	0.994017	2
Sirt2	0.458071	0.642943	3	0.795144	2	0.921079	2	0.991885	3
Skp1	0.648156	0.724212	5	0.963093	2	0.897146	2	0.98598	3
Slc16a3	0.502193	0.630224	5	0.863409	7	0.964014	5	0.99966	3
Slc25a1	0.213523	0.327249	5	0.579186	6	0.733229	14	0.998194	3
Slc25a11	0.247038	0.406805	12	0.618988	9	0.76726	12	0.998816	3
Slc25a12	0.266538	0.46264	13	0.635123	17	0.773433	12	0.989811	3
Slc25a24	0.212753	0.401396	13	0.554142	13	0.697441	11	0.985571	3
Slc25a3	0.266952	0.470755	20	0.652248	30	0.747652	32	0.982328	3
Slc25a4	0.269448	0.4414	55	0.649907	74	0.788302	76	0.997517	3
Slc25a5	0.346707	0.613973	16	0.699553	18	0.790692	15	0.941127	3
Slc3a2	0.415173	0.603896	20	0.781206	16	0.891391	10	0.993507	3
Slc44a1	0.285527	0.479223	3	0.641776	3	-	-	0.984386	2
Slc44a2	0.160364	0.351036	7	0.458427	15	0.583237	22	0.961265	3
Slc9a6	0.351518	0.513548	2	0.746182	2	-	-	0.999484	2
Slit3	0.598203	0.69658	2	0.896468	3	1.00336	6	0.998182	3
Slk	0.496455	0.612493	10	0.850702	4	1.0121	4	0.992565	3
Smad4	0.979127	0.860411	2	-	-	0.97181	2	0.998857	2
Smarcc2	0.646886	0.679685	9	0.990397	4	1.02414	2	0.987547	3
Smc3	0.735369	0.778409	4	0.959951	4	0.899353	2	0.986489	3
Smim1	0.371342	0.471584	2	0.828831	2	-	-	0.98317	2
Smpd2	0.431127	0.580601	3	0.818411	3	-	-	0.999946	2
Smu1	1.05452	0.87436	3	-	-	1.09522	2	0.985947	2
Snap23	0.529416	0.651918	9	0.878737	3	0.963479	3	0.999948	3
Snapin	0.286537	0.482872	5	0.702073	3	0.748293	3	0.977731	3
Snd1	0.462159	0.645217	85	0.777289	38	0.958208	32	0.987632	3
Snrnp200	0.80212	0.770669	14	1.01602	3	1.03804	9	0.991373	3
Snrnp40	0.23404	0.478736	6	0.576441	2	0.698699	2	0.946165	3
Snrnp70	0.428804	0.621612	6	0.766104	7	-	-	0.984884	2
Snrpa	0.451827	0.62371	5	0.80036	6	-	-	0.994082	2
Snrpa1	0.358404	0.563193	6	0.719991	5	0.868315	3	0.989331	3
Snrpb;Snrpn	0.351866	0.585754	8	0.705841	3	0.835854	5	0.973628	3
Snrpd2;Gm5449	0.263757	0.523354	15	0.617973	11	0.724199	16	0.938882	3
Snrpd3	0.29668	0.545838	12	0.653175	10	0.774219	11	0.958178	3
Snrpe	0.291392	0.534906	2	0.657592	4	0.762846	2	0.960492	3
Snrpg	0.343587	0.559399	5	-	-	0.790536	4	0.967768	2
Sntb2	0.265985	0.36833	13	0.66859	9	0.824462	20	0.992727	3
Snx1	0.372047	0.496835	21	0.799733	15	0.898257	18	0.997002	3
Snx12	0.303501	0.487354	12	0.684978	17	0.823885	13	0.995958	3
Snx18	0.418855	0.586927	3	0.790091	6	-	-	0.997328	2
Snx2	0.324447	0.44578	20	0.74381	20	0.874197	18	0.996516	3
Snx27	0.381091	0.517433	3	-	-	0.922753	3	0.99802	2
Snx3	0.451647	0.618656	17	0.821669	15	0.90819	10	0.997205	3
Snx4	0.327329	0.519379	19	0.706737	6	0.841396	10	0.994133	3
Snx5	0.296799	0.443956	16	0.691289	11	0.839933	16	0.999758	3
Snx6	0.258936	0.407701	14	0.641496	15	0.789207	16	0.999929	3
Snx7	0.384402	0.547269	10	0.775407	3	0.897522	7	0.999537	3
Snx9	0.405472	0.543444	17	0.797686	11	0.939843	10	0.998185	3
Sod1	0.215538	0.360251	7	0.573584	12	0.721945	15	0.999552	3
Sod2	0.186445	0.344408	23	0.521295	17	0.654196	29	0.993845	3
Sorbs1	0.338273	0.550894	25	0.68975	11	0.860122	10	0.984922	3
Sorbs2	0.234507	0.316517	4	0.620304	7	0.791941	5	0.986739	3
Sorbs3	0.296612	0.413119	9	0.65465	6	0.917115	4	0.97772	3
Spag9	0.505541	0.642068	18	0.859533	3	-	-	0.999749	2
Sparc	1.08025	0.883254	8	0.991678	3	1.00686	6	0.999861	3
Spcs2	0.318136	0.608964	3	0.589299	2	-	-	0.849025	2
Specc1l	0.573112	0.640564	11	0.943058	2	1.01271	3	0.991122	3
Spr	0.263488	0.431949	19	0.648675	17	0.775982	16	0.997587	3
Sptan1	0.198639	0.3499	409	0.54576	417	0.682506	657	0.997406	3
Sptbn1	0.526984	0.614046	326	0.905156	197	1.00932	233	0.992253	3
Sqrdl	0.273643	0.337722	4	0.700959	4	0.848733	8	0.976837	3
Src	0.357102	0.511861	7	0.776379	6	0.858766	2	0.998153	3
Sri	0.261309	0.378139	20	0.67309	15	0.791133	20	0.99613	3
Srm	0.361325	0.55118	15	0.773192	11	0.821583	10	0.987027	3
Srp68	0.479312	0.652479	12	0.862389	5	0.84589	2	0.977768	3
Srp72	0.462091	0.618264	12	0.825941	4	0.933323	6	0.999004	3
Srpr	0.653675	0.740552	2	-	-	0.929702	2	0.994464	2
Srpx	0.104237	04:16:25.962000	2	0.353841	2	0.45948	4	0.99756	3
Srrm2	0.647939	0.820634	9	0.752833	2	-	-	0.907043	2
Srrt	0.483114	0.646578	8	0.816459	5	0.950418	2	0.995739	3
Srsf1	0.359595	0.583223	14	0.72398	14	0.838524	12	0.979456	3
Srsf2	0.282556	0.551988	14	0.647037	13	0.727512	14	0.928309	3
Srsf3;Gm12355	0.365019	0.574794	17	-	-	0.806729	20	0.971496	2
Srsf5	0.885951	0.825764	8	0.975869	3	1.02512	3	0.998629	3
Srsf6	0.995787	0.858588	8	0.985886	5	1.06367	8	0.993902	3
Srsf7	0.282203	0.533966	20	0.634835	13	0.759201	13	0.953711	3
Srsf9	0.98017	0.855692	3	-	-	1.05601	2	0.994485	2
Ssb	0.827358	0.803979	13	0.968486	6	1.01997	14	0.998851	3
Ssr1	0.614372	0.738897	3	0.866661	2	0.960756	3	0.993949	3
Ssr3	0.991106	0.854897	2	0.994174	2	1.06262	2	0.99385	3
Ssr4	0.423777	0.617208	10	0.791593	7	0.877049	6	0.990087	3
St13	0.396061	0.546203	38	0.783412	33	0.925506	25	0.999053	3
Stam	0.308906	0.455334	6	0.714488	2	-	-	0.999782	2
Stat1	0.44685	0.598886	7	0.822798	2	-	-	0.999556	2
Stat3	1.02105	0.865011	6	1.00132	5	1.00808	5	0.999341	3
Steap3	0.576959	0.624058	9	0.96139	6	1.04284	8	0.9809	3
Stim1	0.38566	0.584927	3	-	-	0.827346	2	0.978761	2
Stip1	0.375707	0.568176	63	0.743634	38	0.883174	51	0.993623	3
Stk24	0.470812	0.602884	8	0.857035	5	-	-	0.999654	2
Stk3	0.624921	0.674485	6	0.958152	2	1.04097	8	0.989097	3
Stk38	0.623383	0.689517	2	0.928858	2	1.04264	2	0.99226	3
Stmn1	0.823481	0.8185	5	-	-	0.892835	2	0.979369	2
Stom	0.297368	0.472574	4	0.663785	9	0.843944	10	0.995594	3
Stoml2	0.259814	0.456525	7	0.611557	5	0.780243	5	0.988365	3
Ston1	0.51939	0.617584	6	-	-	1.03162	2	0.987793	2
Strap	0.633038	0.731289	27	0.897154	11	0.977362	19	0.998794	3
Strn	0.435935	0.589275	5	0.816234	4	-	-	0.999621	2
Strn3	0.538019	0.637376	20	0.894043	2	1.00243	7	0.996126	3
Sts	0.312244	0.414716	3	0.691237	2	0.931574	4	0.978717	3
Stt3a	0.398934	0.56733	11	0.773169	10	0.915373	10	0.998075	3
Stt3b	0.392715	0.560686	5	0.772611	5	0.907142	5	0.998622	3
Stub1	0.9848	0.867034	2	-	-	0.885171	2	0.97536	2
Stx12	0.535664	0.651432	13	0.875478	6	0.990861	6	0.99821	3
Stx18	0.515513	0.657134	3	0.853496	2	-	-	0.998592	2
Stx2	0.192934	0.379714	3	0.528123	2	0.652277	5	0.980157	3
Stx4	0.242656	0.390754	4	0.612501	4	0.770681	9	0.999615	3
Stx7	0.365268	0.516996	9	0.769179	8	0.888594	3	0.999993	3
Stxbp1	0.277495	0.446087	8	0.671517	4	0.789149	8	0.99759	3
Stxbp3	0.249509	0.376206	8	0.645388	4	0.775921	7	0.998656	3
Sucla2	0.321639	0.487102	20	0.722297	24	0.841418	27	0.999176	3
Suclg1	0.252959	0.426759	20	0.633214	18	0.757131	27	0.995608	3
Suclg2	0.328131	0.485675	17	0.731084	10	0.854561	10	0.999874	3
Sugt1	0.833546	0.825706	3	0.939482	3	0.945495	3	0.994993	3
Sumo1	9.42603	-	-	1.03234	2	0.991562	2	0.998366	2
Sumo2	0.698726	0.784349	5	0.948826	2	0.785868	2	0.925539	3
Sun1	0.592359	0.665531	7	0.927185	3	1.02829	3	0.993019	3
Suox	0.229827	-	-	0.615717	4	0.732841	5	0.998563	2
Surf4	0.421009	0.572623	6	0.796755	4	0.941073	7	0.99851	3
Susd2	0.138875	0.182245	7	0.462408	12	0.568524	15	0.975521	3
Svil	0.466167	0.54048	44	0.889837	12	1.0049	20	0.982513	3
Swap70	0.283855	0.383975	6	0.66349	6	0.886841	7	0.983118	3
Syap1	0.60431	0.692643	8	0.925481	4	-	-	0.999372	2
Syncrip	0.404187	0.604979	54	0.768834	36	0.875454	27	0.989269	3
Synj2bp	0.539857	0.621822	3	0.941256	2	-	-	0.989765	2
Synpo	0.613731	0.671597	14	0.956348	3	1.01608	3	0.992721	3
Taf15	0.514845	0.665403	3	0.840936	3	-	-	0.996185	2
Tagln	0.392236	0.649274	134	0.72559	96	0.832513	103	0.950869	3
Tagln2	0.135915	0.352233	103	0.40951	102	0.500642	112	0.886222	3
Taldo1	0.480433	0.660652	18	0.790744	11	0.955204	9	0.988694	3
Taok3	0.390638	0.545741	4	0.786509	2	-	-	0.999914	2
Tardbp	0.340625	0.562625	19	0.705874	13	0.831336	16	0.980947	3
Tars	0.428838	0.616921	27	0.820268	14	0.847338	14	0.983891	3
Tax1bp3	0.297385	0.615912	3	0.428979	2	0.970765	2	0.758326	3
Tbca	0.459702	0.635754	9	0.84279	4	0.861243	6	0.985905	3
Tbcb	0.662085	0.74248	6	-	-	0.941119	3	0.996593	2
Tbcc	0.644664	0.694361	4	0.978911	2	-	-	0.992285	2
Tbcd	0.318526	0.479051	2	-	-	0.842675	2	0.999577	2
Tbl2	0.356796	0.519657	7	0.746958	7	0.886959	4	0.999381	3
Tcaf2	0.245098	0.411829	3	-	-	0.748587	4	0.99623	2
Tcea1	1.23521	0.910185	4	1.02399	2	-	-	0.998417	2
Tceb1	0.428872	0.596752	16	0.819077	7	0.886682	15	0.996294	3
Tceb2	0.766262	0.746735	10	1.02263	3	1.04241	5	0.987464	3
Tcerg1	0.476697	0.661595	6	0.781472	3	0.958253	5	0.986006	3
Tcof1	0.408915	0.605245	5	0.766899	7	0.892034	4	0.991201	3
Tcp1	0.428466	0.625858	50	0.782213	33	0.889512	37	0.989256	3
Tes	0.321716	0.550369	29	0.719579	12	0.768765	7	0.964599	3
Tfg	0.367856	0.506936	6	0.771642	3	0.908438	2	0.998889	3
Tgfb1i1	0.624382	0.719876	17	0.905971	7	-	-	0.9996	2
Tgm2	0.26937	0.431431	34	0.675607	25	0.768401	28	0.995572	3
Thbs1	0.578151	0.712968	67	0.86744	33	0.946972	46	0.995777	3
Thop1	0.229469	0.474363	17	0.559128	11	0.702665	18	0.94584	3
Thrap3	0.698809	0.726388	7	0.964216	8	1.06079	5	0.989713	3
Thy1	0.200214	0.387532	36	0.552262	38	0.655251	46	0.978888	3
Thyn1	0.612052	0.716538	3	0.905381	2	0.952395	2	0.998851	3
Tial1	0.594844	0.747905	2	0.82159	2	-	-	0.975587	2
Timm44	0.339386	0.532048	3	0.711967	4	0.858994	3	0.993845	3
Timm50	0.373609	0.605604	4	0.733698	3	0.834936	4	0.972644	3
Timm8a1	0.235082	-	-	0.599761	4	0.766368	3	0.999376	2
Timm8b	1.00077	0.861145	3	0.99554	2	-	-	0.99965	2
Timp3	0.36043	0.690263	2	0.673298	5	0.759711	9	0.855194	3
Tiprl	0.446137	0.608777	2	-	-	0.894483	2	0.995947	2
Tjp1	0.557006	0.645922	6	-	-	1.04458	5	0.9873	2
Tkt	0.19374	0.394864	116	0.522306	125	0.650676	149	0.970328	3
Tln1	0.332232	0.52843	310	0.701758	240	0.853037	238	0.99256	3
Tln2	0.13674	0.308413	39	0.413394	44	0.526858	60	0.961472	3
Tm9sf3	0.383568	0.543272	7	0.783937	3	0.88876	4	0.999615	3
Tm9sf4	0.51378	0.63749	5	0.878392	4	-	-	0.999846	2
Tmed10	0.302164	0.491276	28	0.670507	15	0.832421	24	0.993849	3
Tmed2	0.311721	0.486936	2	0.676297	2	0.864359	7	0.994712	3
Tmed4	0.231827	0.401496	4	0.656298	3	0.67046	2	0.965605	3
Tmed5	0.316335	0.552154	4	0.688377	3	0.78869	2	0.968795	3
Tmed7	0.272348	0.449728	4	0.67106	5	0.766799	5	0.993167	3
Tmed9	0.307687	0.48987	16	0.696509	12	0.821644	14	0.996253	3
Tmem119	0.329332	0.470231	6	0.713011	6	0.901247	8	0.995377	3
Tmem173	0.519328	0.727969	3	0.759035	2	-	-	0.945548	2
Tmem256	0.135841	-	-	0.439554	4	0.539581	5	0.995565	2
Tmem43	0.384519	0.531354	27	0.793455	16	0.896634	18	0.999773	3
Tmlhe	0.286524	0.472972	4	0.675196	4	0.790408	5	0.993632	3
Tmod3	0.431851	0.562011	20	0.821852	15	0.956439	15	0.997665	3
Tmpo	0.210624	0.445898	9	0.546492	7	0.661594	11	0.944013	3
Tmsb10	0.400887	0.606096	25	0.715145	20	0.943618	17	0.977133	3
Tmsb4x	0.199934	0.364788	29	0.525941	29	0.697057	34	0.993038	3
Tmx1	0.449254	0.599528	3	-	-	0.919012	2	0.999479	2
Tmx3	0.435928	0.563623	2	-	-	0.961569	2	0.996712	2
Tnc	0.417043	0.741221	7	0.553679	2	1.00357	4	0.80728	3
Tnks1bp1	0.553599	0.616687	16	0.939047	5	1.02777	3	0.985843	3
Tnpo1	0.416797	0.601482	11	0.776982	10	0.907009	5	0.994637	3
Tns1	1.19706	0.902264	10	1.01396	7	1.09591	2	0.987245	3
Tns3	0.810156	0.784579	5	0.981638	3	1.07199	4	0.990065	3
Tollip	0.541703	0.631486	5	0.891842	7	1.03617	2	0.989586	3
Tom1	0.493438	0.581549	4	0.889559	3	1.00693	3	0.989563	3
Tom1l2	0.483864	0.635639	2	-	-	0.909165	3	0.996466	2
Tomm34	0.689483	0.751149	5	0.920727	6	1.01028	2	0.998503	3
Tomm40	0.212638	0.423032	3	0.54576	3	0.688616	4	0.971092	3
Tomm70a	0.431326	0.585423	11	0.834107	6	0.891546	9	0.997364	3
Top2b	0.880259	0.828347	8	-	-	0.991505	6	0.999979	2
Tor1aip1	0.264322	0.442944	12	0.640633	16	0.777745	11	0.995669	3
Tpd52l2	0.39398	0.53708	23	0.803373	23	0.904141	21	0.999647	3
Tpi1	0.203937	0.369469	106	0.547547	131	0.689983	143	0.994202	3
Tpm1	0.21865	0.423588	91	0.555947	155	0.703146	189	0.977094	3
Tpm2	0.288483	0.504257	117	0.715379	2	0.716742	68	0.951665	3
Tpm3	0.144983	0.316018	33	0.435151	43	0.547099	54	0.96824	3
Tpm3-rs7	0.148497	0.317491	46	0.443522	40	0.557105	55	0.972628	3
Tpm4	0.124434	0.302874	139	0.383107	165	0.488445	210	0.93718	3
Tpp1	0.118113	0.209827	3	0.372745	11	0.511203	12	0.999815	3
Tpp2	0.326663	0.54058	25	0.71718	12	0.799661	10	0.980939	3
Tpr	0.573096	0.690437	17	0.881259	8	0.977722	7	0.99918	3
Tpt1	0.656931	0.758751	15	0.881984	14	0.967084	12	0.994844	3
Tra2b	0.528917	0.676516	6	0.871298	3	0.908197	4	0.994146	3
Tradd	0.528971	0.638498	6	0.896021	2	0.966019	3	0.999068	3
Trap1	0.616226	0.723548	16	0.927104	6	0.888195	5	0.985821	3
Trappc3	0.479901	0.57019	3	0.914491	2	-	-	0.986091	2
Trim23	0.193473	0.352173	3	-	-	0.664154	3	0.993246	2
Trim25	0.440026	0.551394	6	0.887024	5	0.899314	2	0.989701	3
Trim28	0.526768	0.653431	36	0.856705	21	0.99324	17	0.996994	3
Trim3	0.362415	-	-	0.872712	4	0.738576	2	0.924477	2
Triobp	0.309952	0.445329	13	0.701092	13	0.875219	12	0.996948	3
Trip10	0.397512	0.520368	4	0.786724	3	0.967608	3	0.991664	3
Trnt1	0.448399	0.625168	9	0.813478	4	0.898896	5	0.994735	3
Tsc22d2	0.59511	0.658284	7	0.969237	2	-	-	0.989336	2
Tsfm	0.302224	0.483774	4	0.673882	3	-	-	0.993082	2
Tsn	0.347835	0.489206	9	0.776812	10	0.857939	12	0.997511	3
Tsnax	0.54227	0.627711	8	0.914248	2	1.00495	4	0.993715	3
Tsr2	0.567913	0.649012	2	0.943302	2	-	-	0.99346	2
Tsta3	0.291448	0.483277	3	0.658197	6	0.81753	3	0.992797	3
Ttc37	0.255396	0.53597	6	-	-	0.658069	2	0.859853	2
Ttll12	0.268414	0.453095	14	0.638221	13	0.786276	14	0.994232	3
Tuba1a;Tuba3a	0.187379	0.41896	174	0.512228	187	0.614771	206	0.930407	3
Tuba1b	0.191921	0.429004	6	0.525701	8	0.614656	5	0.923387	3
Tuba1c	0.129067	-	-	0.464905	3	0.485816	5	0.956045	2
Tuba4a	0.164164	0.40322	5	0.491307	7	0.538112	6	0.871776	3
Tubb2a	0.183935	0.416116	6	0.509114	29	0.604271	39	0.924876	3
Tubb2b	0.172884	0.423051	38	0.477495	4	0.57902	5	0.887196	3
Tubb3	0.181245	0.43258	14	0.515556	7	0.574585	11	0.880419	3
Tubb4b;Tubb4a	0.170311	0.411062	189	0.484016	215	0.568819	236	0.894494	3
Tubb5	0.166077	0.414422	48	0.474263	51	0.555769	51	0.87427	3
Tubb6	0.257874	0.557387	40	0.606467	27	0.684132	29	0.877572	3
Tubg1;Tubg2	0.413236	0.604904	7	0.786616	6	0.875598	10	0.991564	3
Twf1	0.373445	0.525391	24	0.770609	14	0.901606	18	0.999815	3
Txn	0.271086	0.481324	17	0.631336	28	0.776485	25	0.983573	3
Txndc12	0.400253	0.548307	16	0.804724	5	0.904178	6	0.999847	3
Txndc17	0.241621	0.409082	7	0.602032	7	0.761676	10	0.996945	3
Txndc5	0.432677	0.575118	65	0.807374	50	0.957418	37	0.997591	3
Txnl1	0.652717	0.704384	18	0.950592	4	1.03234	3	0.994073	3
Txnrd1	0.343541	0.60833	16	0.689152	10	0.802596	10	0.946558	3
U2af2	0.524303	0.680564	13	0.821433	8	0.978944	4	0.991832	3
Uaca	0.34514	0.451808	2	-	-	0.935904	5	0.986241	2
Uap1l1	0.295919	0.408583	6	0.692662	13	0.873525	10	0.992421	3
Uba1	0.353672	0.546542	86	0.728656	85	0.864369	78	0.993954	3
Uba2	0.509249	0.647682	8	0.861415	5	0.945434	4	0.999635	3
Uba3	0.322752	0.540307	5	0.663312	3	-	-	0.967902	2
Uba5	0.297778	0.485961	8	0.674859	5	0.817368	5	0.994584	3
Uba6	0.354157	0.533149	7	0.727025	6	0.886556	7	0.996375	3
Ubap2l	0.766005	0.767865	15	0.965843	8	1.06566	2	0.991198	3
Ube2k	0.519871	0.658916	6	0.843373	2	0.982224	4	0.996731	3
Ube2l3	0.272768	0.482807	9	0.571346	9	0.850242	13	0.961381	3
Ube2m	0.451143	0.615497	10	0.740087	3	1.04717	2	0.961163	3
Ube2n	0.267995	0.461218	30	0.626921	32	0.789651	29	0.990824	3
Ube2v1;Gm20431	0.342326	0.518121	19	0.740335	16	0.849541	16	0.997603	3
Ube2v2	0.324614	0.517487	10	0.684331	6	0.863133	6	0.991683	3
Ubl4a	0.712619	0.773447	3	0.899142	2	1.02531	7	0.994386	3
Ubqln2	0.429566	0.51178	2	0.896993	4	-	-	0.975264	2
[truncated: 83 more rows]

## Sheet: Rat
Gene Name	Degradation Rate	2D Fraction Labeled	2D Peptides Quantified	4D Fraction Labeled	4D Peptides Quantified	6D Fraction Labeled	6D Peptides Quantified	R2	Number of Time-points
2020-03-02	0.353351	0.508027	5	0.754392	2	0.881309	3	0.999981	3
2020-09-02	0.239554	0.428284	61	0.613114	43	0.724617	61	0.987827	3
2020-09-05	0.185003	0.332489	8	0.524047	10	0.65311	12	0.996524	3
2020-09-07	0.246752	0.432279	64	0.636114	54	0.724617	63	0.986585	3
2020-09-08	0.200382	0.362022	25	0.556057	14	0.671166	14	0.992913	3
2020-09-09	0.388615	0.550244	32	0.78443	15	0.893406	14	0.999566	3
2020-09-11	0.192806	0.379371	55	0.541691	52	0.638645	72	0.975771	3
2210016F16Rik	0.371603	0.497945	4	0.801644	2	-	-	0.995498	2
Aars	0.433417	0.597906	43	0.789693	24	0.944855	14	0.99644	3
Abcb1a;Abcb1b	0.495616	0.621502	2	-	-	0.966744	2	0.999222	2
Abce1	0.387723	0.570732	21	0.772699	14	0.875323	2	0.995771	3
Abcf1	0.485891	0.63456	17	0.833799	10	0.956161	4	0.998517	3
Abhd12	0.568517	0.628852	4	0.975635	2	-	-	0.982206	2
Abi1	0.531389	0.639554	9	0.90227	3	-	-	0.998394	2
Abracl	0.252082	0.439668	6	0.632167	8	0.743048	6	0.989877	3
Acaa1a;Acaa1b	0.564355	0.66627	3	-	-	0.998914	2	0.997723	2
Acaa2	0.264399	0.419241	9	0.665232	12	0.772961	11	0.997932	3
Acad9	0.269605	0.455588	4	0.655212	6	0.76893	3	0.99247	3
Acadl	0.237849	0.382027	11	0.625167	11	0.744797	9	0.998851	3
Acads	0.238992	0.381047	7	0.623035	14	0.752661	6	0.999581	3
Acadvl	0.334144	0.498175	13	0.747622	8	0.83819	8	0.997737	3
Acap2	0.462068	0.603984	5	0.843951	2	0.933222	2	0.99996	3
Acat1	0.249824	0.37883	8	0.649674	5	0.770124	11	0.998377	3
Acat2;Acat3	0.296423	0.511732	4	0.703716	8	0.749607	7	0.969213	3
Acbd3	0.403901	0.574557	11	0.768873	4	0.925563	3	0.99661	3
Acly	0.570881	0.694201	22	0.883933	3	0.952984	4	0.998963	3
Aco1	0.282494	0.47167	17	0.663602	14	0.790749	9	0.993239	3
Aco2	0.2289	0.382545	39	0.611487	31	0.721687	52	0.996728	3
Acot7	0.395992	0.631091	2	0.702074	4	-	-	0.947554	2
Acp1	0.277541	0.493971	4	0.650553	2	0.76523	4	0.979171	3
Acp2	0.373374	0.52391	5	0.7756	2	0.89655	3	0.999971	3
Acss2	0.291803	0.415867	3	-	-	0.854481	2	0.995949	2
Acss3	0.294345	0.463751	10	0.717962	6	0.777368	3	0.990149	3
Acta2;Actg2	0.235947	0.447036	8	0.613934	5	0.693251	6	0.968321	3
Actb	0.135329	0.312315	430	0.430904	402	0.501695	35	0.940521	3
Actbl2	0.145189	0.308949	5	0.460956	5	0.529397	6	0.961626	3
Actc1;Acta1	0.188793	0.411995	154	-	-	0.60869	153	0.925939	2
Actg1	0.137449	0.309006	13	0.42817	17	0.517377	425	0.956218	3
Actn1	0.178764	0.381414	152	0.510226	108	0.603384	138	0.954993	3
Actn4	0.209969	0.402904	368	0.563572	265	0.674709	371	0.979565	3
Actr10	0.361794	0.505859	5	0.799241	2	0.851463	2	0.99462	3
Actr1a	0.310822	0.516206	16	0.708534	3	0.787298	13	0.983557	3
Actr1b	0.30052	0.449118	3	0.700093	9	0.837339	2	0.999971	3
Actr2	0.251434	0.457793	41	0.639807	40	0.715592	26	0.974308	3
Actr3	0.260827	0.465003	65	0.634274	45	0.750608	30	0.983974	3
Acy1	0.233316	-	-	0.645666	2	0.711988	2	0.989564	2
Acyp1	0.300945	0.462953	2	0.690148	2	-	-	0.999147	2
Adam17	0.349968	0.460936	2	0.796107	2	-	-	0.988645	2
Adh5	0.25011	0.441784	17	0.64192	6	0.722745	4	0.982919	3
Adh7	0.402825	0.587415	3	0.762086	2	-	-	0.99173	2
Adk	0.243933	0.39706	9	0.626922	5	0.754705	4	0.999002	3
Adsl	0.302205	0.509187	5	0.65572	4	0.83061	3	0.986393	3
Adss	0.68179	0.751436	14	0.921351	6	0.981205	3	0.999624	3
Ag2	0.833885	0.822672	3	0.934354	2	-	-	0.998019	2
Agfg1	0.399942	0.525577	10	0.825919	2	-	-	0.995985	2
Ago2	0.2262	0.414222	8	0.576014	5	0.721457	3	0.988486	3
Ahcy	0.143273	0.32162	31	0.423939	18	0.544742	12	0.960758	3
Ahcyl1	0.802093	0.7889	18	0.984562	5	-	-	0.998665	2
Ahnak	0.599941	0.699555	253	0.906722	101	0.975401	124	0.999976	3
Ahsa1	0.650256	0.717967	7	0.927278	4	1.01949	2	0.997387	3
Aida	0.304273	0.523249	4	0.67429	2	0.799308	3	0.981147	3
Aifm1	0.20579	0.373162	5	0.542194	4	0.700814	3	0.993736	3
Aimp1	0.296252	0.540804	12	0.69646	5	0.726081	7	0.941975	3
Aimp2	0.398378	0.573412	7	0.769946	5	-	-	0.995919	2
Aip	0.712776	0.758288	2	0.945	3	-	-	0.999981	2
Ak1	0.267964	0.427147	6	0.666267	5	0.777875	10	0.998033	3
Ak2	0.193939	0.347299	5	0.525276	7	0.68309	3	0.996542	3
Ak3	0.265835	0.38632	14	0.674515	9	0.799766	8	0.997149	3
Ak4	0.349942	-	-	0.75022	4	0.881696	3	0.99994	2
Akap12	0.779075	0.803872	7	0.928231	2	0.969312	3	0.997726	3
Akap2	0.673505	0.752842	17	0.906338	10	0.985821	14	0.9986	3
Akr1a1	0.256917	0.452721	30	0.640613	33	0.740233	37	0.985488	3
Akr1b1	0.268831	0.487651	54	0.638734	36	0.753515	44	0.976428	3
Akr1b7	0.33832	0.615626	2	0.688389	5	0.778554	3	0.929784	3
Akr1b8	0.347398	0.624355	41	0.699697	25	0.778645	28	0.928283	3
Akr7a2	0.304498	0.468483	9	0.703688	7	0.825751	3	0.999168	3
Aldh16a1	0.355143	0.559087	4	0.706959	2	-	-	0.981271	2
Aldh18a1	0.356518	0.499542	42	0.76622	27	0.887737	30	0.999617	3
Aldh1l1	0.27903	0.430849	6	0.687098	7	0.792253	6	0.998296	3
Aldh1l2	0.306747	0.448571	29	0.737089	27	0.815338	29	0.995867	3
Aldh2	0.373983	0.516621	43	0.788001	33	0.891949	31	0.999476	3
Aldh3a2	0.372125	0.528809	4	0.770184	4	-	-	0.999897	2
Aldh4a1	0.209164	0.380065	10	-	-	0.685515	8	0.990145	2
Aldh6a1	0.24547	0.374948	4	0.634197	6	0.772701	9	0.999276	3
Aldh7a1	0.242339	0.443956	11	0.646452	10	0.685877	5	0.963838	3
Aldh9a1	0.252862	0.42501	27	0.642087	18	0.748547	28	0.994367	3
Aldoa	0.359819	0.54541	176	0.768373	107	0.831591	129	0.99095	3
Aldoart1	0.31755	0.492695	9	0.697921	6	-	-	0.996255	2
Aldoc	0.317282	0.451767	17	0.739345	11	0.846727	8	0.998227	3
Alg2	0.440938	0.61163	4	0.797639	3	-	-	0.995361	2
Alyref	0.382639	0.563122	13	0.759116	7	0.890759	2	0.996812	3
Ankfy1	0.379959	0.563889	6	0.709208	3	0.95224	4	0.981285	3
Ano10	0.436803	0.604306	7	0.79969	5	-	-	0.996687	2
Ano6	0.339062	0.507803	5	0.727232	7	-	-	0.998327	2
Anp32a	0.311965	0.47433	7	0.716139	7	0.830299	3	0.999101	3
Anp32b	0.380571	0.593914	8	0.74299	8	0.86018	3	0.984774	3
Anpep	0.182073	0.290304	29	0.544193	29	0.64906	27	0.995273	3
Anxa1	0.37923	0.585468	64	0.77103	49	0.829056	50	0.982247	3
Anxa11	0.505502	0.645087	20	0.85983	14	0.943574	15	0.999619	3
Anxa2	0.18004	0.397588	83	0.511828	68	0.596705	108	0.937154	3
Anxa3	0.251836	0.379761	3	0.625587	2	0.804033	3	0.997387	3
Anxa4	0.349267	0.518621	24	0.747393	15	0.862615	15	0.998886	3
Anxa5	0.314979	0.516021	26	0.705509	23	0.805297	15	0.988627	3
Anxa6	0.285729	0.444652	104	0.69289	67	0.796242	75	0.997912	3
Anxa7	0.414021	0.597906	17	0.778981	10	0.901794	11	0.995121	3
Anxa8	0.78438	0.807593	5	-	-	0.86884	3	0.96775	2
Ap1b1	0.262621	0.462447	6	0.652621	4	0.739121	2	0.982163	3
Ap1g1	0.459184	0.64942	6	0.779799	6	-	-	0.982618	2
Ap1m1	0.294381	0.48514	12	0.681693	3	0.797915	5	0.992773	3
Ap2a1	0.325414	0.501565	24	0.733462	18	0.822597	9	0.995519	3
Ap2a2	0.312702	0.467715	64	0.735261	44	0.816785	25	0.996621	3
Ap2b1	0.22703	0.416319	73	0.591292	58	0.70714	36	0.986041	3
Ap2m1	0.284861	0.44864	28	0.695031	20	0.786355	20	0.995974	3
Ap2s1	0.263375	0.427779	4	0.63579	5	-	-	0.997264	2
Ap3b1	0.393249	0.550434	8	0.797127	5	0.889437	4	0.999343	3
Ap3d1	0.467178	0.594944	10	0.845964	7	0.96528	2	0.998519	3
Ap3m1	0.293795	0.47971	6	0.670194	5	0.815486	3	0.995083	3
Apeh	0.293816	0.476708	5	0.686555	3	0.799175	2	0.994857	3
Apex1	0.338934	0.619001	5	-	-	0.70529	2	0.855079	2
Api5	0.830472	0.81614	7	0.947861	4	-	-	0.999441	2
Apoa1bp	0.165521	0.281141	4	0.484322	4	0.629935	2	0.999997	3
Appl1	0.237097	0.412425	12	0.609549	8	0.732261	11	0.993739	3
Aprt	0.245519	0.380514	12	0.619474	21	0.783989	9	0.999234	3
Aqp1	0.221617	0.39805	5	0.577622	3	0.71375	7	0.992442	3
Arap1	0.429423	0.580223	32	0.809733	11	0.933744	4	0.999559	3
Arcn1	0.541154	0.670219	50	0.861845	17	0.980849	10	0.998232	3
Arf1;Arf3;Arf2	0.378053	0.594627	37	0.704559	4	0.906075	7	0.978402	3
Arf4	0.618962	0.717038	11	0.906331	7	0.969789	6	0.999706	3
Arf5	0.476059	0.634725	3	0.824312	25	-	-	0.996936	2
Arf6	0.276061	0.491103	8	0.675872	7	0.733469	2	0.969221	3
Arfip1	0.514608	0.658706	8	0.870292	8	0.916462	3	0.996832	3
Arhgap1	0.365993	0.583546	9	0.862089	6	0.666331	3	0.848883	3
Arhgap17	0.571479	0.684713	7	0.86305	4	1.02955	2	0.991684	3
Arhgdia	0.25334	0.449538	65	0.626365	32	0.74529	44	0.987163	3
Arhgdib	0.235719	0.337793	10	0.651268	9	0.74596	6	0.990547	3
Arhgef1	0.570818	0.679902	6	0.899306	2	-	-	0.999995	2
Arhgef7	0.396478	0.585118	4	0.753667	2	-	-	0.989954	2
Arih1	0.517158	0.626795	9	0.881181	2	0.987729	3	0.997555	3
Arl1	0.682404	0.757269	10	0.909899	5	-	-	0.998359	2
Arl15	0.247993	0.358029	2	0.631057	3	0.801747	3	0.994956	3
Arl3	0.413176	0.575933	7	0.817316	8	0.879073	7	0.996596	3
Arl6ip5	0.434224	0.592082	3	0.813154	4	0.921128	2	0.999453	3
Arl8a	0.421568	0.56028	13	0.825266	7	0.920917	5	0.999615	3
Armc10	0.323776	0.446828	3	0.738508	4	0.877235	2	0.996748	3
Arpc1b	0.338431	0.525289	48	0.729904	32	0.841012	32	0.995136	3
Arpc2	0.261709	0.469153	42	0.639525	39	0.744083	23	0.980942	3
Arpc3	0.322321	0.512135	8	0.710765	10	0.828153	11	0.99427	3
Arpc4	0.25403	0.464506	17	0.627953	13	0.732407	12	0.977837	3
Arpc5	0.26512	0.436843	15	0.637048	12	0.790738	11	0.997312	3
Arpc5l	0.305719	0.508422	4	0.650875	4	0.8498	4	0.985607	3
Asah1	0.320863	0.481873	5	0.733851	2	0.830375	4	0.99818	3
Asap1	0.46926	0.606493	9	0.850719	6	0.938729	2	0.99996	3
Asna1	0.413401	0.582527	7	0.797279	3	0.898816	2	0.998281	3
Asns	0.359745	0.548691	45	0.757353	15	0.841834	23	0.992734	3
Asph	0.39863	0.548067	25	0.785454	14	0.927858	11	0.998983	3
Atad3	0.281544	0.490993	2	0.667545	4	0.762797	4	0.98125	3
Atg3	0.373838	0.55708	4	0.840536	3	0.757334	2	0.944672	3
Atic	0.315147	0.521657	33	0.705646	21	0.799063	27	0.985488	3
Atl3	0.477145	0.635611	24	0.833091	12	0.928603	5	0.99813	3
Atox1	0.380683	0.500425	4	0.808495	5	0.909888	8	0.996198	3
Atp13a1	0.322346	0.609475	3	0.785817	2	0.615104	2	0.777104	3
Atp1a1	0.46205	0.640884	95	0.815314	55	0.903183	39	0.993312	3
Atp1b1	0.633221	0.767288	5	0.88688	2	0.85117	3	0.963181	3
Atp1b3	0.445029	0.621502	5	0.800287	4	0.917719	2	0.995666	3
Atp2a2	0.579696	0.688106	35	0.895672	22	0.975708	20	0.999862	3
Atp2b1;Atp2b4	0.315735	-	-	0.695045	3	0.877339	5	0.997061	2
Atp5a1	0.217209	0.378384	53	0.58856	48	0.699438	67	0.994457	3
Atp5b	0.22425	0.382171	66	0.604691	67	0.709594	79	0.994974	3
Atp5c1	0.215277	0.390127	17	0.578519	17	0.69218	22	0.990185	3
Atp5d	0.213448	0.396104	3	0.579027	2	0.679152	3	0.984261	3
Atp5f1	0.220556	0.376944	2	0.591843	3	0.711521	2	0.996798	3
Atp5i	0.181178	0.35374	5	0.528036	3	0.616575	4	0.978596	3
Atp5j2	0.213329	0.387377	2	0.578083	2	0.686438	7	0.989448	3
Atp5o	0.202469	0.376698	10	0.563213	11	0.662359	15	0.985751	3
Atp6v0d1	0.318281	0.544851	9	0.69722	2	0.792571	5	0.974727	3
Atp6v1a	0.421457	0.572652	31	0.808651	14	0.924036	12	0.99988	3
Atp6v1b2	0.434025	0.600561	12	0.824483	9	0.886478	5	0.995966	3
Atp6v1c1	0.57798	0.694647	6	0.8819	3	0.977486	2	0.999101	3
Atp6v1e1	0.713708	0.754977	9	-	-	1.01569	2	0.998389	2
Atp6v1f	0.803781	0.803134	3	0.951091	2	-	-	0.99983	2
Atpif1	0.249537	0.402421	5	0.629412	2	0.769871	8	0.999601	3
Bag2	0.400157	0.609586	10	0.762486	6	0.865319	7	0.985182	3
Bag3	0.804291	0.811623	18	0.946807	4	0.937572	2	0.994699	3
Banf1	0.297097	0.499007	5	0.667396	4	0.809676	3	0.989647	3
Basp1	0.177795	0.309592	16	0.512913	8	0.645071	15	0.998986	3
Bax	0.44729	0.560394	4	0.837642	3	0.985452	2	0.993182	3
Bcap31	0.389904	0.544559	7	0.786454	4	-	-	0.999937	2
Bcat2	0.226068	0.326821	5	0.599779	6	0.767973	11	0.993981	3
Bckdha	0.326833	0.448705	4	0.759411	2	-	-	0.993592	2
Bdh1	0.244149	0.378998	4	0.676221	3	0.718014	2	0.983558	3
Bgn	1.00056	0.891326	8	0.900739	5	0.913394	4	0.976499	3
Bin1	0.475246	0.639586	11	0.826576	4	0.925328	2	0.997021	3
Bles03	0.494701	-	-	0.854849	3	0.961006	2	0.999637	2
Blmh	0.363794	0.56582	15	0.716035	3	-	-	0.982635	2
Blvra	0.268537	0.469538	5	0.624445	3	0.78641	2	0.987637	3
Blvrb	0.202416	0.367864	6	0.502585	3	0.729335	4	0.983378	3
Bmp2k	0.427543	0.599402	2	-	-	0.877665	2	0.993359	2
Bola2	0.466881	0.620537	9	0.836907	7	0.924474	4	0.999084	3
Bpnt1	0.383339	0.538719	2	0.780667	2	-	-	0.999928	2
Bst1	0.136802	0.202918	7	0.452378	3	0.553805	7	0.987578	3
Btf3	0.795916	0.826321	5	0.888979	3	0.979146	5	0.990452	3
Btf3l4	0.354841	0.42575	3	0.841956	2	-	-	0.960999	2
Bub3	0.541637	0.701351	6	0.826583	2	-	-	0.987279	2
Bzw1	0.766441	0.798067	4	0.919302	3	0.995203	3	0.997812	3
C1qbp	0.237435	0.402752	8	0.614667	5	0.736479	4	0.996367	3
Cab39	0.697731	0.752496	8	0.938202	6	-	-	1	2
Cacna2d1	0.241319	0.468998	4	0.587651	2	0.723538	5	0.96585	3
Cacybp	0.546125	0.721001	8	0.803311	2	-	-	0.97371	2
Cad	0.380665	0.574751	20	0.760991	7	0.864054	9	0.992508	3
Cald1	0.3264	0.470708	133	0.739242	92	0.856493	115	0.99957	3
Calm1	0.21315	-	-	0.589628	46	0.705389	87	0.998188	2
Calr	0.381778	0.534421	99	0.768113	45	0.919212	68	0.998698	3
Calu	0.640707	0.738603	51	0.89008	15	0.987183	19	0.997647	3
Camk1	0.519148	0.654633	7	0.862371	5	-	-	0.999442	2
Camk2d	0.236453	0.409803	32	0.600001	28	0.742105	22	0.995261	3
Camk2g	0.276389	0.489577	4	0.668783	3	0.744385	3	0.974815	3
Cand1	0.312382	0.511663	53	0.702213	40	0.8057	33	0.989579	3
Canx	0.450118	0.593358	33	0.831043	11	0.939308	10	0.999894	3
Cap1	0.313304	0.516938	83	0.703771	61	0.800739	50	0.987113	3
Capg	0.234398	0.4065	29	0.609848	21	0.726006	21	0.993837	3
Capn1	0.324252	0.491555	12	0.723774	10	0.843218	2	0.999023	3
Capn2	0.302963	0.489691	49	0.701906	29	0.798674	31	0.992739	3
Capns1	0.33579	0.49593	12	0.754255	7	0.837989	2	0.997421	3
Caprin1	1.06153	0.882803	8	0.979325	3	0.976226	2	0.999213	3
Capza1	0.241313	0.435298	25	0.615836	13	0.722561	14	0.985024	3
Capza2	0.265077	0.442886	29	0.649477	24	0.770675	18	0.995196	3
Capzb	0.291103	0.464261	26	0.682311	19	0.807816	18	0.997691	3
Carhsp1	0.413043	0.562102	7	0.802541	6	0.925223	5	0.999768	3
Carm1	0.518632	0.615139	3	0.917325	2	-	-	0.993661	2
Cars	0.523075	0.662281	21	0.867068	8	0.938082	8	0.99887	3
Cask	0.229286	0.39288	12	0.609592	13	0.716681	4	0.9945	3
Cat	0.613295	0.669087	9	0.95996	4	1.01605	5	0.991979	3
Cav1	0.204021	0.42799	33	0.533615	26	0.660206	36	0.954024	3
Cbr1	0.258845	0.407238	14	0.665717	13	0.762184	11	0.996752	3
Cbr3	0.308211	0.516572	2	-	-	0.778094	2	0.976549	2
Cbx3	0.84898	0.819025	5	-	-	0.973164	5	0.999209	2
Ccar2	0.532644	0.670067	7	0.859909	2	-	-	0.998357	2
Ccdc22	0.268251	0.422073	9	0.664124	3	0.786366	5	0.99925	3
Ccdc47	0.595726	0.676112	7	0.916606	5	1.02509	2	0.994793	3
Ccdc58	0.200726	-	-	0.541204	6	0.710843	4	0.999162	2
Ccdc6	0.507471	0.631993	11	0.86289	3	0.97716	7	0.998813	3
Ccdc93	0.272655	0.475679	7	0.572494	3	0.855558	2	0.963239	3
Cct2	0.450364	0.625802	58	0.802348	34	0.921649	20	0.995602	3
Cct3	0.381625	0.585344	52	0.760426	31	0.85158	33	0.987769	3
Cct4	0.419489	0.615518	48	0.782344	22	0.881878	21	0.990141	3
Cct5	0.480536	0.639474	37	0.830534	16	0.934407	18	0.997888	3
Cct6a	0.38967	0.587252	56	0.762915	37	0.869433	27	0.991172	3
Cct7	0.443741	0.623281	38	0.811722	31	0.891868	16	0.993771	3
Cct8	0.403201	0.592162	58	0.783022	33	0.872775	28	0.992936	3
Cd59b	0.309481	0.409803	3	0.758011	2	-	-	0.982718	2
Cd81	0.527309	0.650382	7	0.885034	3	0.949107	3	0.999793	3
Cd9	0.330401	0.492381	6	0.724757	3	-	-	0.99945	2
Cdc37	0.571183	0.692367	17	0.883825	2	0.960125	4	0.999317	3
Cdc42	0.464595	0.626436	28	0.851825	13	0.879789	15	0.992125	3
Cdc42bpb	0.438765	0.597789	10	0.818575	9	0.915566	5	0.99918	3
Cdh13	0.352289	0.51677	7	0.767513	6	0.848089	6	0.99719	3
Cdk5rap3	0.7488	0.788874	3	-	-	0.905249	2	0.985282	2
Cdv3	0.45064	0.649022	21	0.796646	14	0.884887	12	0.985795	3
Cfl1	0.320728	0.52584	114	0.712917	87	0.803546	117	0.986102	3
Cfl2	0.264694	0.471373	28	0.63331	19	0.760142	20	0.984029	3
Chchd3	0.236312	0.411121	5	0.609378	2	0.730369	3	0.993675	3
Chid1	0.406031	0.539739	4	0.821295	7	-	-	0.998266	2
Chmp3	0.656689	0.721907	6	0.944761	4	-	-	0.99923	2
Chmp4b	0.676284	0.736393	8	-	-	1.0078	2	0.998796	2
Chp1	0.464531	0.628768	2	0.808879	3	0.947116	2	0.996431	3
Cisd1	0.228744	0.407863	4	0.590138	7	0.722454	5	0.992158	3
Ckap4	0.250957	0.415138	66	0.628071	44	0.765501	63	0.998178	3
Ckap5	0.720769	0.774965	5	-	-	0.918092	2	0.990065	2
Ckb	0.440695	0.62826	19	0.812501	10	0.87207	6	0.988933	3
Clic1	0.386259	0.581462	31	0.758984	25	0.873806	21	0.992455	3
Clic4	0.492763	0.640596	56	0.84053	28	0.950897	18	0.998882	3
Clint1	0.701113	0.749147	11	0.943387	5	1.00092	3	0.999549	3
Clpp	0.27525	0.475836	2	-	-	0.755616	3	0.981071	2
Clta	0.606886	0.695776	5	-	-	1.00078	4	0.998517	2
Cltb	0.310118	0.48109	8	0.700896	7	0.834865	11	0.998644	3
Cltc	0.253874	0.437337	228	0.637314	173	0.74645	145	0.9914	3
Cmpk1	0.260276	0.436893	8	0.668553	7	0.736608	7	0.987033	3
Cnbp	0.921559	0.832405	27	0.993848	6	1.03969	19	0.996682	3
Cndp2	0.287785	0.499802	20	0.673744	12	0.768422	12	0.980502	3
Cnih4	0.273807	0.461982	4	0.630686	4	-	-	0.986683	2
Cnn1	0.160718	0.320546	41	0.489036	27	0.576189	42	0.978766	3
Cnn2	0.165365	0.321802	83	0.48809	86	0.599386	118	0.987657	3
Cnn3	0.191684	0.334085	66	0.557136	48	0.650978	75	0.992973	3
Cnot1	0.370244	0.622027	7	0.668882	2	-	-	0.926348	2
Cnpy2	0.38822	0.536843	16	0.825645	8	0.853518	5	0.991901	3
Cnpy4	0.376394	0.487171	7	0.801084	7	0.925724	5	0.993757	3
Col12a1	1.36738	0.938451	114	0.97461	72	0.951436	25	0.995921	3
Col1a2	0.985585	0.904953	27	0.876232	9	0.736651	9	0.851633	3
Colgalt1	0.808372	0.791874	3	0.98471	2	-	-	0.998762	2
Commd2	0.370577	0.563957	2	0.730374	2	-	-	0.98823	2
Comt	0.239123	0.373306	5	0.648033	6	0.733033	4	0.994142	3
Copa	0.379653	0.578533	112	0.759198	81	0.857731	42	0.990445	3
Copb1	0.373038	0.57796	64	0.755155	52	0.844059	20	0.987141	3
Copb2	0.384396	0.571367	52	0.770299	27	0.86747	12	0.994422	3
Cope	0.396639	0.570908	13	0.787788	12	0.880708	8	0.997197	3
Copg1	0.383431	0.583359	46	0.770983	31	0.844971	17	0.987552	3
Copg2	0.341614	0.491314	5	0.748655	2	-	-	0.999906	2
Cops2	0.346779	0.540433	11	0.751984	12	0.819099	5	0.988489	3
Cops3	0.330319	0.505396	4	0.71199	4	-	-	0.996533	2
Cops4	0.29251	0.493298	24	0.671205	20	0.795045	14	0.989324	3
Cops5	0.404614	0.556918	5	0.799415	3	-	-	0.99997	2
Cops6	0.333858	0.483896	5	0.740099	4	-	-	0.999928	2
Cops7a	0.492213	0.625166	5	0.861962	4	-	-	0.99999	2
Cops8	0.300938	0.509914	4	0.647271	2	-	-	0.973766	2
Copz1	0.433764	0.610564	4	0.810282	3	0.889337	4	0.994961	3
Copz2	0.347608	0.556151	5	-	-	0.801978	3	0.974873	2
Coro1b	0.296779	0.450817	19	0.703937	15	0.817096	12	0.999243	3
Coro1c	0.188583	0.388526	33	0.535495	31	0.619112	32	0.960292	3
Cotl1	0.127528	0.316492	13	0.393116	12	0.489579	8	0.92268	3
Cox4i1	0.25438	0.42988	2	0.612629	2	-	-	0.991719	2
Cox4i2	0.227047	0.358972	6	0.623096	4	0.721226	7	0.996007	3
Cox5a	0.228777	0.392188	14	0.615044	6	0.709398	14	0.992471	3
Cox6b1	0.406765	0.555872	9	0.808429	3	0.906889	10	0.999877	3
Cox6c	0.265309	0.393969	5	0.663838	4	0.802409	3	0.998801	3
Cox7a2	0.401691	0.608063	3	0.737078	4	-	-	0.977366	2
Cp	0.264844	0.301991	5	0.67101	7	0.880879	3	0.957515	3
Cpq	0.213574	0.332297	4	0.603269	7	0.704891	6	0.9954	3
Cpsf6	0.578293	0.690367	2	0.910003	3	0.933316	2	0.997602	3
Crabp1	0.244093	0.469432	53	0.61974	33	0.699114	42	0.959861	3
Crip1	0.189129	0.307743	13	0.523142	7	0.690979	12	0.999008	3
Crip2	0.188049	0.381282	25	0.540186	11	0.617272	23	0.963629	3
Crk	0.345284	0.518624	12	0.736393	6	0.863987	14	0.998508	3
Crtap	0.654184	0.729828	11	0.926795	4	-	-	1	2
Cryab	0.636192	0.768375	30	0.853923	17	0.932706	8	0.9839	3
Cs;Csl	0.227081	-	-	0.605844	8	0.734482	10	0.999441	2
Csde1	1.2998	0.923058	10	1.01006	3	1.01916	2	0.999135	3
Cse1l	0.379406	0.573736	15	0.735962	9	-	-	0.9874	2
Csnk2a1	0.789186	0.783667	5	0.981724	3	-	-	0.998719	2
Csnk2b	0.490676	0.711345	5	0.744596	2	-	-	0.941699	2
Csrp1	0.150628	0.340758	65	0.457081	46	0.541785	75	0.944964	3
Csrp2	0.244989	0.448364	7	0.646598	8	0.692021	10	0.965657	3
Ctbp1	0.589701	0.68738	8	-	-	0.98912	2	0.999305	2
Ctgf	0.929344	0.866549	4	0.903768	3	-	-	0.989145	2
Cth	0.270393	0.52899	7	0.657479	10	0.697125	3	0.924421	3
Ctnna1	1.09152	0.889001	10	0.985186	5	0.966472	3	0.998469	3
Ctnnb1	0.776379	0.790608	15	0.950304	3	0.989032	3	0.999951	3
Ctnnd1	1.33898	0.931052	4	-	-	1.01702	2	0.999527	2
Ctps1	0.567533	0.671385	10	-	-	0.99008	3	0.998837	2
Ctsa	0.432767	0.569591	27	0.828522	21	0.934611	17	0.999605	3
Ctsb	0.616485	0.701374	6	0.911719	3	1.01118	3	0.99783	3
Ctsd	0.603626	0.690231	10	0.944496	4	0.937748	3	0.995742	3
Ctsz	0.211145	0.372717	6	0.548706	3	-	-	0.991953	2
Cttn	0.427925	0.598452	44	0.794893	21	0.918641	39	0.997648	3
Cul1	0.820791	0.802621	10	-	-	1.02567	2	0.998113	2
Cul2	0.421677	0.539068	5	0.85051	2	-	-	0.994031	2
Cul3	0.548436	0.647791	4	0.915897	2	-	-	0.997553	2
Cul4a	0.742766	0.772126	3	0.952046	2	-	-	0.999974	2
Cul4b	0.686825	0.747085	2	-	-	0.982387	3	0.999996	2
Cul5	0.371754	0.522319	9	0.776307	5	-	-	0.999966	2
Cyb5a	0.35214	0.464261	6	0.784752	5	0.895945	3	0.994126	3
Cyb5r1	0.268778	0.439334	7	0.639186	6	0.799999	4	0.997397	3
Cyb5r3	0.312774	0.433386	29	0.744185	25	0.845901	15	0.99556	3
Cyc1	0.18576	0.317879	6	0.549356	6	0.642455	8	0.993683	3
Cycs	0.221475	0.390285	23	0.588793	16	0.70783	10	0.993754	3
Cyfip1	0.416761	0.579781	23	0.800514	15	0.909108	4	0.999195	3
D10Jhu81e	0.264299	0.393292	5	0.694494	4	0.764377	8	0.991731	3
Dab2	1.3509	0.932704	5	-	-	1.01543	2	0.999611	2
Dad1	0.348885	0.539142	5	0.715293	3	-	-	0.990185	2
Dars	0.338462	0.536541	22	0.724173	9	0.83411	11	0.991459	3
Dazap1	0.294463	0.522584	7	0.654528	2	0.790309	8	0.975106	3
Dbi	0.262982	0.458934	12	0.642477	12	0.755265	28	0.987865	3
Dbn1	0.319031	0.454342	34	0.729627	16	0.862215	11	0.998919	3
Dbnl	0.404843	0.583235	17	0.790924	6	0.880914	10	0.996007	3
Dbt	0.280898	0.478368	3	-	-	0.764847	3	0.983808	2
Dclk1	0.669	0.729681	3	0.919225	5	1.05076	2	0.992505	3
Dcn	0.76578	0.828227	9	0.872905	4	0.920862	6	0.977138	3
Dctn1	0.34798	0.514273	34	0.745106	20	0.867215	21	0.999358	3
Dctn2	0.407508	0.571978	26	0.792856	20	0.905322	19	0.999173	3
Dctn3	0.401811	0.555266	4	0.771484	3	0.947129	2	0.995755	3
Dctn4	0.355482	0.530436	7	0.743661	7	0.872133	2	0.998236	3
Ddah1	0.166469	0.33857	42	0.499482	39	0.583379	47	0.972016	3
Ddah2	0.215496	0.301719	8	0.618796	7	0.72158	8	0.987361	3
Ddost	0.30733	0.496079	38	0.69669	21	0.813091	17	0.994042	3
Ddt	0.216299	0.365058	11	-	-	0.715877	17	0.998777	2
Ddx1	0.329172	0.513544	55	0.723475	35	0.833328	32	0.995541	3
Ddx17	0.885707	0.816905	12	1.00929	4	-	-	0.997162	2
Ddx19a;Ddx19b	0.469824	0.619514	9	0.834149	3	-	-	0.999257	2
Ddx39b	0.244207	0.419942	37	0.615691	19	0.747765	17	0.994879	3
Ddx3x;D1Pas1	0.878303	0.823091	31	0.973233	13	1.031	13	0.998064	3
Ddx5	1.38326	0.936473	20	0.998183	7	1.03154	10	0.998623	3
Ddx6	0.895601	0.823665	6	1.0009	3	-	-	0.998395	2
Decr1	0.302058	0.445214	7	0.708804	6	-	-	0.999515	2
Dhrs9	0.578965	0.703151	4	0.873804	4	-	-	0.997539	2
Dhx15	0.6683	0.752935	10	0.901143	3	-	-	0.997569	2
Dhx29	0.636038	0.737348	3	0.890065	5	-	-	0.997141	2
Dhx9	0.579478	0.698473	25	0.87981	13	0.973628	3	0.998895	3
Dkc1	0.276746	0.476116	3	0.625047	2	-	-	0.978526	2
Dlat	0.219601	0.377475	16	0.596937	15	0.701743	14	0.994574	3
Dld	0.219917	0.356212	19	0.582888	20	0.734713	19	0.999971	3
Dlg1	0.415792	0.550696	6	0.810041	5	0.942654	5	0.998412	3
Dlgap4	0.473464	-	-	0.843718	3	0.951574	2	0.999756	2
Dlst	0.229325	0.379547	11	0.606711	11	0.731001	12	0.99856	3
Dnaja1	1.12506	0.904983	10	0.970158	4	0.806141	3	0.938657	3
Dnaja2	0.64882	0.731667	13	0.916069	5	0.980693	7	0.999817	3
Dnajb11	0.450792	0.609826	16	0.808835	8	0.944587	9	0.997939	3
Dnajc11	0.26547	0.44769	3	-	-	0.762196	2	0.991601	2
Dnajc13	0.299407	0.470158	11	0.658966	14	0.859919	5	0.993636	3
Dnajc5	0.26874	0.465218	7	-	-	0.752318	5	0.983436	2
Dnajc8	0.845568	0.811743	2	0.976738	2	-	-	0.999762	2
Dnm1	0.355813	0.481873	11	0.754371	5	0.92587	6	0.99446	3
Dnm1l	0.382885	0.549361	27	0.791955	9	0.86567	8	0.996929	3
Dnm2	0.362025	0.513379	23	0.78436	17	0.862026	6	0.9979	3
Dnm3	0.404859	0.552591	2	0.804716	2	-	-	0.999961	2
Dnpep	0.312765	0.491882	16	0.713155	14	0.816408	10	0.995826	3
Dock7	0.506464	0.651506	9	0.847935	5	-	-	0.998421	2
Dpep1	0.149522	0.236614	7	0.491164	8	0.568628	5	0.986429	3
Dpm1	0.562101	0.666845	4	0.907118	3	-	-	0.999482	2
Dpp3	0.293575	0.468038	26	0.692421	22	0.800628	8	0.996466	3
Dpp7	0.219014	0.33647	11	0.58993	8	0.739305	9	0.99861	3
Dpysl2	0.275572	0.459437	127	0.675138	89	0.764365	122	0.990601	3
Dpysl3	0.221253	0.381925	66	0.589953	63	0.712438	77	0.996226	3
Drg1	0.567642	0.680502	7	0.893895	3	-	-	0.999974	2
Drg2	0.437944	0.601158	8	0.805345	7	-	-	0.997831	2
Dscr3	0.337882	0.510653	4	0.722071	2	-	-	0.99731	2
Dst	1.22462	0.91359	2	-	-	1.00161	2	0.999992	2
Dstn	0.272327	0.468834	67	0.661075	57	0.759266	50	0.986887	3
Dusp3	0.299232	0.460843	8	0.713945	3	0.802869	7	0.996571	3
Dync1h1	0.319309	0.478993	327	0.721869	228	0.843542	172	0.999676	3
Dync1i1	0.284154	0.447524	2	0.666733	4	-	-	0.998489	2
Dync1i2	0.302598	0.478654	12	0.705056	14	0.805896	7	0.995856	3
Dync1li1	0.348489	0.54221	21	0.71584	8	0.87056	7	0.993143	3
Dync1li2	0.488817	0.598471	12	0.871204	9	0.983855	4	0.996243	3
Dynll1;BC048507	0.437152	0.614181	11	0.804731	7	0.901355	7	0.995701	3
Dynlrb1	0.575333	0.683897	9	0.897019	7	0.973259	3	0.999944	3
Dynlt1	0.341102	0.515256	3	0.738232	2	0.851974	2	0.998072	3
Echs1	0.240429	0.342409	13	0.633522	8	0.780992	15	0.994128	3
Ecm29	0.33075	0.595023	7	0.626026	4	-	-	0.903889	2
Edc4	0.715007	0.761962	8	-	-	0.978918	2	0.999894	2
Eea1	0.303344	0.482174	10	0.694451	12	0.817554	16	0.996827	3
Eef1a1	0.325464	0.524995	143	-	-	0.801072	107	0.983628	2
Eef1b	0.308893	0.521585	28	0.69346	19	0.79328	23	0.982776	3
Eef1d	0.327252	0.56117	26	0.698178	21	0.800537	21	0.971134	3
Eef1g	0.271181	0.505464	41	0.641529	30	0.741339	39	0.96364	3
Eef2	0.445714	0.635103	154	0.798418	89	0.89584	68	0.990969	3
Efhd2	0.333007	0.521846	10	0.709141	6	0.854373	5	0.994994	3
Eftud1	0.405476	0.565887	5	0.776225	3	0.934176	3	0.997444	3
Eftud2	0.428963	0.629376	25	0.783083	8	0.883067	6	0.987525	3
Ehd1	0.290393	0.479912	14	0.659637	4	0.815578	6	0.993637	3
Ehd2	0.716158	0.760705	28	0.93863	9	1.00174	3	0.999601	3
Ehd3	0.275521	0.460992	25	0.660973	12	0.779	18	0.99344	3
Ehd4	0.313087	0.525024	54	0.700079	39	0.79518	34	0.982891	3
Eif1;Eif1b	10.0786	-	-	1.00953	2	0.958259	5	0.997165	2
Eif2b2	0.354489	0.533685	3	0.731548	2	-	-	0.995265	2
Eif2b4	0.493489	0.625166	5	0.863955	2	-	-	0.999968	2
Eif2s1	0.341923	0.533659	26	0.733083	18	0.837444	13	0.993337	3
Eif2s2	0.533508	0.662281	23	0.876981	13	0.950525	12	0.999754	3
Eif2s3x	0.322407	0.530178	35	0.714312	34	0.802098	23	0.984581	3
Eif2s3y	0.34966	0.583753	3	0.686025	2	0.858332	3	0.97268	3
Eif3a	0.696652	0.743782	30	0.943736	11	1.01337	9	0.998587	3
Eif3b	0.431768	0.610122	22	0.789289	9	0.917454	3	0.995655	3
Eif3c	0.613478	0.700642	18	0.912681	8	1.00184	8	0.998752	3
Eif3d	0.412476	0.601753	27	0.789423	6	0.874545	7	0.992186	3
Eif3e	0.47487	0.64369	17	0.823005	9	0.921233	4	0.99589	3
Eif3f	0.476448	0.655169	14	0.829294	11	0.889255	4	0.989983	3
Eif3g	0.545079	0.682317	8	0.884328	3	0.912788	2	0.994904	3
Eif3i	0.722385	0.765738	14	0.928879	9	1.02154	5	0.997773	3
Eif3j1;Eif3j2	0.438255	0.632708	8	0.785558	3	0.899702	5	0.989896	3
Eif3k	0.49769	0.642363	7	0.847246	4	-	-	0.998966	2
Eif3l	0.513026	0.656325	24	0.849517	11	0.956653	4	0.998714	3
Eif3m	0.488297	0.617543	9	0.865966	5	-	-	0.999761	2
Eif4a1	0.545997	0.687368	77	0.866759	49	0.935406	23	0.996959	3
Eif4a2	0.395575	0.526232	7	0.809784	5	0.917524	5	0.998483	3
Eif4b	0.450415	0.612344	6	0.812112	3	-	-	0.997577	2
Eif4e	0.313021	0.516108	15	0.678842	6	0.831833	8	0.989652	3
Eif4g1	0.886763	0.821974	29	0.989094	11	1.02075	3	0.998486	3
Eif4g2	0.678483	0.763788	16	0.896445	3	0.972705	6	0.996758	3
Eif4h	0.47793	0.622184	8	0.838699	6	0.951499	8	0.999454	3
Eif5	0.719527	0.768708	10	0.927067	6	0.998852	5	0.999271	3
Eif5a;Eif5a2	0.373069	0.567735	52	0.743035	35	0.876353	39	0.993106	3
Eif5b	0.489042	0.663668	17	0.875823	3	0.822712	3	0.964694	3
Eif6	0.522262	0.660856	6	0.866759	8	0.94008	4	0.999057	3
Elavl1	0.586515	0.719183	17	0.862021	7	0.96176	12	0.995293	3
Elmo2	0.580533	0.711006	4	0.863364	2	-	-	0.995123	2
Elp2	0.419832	0.620361	7	0.775563	2	0.884698	2	0.988535	3
Emc1	0.489258	0.633438	10	0.846343	3	-	-	0.999381	2
Emc8	0.397557	0.596067	7	0.743415	4	-	-	0.983726	2
Emd	0.389343	0.546138	5	0.759401	3	0.93859	2	0.995639	3
Eml2	0.205007	0.366713	11	0.561926	7	0.682392	8	0.994127	3
Enah	0.31491	0.482368	16	0.698206	11	0.853734	9	0.99861	3
Eno1	0.293263	0.493292	104	0.677725	86	0.789911	126	0.98888	3
Eno2	0.241434	0.373564	20	0.589397	11	0.80566	14	0.992577	3
Eno3	0.278489	0.437265	5	0.677204	3	0.795212	5	0.998884	3
Epb41l2	0.288745	0.464075	20	0.698975	15	0.779629	11	0.992571	3
Epb41l3	0.249584	0.40168	16	0.65444	2	0.743241	7	0.994903	3
Epdr1	0.370824	-	-	0.749272	6	0.925292	2	0.996517	2
Epm2aip1	0.577978	0.678063	4	0.912336	2	-	-	0.999595	2
Epn1	0.274986	0.420932	3	0.668931	4	-	-	0.999966	2
Epn2	0.453566	0.593716	3	0.840268	2	-	-	0.999954	2
Eprs	0.379958	0.586269	109	0.757302	56	0.849578	40	0.98671	3
Eps15	0.520093	0.660133	3	0.855985	3	-	-	0.998636	2
Eps15l1	0.33204	0.526415	5	0.715437	5	0.83721	9	0.993218	3
Erap1	0.45234	0.617971	12	0.808266	5	-	-	0.996373	2
Erc1	0.46608	0.612563	11	0.853394	3	0.911285	7	0.998318	3
Ergic1	0.286998	0.459882	19	0.684749	16	0.794574	12	0.996626	3
Erh	0.850054	0.810505	8	0.961391	5	1.08128	3	0.989221	3
Erlin2	0.353045	-	-	0.761032	4	0.873488	2	0.999865	2
Ero1l	0.389241	0.523646	14	0.808013	8	-	-	0.998064	2
Erp29	0.431285	0.564205	10	0.822351	7	0.949691	8	0.998482	3
Erp44	0.453636	0.601772	14	0.823085	10	0.946334	10	0.999299	3
Esd	0.225504	0.411809	7	0.617331	2	0.677299	4	0.974982	3
Esyt1	0.319444	0.46122	18	0.721869	18	0.86528	6	0.999372	3
Esyt2	0.426825	0.586945	19	0.809623	11	0.913362	4	0.999333	3
Etf1	0.42754	0.611098	16	0.779332	12	0.918546	8	0.994044	3
Etfa	0.231206	0.375339	26	0.606451	20	0.742715	29	0.99971	3
Etfb	0.226183	0.368626	8	0.609699	12	0.723645	12	0.998087	3
Etfdh	0.211063	0.362279	6	0.590785	9	0.683236	7	0.992916	3
Ethe1	0.243136	0.375182	3	0.623278	5	0.774704	3	0.999557	3
Ewsr1	0.344895	0.55318	11	0.713655	4	0.847135	4	0.988169	3
Exoc4	0.4102	0.584829	9	0.777686	3	-	-	0.995607	2
Exoc5	0.423567	0.568023	5	0.820156	2	-	-	0.999926	2
Ezr	0.204987	0.380099	9	0.550946	4	0.6832	3	0.990168	3
Fabp5	0.222582	0.483416	7	0.577914	7	0.648212	6	0.908944	3
Faf2	0.429052	0.620765	5	0.774565	2	0.912688	2	0.991344	3
Fah	0.19616	-	-	0.571775	3	0.664095	2	0.993996	2
Fam114a1	0.505099	0.640436	15	0.844686	6	0.98177	5	0.997456	3
Fam114a2	0.61677	0.709618	3	-	-	0.971844	3	0.999975	2
FAM120A	0.442692	0.601657	19	0.822825	6	0.913213	8	0.998964	3
Fam129a	0.46501	0.598277	23	0.842249	17	0.957474	11	0.999245	3
Fam129b	0.628815	0.71935	32	0.913138	13	0.975971	8	0.999916	3
Fam136a	0.202025	-	-	0.578761	2	0.678012	3	0.995542	2
Fam162a	0.448132	0.553791	7	0.880163	4	-	-	0.990822	2
Fam175b	0.391593	0.590838	6	0.73891	2	-	-	0.983585	2
Fam45a	0.411582	0.559822	2	0.80854	2	-	-	0.999991	2
Fam49b	0.174229	0.369929	7	0.511058	4	0.589112	2	0.954415	3
Fam98a	0.343744	0.53154	5	0.728901	4	0.85174	2	0.995374	3
Fam98b	0.326991	0.524895	2	-	-	0.804102	2	0.984783	2
Farp1	0.483551	0.668408	16	0.823895	7	0.88834	2	0.986797	3
Farsa	0.276943	0.484254	8	0.63439	7	0.791636	3	0.985576	3
Farsb	0.273645	0.466704	12	0.657722	10	0.7701	4	0.990123	3
Fasn	0.75693	0.807672	27	0.901991	7	0.948673	5	0.991853	3
Fbl	0.241695	0.448963	25	0.623318	14	0.704008	16	0.972717	3
Fblim1	0.251516	0.376996	11	0.671173	6	0.754979	4	0.993529	3
Fbn1	0.105252	0.271315	7	-	-	0.426827	11	0.91049	2
Fermt2	0.286791	0.479204	28	0.682141	21	0.776616	9	0.98942	3
Fh	0.238368	0.417995	10	0.598641	9	0.744317	8	0.993491	3
Fhl1	0.230251	0.389571	13	0.630079	9	0.701811	10	0.988601	3
Fhl2	0.151411	0.309111	62	0.470833	51	0.552693	50	0.974746	3
Fhl3	0.123424	0.296171	10	0.391053	10	0.479646	14	0.939451	3
Fis1	0.411265	0.54073	7	0.805836	5	0.951433	4	0.996751	3
Fkbp10	0.570674	0.680528	23	0.911316	14	0.93988	4	0.998371	3
Fkbp11	0.33821	0.506302	9	0.740871	5	0.850384	7	0.998721	3
Fkbp1a	0.356683	0.54021	20	0.72959	11	0.881673	7	0.995877	3
Fkbp3	0.355569	0.533532	16	0.761464	11	0.843974	16	0.99532	3
Fkbp7	0.649766	0.723095	9	0.941777	4	0.959353	8	0.998861	3
Fkbp9	0.661633	0.734514	18	0.924073	11	0.99006	4	0.999829	3
Flii	0.45617	0.691253	11	0.849142	2	0.726066	3	0.881223	3
Flna	0.188771	0.366152	617	0.536653	486	0.634708	653	0.980445	3
Flnb	0.241948	0.450674	188	0.606711	147	0.721457	178	0.977903	3
Flnc	0.222117	0.425824	170	0.586457	135	0.684169	179	0.973622	3
Flot1	0.25727	0.3944	23	0.661603	19	0.77257	19	0.998275	3
Flot2	0.246151	0.357956	14	0.638941	12	0.785497	15	0.996384	3
Fmr1	0.499904	0.60387	10	0.902907	3	-	-	0.994657	2
Fn1	0.242906	0.354796	42	0.811534	10	0.587697	15	0.808122	3
Fscn1	0.283503	0.470708	71	0.674403	45	0.782738	44	0.992604	3
Fstl1	1.16374	0.913963	3	0.935089	4	0.974642	2	0.9943	3
Fth1	0.402168	0.540878	2	-	-	0.93	2	0.998809	2
Ftl2;Ftl1	0.46632	0.578766	4	0.86607	4	0.963289	2	0.996816	3
Fubp1	0.467733	0.628886	8	0.79555	3	0.979235	2	0.991576	3
Fubp3	0.644869	0.742893	4	0.872781	2	1.02341	4	0.992036	3
Fuca1	0.479065	0.582506	2	0.897009	2	-	-	0.99252	2
Fus	0.42158	0.631509	16	0.780694	5	0.861801	5	0.981643	3
G3bp1	0.407303	0.614977	24	0.76462	14	0.874092	8	0.985974	3
G3bp2	0.54978	0.687543	11	0.85142	4	0.976699	5	0.996438	3
G6pdx	0.356976	0.577045	52	0.734323	43	0.824994	25	0.979508	3
Gaa	0.398243	0.496912	5	0.836643	2	0.934778	4	0.990607	3
Gale	0.220288	0.457619	4	0.590715	3	0.646636	2	0.931083	3
Galk1	0.24298	0.396091	12	0.62253	8	0.756444	12	0.99926	3
Galns	0.204619	0.365831	6	0.591775	2	0.651376	5	0.980551	3
Ganab	0.403468	0.546307	59	0.809152	28	0.911303	10	0.999751	3
Gapdh;Gm7293	0.282252	0.491597	167	0.658863	121	0.77488	161	0.983843	3
Gars	0.334828	0.537018	44	0.719295	33	0.82799	31	0.989697	3
Gart	0.553934	0.707583	9	-	-	0.84832	3	0.964176	2
Gbas	0.238192	0.357883	3	0.631311	2	-	-	0.996342	2
Gbe1	0.307466	0.488821	10	0.702116	5	0.815152	3	0.995852	3
Gbf1	0.669708	0.739148	10	0.929169	4	-	-	0.999987	2
Gclc	0.345237	0.573607	14	0.727575	6	0.802639	4	0.971844	3
Gclm	0.417636	0.537319	6	0.845197	5	-	-	0.994676	2
Gcn1l1	0.362295	0.555359	36	0.757281	22	0.840571	7	0.991288	3
Gda	0.302824	0.464752	54	0.709181	37	0.817215	37	0.998561	3
Gdi1	0.230254	0.380949	18	0.60228	12	0.738414	5	0.999199	3
Gdi2	0.269238	0.454552	116	0.652408	87	0.771774	71	0.993133	3
Gfpt1	0.554259	0.670714	21	0.902091	11	0.939453	2	0.998721	3
Gipc1	0.635352	0.716009	5	0.921351	3	0.991856	2	0.999666	3
Gja1	0.983553	0.862018	7	0.979836	8	0.968125	4	0.99872	3
Gla	0.195981	0.329636	2	0.535159	2	0.695657	2	0.999577	3
Glb1	0.182035	0.296831	13	0.518141	7	0.669365	9	0.999631	3
Glg1	0.703711	0.749905	33	0.947093	12	0.995855	7	0.999705	3
Glipr2	0.341967	0.585488	6	0.709881	3	0.800395	5	0.962922	3
Glo1	0.26651	0.419033	7	0.664746	7	0.781884	10	0.998956	3
Glod4	0.296441	0.482905	12	0.688748	11	0.799175	11	0.993806	3
Glrx	0.343784	0.574751	2	-	-	0.77064	2	0.948673	2
Glrx3	0.339382	0.510722	18	0.754999	8	0.830054	8	0.99519	3
Gls	0.457371	0.582756	21	0.854657	13	0.945009	12	0.998911	3
Glud1	0.256834	0.454927	56	0.64718	42	0.730546	50	0.981503	3
Gm10020;Rpl15	0.353368	0.571039	40	0.721302	19	0.839758	12	0.983123	3
Gm10036;Rpl11;Gm5093	0.30168	-	-	0.721907	11	0.81066	9	0.997205	2
Gm10110;Pabpc4	0.41077	0.601139	8	0.760122	12	-	-	0.988074	2
Gm10250;Atp5h	0.21427	0.389496	3	0.540362	5	0.727416	4	0.989747	3
Gm10260;Rps18	0.345671	0.560714	22	0.722975	19	0.827227	20	0.983562	3
Gm20390;Nme2;Nme1	0.304056	0.496652	57	0.665967	36	-	-	0.987047	2
Gm20425;Srprb	0.770726	0.784302	7	0.958429	2	0.988777	3	0.999965	3
Gm2a	0.376575	0.506941	5	0.792237	4	0.90916	3	0.99823	3
Gm3839	0.283164	0.493779	6	-	-	0.75362	5	0.973381	2
Gm4907	0.386462	0.575547	2	0.746572	2	-	-	0.990168	2
Gm8994;Eif4a3	0.972918	-	-	0.976738	2	1.01039	2	0.999719	2
Gm9242;Gm6793;Hnrnpa3	0.328209	0.527016	80	-	-	0.803794	55	0.98411	2
Gm9755;Tufm	0.218175	0.381661	22	0.582221	16	0.707502	19	0.995504	3
Gm9774;Adrm1	0.433856	0.583899	7	0.819138	3	-	-	0.999901	2
Gmfb	0.290004	0.455972	18	0.684795	10	0.809667	13	0.998756	3
Gmppa	0.441709	0.605421	10	0.802903	8	0.935007	3	0.997908	3
Gmppb	0.396627	0.574945	6	0.79208	10	0.86777	3	0.994962	3
Gna11	0.373093	0.536264	5	0.764156	5	-	-	0.999253	2
Gna13	0.380807	0.563844	3	0.77383	2	0.862838	2	0.994977	3
Gnai2	0.451542	0.599092	33	0.836408	22	0.923329	11	0.999766	3
Gnai3	0.738271	0.767166	4	0.942455	2	1.0319	2	0.997029	3
Gnaq	0.328896	0.51826	7	0.756838	4	0.783599	6	0.979943	3
Gnas	0.388721	0.556848	15	0.77524	8	0.896654	2	0.998959	3
Gnb1	0.448019	0.61629	23	0.825036	23	0.896665	44	0.996151	3
Gnb2	0.426688	0.599673	52	0.810946	40	0.887485	22	0.995963	3
Gnb2l1	0.417592	0.613855	65	0.781112	45	0.881162	23	0.99018	3
Gng12	0.260093	0.424552	6	0.641994	5	0.777345	3	0.998439	3
Gng2	0.289141	0.468982	2	0.638488	2	0.847751	3	0.99058	3
Gnl1	0.294827	0.510428	6	0.633947	2	-	-	0.966145	2
Gnpda1	0.306493	0.438184	2	0.725066	3	-	-	0.997198	2
Gns	0.841837	0.81	8	0.977123	2	-	-	0.999719	2
Golga2	1.0007	0.858682	6	1.00005	2	1.01984	3	0.998766	3
Golga3	0.688042	0.753976	7	0.924281	4	0.981196	3	0.999688	3
Golim4	0.614443	0.723227	4	0.883006	2	0.984725	2	0.99776	3
Golt1b	0.335993	0.498917	2	0.729784	3	-	-	0.99935	2
Gopc	0.721883	0.762831	7	-	-	0.993623	2	0.999913	2
Gorasp2	0.379492	0.547995	13	0.78548	4	0.866257	2	0.997266	3
Got1	0.21965	0.406165	13	0.526438	11	0.751856	6	0.978745	3
Got2	0.250531	0.44411	55	0.625687	32	0.740121	42	0.987545	3
Gpi	0.28492	0.468831	31	0.678261	25	0.785298	15	0.993584	3
Gps1	0.336835	0.499857	8	0.730566	4	-	-	0.99934	2
Gpx1	0.222465	0.442876	8	0.598932	7	0.658787	10	0.950386	3
Gpx7	0.50814	0.64002	11	0.876977	9	0.93291	5	0.999171	3
Grb2	0.863155	0.812257	7	0.99449	2	0.99959	3	0.998811	3
Grem1	0.526075	0.726506	10	0.828336	3	0.845445	5	0.95753	3
Grn	1.13923	0.898847	5	0.983214	3	-	-	0.999931	2
Gsn	0.263554	0.452561	56	0.639525	7	0.766851	47	0.991906	3
Gspt1	0.467814	0.627665	18	0.827295	9	0.92819	12	0.998302	3
Gsr	0.237037	0.396014	10	0.578156	7	0.779754	5	0.994056	3
Gss	0.292362	0.537244	12	0.666217	8	0.753319	3	0.956545	3
Gsta1;Gsta2	0.312012	0.499412	3	-	-	0.805326	4	0.991198	2
Gsta3	0.337084	0.519119	10	-	-	0.830837	13	0.99381	2
Gstm2	0.213115	0.307591	40	0.603839	31	-	-	0.986464	2
Gstm5	0.193863	0.296582	4	0.557792	4	-	-	0.993899	2
Gsto1	0.319832	0.50237	3	0.69349	2	-	-	0.993412	2
Gstp1;Gstp2	0.321027	0.574923	32	0.684444	22	0.781523	16	0.953814	3
Gulp1	0.415478	0.544047	2	0.833547	2	-	-	0.997329	2
Gyg1	0.27523	0.401941	2	-	-	0.82964	2	0.997339	2
Gys1	0.370267	0.53154	18	0.784569	17	0.862527	7	0.997679	3
H1f0	0.184732	0.31363	12	0.536735	9	0.652756	8	0.997889	3
H2afv;H2afz	0.2363	0.441686	6	0.591061	4	0.72369	5	0.98044	3
H2afy	0.204668	0.347506	14	0.576283	12	0.680991	6	0.995906	3
H2afy2	0.162174	0.293432	17	0.492017	4	0.597997	10	0.994854	3
Hadh	0.252645	0.428811	2	0.609357	3	-	-	0.991106	2
Hadha	0.251653	0.424309	28	0.636915	16	0.750155	26	0.9949	3
Hadhb	0.417196	0.589528	20	0.812846	16	0.874291	12	0.994783	3
Hagh	0.297177	0.449249	7	0.704131	2	0.820037	3	0.99945	3
Hars	0.333723	0.525918	17	0.715619	12	0.84321	15	0.994096	3
Hbs1l	0.532084	0.665566	3	0.865631	2	-	-	0.999155	2
Hdgf	0.245338	0.427122	7	0.606884	4	0.755499	10	0.993429	3
Hdlbp	0.759822	0.777853	65	0.960323	21	0.987947	26	0.999875	3
Hebp1	0.489989	0.629663	2	0.852498	3	-	-	0.999824	2
Herc4	0.387214	0.521505	2	0.80652	2	-	-	0.998001	2
Hexa	0.471727	0.603946	6	0.85716	4	-	-	0.999687	2
Hgs	0.40193	0.546766	14	0.798021	8	0.922138	6	0.999653	3
Hibadh	0.240617	0.365831	15	0.632613	16	0.762334	20	0.998602	3
Hibch	0.215364	-	-	0.589025	3	0.713462	5	0.999054	2
Hint1	0.287031	0.478124	27	0.682927	14	0.777679	19	0.98996	3
Hint2	0.321071	0.479499	4	0.722184	2	0.848738	4	0.999847	3
Hip1	0.691682	0.751002	4	0.933672	2	-	-	0.999969	2
Hist1h1b	0.0571978	0.202076	5	0.212118	4	0.245424	2	0.707098	3
Hist1h1c	0.308677	0.608212	6	0.572271	25	-	-	0.826119	2
Hist1h1e;Hist1h1t	0.122708	0.385248	5	0.367389	2	0.447275	2	0.724953	3
Hist1h2al;Hist2h2ac;Hist2h2aa1	0.085056	0.235958	30	-	-	0.362454	16	0.88605	2
Hist1h3b;Hist1h3a	0.0583388	0.20478	27	-	-	0.255492	29	0.711798	2
Hist1h4a	0.0582621	0.194325	61	0.212395	45	0.256144	39	0.776295	3
Hk1	0.307367	0.49214	30	0.711165	21	0.799867	14	0.992564	3
Hm13	0.840938	0.816609	5	0.958316	3	-	-	0.999893	2
Hmgb1	0.412405	0.578745	28	0.777795	19	0.931936	14	0.997081	3
Hnrnpa0	0.824343	0.800701	12	0.969772	3	1.03255	6	0.99756	3
Hnrnpa1	0.482186	0.689612	51	0.801395	27	0.875292	29	0.97385	3
Hnrnpa2b1	0.369773	0.566979	93	0.756972	48	0.847624	54	0.990561	3
Hnrnpab	0.656283	0.727303	17	0.931364	6	0.987529	9	0.999877	3
Hnrnpc	0.612607	0.7045	18	0.908279	7	0.994046	6	0.999331	3
Hnrnpd	0.19305	0.360978	11	0.528314	9	0.666134	9	0.991371	3
Hnrnpdl	0.490121	0.656089	4	0.820523	2	0.941781	2	0.995258	3
Hnrnpf	0.662909	0.749768	16	0.92561	11	0.918386	4	0.992756	3
Hnrnph1	0.45508	0.645665	40	0.827746	19	0.852802	12	0.980803	3
Hnrnph2	0.373667	0.560188	8	0.769382	8	0.852367	6	0.993449	3
Hnrnph3	0.342078	0.552803	4	0.688659	2	-	-	0.975527	2
Hnrnpk	0.627134	0.725203	54	0.900793	25	0.975472	29	0.999281	3
Hnrnpl	0.294528	0.560942	33	0.683127	22	0.714641	25	0.920067	3
Hnrnpll	0.494578	0.62262	11	0.877267	4	0.933886	2	0.99911	3
Hnrnpm	0.369435	0.558696	47	0.743527	21	0.877442	31	0.994839	3
Hnrnpr	0.342385	0.534218	13	0.71422	7	0.863161	6	0.994019	3
Hnrnpu;Gm28062	0.591438	0.69666	54	-	-	0.960384	17	0.999742	2
Hnrnpul1	0.407284	0.592501	4	0.764008	3	-	-	0.991164	2
Hnrnpul2	0.560062	0.661879	12	0.906941	4	0.975162	4	0.999296	3
Hook3	0.521888	0.749328	9	0.720403	3	0.97821	5	0.935126	3
Hp1bp3	0.605516	0.688904	9	0.923683	4	0.995374	5	0.998699	3
Hpcal1	0.428213	0.615121	8	0.772793	4	-	-	0.988667	2
Hprt1	0.288952	0.446317	14	0.682727	15	0.818482	9	0.999781	3
Hras	0.272923	-	-	0.677646	6	0.790244	7	0.998876	2
Hsd11b1	0.568052	0.830593	2	0.674723	2	0.937856	3	0.862492	3
Hsd17b10	0.227492	0.377811	2	0.653647	4	0.675412	2	0.972819	3
Hsd17b12	0.433944	0.61893	6	0.777568	4	-	-	0.989235	2
Hsd17b4	0.550444	0.63037	8	0.921781	4	1.00996	5	0.99264	3
Hsp90aa1	0.380652	0.560371	71	0.761906	47	0.884681	38	0.997104	3
Hsp90ab1	0.458146	0.623472	120	0.820129	77	0.920219	61	0.997663	3
Hsp90b1	0.484365	0.633173	184	0.823882	97	0.972134	131	0.996527	3
Hspa1a;Hspa1b	0.485531	0.658487	16	0.825423	5	0.91419	9	0.993476	3
Hspa4	0.396499	0.567402	55	0.780131	39	0.897262	37	0.998474	3
Hspa5	0.566019	0.690441	180	0.871227	81	0.976774	151	0.998467	3
Hspa8	0.467249	0.644115	204	0.816822	128	0.908733	142	0.993776	3
Hspa9	0.397144	0.554612	81	0.790046	50	0.905544	72	0.999835	3
Hspb1	0.437132	0.618522	34	0.792344	16	0.912774	29	0.994696	3
Hspd1	0.251177	0.425709	69	0.626345	39	0.758654	69	0.995758	3
Hspe1	0.271925	0.4449	17	0.66585	15	0.775977	25	0.99587	3
Hsph1	0.662634	0.740991	28	0.915074	13	0.98541	7	0.999564	3
Htatip2	0.345034	0.608045	3	0.639205	2	-	-	0.907818	2
Htra1	0.235541	0.480559	6	0.589397	2	0.689184	7	0.942838	3
Htt	0.384639	0.587884	4	0.730025	2	-	-	0.981037	2
Huwe1	0.76506	0.799729	11	0.915622	2	-	-	0.99664	2
Hyou1	0.610438	0.709463	33	0.890042	18	1.00921	19	0.997123	3
Iah1	0.233816	0.393074	2	-	-	0.737506	2	0.997583	2
Iars	0.360331	0.547201	46	0.756403	24	0.847097	10	0.993971	3
Iars2	0.261635	0.434457	4	0.624646	3	0.79348	2	0.996236	3
Icam1	0.228825	0.382511	3	0.608435	2	0.724617	3	0.997395	3
Idh1	0.275245	0.428366	56	0.687143	44	0.780425	41	0.99676	3
Idh2	0.191341	0.312579	29	0.54849	35	0.67326	40	0.99884	3
Idh3a	0.248378	0.405369	13	0.637162	12	0.754052	14	0.997971	3
Idh3b	0.364441	0.494531	8	0.827321	4	0.837661	7	0.985707	3
Idh3g	0.286627	0.459067	5	0.694189	3	0.782906	5	0.994291	3
Ifitm3;Ifitm2	1.17489	0.903368	2	-	-	1.0446	2	0.996779	2
Igf2bp2	0.175897	0.304653	6	0.524414	3	0.628285	6	0.995707	3
Igf2r	1.081	0.891881	6	0.943275	2	1.07479	2	0.989269	3
Ikbip	0.530045	0.727879	7	0.801519	3	0.903054	2	0.971006	3
Ikbkap	0.48945	0.637243	7	0.847313	2	0.93678	3	0.999245	3
Ilf2	0.233882	0.472463	7	0.528707	5	-	-	0.905113	2
Ilf3	0.428188	0.613182	10	0.805896	3	0.874953	5	0.991647	3
Ilk	0.408949	0.602212	48	0.781751	25	0.874891	20	0.991416	3
Ilvbl	0.380475	0.540483	3	0.773457	4	-	-	0.999596	2
Immt	0.213737	0.405971	13	0.572593	10	0.679227	17	0.980269	3
Impa1	0.260223	0.456902	6	0.642607	5	0.746627	5	0.986154	3
Impact	0.419113	0.570513	4	0.809505	2	-	-	0.99994	2
Impdh2	0.621242	0.721887	10	0.894534	3	0.984859	4	0.998864	3
Inf2	0.686232	0.734931	11	0.958602	3	-	-	0.998695	2
Inpp1	0.288296	0.44993	2	0.673921	2	-	-	0.998952	2
Ipo4	0.584797	0.665496	5	0.94226	3	-	-	0.995584	2
Ipo5	0.591912	0.729828	44	0.845366	21	0.976191	6	0.991223	3
Ipo7	0.444808	0.616021	19	0.823836	11	0.889668	2	0.995019	3
Ipo9	0.498675	0.631759	15	0.863113	6	-	-	0.999997	2
Iqgap1	0.273666	0.470289	142	0.651358	109	0.773941	82	0.989514	3
Ist1	0.559669	0.689364	5	0.884852	2	0.933057	4	0.997564	3
Itga1	0.500336	0.642917	4	0.856946	3	0.938622	2	0.999427	3
Itga11	1.53125	0.95488	19	0.976992	6	1.04522	3	0.996648	3
Itgav	0.613754	0.698509	26	0.917637	11	0.99976	8	0.998861	3
Itgb1	0.768548	0.803872	59	0.915109	18	0.973837	17	0.996585	3
Itgb5	0.619276	0.702449	13	0.93237	7	0.968785	5	0.999382	3
Itpa	0.317862	0.532129	12	0.690223	9	0.815134	2	0.984492	3
Itpr1;Itpr2	0.659933	0.831309	2	0.744318	2	-	-	0.895425	2
Itsn1	0.337316	0.490781	3	0.78039	2	0.815578	3	0.989871	3
Ivd	0.24541	0.348169	11	0.643034	10	0.786652	8	0.99409	3
Jph2	0.445749	0.612088	4	0.804883	2	-	-	0.996552	2
Kank2	0.848719	0.808466	19	0.988093	4	0.998386	10	0.99917	3
Kars	0.378667	0.550815	13	0.782185	9	0.864047	9	0.996764	3
Kdelc2	0.638069	0.730297	4	0.905239	2	-	-	0.999192	2
Kdsr	0.575532	0.702772	3	-	-	0.904813	3	0.990244	2
Khdrbs1	0.615474	0.687342	6	0.948648	4	0.978345	5	0.997443	3
Khsrp	0.661545	0.732285	18	0.91677	3	1.01852	7	0.997555	3
Kiaa0196	0.354035	0.523093	7	0.768739	5	0.843511	2	0.996006	3
Kiaa1033	0.449939	0.603071	3	0.822745	2	-	-	0.99935	2
Kif5b	0.448193	0.599189	70	0.824872	34	0.931685	31	0.999756	3
Klc1	0.470446	0.61311	15	0.840786	12	0.944915	9	0.999855	3
Klc4	0.44595	0.598062	3	0.822317	2	-	-	0.999566	2
Kpna3	0.46234	0.609974	6	0.834302	3	-	-	0.999695	2
Kpna4	0.512318	0.675431	21	0.840519	9	0.921795	3	0.994035	3
Kpnb1	0.334628	0.535861	64	0.715385	47	0.833897	34	0.990641	3
Ktn1	0.397373	0.584044	22	0.722812	7	0.957428	9	0.981768	3
Lamp2	0.932698	0.844524	3	-	-	1.0052	2	0.999863	2
Lamtor1	0.500799	0.648761	3	0.844386	2	0.948377	5	0.998728	3
Lamtor3	0.341292	0.453343	3	0.69198	3	0.994457	3	0.962672	3
Lap3	0.337212	0.524363	17	0.739013	11	0.826245	9	0.993035	3
Lars	0.43845	0.602518	35	0.811939	23	0.916127	12	0.998592	3
Lasp1	0.18388	0.362283	56	0.530822	42	0.620561	65	0.976255	3
Ldha	0.28031	0.476909	67	0.654897	56	0.787571	39	0.990584	3
Ldhb	0.240314	0.399106	19	0.622732	8	0.742715	13	0.99761	3
Lepre1	0.642059	0.702749	16	0.947549	7	1.00896	5	0.99702	3
Leprel2	0.61739	0.724941	9	0.888153	4	-	-	0.997781	2
Letm1	0.306215	0.447884	9	0.745416	8	0.803963	4	0.992616	3
Lgals1	0.251834	0.447797	53	0.628821	52	0.738358	57	0.986056	3
Lgals3	0.384778	0.53847	28	0.784891	20	0.898759	12	0.999986	3
Lgalsl	0.430943	0.568333	4	0.832621	3	-	-	0.999426	2
Lima1	0.395703	0.542971	38	0.806655	19	0.895388	32	0.999399	3
Limd2	0.566049	0.688743	5	0.894191	4	0.934819	2	0.997992	3
Lims1	0.313329	0.510719	38	0.712441	23	0.797267	13	0.988132	3
Lims2	0.463117	0.637779	3	0.800451	2	-	-	0.991712	2
Lin7c;Lin7a;Lin7b	0.248992	0.446574	4	-	-	0.726487	7	0.980056	2
Llgl1	0.621107	0.720079	2	-	-	0.940652	2	0.997268	2
Lman1	0.314229	0.497809	21	0.702395	13	0.82799	10	0.996095	3
Lman2	0.383708	0.534801	22	0.769869	11	0.922517	6	0.998522	3
Lmna	0.278965	0.501494	193	0.658189	137	0.753804	231	0.973039	3
Lmnb1	0.0611065	0.201712	32	0.218656	20	0.268686	26	0.786177	3
Lmod1	0.486366	0.639216	10	0.867301	5	0.887676	3	0.992631	3
Lnpep	0.36597	0.511126	8	0.776875	2	-	-	0.999584	2
Lonp1	0.268998	0.413153	16	0.649782	19	0.814344	11	0.999267	3
Lpp	0.19585	0.355721	19	0.542261	9	0.669014	21	0.994126	3
Lrp1	1.19985	0.90966	67	0.988441	29	1.00729	43	0.999893	3
Lrpap1	0.48653	0.596949	12	0.871595	6	0.979221	2	0.996635	3
Lrpprc	0.407708	0.564587	4	0.796276	2	-	-	0.999663	2
Lrrc47	0.34877	0.533659	9	0.755124	7	0.830375	5	0.992558	3
Lrrc59	0.36673	0.58311	31	0.735437	22	0.844773	18	0.983177	3
Lrrfip2	0.480003	0.596086	4	-	-	0.991667	2	0.994529	2
Lsm8	0.216112	0.434966	4	0.5537	3	0.685768	2	0.964731	3
Lsp1	0.125456	0.247181	5	0.370344	2	0.535773	2	0.99167	3
Lta4h	0.2775	0.464108	18	0.664964	13	0.778554	3	0.992858	3
Luc7l2	0.874055	0.825952	5	0.969531	2	-	-	1	2
Luc7l3	0.752114	0.787539	2	0.928741	2	-	-	0.998854	2
Lypla1	0.320667	0.491186	6	0.731441	2	0.821549	4	0.996448	3
Lypla2	0.278403	0.481743	2	-	-	0.756225	2	0.979212	2
Lzic	0.295098	0.46555	2	0.680638	3	0.822995	4	0.99849	3
Macf1	0.589365	0.696362	18	0.898358	5	0.971809	2	0.999888	3
Man2a1	0.653978	0.731744	9	0.911165	11	1.00938	3	0.99824	3
Man2b1	0.416048	0.542038	4	0.843285	4	0.907803	2	0.996731	3
Manf	0.484314	0.659129	20	0.824674	14	0.910542	4	0.992783	3
Maoa	0.207468	0.309634	3	0.608585	4	0.689808	4	0.988537	3
Map1a	0.467702	0.611373	14	0.849495	6	0.925405	8	0.99957	3
Map1b	0.507546	0.626145	27	0.895144	7	0.932902	10	0.997826	3
Map2k1	0.535752	0.678445	15	0.864324	11	0.936091	7	0.997553	3
Map2k2	0.398067	0.554237	3	0.794323	2	0.902802	2	0.999872	3
Map2k4	0.335288	0.52122	2	0.736242	2	0.827536	2	0.993763	3
Map4	0.391834	0.527537	41	0.807485	18	0.906392	17	0.998973	3
Mapk1	0.443777	0.613492	23	0.78971	13	0.946877	6	0.995006	3
Mapk3	0.313408	0.481974	19	0.732419	10	0.80617	10	0.994244	3
Mapre1	0.461145	0.630605	17	0.816101	16	0.920925	12	0.99662	3
Mapre2	0.417153	0.571279	7	0.819269	2	0.896566	3	0.998873	3
Mars	0.409251	0.560303	16	0.81812	12	0.892623	3	0.998721	3
Marveld1	0.278683	0.426703	6	0.672503	2	-	-	0.999997	2
Mat2a	0.940175	0.834927	7	1.01782	2	-	-	0.996866	2
Matr3	0.776482	0.776994	19	0.974304	5	1.01514	6	0.998359	3
Mbnl1	0.353722	0.639377	12	0.574518	2	0.945636	8	0.882086	3
Mccc1	0.23519	-	-	0.594789	2	0.772012	3	0.998552	2
Mccc2	0.396451	0.562986	4	0.788832	2	0.891478	2	0.99888	3
Mcts1;Mcts2	0.247693	0.451955	5	0.619986	4	0.728281	2	0.980893	3
Mdh1	0.268331	0.439412	33	0.645977	28	0.790459	26	0.997688	3
Mdh2	0.235022	0.412162	53	0.606754	38	0.727027	60	0.992712	3
Me1	0.353584	0.563912	5	0.699159	2	-	-	0.97608	2
Memo1	0.367299	0.560965	13	0.759147	6	0.845643	3	0.991458	3
Mesdc2	0.534509	0.628836	6	0.930724	3	0.943802	5	0.994223	3
Metap1	0.468427	0.651218	6	0.791482	3	-	-	0.98633	2
Mfge8	0.455822	0.659624	18	0.822203	13	0.835232	8	0.969948	3
Mgea5	0.818758	0.792598	5	0.995455	2	-	-	0.997697	2
Mgst3	0.245688	0.40976	4	0.608113	5	-	-	0.995975	2
Mia3	0.542568	0.596714	2	0.982684	2	-	-	0.972141	2
Mif	0.220855	0.375824	9	0.583696	12	0.722148	14	0.998291	3
Mlec	0.301573	0.483976	20	0.698918	19	0.803824	6	0.994714	3
Mme	0.362507	0.505964	19	0.777048	9	0.884222	13	0.999499	3
Mmgt1	0.393019	0.584375	2	-	-	0.841145	2	0.984581	2
Mmp2	0.824898	0.81377	2	-	-	0.939985	3	0.994553	2
Mms19	0.373283	0.523424	4	0.778058	2	-	-	0.999955	2
Mogs	0.232778	0.345459	5	0.618755	3	0.761543	2	0.997151	3
Mprip	0.280248	0.431499	26	0.674803	24	0.810537	22	0.999953	3
Mpst	0.210831	0.340173	7	0.57835	5	0.711988	8	0.99958	3
Mrc2	0.755059	0.780195	21	0.946317	6	0.996624	5	0.999876	3
Mrpl12	0.263368	0.449535	2	0.65869	3	0.7474	2	0.988499	3
Mrps7	0.293859	0.494027	2	-	-	0.774915	2	0.982674	2
Msn	0.283846	0.515678	162	0.660254	106	0.753974	125	0.966887	3
Mt2	0.85632	0.844802	8	0.948931	3	0.804557	4	0.935653	3
Mtap	0.293245	0.519516	29	0.664057	14	0.777979	11	0.974773	3
Mtch2	0.235848	0.381938	16	0.611656	10	0.751034	9	0.999776	3
Mtco2	0.236351	0.382409	7	0.616585	5	0.747454	7	0.999484	3
Mtdh	0.294	0.583068	4	0.566808	2	-	-	0.842498	2
Mthfd1	0.288282	0.531515	13	0.642124	6	0.774199	12	0.962846	3
Mthfd1l	0.261842	0.501221	7	0.652656	5	0.699336	3	0.943495	3
Mtor	0.282381	0.533812	7	0.638621	2	0.755538	2	0.953303	3
Mtpn	0.387987	0.5929	22	0.766931	19	0.849615	15	0.986233	3
Mvp	0.421076	0.586372	39	0.797662	23	0.915189	22	0.998792	3
Myadm	0.279024	0.471523	3	0.687985	3	0.749807	2	0.9824	3
Mycbp	0.533099	0.684127	2	0.840145	2	-	-	0.993704	2
Mydgf	0.426685	0.580244	5	0.81217	4	0.92125	2	0.999839	3
Myg1	0.377031	0.563574	9	0.750381	6	0.884727	2	0.995422	3
Myh10	0.136286	0.265669	222	0.426399	180	0.537594	260	0.992586	3
Myh11	0.202528	0.352759	40	0.577962	34	0.665818	24	0.991252	3
Myh14	0.215505	0.411983	8	0.580689	6	0.673681	2	0.975527	3
Myh9	0.202482	0.38065	878	0.55889	681	0.663776	974	0.984938	3
Myl1;Myl3	0.346986	0.526337	14	0.744751	11	0.848238	8	0.996645	3
Myl12a	0.331417	0.53195	86	0.726987	83	0.81325	63	0.98803	3
Myl12b	0.303136	0.460843	13	0.711072	11	0.820405	2	0.998964	3
Myl6	0.339531	0.532819	68	0.734393	41	0.828996	53	0.991956	3
Myl9	0.448885	0.603623	13	0.830603	10	0.915553	10	0.999187	3
Myo18a	0.542949	0.692964	6	0.840763	2	-	-	0.992598	2
Myo1b	0.408057	0.579886	38	0.792344	28	0.894332	20	0.997908	3
Myo1c	0.276972	0.494059	114	0.665984	84	0.745195	105	0.973273	3
Myo1d	0.409575	0.611153	67	0.775	41	0.871628	21	0.988103	3
Myo6	0.426102	0.571716	5	0.774435	2	0.994039	2	0.987098	3
Myof	0.233494	0.455706	168	0.591912	124	0.699642	115	0.964947	3
Naca	0.49719	0.684293	9	0.802333	7	0.926821	3	0.986116	3
Nae1	0.258809	0.429024	7	0.635407	6	0.775499	4	0.99744	3
Naga	0.458455	0.596086	3	-	-	0.944798	3	0.999797	2
Nagk	0.276496	0.439057	11	0.693285	5	0.767266	5	0.992817	3
Nampt	0.462407	0.632093	8	0.810888	5	0.930283	3	0.996327	3
Nans	0.216464	0.399844	7	0.567718	8	0.700661	6	0.988525	3
Nap1l1	0.487748	0.6542	18	0.822638	12	0.935527	4	0.995556	3
Nap1l4	0.389439	0.568598	6	0.762267	3	0.899198	3	0.996784	3
Napa	0.57423	0.70369	10	0.866614	5	-	-	0.99644	2
Napg	0.505371	0.619867	2	0.889774	2	-	-	0.998183	2
Nars	0.392595	0.587863	31	0.769898	25	0.867163	20	0.991472	3
Nbas	0.534824	0.662926	7	0.873439	2	-	-	0.999724	2
Nbl1	1.34689	0.932771	2	-	-	0.970805	2	0.99862	2
Ncam1	0.709606	0.779134	6	0.897997	3	-	-	0.995096	2
Nckap1	0.435162	0.583919	19	0.820883	11	0.927247	3	0.999958	3
Ncl	0.614969	0.739074	22	0.870776	12	0.952432	11	0.994017	3
Ncln	0.375662	0.546646	6	0.75797	8	-	-	0.997654	2
Ndrg1	0.48738	0.589629	6	0.896311	4	0.955481	3	0.995341	3
Ndufa13	0.432293	0.584746	2	-	-	0.914042	3	0.999623	2
Ndufa2	0.228167	0.400593	2	-	-	0.717246	3	0.992355	2
Ndufa4l2	0.331816	0.266343	2	0.947116	4	-	-	0.805299	2
Ndufa8	0.372348	0.529146	8	0.77814	2	0.881837	2	0.999673	3
Ndufc2	0.384917	0.588026	2	-	-	0.821237	2	0.975082	2
Ndufs1	0.501179	0.660856	13	0.859316	5	0.892467	2	0.991891	3
Ndufs2	0.542372	0.670645	3	0.888967	2	0.92988	2	0.998059	3
Ndufs3	0.372534	0.635546	5	0.658535	2	-	-	0.908226	2
Ndufv2	0.517517	0.62712	2	0.89869	2	-	-	0.99781	2
Nedd4	1.34785	0.933461	26	0.984398	11	1.03884	5	0.997745	3
Nedd8	0.450637	0.622132	8	0.791599	4	0.94753	4	0.994401	3
Nek7	0.481594	0.578258	7	0.906814	3	-	-	0.989656	2
Nenf	0.44472	0.569547	3	0.854984	2	-	-	0.997493	2
Nexn	0.221352	0.385522	5	0.590738	5	0.709138	3	0.99499	3
Nfkb1	0.404094	0.600773	10	0.749283	2	-	-	0.984527	2
Nhp2l1	0.266996	0.510056	6	0.621454	6	0.744715	6	0.958294	3
Nipsnap1	0.211575	0.325813	2	0.573755	3	0.731134	3	0.998285	3
Nit1	0.269452	0.4417	10	0.666383	7	0.769196	10	0.995097	3
Nit2	0.254804	0.403701	10	0.658068	8	0.758091	8	0.997055	3
Nln	0.312084	0.479232	4	0.699074	2	-	-	0.998366	2
Nlrx1	0.262334	0.414392	3	0.644639	6	-	-	0.999697	2
Nmral1	0.271378	-	-	0.676491	3	0.787418	2	0.998711	2
Nmt1	0.313369	0.703323	6	0.59463	4	0.719525	5	0.749695	3
Nnt	0.248298	0.400066	20	0.64519	22	0.749714	25	0.997188	3
Nomo1	0.463443	0.606831	20	0.840051	5	-	-	0.999953	2
Nono	0.628002	0.719569	27	0.918718	9	0.959402	8	0.999454	3
Nop56	0.292536	0.526389	16	0.65962	13	0.773457	6	0.969336	3
Nop58	0.220274	0.449239	7	0.558655	7	0.686528	6	0.956808	3
Npepl1	0.225265	0.362455	7	0.594062	6	-	-	0.999999	2
Npepps	0.312646	0.477178	31	0.716788	22	0.828588	21	0.998787	3
Nploc4	0.374979	0.554143	7	0.764383	5	0.872555	4	0.997028	3
Npm1;Gm5611	0.643189	0.753347	35	0.864061	8	0.993425	16	0.992224	3
Nqo1	0.686227	0.790016	16	0.851963	2	0.978398	2	0.984864	3
Nqo2	0.241965	0.453428	2	0.596802	2	0.729823	2	0.977798	3
Nrbp1	0.673633	0.731783	5	0.948327	2	-	-	0.99935	2
Nsf	0.289964	0.492784	9	0.675617	11	0.781309	7	0.986762	3
Nsfl1c	0.543496	0.660495	9	0.880022	4	0.980684	3	0.999303	3
Nt5c3b	0.387378	0.568709	2	0.755614	2	-	-	0.993873	2
Nt5dc2	0.434335	0.601772	3	0.798648	2	-	-	0.996834	2
Nt5e	0.165976	0.31662	62	0.486896	43	0.606875	42	0.991689	3
Ntm	0.499974	0.63553	2	-	-	0.941763	3	0.99982	2
Nucb1	1.28499	0.919626	11	1.01814	9	1.00888	9	0.999071	3
Nucb2	0.605136	0.69806	14	0.916909	18	0.974916	13	0.999917	3
Nudc	0.669264	0.737916	12	-	-	0.981253	6	0.999999	2
Nudcd2	0.3431	0.501192	2	0.75933	2	0.849229	3	0.998345	3
Nudt2	0.323525	0.487937	4	0.714849	3	-	-	0.999048	2
Nudt21	0.53087	0.631074	4	0.913742	2	-	-	0.996242	2
Nudt5	0.356936	0.559455	3	0.709921	2	-	-	0.982336	2
Numbl	0.773731	0.79123	5	0.945281	3	-	-	0.999795	2
Nup62	0.302458	0.560234	9	0.669572	4	0.757539	2	0.946425	3
Nup93	0.144831	0.405785	12	0.393644	4	0.529861	5	0.820265	3
Nup98	0.201722	0.454886	5	0.461766	2	-	-	0.831744	2
Nutf2	0.203598	0.3833	7	0.544936	10	0.680676	4	0.987949	3
Oat	0.797246	0.795835	21	0.961108	11	0.993342	7	0.999985	3
Ogdh	0.318989	0.493239	23	0.700544	13	0.852316	10	0.997878	3
Ogt	0.469624	0.679142	5	0.85422	2	0.775429	2	0.930095	3
Ola1	0.2476	0.44845	14	0.622955	12	0.727819	10	0.982291	3
Opa1	0.291906	0.438797	10	0.690786	6	0.827896	3	0.999956	3
Oplah	0.253093	0.374082	4	-	-	0.802188	3	0.996943	2
Osbp	0.441051	0.612033	10	0.809278	3	0.909855	3	0.997154	3
Ostc	0.291256	0.543167	3	0.754821	3	0.637495	2	0.849859	3
Ostf1	0.554539	0.667656	10	0.891789	9	0.970497	4	0.999919	3
Otub1	0.337859	0.518163	26	0.730422	19	0.847616	12	0.996993	3
Otud6b	0.354154	0.51381	3	0.748829	2	0.883611	2	0.999728	3
Oxct1	0.28201	0.433716	8	0.715071	5	0.767754	8	0.989687	3
Oxsr1	0.260998	0.400335	8	0.648358	4	0.796657	3	0.999805	3
P4ha1	0.583431	0.689786	54	0.911162	27	0.948606	9	0.99911	3
P4ha2	0.852887	0.824659	37	0.952616	22	0.983274	13	0.999442	3
P4hb	0.419254	0.565462	82	0.80573	49	0.934389	47	0.999435	3
Pa2g4	0.38183	0.593875	21	0.743639	16	0.863121	14	0.985464	3
Pabpc1;Pabpc6	0.346907	-	-	0.759919	46	0.862459	45	0.999424	2
Pacsin2	0.562179	0.680111	3	-	-	0.950012	2	0.999434	2
Pafah1b1	0.444411	0.595259	32	0.819822	12	0.935949	7	0.999626	3
Pafah1b2	0.263469	0.446324	11	0.649243	6	0.761518	6	0.992844	3
Pafah1b3	0.273614	0.451436	6	0.674819	8	0.765489	5	0.992411	3
Paics	0.629928	0.71671	14	0.908594	9	1.00116	3	0.998873	3
Paip1	0.624158	0.693656	11	0.95136	2	-	-	0.996878	2
Pak2	0.542067	0.656503	25	-	-	0.976774	4	0.999462	2
Palld	0.493669	0.643249	68	0.84851	41	0.933	42	0.998794	3
Park7	0.24956	0.433767	35	0.620578	22	0.751312	21	0.992533	3
Parva	0.448073	0.614597	21	0.814699	13	0.917097	8	0.997846	3
Pawr	0.215525	0.33564	3	0.588909	2	-	-	0.998073	2
Pbdc1	0.482974	0.621887	4	0.861468	2	0.927977	2	0.999382	3
Pbxip1	0.897904	0.822933	6	0.996699	2	1.03198	2	0.997087	3
Pcbp1	0.559349	0.697361	37	0.884129	17	0.90861	17	0.992902	3
Pcbp2	0.515747	0.700793	12	0.827817	10	0.888845	8	0.980904	3
Pccb	0.234561	0.385551	2	0.64022	4	0.712148	3	0.990431	3
Pck2	0.267633	0.441985	12	0.657601	9	0.772048	11	0.995698	3
Pcmt1	0.297999	0.472882	5	0.701331	4	0.800486	7	0.995717	3
Pcna	1.11034	0.891379	5	-	-	1.00117	3	0.99999	2
Pcolce	1.56801	0.956825	4	-	-	0.950506	2	0.995973	2
Pcyox1	0.314975	0.483046	7	0.701612	6	-	-	0.998209	2
Pdap1	0.363626	0.547297	9	0.749218	7	0.867392	7	0.996338	3
Pdcd5	0.479362	0.635004	17	0.836763	8	0.930221	10	0.998513	3
Pdcd6	0.55166	0.683294	7	0.855295	7	0.987468	3	0.996538	3
Pdcd6ip	0.593225	0.701223	39	0.891493	18	0.981609	20	0.999363	3
Pdha1	0.228103	0.387138	21	0.603861	11	0.722561	19	0.996725	3
Pdhb	0.200469	0.359068	8	0.561797	9	0.668039	15	0.992559	3
Pdia3	0.483935	0.631659	98	0.830395	64	0.962874	53	0.998009	3
Pdia4	0.48027	0.607933	45	0.84545	21	0.979421	27	0.997498	3
Pdia6	0.458207	0.581504	29	0.838195	17	0.977746	17	0.99627	3
Pdlim1	0.18052	0.349743	76	0.515204	67	0.628515	72	0.985492	3
Pdlim2	0.302498	0.503856	5	0.674739	2	0.814381	9	0.99013	3
Pdlim4	0.258697	0.402105	8	0.65294	9	0.780709	12	0.999641	3
Pdlim5	0.334665	0.552685	79	0.711525	55	0.817654	53	0.981868	3
Pdlim7	0.169293	0.347059	31	0.500826	26	0.590308	33	0.970778	3
Pdxdc1	0.624452	0.695992	9	0.947701	3	-	-	0.997524	2
Pea15	0.4476	0.626453	17	0.822985	13	0.878473	9	0.991428	3
Pebp1	0.218435	0.397856	18	0.591107	16	0.68651	8	0.985852	3
Pelo	0.665083	0.734599	4	0.931904	2	-	-	0.999991	2
Pepd	0.305642	0.483802	9	0.700671	5	0.816224	3	0.996675	3
Pfas	0.225689	0.455581	2	0.603138	5	0.65693	7	0.940804	3
Pfdn1	0.66733	0.735102	5	0.939201	2	0.968169	2	0.999577	3
Pfdn2	0.35271	0.542161	9	0.722172	5	0.875986	7	0.994375	3
Pfdn5	0.338699	0.510761	3	-	-	0.844795	3	0.997423	2
Pfdn6	0.360785	0.53634	10	0.742665	4	0.882718	11	0.997885	3
Pfkl	0.35081	0.52396	38	0.764926	21	0.836944	13	0.994884	3
Pfkm	0.329656	0.522937	5	0.719779	3	0.828016	5	0.992832	3
Pfn1	0.276909	0.470958	69	0.662622	49	0.772179	45	0.989747	3
Pfn2	0.271969	0.450094	2	-	-	0.774199	2	0.993891	2
Pgam1	0.238838	0.386815	72	0.620558	46	0.749687	68	0.99934	3
Pgam5	0.313586	0.564205	2	-	-	0.732771	3	0.922398	2
Pgd	0.331227	0.567335	37	0.703924	21	0.79808	20	0.968736	3
Pgk1	0.242085	0.388613	148	0.619781	134	0.762334	170	0.999888	3
Pgls	0.274343	0.443248	13	0.677851	9	0.772878	12	0.995088	3
Pgm1	0.221645	0.424835	39	0.590115	33	0.679227	21	0.972014	3
Pgm2	0.222262	0.420687	3	0.638129	3	0.635201	3	0.938966	3
Pgm3	0.280457	0.495898	7	0.648069	7	0.77665	7	0.981183	3
Pgm5	0.206621	0.518898	2	0.558812	4	0.576747	3	0.780484	3
Pgp	0.279136	-	-	0.64519	3	0.844581	3	0.995459	2
Pgrmc1	0.382089	0.536968	10	0.768941	6	0.915145	6	0.999031	3
Pgrmc2	0.36585	0.51101	17	0.772145	13	0.895051	9	0.999754	3
Phb	0.225511	0.40302	21	0.601176	17	0.701457	25	0.988719	3
Phb2	0.216214	0.397843	16	0.565615	13	0.70334	17	0.989541	3
Phf5a	0.561571	0.678722	8	-	-	0.953058	3	0.999641	2
Phgdh	0.379897	0.600002	34	0.74494	16	0.846091	18	0.980111	3
Phldb1	0.705348	0.76712	2	-	-	0.923354	3	0.991847	2
Phpt1	0.265153	0.442264	7	-	-	0.766717	3	0.993874	2
Phyhd1	0.377331	0.554869	6	0.752313	7	-	-	0.99561	2
Picalm	0.698356	0.746462	23	0.945847	15	0.999213	11	0.999541	3
Pin1	0.508862	0.673412	10	0.840419	3	0.917328	4	0.99368	3
Pip4k2a	0.248893	-	-	0.690163	3	0.709935	2	0.976004	2
Pir	0.317572	0.501224	10	0.718322	6	0.815504	3	0.994346	3
Pitpna	0.344342	0.548643	26	0.747993	17	0.805768	12	0.982331	3
Pitpnb	0.490143	0.630454	9	-	-	0.933785	4	0.999534	2
Pitrm1	0.269184	0.421592	4	0.672422	5	0.780958	6	0.998317	3
Pkm	0.307888	0.490677	170	0.698904	158	0.818473	183	0.995883	3
Pkn1	0.562588	0.649894	2	0.933934	2	-	-	0.995212	2
Plaa	0.391682	0.551479	7	0.77594	3	0.913687	4	0.999204	3
Plbd2	0.806853	0.798055	2	0.967362	3	-	-	0.999893	2
Plcb4	0.576622	0.673925	7	0.916966	3	-	-	0.999149	2
Plcd1	0.180142	0.351882	12	0.508488	7	0.631687	4	0.98531	3
Plec	0.430753	0.628327	460	0.79525	247	0.870994	270	0.986917	3
Plekha7	0.149092	0.234389	3	-	-	0.605399	6	0.99597	2
Plod1	1.2797	0.933873	9	0.921208	6	1.00178	2	0.992057	3
Plod2	0.808893	0.789284	19	0.983457	6	1.02047	4	0.997838	3
Plod3	1.05383	0.888757	8	0.941672	2	1.00514	2	0.996969	3
Pls3	0.296241	0.461369	99	0.69669	87	0.812366	75	0.998566	3
Plxnb2	0.452186	0.6089	20	0.820163	9	0.932123	3	0.999141	3
Pmm2	0.28347	0.500211	8	0.644455	7	0.787254	5	0.981248	3
Pnn	0.502009	0.670136	3	-	-	0.860084	2	0.976571	2
Pnp	0.251183	0.426396	21	0.607833	10	-	-	0.991429	2
Pon2	0.35216	0.487397	4	0.773886	3	-	-	0.997822	2
Por	0.614203	0.727542	25	0.886592	6	0.959034	2	0.997531	3
Ppa1	0.280865	0.495209	13	0.655283	10	0.770388	2	0.980855	3
Ppfia1	0.432604	0.602842	4	0.808614	2	0.903069	2	0.997434	3
Ppfibp1	0.835647	0.802029	14	0.988169	4	1.00397	3	0.998868	3
Ppia;Gm5160	0.26987	0.46699	29	-	-	0.753003	49	0.983097	2
Ppib	0.419057	0.553556	63	0.814968	38	0.940728	31	0.998724	3
Ppic	0.568597	0.661937	5	0.912993	5	0.990271	2	0.9982	3
Ppid	0.38403	0.548954	8	0.780041	3	0.887047	7	0.999232	3
Ppih	0.343965	0.564115	2	0.680995	3	-	-	0.966595	2
Ppm1a	0.476706	0.613091	11	0.864891	4	0.922824	2	0.998915	3
Ppme1	0.515634	0.631057	7	0.890242	2	-	-	0.998914	2
Ppp1ca	0.525535	0.702057	16	0.823597	17	0.919853	7	0.986587	3
Ppp1cb	0.404424	0.579084	32	0.768036	7	0.920871	3	0.99628	3
Ppp1r12a	0.287117	0.448222	21	0.700417	10	0.788712	12	0.995986	3
Ppp1r14b	0.456914	0.616918	4	0.816884	2	-	-	0.997742	2
Ppp1r18	0.283521	0.492837	2	-	-	0.755317	5	0.974587	2
Ppp1r7	0.321321	0.505517	4	0.716529	5	0.82543	2	0.99532	3
Ppp1r9b	0.446676	0.567468	4	-	-	0.977706	4	0.994438	2
Ppp2ca	0.639631	0.721083	27	-	-	0.981362	2	0.999983	2
Ppp2cb	0.546051	0.633073	2	0.923305	6	0.983981	5	0.995483	3
Ppp2r1a	0.455488	0.617881	40	0.830974	17	0.905848	24	0.99743	3
Ppp2r2a	0.430039	0.656015	3	0.72744	2	-	-	0.953319	2
Ppp2r4	0.29289	0.433027	9	0.664997	7	0.868659	4	0.994174	3
Ppp2r5d	0.436079	0.612417	9	0.788799	2	-	-	0.993419	2
Ppp3r1	0.421723	0.585715	3	0.796381	4	-	-	0.998246	2
Ppp5c	0.345126	0.535937	2	-	-	0.824348	4	0.988988	2
Ppt1	0.402605	0.558604	8	0.805057	3	0.894099	5	0.999319	3
Prdx1	0.302562	0.492209	52	0.68785	38	0.81162	45	0.993953	3
Prdx2	0.28164	0.443413	40	0.678591	37	0.799134	31	0.99883	3
Prdx3	0.228386	0.374474	31	0.622975	23	0.714148	12	0.994596	3
Prdx4	0.329094	0.454041	37	0.753393	20	0.868523	15	0.997094	3
Prdx5	0.234351	0.414688	15	0.58709	15	0.743089	17	0.992745	3
Prdx6	0.239153	0.436871	17	0.607251	16	0.721872	14	0.983762	3
Prdx6b	0.219077	0.412929	2	0.586832	3	0.681564	4	0.978461	3
Preb	0.313984	0.49124	3	0.691848	3	-	-	0.9954	2
Prep	0.373999	0.569657	23	0.750703	12	0.865624	5	0.992573	3
Prkaa1	0.443961	0.589204	4	0.821726	3	0.943381	2	0.999523	3
Prkaca	0.306649	0.44195	2	0.721932	4	-	-	0.9981	2
Prkar1a	0.980177	0.866084	5	0.948352	2	1.03198	4	0.996706	3
Prkar2a	0.190269	0.428465	12	0.497397	10	0.63538	3	0.929682	3
Prkar2b	0.133897	0.289593	2	0.403537	4	0.530768	6	0.976806	3
Prkcdbp	0.237603	0.429351	12	0.606927	11	0.722531	14	0.986625	3
Prkcsh	0.398045	0.534547	39	0.79775	16	0.929919	12	0.998662	3
Prkg1	0.293506	0.470411	14	0.704366	8	0.783499	6	0.992294	3
Prkra	0.431786	0.584106	6	0.819972	4	0.917772	3	0.999821	3
Prmt1	0.42371	0.59112	21	0.793456	14	-	-	0.997321	2
Prmt5	0.435825	0.627529	3	0.778086	2	0.91445	3	0.990901	3
Prpf19	0.499192	0.647435	14	0.843051	4	0.949222	5	0.998707	3
Prpf8	0.921189	0.84516	11	0.963536	2	-	-	0.999743	2
Prps1l1	0.368559	0.555266	2	-	-	0.841302	5	0.990287	2
Prrc1	0.38177	0.578215	15	0.773392	4	0.844412	4	0.988626	3
Prune	0.314242	0.517161	3	0.668091	2	-	-	0.98044	2
Psap	0.445593	0.588555	14	0.839271	19	0.921317	2	0.999708	3
Psat1	0.360742	0.616792	21	0.750992	15	0.757629	5	0.930587	3
Psip1	0.41355	0.578872	2	0.790247	2	-	-	0.998194	2
Psma1	0.277876	0.462259	29	0.663147	18	0.783922	26	0.994124	3
Psma2	0.27271	0.45813	26	0.658051	17	0.774774	18	0.993154	3
Psma3	0.296156	0.467362	15	0.701275	10	0.799999	5	0.996279	3
Psma4	0.280178	0.459187	15	0.657757	13	0.801867	6	0.996402	3
Psma5;Gm8394	0.26805	0.467446	16	0.63133	19	0.778771	11	0.988629	3
Psma6	0.277523	0.463934	25	0.661246	21	0.78313	22	0.993541	3
Psma7;Psma8	0.254746	-	-	0.65523	14	0.765168	17	0.998291	2
Psmb1	0.277872	0.483217	20	0.664461	15	0.761153	7	0.983162	3
Psmb2	0.269953	0.462282	15	0.655668	6	0.763146	3	0.989549	3
Psmb3	0.296699	0.483643	7	0.674771	4	0.81615	3	0.994913	3
Psmb4	0.271724	0.456052	3	0.650553	6	0.78176	5	0.994291	3
Psmb5	0.291133	0.477919	8	0.675473	13	0.801495	6	0.994416	3
Psmb6	0.275424	0.462848	10	0.659689	10	0.778266	9	0.992839	3
Psmc1	0.372416	0.547538	34	0.762955	12	0.876188	11	0.997985	3
Psmc2	0.366984	0.552496	23	0.749034	17	0.870955	13	0.995911	3
Psmc3	0.36353	0.536164	21	0.754056	12	0.876298	14	0.99856	3
Psmc4	0.310339	0.503093	33	0.700022	17	0.811354	11	0.992548	3
Psmc5	0.334296	0.534598	41	0.712123	18	0.838653	16	0.991275	3
Psmc6	0.382414	0.567424	30	0.756869	18	0.886642	16	0.995774	3
Psmd1	0.311175	0.504282	28	0.698932	22	0.814213	8	0.992731	3
Psmd11	0.330778	0.522242	33	0.721365	19	0.830577	25	0.993515	3
Psmd12	0.264354	0.457274	17	0.646834	8	0.757102	2	0.989043	3
Psmd13	0.300585	0.516456	23	0.684291	19	0.782098	5	0.980105	3
Psmd14	0.308865	0.49798	5	0.674851	5	-	-	0.98952	2
Psmd2	0.418931	0.590416	59	0.786187	35	-	-	0.996296	2
Psmd3	0.311514	0.490157	23	0.701584	17	0.828451	14	0.9972	3
Psmd4	0.592673	0.700268	18	0.896808	7	0.971687	13	0.999778	3
Psmd5	0.375119	0.551503	11	0.764225	6	0.877169	6	0.997731	3
Psmd6	0.295909	0.4858	23	0.685038	11	0.798603	6	0.992953	3
Psmd7	0.289311	0.496416	28	0.66116	13	0.792338	11	0.986571	3
Psmd8	0.362184	0.625596	3	0.651411	2	-	-	0.907827	2
Psmd9	0.387306	0.562284	5	0.774768	5	0.884291	7	0.997809	3
Psme1	0.29125	0.447514	15	0.682249	11	0.826322	7	0.99982	3
Psme2	0.351654	0.503776	3	0.75632	3	-	-	0.999989	2
Psph	0.360876	0.577194	6	0.736637	4	0.833608	2	0.982303	3
Ptbp1	0.417804	0.611886	30	0.780569	25	0.886111	12	0.991285	3
Ptbp3	0.38942	0.561807	3	0.766775	2	-	-	0.997014	2
Ptdss1	0.400208	0.547947	3	0.801512	3	-	-	0.999943	2
Ptges3	0.40552	0.586105	13	0.776848	14	0.899259	4	0.99631	3
Ptgfrn	0.842032	0.798225	14	1.00235	4	1.01774	7	0.996823	3
Ptgs1	0.31162	0.517361	12	0.662537	5	-	-	0.977886	2
Ptk7	0.589427	0.691731	21	0.904065	13	0.975945	18	0.999953	3
Ptma;Gm6625	0.833931	0.806737	4	0.976637	2	-	-	0.999686	2
Ptms	0.570056	0.668227	3	0.916486	3	-	-	0.998898	2
Ptpn11	0.392899	0.53802	25	0.796758	8	0.90878	8	0.999856	3
Ptrf	0.231392	0.412464	58	0.613345	57	0.704974	71	0.98665	3
Ptrh2	0.368851	0.568333	4	0.722649	2	-	-	0.984346	2
Pura	0.202396	0.356643	12	0.55808	12	0.68219	15	0.996204	3
Purb	0.15585	0.306412	6	0.471971	9	0.576077	9	0.986618	3
Pxn	0.361629	0.530462	5	0.748503	3	-	-	0.9983	2
Pycr2	0.411674	0.551361	8	0.821672	5	0.910357	7	0.999355	3
Pycrl	0.311305	0.508013	3	0.670602	3	-	-	0.984845	2
Pygb	0.299924	0.465808	26	0.711018	16	0.803417	5	0.996539	3
Pygl	0.342115	0.487274	19	0.764057	15	0.857892	5	0.99865	3
Qars	0.420259	0.577492	12	0.796903	5	0.929725	5	0.999075	3
Qdpr	0.256895	0.455332	9	0.594107	10	0.789545	6	0.984662	3
Rab10	0.396778	0.560234	12	0.786746	6	0.900072	7	0.999403	3
Rab11b;Rab11a	0.499194	0.644539	25	0.851303	13	0.94141	9	0.999243	3
Rab11fip5	0.757478	0.765645	3	0.984745	2	-	-	0.99756	2
Rab13	0.456888	0.586945	2	0.854215	2	-	-	0.999029	2
Rab14	0.356242	0.508763	23	0.769439	17	0.869639	10	0.999441	3
Rab18	0.82711	0.799129	4	0.979718	5	1.02398	2	0.998071	3
Rab1A	0.366146	0.561443	28	0.770831	20	0.825151	15	0.986297	3
Rab1b	0.374702	0.576511	8	0.715983	4	0.906564	2	0.986374	3
Rab21	0.517808	0.651915	9	0.857652	6	0.967593	3	0.999171	3
Rab22a	0.398472	-	-	0.794356	2	0.91216	2	0.999959	2
Rab23	0.482499	0.623125	7	0.837499	6	0.965628	2	0.998627	3
Rab2a	0.509234	0.634774	32	0.879265	12	0.945426	6	0.999702	3
Rab2b	0.378834	0.569503	2	-	-	0.838956	3	0.986829	2
Rab31	0.500713	0.658136	20	0.843371	8	0.926805	9	0.99683	3
Rab35	0.271943	0.499868	6	0.694712	4	0.688523	2	0.934736	3
Rab5a	0.478036	0.606868	2	0.863595	2	-	-	0.999478	2
Rab5b	0.461504	0.609771	11	0.853614	3	0.90304	5	0.997375	3
Rab5c	0.482392	0.626385	26	0.859705	8	0.918963	9	0.998603	3
Rab6a;Rab6b	0.45161	0.605383	6	0.832155	5	0.917767	3	0.999277	3
Rab7a	0.604033	0.705613	43	0.910537	22	0.957384	23	0.999535	3
Rab8a	0.414059	0.614145	6	0.750757	2	-	-	0.981203	2
Rabgap1	0.545014	0.657461	7	0.896382	4	-	-	0.999701	2
Rabggta	0.252896	0.50718	4	0.54498	2	-	-	0.889345	2
Rac1;Rac3;Rac2	0.290577	0.468554	27	-	-	0.795452	25	0.994835	2
Rad23b	0.411991	0.568067	18	0.802163	15	0.912091	7	0.999825	3
Rai14	0.403213	0.585879	16	0.760254	6	0.917315	5	0.994357	3
Rala	0.339094	0.538395	2	0.741121	4	0.811516	6	0.986539	3
Ralb	0.462025	0.607317	13	0.83714	2	-	-	0.999877	2
Raly	1.08133	0.895603	7	0.943217	2	0.983308	4	0.996645	3
Ran;1700009N14Rik	0.357672	0.55072	41	-	-	0.827656	18	0.986906	2
Ranbp1	0.279915	0.48497	17	0.652922	8	0.780198	14	0.986571	3
Rangap1	0.705662	0.783477	16	0.899333	8	0.945146	3	0.99309	3
Rap1a	0.257729	0.453407	19	0.592188	6	0.79674	23	0.984603	3
Rap1b	0.306326	0.476837	6	0.689032	18	-	-	0.997387	2
Rap1gds1	0.306601	0.479983	18	0.695147	11	0.830745	5	0.998224	3
Rap2c	0.358919	0.540185	3	0.733355	3	-	-	0.99444	2
Rars	0.333365	0.537269	29	0.712136	16	0.832183	18	0.989599	3
Rasa1	0.515939	0.691572	5	0.82174	2	0.92493	2	0.988877	3
Rbm14	0.390014	0.599577	10	0.75759	3	0.858673	7	0.985497	3
Rbm3	0.814543	0.813032	22	0.937069	6	0.996431	6	0.998919	3
Rbm39	1.05642	0.870162	11	1.0202	3	1.01022	2	0.997993	3
Rbms2	0.74001	0.773863	4	-	-	0.978582	2	0.999822	2
Rbmxl1	0.296728	0.501152	17	0.698007	2	0.769088	19	0.981278	3
Rcc1	0.17919	0.369982	2	-	-	0.611794	2	0.963468	2
Rcc2	0.834667	0.825611	24	0.942839	3	0.938672	7	0.994106	3
Rcn1	0.418223	0.565753	53	0.822156	28	0.905283	28	0.999446	3
Rcn2	0.35644	0.542136	22	0.739814	12	0.864301	6	0.995965	3
Rcn3	0.448579	0.575117	32	0.84924	22	0.941306	16	0.998856	3
Rdx	0.318449	0.488145	20	0.70879	9	0.846099	12	0.998892	3
Reep5	0.343715	0.53475	5	0.739505	4	0.833352	2	0.992725	3
Rer1	0.349831	0.520432	12	0.735939	7	-	-	0.997923	2
Rhoa	0.62324	0.701339	26	0.933626	2	0.983403	11	0.999285	3
Rhoc	0.475059	0.604666	2	-	-	0.961433	3	0.999057	2
Rhog	0.309043	0.478757	10	0.727989	12	0.800223	6	0.993573	3
Rnh1	0.367227	0.577237	11	0.761233	7	0.818954	10	0.980203	3
Rnpep	0.223982	0.389911	4	0.569203	4	-	-	0.992083	2
Rock2	0.313592	0.480939	37	0.681073	16	0.872108	20	0.995353	3
Rpe	0.212416	0.455871	2	-	-	0.634865	2	0.909632	2
Rpl10;Rpl10l	0.512823	0.683192	24	0.835338	12	0.912747	10	0.990883	3
Rpl10a	0.313306	0.551811	39	0.679984	26	0.789717	18	0.967624	3
Rpl12	0.288129	0.539962	18	0.663484	13	0.739417	16	0.947061	3
Rpl13	0.346201	0.567912	28	0.726521	21	0.814595	21	0.978076	3
Rpl13a	0.379691	0.585879	10	0.754538	9	0.853301	8	0.987306	3
Rpl14	0.330056	0.567135	15	0.710925	12	0.785607	8	0.9648	3
Rpl17	0.324004	0.55174	27	0.703508	19	0.794867	15	0.9738	3
Rpl18	0.348585	0.573996	19	0.720339	16	0.822127	5	0.977395	3
Rpl18a	0.364029	0.573628	18	0.744263	12	0.837885	7	0.985457	3
Rpl19	0.375363	0.60953	23	0.67646	8	0.915092	5	0.962205	3
Rpl21	0.339585	0.569789	25	0.688449	9	0.841646	11	0.976144	3
Rpl22	0.283638	0.492096	17	0.663518	7	0.773858	8	0.98391	3
Rpl23	0.323911	0.559478	23	0.678591	10	0.816895	10	0.972218	3
Rpl23a	0.375405	0.574147	27	0.752854	14	0.860263	14	0.991102	3
Rpl24	0.389228	0.602059	25	0.762736	19	0.844933	10	0.982074	3
Rpl26	0.365601	0.56769	24	0.751088	6	0.841826	11	0.988605	3
Rpl27	0.403509	0.599189	33	0.770641	16	0.880436	12	0.991517	3
Rpl27a	0.36846	0.580497	14	0.750188	11	0.833328	13	0.983051	3
Rpl28	0.377036	0.575353	24	0.74644	13	0.872586	5	0.991746	3
Rpl3	0.295464	0.54412	52	0.668091	34	0.754039	26	0.953499	3
Rpl30	0.351283	0.576361	24	0.714483	16	0.835183	17	0.97897	3
Rpl31	0.353633	0.566734	8	0.725598	4	0.840681	4	0.985345	3
Rpl32	0.342199	0.566088	24	0.717395	16	0.816592	12	0.977973	3
Rpl34	0.379588	0.577514	26	0.732252	13	-	-	0.985076	2
Rpl35	0.340818	-	-	0.755676	8	0.855452	9	0.999173	2
Rpl35a	0.326483	0.54412	28	0.696804	9	0.820817	17	0.983002	3
Rpl36a;Gm6525	0.352621	-	-	0.747829	6	0.890448	4	0.999591	2
Rpl37	0.403525	0.582839	4	-	-	0.862601	3	0.991735	2
Rpl37a	0.384959	0.594548	20	0.751739	15	0.859898	13	0.986108	3
Rpl38	0.414911	0.603566	22	0.794054	9	0.871546	9	0.991665	3
Rpl4	0.321631	0.557751	64	0.692641	35	0.793754	38	0.969059	3
Rpl5	0.315644	0.531669	43	0.708574	26	0.785265	33	0.978065	3
Rpl6;Gm5428	0.354778	0.565013	28	0.731537	23	0.838605	22	0.986273	3
Rpl7	0.34561	0.551361	43	0.739242	18	0.817809	7	0.985237	3
Rpl7a	0.361958	0.554518	52	0.724322	32	-	-	0.988856	2
Rpl8	0.335294	0.560485	40	0.709478	22	0.812404	18	0.977359	3
Rpl9	0.32181	0.53195	31	0.715372	12	0.796647	16	0.982428	3
Rplp0;Gm8730	0.303278	0.540161	37	0.675888	21	0.774997	14	0.966577	3
Rplp2	0.266255	0.499418	35	0.609827	30	0.765526	32	0.967791	3
Rpn1	0.313214	0.496372	64	0.696215	46	0.833855	35	0.996345	3
Rpn2	0.326879	0.538395	15	0.785229	10	0.715829	5	0.928461	3
Rprd1b	0.7272	0.778467	3	-	-	0.91388	2	0.988635	2
Rps10	0.329436	0.545823	17	0.718463	8	0.800486	6	0.979669	3
Rps11	0.356434	0.569877	31	0.734417	27	0.833146	28	0.984005	3
Rps12	0.28787	0.523799	23	0.657445	19	0.762747	18	0.966111	3
Rps13	0.355032	0.576254	32	0.729808	16	0.826245	17	0.979456	3
Rps14	0.343892	0.555336	27	0.729107	15	0.820566	17	0.98411	3
Rps15	0.302456	0.551076	11	0.643126	3	0.80005	4	0.960733	3
Rps15a	0.359695	0.575633	18	0.726484	15	0.846068	8	0.984047	3
Rps16	0.399396	0.597887	33	0.767348	22	0.875144	26	0.99051	3
Rps17	0.336064	0.555126	28	0.722209	18	0.80508	15	0.978591	3
Rps19	0.375285	0.586064	42	0.747284	25	0.849933	31	0.985473	3
Rps2;Gm18025;Gm6576;Gm5786	0.289333	0.526911	40	0.661671	24	0.759469	25	0.963967	3
Rps20	0.315976	0.546549	15	0.694668	10	0.786246	16	0.971331	3
Rps21	0.323679	0.544389	10	0.699853	8	0.807418	9	0.980033	3
Rps23	0.333336	0.560074	17	0.702116	13	0.816261	16	0.977301	3
Rps24	0.343612	0.561807	17	0.715476	13	0.829217	3	0.982535	3
Rps25	0.328796	0.545896	25	0.702032	14	0.819478	23	0.983024	3
Rps26	0.364087	0.57634	16	0.734652	15	0.847458	11	0.985569	3
Rps27	0.53638	0.689848	13	0.836348	6	-	-	0.991994	2
Rps27a;Gm8797;Ubb;Ubc	0.473091	0.608974	15	0.862274	12	0.925389	11	0.999185	3
Rps27l	0.438962	0.575375	4	-	-	0.945519	4	0.999161	2
Rps28;Gm10263	0.3732	0.582756	9	0.738956	3	0.860222	9	0.987021	3
Rps29	0.412443	0.607709	10	0.767591	5	0.897319	5	0.991359	3
Rps3	0.331149	0.558512	62	0.710082	30	0.800931	36	0.974371	3
Rps3a	0.336191	0.553697	73	0.714443	46	0.817453	40	0.981915	3
Rps4x	0.307353	0.529766	38	0.677946	24	0.797885	34	0.979027	3
Rps5	0.327098	0.554307	20	0.714718	6	0.787298	7	0.97127	3
Rps6	0.310032	0.542946	25	0.68764	10	0.779731	11	0.969218	3
Rps7;Gm9493	0.331141	0.554729	37	0.702032	19	0.816058	26	0.979165	3
Rps8	0.311882	0.534573	37	0.681461	23	0.803228	33	0.979289	3
Rps9	0.315601	0.535357	29	0.699655	22	0.791955	11	0.978359	3
Rpsa	0.257221	0.49265	43	0.629431	37	0.716618	37	0.956968	3
Rraga	0.423586	0.580497	4	0.80564	2	-	-	0.999432	2
Rras	0.325671	0.455894	16	0.750027	14	-	-	0.996518	2
Rras2	0.225342	0.377359	5	0.574789	2	0.749433	4	0.997918	3
Rrbp1	0.642245	0.723288	55	0.920757	27	0.984778	27	0.99993	3
Rsu1	0.320338	0.499831	16	0.724359	11	0.818999	12	0.99521	3
RtcA	0.32529	0.48816	8	0.716684	8	0.860029	5	0.99947	3
Rtcb	0.24074	0.431984	44	0.623358	21	0.71507	34	0.983766	3
Rtn3	0.229624	0.471571	3	-	-	0.661556	2	0.921893	2
Rtn4	0.339183	0.536566	16	0.752886	10	0.798715	10	0.982533	3
Rufy1	0.61912	0.683692	3	0.9541	3	0.992701	2	0.996142	3
Ruvbl1	0.311673	0.515218	20	0.699003	18	0.803158	11	0.987824	3
Ruvbl2	0.296829	0.485101	13	0.671417	17	0.819072	13	0.99447	3
S100a10	0.218253	0.437376	36	0.594767	30	0.650431	34	0.948166	3
S100a11	0.272606	0.475292	9	0.656575	9	0.759062	8	0.984654	3
S100a4	0.268537	0.473025	15	0.65701	10	0.745864	12	0.981097	3
S100a6	0.248482	0.45662	18	0.611826	6	0.736079	17	0.980513	3
Sacm1l	0.397157	0.540557	12	0.779035	6	0.944775	4	0.996644	3
Sae1	0.318668	0.57213	11	0.669916	7	0.795733	6	0.957127	3
Samm50	0.196128	0.356735	6	0.532575	3	0.679096	3	0.994852	3
Sar1a	0.701757	0.743979	10	0.953716	4	1.00371	3	0.998996	3
Sardh	0.210305	0.300458	3	0.57881	2	0.739882	4	0.992217	3
Sars	0.365984	0.552189	37	0.746528	25	0.871672	17	0.995767	3
Sart3	0.353754	0.519369	5	0.772446	3	0.842691	2	0.99589	3
Sbds	0.811309	0.791268	5	0.982006	2	1.01861	3	0.998145	3
Scamp1	0.500011	0.630134	5	0.874879	2	0.936627	3	0.999467	3
Scamp2	0.735395	0.764972	2	-	-	1.02124	2	0.997978	2
Scamp3	0.521758	0.658692	5	0.860464	3	-	-	0.999115	2
Scfd1	0.439364	0.6376	12	0.796654	4	0.875655	7	0.986224	3
Scpep1	0.462756	0.602346	10	0.856046	16	0.918486	5	0.998966	3
Scrib	0.652406	0.779365	2	0.833178	2	-	-	0.974112	2
Scrn1	0.317855	0.495924	14	0.723787	8	0.815892	7	0.995158	3
Sdf2l1	0.420503	0.568687	10	0.794193	7	0.950468	4	0.997433	3
Sdha	0.299053	0.459247	6	0.708858	16	0.810155	13	0.998045	3
Sdhb	0.32258	0.50709	9	0.728184	6	0.813006	9	0.992911	3
Sdpr	0.294963	0.441569	4	-	-	0.834036	4	0.999897	2
Sec11a	0.34011	0.501336	11	0.749844	7	0.851455	3	0.998965	3
Sec13	0.274601	0.496518	17	0.649908	15	0.752845	11	0.973853	3
Sec22b	0.374003	0.533634	20	0.773065	13	0.887743	13	0.999795	3
Sec23a	0.333719	0.531617	68	0.728949	33	0.818655	38	0.989588	3
Sec23ip	0.372131	0.559156	7	0.731966	5	0.9016	5	0.993377	3
Sec24a	0.53059	0.663226	5	0.866853	4	-	-	0.999354	2
Sec24b	0.487743	0.625166	4	0.826758	2	0.996316	2	0.99391	3
Sec24c	0.418166	0.573043	9	0.802695	4	0.9221	3	0.999715	3
Sec24d	0.627001	0.712567	23	0.908562	12	1.00863	2	0.998199	3
Sec31a	0.498722	0.64203	53	0.854963	22	0.93952	10	0.999437	3
Sec61a1	0.510466	0.667405	8	0.831819	9	-	-	0.99423	2
Sec62	0.824034	0.820855	3	-	-	0.873351	2	0.969855	2
Seh1l	0.251756	0.489891	3	0.55669	2	-	-	0.918952	2
Selenbp2;Selenbp1	0.226649	0.333928	3	-	-	0.768519	4	0.99472	2
Sephs1	0.257064	0.491234	3	-	-	0.702937	2	0.942759	2
Serbp1	0.666088	0.739203	19	0.918513	6	0.996675	12	0.999395	3
Serpinb6	0.242283	0.380398	3	0.62354	2	-	-	0.999889	2
Serpinh1	0.647025	0.725866	131	0.914534	70	1.00434	66	0.998831	3
Set	0.354744	0.557751	16	0.719448	12	0.864888	6	0.990193	3
Sf1	0.680433	0.779979	6	0.840821	2	1.0414	2	0.978588	3
Sf3a1	0.638176	0.724274	13	-	-	0.964028	2	0.999575	2
Sf3a3	0.49141	0.665341	6	0.778194	2	0.998954	3	0.980372	3
Sf3b1	1.03395	0.865484	8	1.0159	2	-	-	0.9982	2
Sf3b2	0.741081	0.795853	6	0.897778	3	-	-	0.993602	2
Sf3b3	0.46007	0.610951	10	0.829414	5	-	-	0.999383	2
Sf3b5	0.567894	0.683153	2	0.890121	2	-	-	0.999853	2
Sfn	0.31436	0.50273	4	0.707109	7	0.816785	7	0.993984	3
Sfpq	0.310968	0.545095	24	0.725215	12	0.733672	7	0.945851	3
Sfxn1	0.233622	0.404997	6	0.592325	6	0.742743	11	0.995636	3
Sfxn3	0.253001	0.418562	14	0.647416	11	0.749111	18	0.995218	3
Sgcd	0.306991	0.524503	7	0.686691	4	0.791881	4	0.980591	3
Sgcg	0.324588	0.467436	2	0.736672	2	-	-	0.999298	2
Sgta	0.54588	0.690095	8	0.851798	2	0.956712	2	0.996484	3
Sh3bgrl	0.40799	0.517209	12	0.836883	11	0.933822	8	0.994145	3
Sh3bgrl3	0.453527	0.631793	14	0.814451	7	0.898851	6	0.993907	3
Sh3gl1	0.638992	0.721413	18	0.926057	4	0.969534	4	0.999849	3
Sh3glb1	0.585977	0.712382	13	0.872203	6	0.961892	6	0.997248	3
Shmt2	0.372974	0.527797	38	0.772145	24	0.894316	22	0.999971	3
Sirt2	0.44248	0.602556	5	0.811135	3	-	-	0.998375	2
Slain2	0.392845	0.597984	2	0.733237	2	-	-	0.979065	2
Slc12a4	0.597901	0.688231	7	0.906513	3	1.01066	2	0.997483	3
Slc25a1	0.230207	0.372029	11	0.615941	8	0.731251	10	0.998359	3
Slc25a11	0.246843	0.404997	8	0.638053	11	0.747264	3	0.996981	3
Slc25a12	0.309776	0.471657	8	0.732014	5	0.805964	6	0.994923	3
Slc25a24	0.216697	0.401716	18	0.575745	15	0.691916	12	0.98623	3
Slc25a3	0.257069	0.420951	29	0.647107	18	0.763184	26	0.997327	3
Slc25a4	0.24978	0.427281	20	0.637921	21	0.738994	31	0.991887	3
Slc25a5	0.270561	0.461276	53	0.660477	26	0.760888	10	0.989366	3
Slc2a1	0.636032	0.694695	2	0.966154	2	-	-	0.994713	2
Slc3a2	0.398596	0.547153	8	0.792411	4	0.918959	6	0.999728	3
Slc44a1	0.414856	0.54152	6	0.814309	3	0.949132	2	0.997071	3
Slc7a2	1.24737	0.916499	2	-	-	1.04754	2	0.996447	2
Slc7a5	0.401502	0.519921	4	0.835138	3	-	-	0.993496	2
Slc9a3r1	0.486432	0.595279	12	0.898517	7	0.935314	5	0.995472	3
Slit3	0.85783	0.835659	5	0.923189	3	0.999237	2	0.996535	3
Slk	0.53677	0.642617	7	-	-	1.00454	3	0.99571	2
Smap1	0.886951	0.837625	2	0.949716	2	-	-	0.999043	2
Smim1	0.539599	0.649711	2	0.899822	2	-	-	0.999203	2
Smtn	0.971204	0.85468	6	-	-	1.02887	3	0.998325	2
Snap23	0.55861	0.672163	3	-	-	0.966995	2	0.999991	2
Snapin	0.286036	0.505938	2	0.64758	3	0.786761	3	0.979573	3
Sncg	0.257457	0.413292	7	0.659465	4	0.758065	7	0.996475	3
Snd1	0.481707	0.652308	80	0.819358	31	0.928048	32	0.994899	3
Snrnp40	0.277587	0.512772	7	0.615461	2	0.787134	2	0.967674	3
Snrnp70	0.474392	0.632209	9	0.831788	4	0.930241	3	0.998381	3
Snrpa1	0.394583	0.588839	7	0.790272	5	0.841717	3	0.986491	3
Snrpb;Snrpn	0.303871	0.52868	3	0.680716	2	0.783967	4	0.975676	3
Snrpd1	0.190947	0.379388	3	0.52982	2	0.641846	3	0.976746	3
Snrpd2;Gm5449	0.275806	0.512171	13	0.630353	6	0.764079	10	0.966486	3
Snrpd3	0.30638	0.53634	9	0.665867	5	0.801998	2	0.974946	3
Snrpg	0.316124	0.526101	5	0.663518	3	-	-	0.974592	2
Sntb2	0.38171	0.54021	9	0.768219	8	0.909948	4	0.999215	3
Snx1	0.388414	0.552378	20	0.784029	10	0.889976	11	0.999295	3
Snx12	0.319803	0.508919	19	0.718322	11	0.813915	5	0.992717	3
Snx18	0.319362	0.491299	4	0.681259	2	0.880294	2	0.993617	3
Snx2	0.316981	0.474042	13	0.719397	9	0.844328	17	0.999851	3
Snx27	0.416191	0.582694	2	0.790415	2	-	-	0.997833	2
Snx3	0.487287	0.623854	11	0.865536	6	0.929429	9	0.999355	3
Snx4	0.24689	0.412964	10	0.630451	8	0.748627	9	0.996534	3
Snx5	0.342614	0.561056	10	0.743259	4	0.790287	4	0.972368	3
Snx6	0.262461	0.426592	19	0.656017	15	0.768846	8	0.997264	3
Snx7	0.308178	0.473824	3	0.695783	4	-	-	0.998613	2
Snx9	0.440214	0.576019	8	0.8392	5	0.929066	3	0.999598	3
Sod1	0.225807	0.406989	14	0.600201	8	0.700441	4	0.987277	3
Sod2	0.200963	0.233716	29	0.564468	32	0.760939	34	0.96154	3
Sorbs1	0.398461	0.558812	18	0.787567	11	0.90655	9	0.999628	3
Sorbs2	0.311357	0.495579	8	0.730782	3	0.785342	2	0.986992	3
Sord	0.239856	0.430579	2	0.713879	3	0.615298	2	0.887657	3
Sparc	1.04086	0.888598	21	0.935999	19	0.971729	8	0.995088	3
Spcs2	0.33957	0.513629	7	-	-	0.842823	2	0.996822	2
Specc1	0.560949	0.707112	5	0.843627	2	-	-	0.991207	2
Specc1l	0.45727	0.603319	6	-	-	0.927319	3	0.999806	2
Sptan1	0.298043	0.47338	243	0.698064	174	0.804052	215	0.996288	3
Sptbn1	0.555522	0.653226	182	0.907663	100	0.985831	87	0.998289	3
Sqrdl	0.216026	0.338671	25	0.589791	23	0.724511	19	0.999089	3
Sri	0.251371	0.415203	17	0.635369	6	0.759049	15	0.99763	3
Srm	0.399297	0.603908	19	0.745901	12	0.896712	7	0.987665	3
Srp68	0.433498	0.590396	9	0.8108	2	-	-	0.999227	2
Srp72	0.369953	0.582131	14	0.730674	5	0.862743	4	0.986012	3
Srrt	0.401823	0.575332	6	-	-	0.871975	3	0.994921	2
Srsf1	0.424302	0.598704	17	0.797639	9	0.902832	8	0.997065	3
Srsf2	0.329491	0.56718	7	0.685312	4	0.816785	10	0.970722	3
Srsf3;Gm12355	0.288925	0.573563	21	0.734464	7	0.62219	11	0.811698	3
Srsf4	0.511542	-	-	0.879681	2	0.937019	2	0.999361	2
Srsf5	1.01854	0.868387	4	-	-	1.02139	3	0.99908	2
Srsf6	0.827442	0.810647	4	-	-	0.97694	4	0.999521	2
Srsf7	0.311726	0.532053	11	0.686887	6	0.798879	11	0.97996	3
Ssb	0.770345	0.795946	11	0.930347	4	-	-	0.998679	2
Ssr1	0.520827	0.681722	5	0.848291	7	0.914829	3	0.9931	3
Ssr3	0.522206	0.666999	3	0.849316	4	-	-	0.997303	2
Ssr4	0.462174	0.644523	19	0.817017	12	0.892972	4	0.991213	3
St13	0.436208	0.611245	8	0.797559	3	0.915593	6	0.996476	3
Stam	0.275246	-	-	0.699499	3	0.77119	5	0.993392	2
Stat1	0.74401	0.779106	16	0.922584	9	1.03429	5	0.995704	3
Stat3	0.920765	0.874021	15	0.877113	6	0.974836	2	0.982321	3
Stip1	0.333268	0.547466	44	0.717472	28	0.812046	32	0.982718	3
Stk3	0.618545	0.686752	4	0.955428	2	-	-	0.995669	2
Stom	0.367332	0.500439	11	0.771257	10	0.916602	12	0.997697	3
Stoml2	0.217669	0.400331	4	0.578011	6	0.694806	8	0.987622	3
Strap	0.625129	0.715497	22	0.911243	7	0.984296	10	0.999819	3
Strn	0.462435	0.626676	6	0.813397	5	-	-	0.996142	2
Strn3	0.511751	0.641776	9	0.897356	4	0.901615	4	0.993703	3
Stt3a	0.389815	0.547707	23	0.791897	11	0.890426	5	0.999545	3
Stt3b	0.438843	0.590577	11	0.819556	6	-	-	0.999727	2
Stub1	0.620647	0.788372	2	0.79482	2	0.94767	3	0.960762	3
Stx12	0.464326	0.627375	4	0.819754	5	0.931119	6	0.997802	3
Stx16	0.235596	0.383732	5	0.631505	4	0.727251	4	0.995624	3
Stxbp1	0.326515	0.502624	4	0.706932	3	-	-	0.996127	2
Stxbp3	0.290491	0.466756	3	-	-	0.797184	2	0.995465	2
Sucla2	0.31955	0.472364	13	0.729397	6	0.842815	7	0.999604	3
Suclg1	0.23303	0.381069	9	0.598149	4	0.754366	7	0.99956	3
Suclg2	0.430276	0.537269	5	0.846604	2	0.958372	2	0.993862	3
Sugt1	0.890612	0.828527	5	-	-	1.03095	2	0.997845	2
Sumo1	1.15319	0.902767	4	-	-	0.918787	4	0.988354	2
Sumo2	0.688319	0.748896	7	-	-	0.977001	2	0.999905	2
Sun2	1.06558	0.882164	4	0.98614	3	0.976584	4	0.999305	3
Surf4	0.415653	0.58236	18	0.800701	9	0.900838	3	0.998593	3
Susd2	0.240249	0.438127	3	0.623963	2	0.707124	2	0.978527	3
Svil	0.312004	0.440654	3	0.854001	2	0.698002	2	0.898533	3
Swap70	0.414096	0.573607	4	0.800059	4	0.912301	2	0.999574	3
Syap1	0.561626	0.744541	5	0.856906	2	0.82226	2	0.945971	3
Syncrip	0.352999	0.537845	43	0.745371	29	0.851507	29	0.995573	3
Synpo	0.916794	0.840529	2	-	-	0.991111	2	0.999959	2
Syvn1	0.61923	0.701165	3	0.931533	2	-	-	0.999315	2
Taf15	0.361778	0.601273	5	0.842926	2	0.656171	4	0.834052	3
Tagln	0.335597	0.560508	104	0.716269	72	0.804478	79	0.975786	3
Tagln2	0.114551	0.253077	91	0.374448	72	0.465842	104	0.972569	3
Taldo1	0.460715	0.656621	12	0.777112	8	0.93021	2	0.98572	3
Tardbp	0.387876	0.584746	18	0.758892	18	0.87375	5	0.991796	3
Tars	0.387299	0.586413	37	0.763333	16	0.862946	13	0.990255	3
Tbc1d15	0.816482	0.802229	5	0.968037	2	-	-	0.999917	2
Tbc1d23	0.607931	0.674222	4	0.961572	3	-	-	0.993215	2
Tbcb	0.643487	0.741018	3	-	-	0.904081	3	0.987297	2
Tbcd	0.375549	0.519975	6	0.786024	5	-	-	0.999556	2
Tbl2	0.4145	0.568399	5	0.803885	4	-	-	0.999838	2
Tcea1	0.890406	0.826746	2	-	-	1.05102	2	0.994882	2
Tceb1	0.36331	0.545532	15	0.759381	7	0.854881	10	0.995627	3
Tceb2	0.684596	0.738482	6	-	-	1.02069	3	0.997424	2
Tcerg1	0.531023	0.637762	4	-	-	1.00465	2	0.995384	2
Tcp1	0.360961	0.57025	32	0.730686	23	0.851843	18	0.987388	3
Tecr	0.479058	0.594449	4	0.881431	2	-	-	0.996787	2
Tes	0.336473	0.540235	17	0.712428	9	0.83823	11	0.989914	3
Tfg	0.367524	0.553721	11	0.791955	9	0.811231	2	0.981933	3
Tgfb1i1	0.347587	0.54541	36	0.737818	17	0.833946	17	0.990657	3
Tgm1	0.133809	0.137424	2	0.478098	2	-	-	0.888337	2
Thbs1	0.742333	0.787743	54	0.9316	13	0.945586	31	0.996168	3
Thbs2	1.01155	0.885041	15	0.921472	6	0.975926	9	0.993073	3
Thop1	0.285534	0.522066	6	0.6666	3	0.745687	2	0.960743	3
Thrap3	0.678128	0.751776	8	0.936598	2	0.928012	2	0.994749	3
Timm13	0.280455	0.519371	3	0.511383	5	0.912292	3	0.894461	3
Timm44	0.554853	0.683115	2	0.870663	2	0.966792	2	0.998955	3
Timm50	0.339739	0.561307	2	0.726779	4	0.802729	3	0.976165	3
Timm8a1	0.204067	0.397864	4	0.526203	4	0.690554	4	0.980082	3
Tjp1	0.768544	0.814052	6	0.956122	2	0.773245	2	0.914156	3
Tkt	0.26972	0.486439	57	0.644951	31	0.750848	40	0.976857	3
Tln1	0.373277	0.540037	369	0.771096	234	0.878635	266	0.999051	3
Tln2	0.24427	0.431324	14	0.625647	20	0.727116	17	0.987839	3
Tm9sf2	0.845326	0.801405	9	1.00449	2	-	-	0.997017	2
Tm9sf3	0.388314	0.542799	23	0.765348	8	0.931826	2	0.997189	3
Tm9sf4	0.531335	0.660393	4	0.872033	2	-	-	0.999737	2
Tmbim6	1.20075	0.908785	2	0.99529	2	-	-	0.999979	2
Tmed10	0.343629	0.511881	25	0.748926	16	0.850722	10	0.998357	3
Tmed2	0.318274	0.483428	7	0.708182	9	-	-	0.998863	2
Tmed3	0.374498	0.508863	10	0.795768	7	-	-	0.997817	2
Tmed7	0.311834	0.4996	8	0.690371	8	0.832566	3	0.995093	3
Tmed9	0.337053	0.522581	21	0.726251	11	0.844704	16	0.995792	3
Tmem263	0.379332	0.668727	4	0.567314	4	0.992821	3	0.856795	3
Tmem33	0.550254	0.667405	5	0.88915	4	-	-	1	2
Tmem43	0.368555	0.527797	24	0.768441	15	0.88491	9	0.999834	3
Tmod3	0.477222	0.620502	12	0.825095	3	0.976654	3	0.996601	3
Tmpo	0.247825	0.497963	9	0.606429	6	0.702299	7	0.941567	3
Tmsb10	0.475368	0.655392	19	0.776939	6	0.976042	21	0.984463	3
Tmsb4x	0.353882	0.554307	34	0.747437	11	0.828979	22	0.988163	3
Tmx1	0.466252	0.597008	2	0.857079	3	-	-	0.999399	2
Tmx3	0.512241	0.641808	4	0.881127	2	0.933132	2	0.999047	3
Tnpo1	0.500521	0.664662	11	0.842662	8	0.911423	5	0.994139	3
Tom1	0.617052	0.696338	2	0.936848	2	-	-	0.998682	2
Tomm40	0.245224	0.46993	4	0.597252	2	0.727475	2	0.968886	3
Tomm70a	0.318744	0.499868	7	0.713826	5	0.826797	4	0.996254	3
Top2b	0.717389	0.7563	7	0.954889	2	-	-	0.999674	2
Tor1aip1	0.395264	0.580959	7	0.756144	4	-	-	0.991554	2
Tpd52	0.228522	0.372332	6	0.592119	8	0.74899	6	0.999725	3
Tpd52l2	0.414595	0.588047	14	0.792807	3	0.899676	6	0.997571	3
Tpi1	0.247191	0.429814	64	0.625407	57	0.740247	61	0.991616	3
Tpm1	0.168957	0.341146	86	0.505027	60	0.588632	101	0.972929	3
Tpm2	0.29329	0.387849	176	0.740883	2	-	-	0.979412	2
Tpm3	0.126454	0.275219	50	0.407854	23	0.493795	50	0.969667	3
Tpm3-rs7	0.131414	0.291802	37	0.421625	15	0.500164	35	0.959293	3
Tpm4	0.122318	0.263665	76	0.398562	53	0.484697	105	0.973548	3
Tpp2	0.357859	0.558213	16	0.761193	5	0.817334	3	0.984316	3
Tpr	0.572622	0.664378	12	0.930822	2	0.958213	8	0.997611	3
Tpt1	0.627566	0.744888	23	0.865451	13	0.978729	9	0.993617	3
Tra2b	0.652075	0.713499	7	-	-	1.04833	2	0.991461	2
Trap1	0.521281	0.665383	11	0.884999	6	0.890519	4	0.991087	3
Trim23	0.298105	0.485228	3	0.672923	2	0.821683	2	0.994823	3
Trim25	0.405121	0.580076	3	0.774286	3	-	-	0.995701	2
Trim28	0.696829	0.753976	11	-	-	0.973122	2	0.999733	2
Triobp	0.361016	0.551408	5	-	-	0.832864	3	0.988469	2
Trip6	0.242857	0.446394	9	0.61191	6	0.723157	5	0.980799	3
Tsc22d1	0.626411	0.715016	10	0.899556	3	1.01769	4	0.996736	3
Tsg101	0.770466	0.767677	4	0.996478	3	-	-	0.996104	2
Tsn	0.366985	0.528239	14	0.754999	11	0.897768	6	0.999247	3
Tssc1	0.397996	0.565954	5	0.777541	3	-	-	0.997987	2
Tsta3	0.269546	0.422216	4	-	-	0.79618	2	0.999814	2
Ttll12	0.262918	0.461402	6	0.62821	4	0.768761	6	0.988458	3
Tuba1a;Tuba3a	0.204019	0.434692	8	0.562802	145	0.625883	7	0.931391	3
Tuba1b	0.207342	0.446286	184	0.558734	5	0.635156	156	0.928539	3
Tuba1c;Tuba8	0.222069	0.473114	3	0.499382	3	-	-	0.866593	2
Tuba4a	0.218697	0.442647	5	0.570529	6	0.67305	7	0.957145	3
Tubb2a	0.262032	0.462812	27	0.603028	13	-	-	0.974055	2
Tubb3	0.269734	0.501448	28	0.654141	14	0.725674	20	0.959619	3
Tubb4b	0.214872	0.4149	183	0.526232	144	-	-	0.955538	2
Tubb5	0.187232	0.412045	42	0.532842	39	0.599001	45	0.927414	3
Tubb6	0.287209	0.555802	33	0.660597	26	0.723081	24	0.92582	3
Tubg1;Tubg2	0.306283	0.526938	12	0.658034	6	0.821976	7	0.980416	3
Twf1	0.4052	0.55708	21	0.813233	9	0.89265	4	0.998975	3
Txn	0.258708	0.464477	19	0.629294	15	0.748681	16	0.983108	3
Txndc12	0.489852	0.631425	19	0.849939	5	-	-	0.999666	2
Txndc17	0.279937	0.48542	11	0.641043	7	0.793681	4	0.986829	3
Txndc5	0.571669	0.673979	30	0.898742	19	0.990733	12	0.999022	3
Txnl1	0.471937	0.636527	23	0.836715	9	0.904968	9	0.995879	3
Txnrd1	0.345389	0.57762	20	0.708912	7	0.822606	7	0.973912	3
U2af1	0.396929	0.584499	4	0.755134	2	-	-	0.990508	2
U2af2	0.559494	0.678971	12	0.896258	7	0.941732	4	0.998963	3
Uap1	1.07852	0.887859	6	0.971374	2	-	-	0.999577	2
Uba1	0.356357	0.543044	67	0.746944	38	0.853077	34	0.995105	3
Uba2	0.461456	0.6376	15	0.801713	5	0.931218	4	0.994351	3
Uba3	0.355713	0.555476	7	0.711698	5	-	-	0.984312	2
Uba6	0.302273	0.529172	9	0.632439	4	-	-	0.954508	2
Ubap2l	0.780554	0.795433	18	0.939201	4	1.00354	5	0.999271	3
Ube2d2;Ube2d1;Ube2d3	0.590917	-	-	0.897747	2	0.988924	3	0.999359	2
Ube2k	0.53062	0.671453	9	0.863883	8	0.941469	3	0.998424	3
Ube2l3	0.298881	0.487301	19	0.641938	7	0.859733	8	0.98709	3
Ube2m	0.461435	0.606287	6	0.819522	5	0.967383	2	0.997366	3
Ube2n	0.238335	0.455676	25	0.602412	17	0.707551	20	0.969749	3
Ube2v1;Gm20431	0.336127	-	-	0.807037	2	0.778508	9	0.970435	2
Ube2v2	0.32579	0.499351	6	0.743695	9	0.813503	4	0.993426	3
Ube2z	0.575298	0.70253	6	0.869874	2	-	-	0.997044	2
Ubqln1	0.625591	0.710643	13	0.923683	2	-	-	0.999912	2
Ubqln2	0.920596	0.842016	2	0.972807	3	-	-	0.999992	2
Ubr4	0.562937	0.695884	15	0.863566	2	-	-	0.996698	2
Uchl3	0.23833	0.431007	5	0.5887	6	0.743587	3	0.988149	3
Uckl1	0.357819	0.502836	4	0.769468	3	-	-	0.99954	2
Ufl1	0.465123	0.610085	6	0.838456	3	0.938946	4	0.999895	3
Ufm1	0.419231	0.595752	8	0.778258	5	0.922666	5	0.995917	3
Ugdh	0.490379	0.649573	47	0.837594	33	0.927636	26	0.997219	3
Uggt1	0.425302	0.587231	29	0.804913	14	0.915478	10	0.99918	3
Ugp2	0.356713	0.527198	13	0.753466	20	0.867353	9	0.998735	3
Umps	0.659302	0.786674	2	0.827166	2	-	-	0.969666	2
Unc45a	0.367988	0.555453	4	0.734523	3	-	-	0.991527	2
Upf1	0.646614	0.736215	22	0.9054	9	-	-	0.998953	2
Upp1	0.28552	0.514672	7	-	-	0.736551	2	0.953593	2
Uqcrb	0.206175	0.355491	3	0.556268	4	0.701794	7	0.998553	3
Uqcrc1	0.203302	0.363813	9	0.542574	7	0.696383	8	0.995738	3
Uqcrc2	0.206106	0.374091	14	0.559203	13	0.684388	16	0.992658	3
Uqcrh	0.198649	0.378276	5	0.549761	5	0.657646	6	0.983783	3
Uqcrq	0.222819	0.384147	3	0.592944	3	0.71418	2	0.996092	3
Uso1	0.390827	0.556291	32	0.785428	20	0.889437	16	0.999076	3
Usp14	0.425549	0.608937	16	0.780587	3	0.914535	3	0.994432	3
Usp5	0.318546	0.516103	24	0.692817	17	0.833253	15	0.992132	3
Usp9x	0.688802	0.756637	19	0.918918	5	-	-	0.999203	2
Utrn	0.442952	0.595634	23	0.822799	14	0.925858	5	0.999745	3
Vamp3	0.363137	0.535634	10	0.746033	4	-	-	0.997385	2
Vapa	0.424646	0.572956	19	0.815582	15	0.922824	5	0.999993	3
Vapb	0.419883	0.588026	5	0.797654	4	0.908544	2	0.998443	3
Vars	0.247106	0.454495	39	0.611274	22	0.733251	21	0.980511	3
Vasp	0.32307	0.509571	13	0.705262	7	0.840807	11	0.995662	3
Vat1	0.217586	0.36231	43	0.594449	34	0.707781	56	0.997562	3
Vcl	0.217974	0.426503	240	0.580593	152	0.672571	220	0.967652	3
Vcp	0.409001	0.586536	146	0.784995	77	0.896977	64	0.996912	3
Vdac1	0.2172	0.385492	52	0.577719	44	0.704908	42	0.994162	3
Vdac2	0.255388	0.417381	33	0.633078	34	0.775499	19	0.998768	3
Vdac3	0.225634	0.375638	13	0.621475	6	0.703222	5	0.992079	3
Vim	0.222289	0.403275	493	0.581265	364	0.708567	467	0.990175	3
Vkorc1	0.38732	0.493038	2	0.812745	3	0.938072	3	0.992284	3
Vps13c	0.448232	0.584354	8	0.842886	3	-	-	0.999609	2
Vps25	0.360107	0.542627	4	0.733095	3	-	-	0.993912	2
Vps26a	0.349573	0.477937	7	0.778185	5	-	-	0.9959	2
Vps26b	0.333774	0.540111	17	0.746835	6	0.784833	6	0.976179	3
Vps29	0.334354	0.508522	18	0.730578	10	0.847939	8	0.998125	3
Vps35	0.251128	0.430535	59	0.630373	44	0.749634	18	0.993505	3
Vps45	0.294057	0.477485	5	0.661977	8	-	-	0.991625	2
Vps4b	0.741198	0.775535	4	0.927286	2	1.03337	2	0.996218	3
Vsnl1	0.311921	0.502404	6	0.677109	2	-	-	0.988905	2
Vta1	0.332454	0.542824	3	0.679922	2	-	-	0.975437	2
Vwa5a	0.662183	0.740278	7	0.917511	5	-	-	0.999626	2
Wars	0.32575	0.515942	26	0.729711	20	0.810898	15	0.990876	3
Wasf2	0.516967	0.647559	4	0.864142	4	0.964319	3	0.999672	3
Wasl	0.564678	0.717123	3	0.833079	2	-	-	0.986427	2
Wdfy1	0.319449	0.463574	6	0.753234	6	0.822871	3	0.995249	3
Wdr1	0.261039	0.466123	95	0.636248	67	0.748129	71	0.98305	3
Wdr11	0.378749	0.526154	2	0.785532	2	-	-	0.999833	2
Xdh	0.307142	0.437612	23	0.724421	19	0.844849	7	0.998204	3
Xpnpep1	0.263242	0.439544	25	0.643662	18	0.773434	21	0.995964	3
Xpo1	0.276154	0.501818	20	0.656244	14	0.745755	5	0.969367	3
Yap1	0.633533	0.713434	5	-	-	0.998284	2	0.99915	2
Yars	0.28799	0.490226	25	0.663214	12	0.791731	15	0.988611	3
Ybx1	0.530289	0.670439	32	0.84477	12	0.980108	14	0.996482	3
Yif1b	0.485802	0.618486	6	0.86077	4	-	-	0.999936	2
Ykt6	0.558075	0.676964	9	0.885846	3	-	-	0.999843	2
Ywhab	0.33878	0.536516	18	0.7397	9	0.8148	10	0.987891	3
Ywhae	0.241591	0.414861	71	0.607423	57	0.750661	60	0.995717	3
Ywhag	0.273875	0.476348	28	0.663552	30	0.754614	20	0.983225	3
Ywhah	0.302981	0.514866	29	0.714365	10	0.755317	7	0.970746	3
Ywhaq	0.315272	0.488368	41	0.706837	24	0.837154	27	0.998356	3
Ywhaz	0.263711	0.44655	48	0.651803	38	0.759329	39	0.992365	3
Zfpl1	0.502934	0.641251	6	0.847989	5	0.966968	2	0.998861	3
Zmpste24	0.411898	0.566065	4	0.801985	2	-	-	0.999842	2
Znf330	0.560542	0.693061	5	0.864644	2	-	-	0.997115	2
Zyx	0.18487	0.364942	20	0.530012	20	0.624067	23	0.976616	3
Zyx	0.18487	-		-		-

## Sheet: Hamster
Gene Name	Degradation Rate	2D Fraction Labeled	2D Peptides Quantified	4D Fraction Labeled	4D Peptides Quantified	6D Fraction Labeled	6D Peptides Quantified	R2	Number of Time-points
2020-03-02	0.338645	0.500001	12	0.738361	5	0.863288	9	0.999752	3
2020-09-02	0.269586	0.451061	56	0.658008	39	0.770102	59	0.993735	3
2020-09-05	0.20116	0.381091	19	0.552063	13	0.664423	11	0.984939	3
2020-09-06	0.252954	0.447279	3	0.595299	4	0.780218	4	0.987319	3
2020-09-07	0.304141	0.47869	101	0.697562	63	0.820491	62	0.997706	3
2020-09-08	0.219526	0.360209	18	0.582685	16	0.730012	20	0.999898	3
2020-09-09	0.441714	0.61134	35	0.815394	15	0.903332	21	0.99703	3
2020-09-10	0.259768	0.474217	2	-	-	0.724547	3	0.966803	2
2020-09-11	0.232485	0.409074	58	0.603306	56	0.722939	74	0.99255	3
2020-09-15	0.52026	0.647555	4	0.866662	2	0.969819	4	0.99953	3
Aak1	0.372118	0.532991	8	0.761052	2	0.899382	3	0.999394	3
Aars	0.423674	0.606835	50	0.78053	21	0.912787	29	0.994657	3
Abce1	0.431389	0.610981	28	0.797426	15	0.901847	16	0.99546	3
Abcf1	0.508168	0.680427	11	0.83955	8	0.899107	8	0.98924	3
Abhd10	0.226238	0.35969	2	0.598788	2	-	-	0.999838	2
Abi1	0.479027	0.624827	6	0.841788	3	-	-	0.999494	2
Acaa1a;Acaa1b	0.70939	0.750029	4	-	-	1.03114	2	0.996275	2
Acaa2	0.26219	0.420749	7	0.66925	8	0.758454	9	0.995052	3
Acad9	0.273455	0.478009	9	0.647747	6	0.769637	12	0.985819	3
Acadl	0.267891	0.428993	12	0.665116	10	0.777109	14	0.997847	3
Acadm	0.28228	0.470388	4	0.669811	2	0.784007	4	0.992751	3
Acads	0.253057	0.379843	3	0.598371	2	0.839083	2	0.986492	3
Acadvl	0.321242	0.469246	8	0.707592	5	0.88019	6	0.997872	3
Acap2	0.467831	0.59918	4	0.861797	2	0.931302	4	0.999279	3
Acat1	0.244261	0.382599	14	0.637392	10	0.757468	9	0.99899	3
Acbd3	0.395405	0.520011	6	-	-	0.94972	2	0.994364	2
Acin1	0.718388	0.770888	7	-	-	0.935945	3	0.994718	2
Acly	0.638845	0.727106	14	0.940634	2	0.909752	4	0.991254	3
Aco1	0.312122	0.502545	17	0.698244	9	0.82035	18	0.993995	3
Aco2	0.228309	0.382121	44	0.597336	26	0.73446	48	0.998787	3
Acot9;Acot10	0.23735	0.427185	4	0.628828	3	0.699915	4	0.979124	3
Acp1	0.294948	0.497986	5	0.681799	3	0.785873	2	0.986902	3
Acp2	0.383772	0.530914	6	0.784133	4	0.908256	4	0.999809	3
Acsf2	0.252164	0.439219	7	0.605	4	0.773767	9	0.99151	3
Acss3	0.253773	-	-	0.647977	3	0.770407	4	0.999305	2
Acta2;Actg2	0.155787	0.329053	183	0.459347	146	0.573179	175	0.973161	3
Actb	0.163213	0.335487	408	0.480437	18	0.587009	26	0.976275	3
Actbl2	0.166917	0.342656	11	0.498748	9	0.583596	10	0.969838	3
Actg1	0.162601	0.323136	17	0.478883	334	0.593298	408	0.985144	3
Actn1	0.186577	0.369182	165	0.517103	146	0.641453	173	0.980829	3
Actn4	0.188952	0.358275	334	0.52223	237	0.655155	328	0.98964	3
Actr10	0.377887	0.553005	6	0.790322	2	0.84672	5	0.993083	3
Actr1a	0.362132	0.539963	24	0.755517	13	0.864333	8	0.99735	3
Actr1b	0.27844	0.46824	8	0.646322	2	0.799509	6	0.993072	3
Actr2	0.245312	0.434198	47	0.619348	37	0.73553	41	0.98909	3
Actr3	0.284616	0.485446	55	0.672246	41	0.773989	50	0.986719	3
Acy1	0.294676	0.436558	2	-	-	0.838821	2	0.999527	2
Adam9	0.746539	0.810649	3	0.918486	3	0.847458	5	0.960395	3
Add1	0.896753	0.851032	3	0.941457	2	0.909432	4	0.985887	3
Adh5	0.299415	0.477864	12	0.699104	3	0.802738	12	0.995462	3
Adk	0.314189	0.466228	12	0.711159	9	0.853891	8	0.999879	3
Adprh	0.386439	0.539472	3	-	-	0.899787	3	0.999989	2
Adprhl2	0.31143	0.475058	4	0.682838	4	0.868949	3	0.996333	3
Adsl	0.320794	0.534789	9	0.710182	7	0.796465	10	0.981111	3
Adss	0.568225	0.734403	18	0.806285	4	0.976204	9	0.979637	3
Afap1	1.49938	0.950324	2	-	-	0.976795	2	0.99914	2
Afg3l2	0.261336	0.431206	6	0.662729	5	0.752577	5	0.993202	3
Agfg1	0.399438	0.576975	7	0.782538	5	0.887209	8	0.99698	3
Ago2	0.227828	0.439572	8	0.557122	3	0.727076	5	0.97438	3
Ahcy	0.154635	0.314832	47	0.472291	32	0.564367	51	0.977608	3
Ahcyl1	0.668032	0.809475	13	0.805237	4	0.951501	10	0.960997	3
Ahnak	0.49345	0.630396	279	0.857878	138	0.946429	191	0.999958	3
Ahnak2	0.453319	0.663291	13	0.781013	2	0.889077	7	0.979838	3
Ahsa1	0.695212	0.742838	8	-	-	1.02862	3	0.996439	2
Aida	0.343384	0.52223	3	0.727976	2	0.864034	2	0.997513	3
Aifm1	0.228801	0.451247	4	0.574869	5	0.702662	4	0.965779	3
Aimp1	0.443268	0.610707	29	0.81487	9	0.910076	12	0.997703	3
Aimp2	0.430945	0.619626	5	0.794221	3	0.889424	4	0.992171	3
Aip	0.608829	0.706298	6	0.917878	3	0.953362	4	0.999212	3
Ak1	0.261459	0.415074	4	0.639244	2	0.794761	4	0.999556	3
Ak2	0.226462	0.413436	12	0.586516	13	0.712184	12	0.988046	3
Ak3	0.24824	0.400252	16	0.644096	13	0.750512	13	0.997395	3
Ak4	0.465827	0.621878	3	0.824812	2	-	-	0.99824	2
Akap2	0.715558	0.762862	5	-	-	0.975235	5	0.999759	2
Akr1a1	0.255165	0.421607	18	0.667557	17	0.732414	22	0.988231	3
Akr1b1	0.290835	0.477139	37	0.677279	25	0.7991	37	0.994342	3
Akr1c19	0.369585	0.539565	9	0.754157	7	0.891047	7	0.998677	3
Akr7a2	0.288851	0.501864	2	0.649514	2	0.79877	4	0.983824	3
Akt1	0.497871	0.638836	6	-	-	0.929341	4	0.998943	2
Akt2	0.760674	0.842303	2	0.791612	4	1.05576	2	0.947233	3
Alad	0.246094	0.557417	3	0.488336	2	-	-	0.742745	2
Aldh16a1	0.361255	0.532196	3	0.748573	2	0.882012	2	0.998733	3
Aldh18a1	0.228388	0.393344	40	0.59443	26	0.728525	33	0.996575	3
Aldh1a7	0.568103	-	-	0.907588	2	0.944795	3	0.998947	2
Aldh1l2	0.195517	0.369318	17	0.510692	10	0.688705	10	0.987889	3
Aldh2	0.302708	0.454014	51	0.701661	34	0.837998	52	0.999999	3
Aldh4a1	0.241021	0.358455	3	-	-	0.785518	3	0.996708	2
Aldh5a1	0.262285	0.429397	2	0.649567	3	0.772763	4	0.99755	3
Aldh6a1	0.207118	0.325001	15	0.554839	7	0.730719	16	0.997843	3
Aldh7a1	0.281787	0.429425	8	0.699753	5	0.789287	9	0.996664	3
Aldh9a1	0.316697	0.434285	6	0.742721	4	0.861065	3	0.995644	3
Aldoa	0.472223	0.623881	181	0.830199	89	0.944844	102	0.999021	3
Aldoc	0.40254	0.487994	5	0.872791	3	-	-	0.975183	2
Alpl	0.277051	0.392697	13	0.695006	3	0.814138	5	0.99566	3
Alyref	0.40513	0.604502	11	0.7786	6	0.864425	5	0.988491	3
Ampd2	0.391904	0.555034	2	-	-	0.886068	2	0.998787	2
Anapc1	0.588772	0.716025	3	0.866062	2	-	-	0.995089	2
Anapc5	0.625254	0.712367	4	-	-	0.981696	2	0.999945	2
Ankfy1	0.40202	0.566358	20	0.806502	13	0.877191	11	0.99718	3
Ankmy2	0.886755	0.844655	2	0.936779	4	0.963761	3	0.996266	3
Ano10	0.380472	0.516518	6	0.812833	2	0.878406	4	0.996634	3
Ano6	0.364128	0.524802	6	0.804667	6	0.824613	6	0.987731	3
Anp32a	0.271405	0.523457	12	0.60932	10	0.76133	5	0.952612	3
Anp32b	0.430711	0.619495	4	0.779967	2	0.911474	2	0.992497	3
Anp32e	0.57904	0.718402	5	0.848578	2	0.971237	5	0.99324	3
Anpep	0.203146	0.313561	2	-	-	0.719705	3	0.997519	2
Anxa1	0.391429	0.588127	47	0.767498	33	0.866712	41	0.991077	3
Anxa11	0.480807	0.616017	16	0.839386	10	0.973281	9	0.998092	3
Anxa2	0.254156	0.448802	137	0.629117	92	0.746065	118	0.987795	3
Anxa3	0.270611	0.432418	16	0.649021	12	0.802593	10	0.999019	3
Anxa4	0.349635	0.51342	43	0.740494	32	0.880114	41	0.999391	3
Anxa5	0.263053	0.437134	59	0.640769	34	0.77827	50	0.99675	3
Anxa6	0.283777	0.466274	95	0.667412	59	0.796557	82	0.995414	3
Anxa7	0.396194	0.554154	16	0.778329	6	0.920497	12	0.998976	3
Anxa8	0.395706	0.564339	60	0.782606	29	0.896096	42	0.998805	3
Aoc3;Aoc2	0.260505	-	-	0.62605	4	0.814305	3	0.997203	2
Ap1b1	0.279185	0.458632	6	0.652591	3	0.804756	9	0.996141	3
Ap1g1	0.430547	0.573571	7	-	-	0.931431	3	0.999859	2
Ap1g2	0.385379	0.550801	4	0.779229	3	0.889675	2	0.999248	3
Ap1m1	0.474516	0.584039	8	0.886374	3	0.943752	2	0.996167	3
Ap2a1	0.293901	0.465928	30	0.689212	24	0.807935	38	0.997666	3
Ap2a2	0.263389	0.419043	71	0.649444	56	0.787067	63	0.999596	3
Ap2b1	0.200296	0.379151	93	0.54672	65	0.667354	96	0.98638	3
Ap2m1	0.2042	0.363289	30	0.565359	25	0.677951	33	0.993834	3
Ap2s1	0.219902	0.379361	6	0.576217	5	0.722956	8	0.997531	3
Ap3b1	0.348636	0.504998	12	0.759737	10	0.862297	12	0.999392	3
Ap3d1	0.44224	0.588451	21	0.839707	12	0.9104	18	0.999075	3
Ap3m1	0.283962	0.469766	10	0.660966	6	0.801193	7	0.994726	3
Ap3s1	0.368745	0.567068	3	0.758174	2	0.84263	3	0.989507	3
Apbb1ip	0.718763	0.773614	4	0.928874	2	0.96214	3	0.998466	3
Apeh	0.314918	0.498987	10	0.713842	8	0.814671	4	0.994482	3
Apex1	0.390028	0.566839	3	0.8055	5	0.840973	3	0.989368	3
Api5	0.750164	0.795045	15	0.918741	5	0.96179	7	0.996639	3
Apip	0.284898	0.499259	3	0.68927	4	0.740541	4	0.969464	3
Apoa1bp	0.226869	0.423062	2	0.536376	2	0.758539	2	0.976227	3
Apoo	0.291347	0.451677	2	-	-	0.815129	3	0.999349	2
Appl1	0.320338	0.502515	8	0.72379	6	0.816495	7	0.994365	3
Aprt	0.302945	0.464322	3	0.705032	4	0.823201	4	0.999214	3
Aqp1	0.197325	-	-	0.579957	4	0.66018	5	0.991125	2
Arap1	0.851031	0.81612	5	0.978073	2	0.968364	3	0.998798	3
Arcn1	0.415969	0.574442	44	0.806292	17	0.907187	27	0.999556	3
Arf1;Arf3	0.380831	-	-	0.778941	6	0.902612	32	0.99994	2
Arf2	0.406678	0.581036	14	0.786102	3	0.897513	3	0.997639	3
Arf4	0.523746	0.663107	11	0.866456	7	0.939014	8	0.998869	3
Arf5	0.44181	0.601339	38	0.8103	26	0.931353	7	0.99888	3
Arf6	0.284122	0.478483	5	0.666096	6	0.78669	7	0.99113	3
Arfgap3	0.660519	0.752133	6	-	-	0.892104	3	0.982053	2
Arfip1	0.543386	0.665597	4	0.878875	5	0.967656	4	0.999828	3
Arhgap1	0.425271	0.603405	23	0.803762	4	0.887633	10	0.995204	3
Arhgap10	0.442472	0.598872	4	0.815584	2	-	-	0.999068	2
Arhgdia	0.275246	0.455402	47	0.665492	28	0.778359	38	0.994568	3
Arhgdib	0.377566	0.534669	17	0.794379	12	0.867636	12	0.997691	3
Arhgef1	0.491265	0.630178	6	0.841605	3	0.969228	6	0.998515	3
Arhgef7	0.486079	0.643638	7	0.827354	4	0.946947	4	0.997462	3
Arih1	0.572373	-	-	0.904569	4	0.95542	4	0.999677	2
Arl1	0.714975	0.766017	10	0.935333	5	0.97582	7	0.99969	3
Arl2	0.590748	0.693704	3	0.907877	2	0.964886	3	0.999927	3
Arl3	0.468191	0.619856	12	0.824	7	0.951861	7	0.998529	3
Arl6ip5	0.282111	0.573875	3	-	-	0.668974	2	0.839807	2
Arl8a	0.438273	0.597637	4	0.834862	3	0.888263	5	0.996319	3
Arl8b	0.452698	0.620608	20	0.815915	13	0.916828	9	0.997361	3
Armc6	0.636766	0.730908	4	-	-	0.93233	2	0.995411	2
Arpc1b	0.392913	0.576755	40	0.776858	26	0.875774	35	0.995291	3
Arpc2	0.281399	0.475872	35	0.661433	27	0.784967	42	0.991073	3
Arpc3	0.279012	0.456521	14	0.672372	7	0.783215	15	0.9953	3
Arpc4	0.281608	0.465512	15	0.658549	12	0.799759	15	0.995174	3
Arpc5	0.361248	-	-	0.766764	9	0.882086	6	0.99996	2
Arpc5l	0.329666	0.458632	3	0.74282	5	0.878483	3	0.997847	3
Arsa	0.201385	0.292848	3	0.58455	3	0.698844	7	0.991556	3
Asap1	0.475981	0.602196	8	0.864379	4	0.945864	3	0.9994	3
Asna1	0.419628	0.58489	8	0.815306	3	0.88612	3	0.997125	3
Asns	0.370941	0.572044	31	0.733991	17	0.875979	17	0.99069	3
Asph	0.392948	0.522556	20	0.806075	8	0.920133	18	0.998259	3
Atad3	0.262391	0.465599	6	0.63769	4	0.752085	6	0.984494	3
Atg3	0.468802	0.626039	8	0.830804	4	0.928716	4	0.998681	3
Atg7	0.337802	0.517415	5	0.724456	4	0.856204	5	0.997387	3
Atic	0.339225	0.550286	33	0.715551	21	0.830137	29	0.986207	3
Atl3	0.429997	0.589682	18	0.820179	11	0.901495	16	0.998629	3
Atp13a1	0.5216	0.633393	7	0.866639	4	1.01208	2	0.994316	3
Atp1a1	0.299461	0.500195	73	0.681708	46	0.79935	62	0.989417	3
Atp1b3	0.29626	0.485232	7	0.680268	6	0.806216	4	0.993983	3
Atp2a2	0.535303	0.67684	52	0.861988	20	0.943871	32	0.998082	3
Atp2b1;Atp2b4	0.342966	-	-	0.747855	7	0.870294	8	0.999986	2
Atp5a1	0.216163	0.386413	77	0.571298	52	0.706329	74	0.993898	3
Atp5b	0.224218	0.39193	110	0.586862	88	0.720093	107	0.995458	3
Atp5c1	0.219875	0.401561	23	0.564331	16	0.717311	24	0.990358	3
Atp5d	0.237164	0.431429	3	0.604294	3	0.721805	2	0.985529	3
Atp5e	0.241069	0.436791	7	0.594609	6	0.743208	4	0.987127	3
Atp5f1	0.215058	0.387784	7	0.566533	6	0.705377	8	0.993053	3
Atp5i	0.194766	-	-	0.561095	6	0.669581	2	0.996973	2
Atp5o	0.223312	0.404087	10	0.563601	5	0.730607	7	0.990758	3
Atp6ap1	0.356502	0.528747	3	-	-	0.855986	2	0.997195	2
Atp6v0a1	0.325672	0.491616	6	0.693844	5	0.886337	5	0.9951	3
Atp6v0d1	0.346243	0.538462	10	0.745597	4	0.828521	11	0.991217	3
Atp6v1a	0.362276	0.532558	18	0.757466	11	0.87263	10	0.998804	3
Atp6v1b2	0.500193	-	-	0.869735	4	0.941269	5	0.999808	2
Atp6v1c1	0.668864	0.747566	5	-	-	0.933493	4	0.994991	2
Bag2	0.328469	0.478619	5	0.74625	4	0.844984	5	0.998881	3
Bag3	0.668002	0.754599	13	0.939411	4	0.875845	2	0.979556	3
Bag5	0.447673	0.603653	5	-	-	0.907636	2	0.998282	2
Bag6	0.94815	0.846164	4	-	-	1.05154	2	0.995123	2
Banf1	0.292844	0.482279	7	0.665721	4	0.81465	4	0.99395	3
Basp1	0.157226	-	-	0.49744	3	0.582729	4	0.991324	2
Bax	0.578382	0.693737	4	0.879117	2	0.987698	3	0.998469	3
Bcap31	0.384655	0.570116	5	0.758769	7	0.886803	2	0.995624	3
Bcat2	0.243718	0.403381	2	-	-	0.752765	3	0.998061	2
Bckdha	0.207028	0.516262	2	-	-	0.576021	2	0.752314	2
Bckdhb	0.202597	0.306946	2	-	-	0.723106	2	0.995928	2
Bclaf1	0.637256	0.739804	5	0.898383	3	0.951474	3	0.997192	3
Bdh1	0.202242	0.33233	9	0.533668	4	0.724085	7	0.996892	3
Bgn	0.895177	0.870227	6	0.875991	6	0.935136	11	0.976318	3
Bin1	0.445339	0.601285	11	0.83032	8	0.909867	6	0.99886	3
Birc6	1.45052	-	-	0.992684	2	1.05192	2	0.99609	2
Bles03	0.490732	0.613565	2	0.875128	2	-	-	0.999061	2
Blmh	0.290008	0.485466	21	0.661383	7	0.806194	19	0.991815	3
Blvra	0.40784	0.600729	2	-	-	0.84008	2	0.98068	2
Blvrb	0.317155	0.506397	8	0.683648	3	0.851535	6	0.993656	3
Bola1	0.511734	0.644552	4	0.865445	3	-	-	0.99989	2
Bola2	0.409931	0.600747	3	0.759155	2	-	-	0.987867	2
Brcc3	0.320359	0.498127	5	0.702438	2	0.848854	4	0.997458	3
Bre	0.295986	0.556196	3	0.737217	2	0.659331	2	0.870739	3
Bri3bp	0.391999	0.548171	2	-	-	0.897228	2	0.999804	2
Brix1	0.770316	0.788139	4	-	-	0.972845	2	0.999427	2
Brk1	0.4912	0.640927	4	0.840218	2	0.945937	2	0.998846	3
Bst1	0.14527	0.271491	4	0.434142	4	0.576047	7	0.997547	3
Btf3	0.942325	0.868423	7	0.919431	4	0.955475	4	0.99144	3
Btf3l4	1.10021	0.898186	3	-	-	0.755665	4	0.873146	2
Bub3	0.716782	0.781284	9	0.908962	2	0.966257	4	0.996757	3
Bzw1	0.814495	0.814205	8	0.931341	2	1.00554	5	0.998168	3
Bzw2	0.605213	0.713543	6	0.888437	2	0.980755	4	0.998813	3
C1qbp	0.230845	0.436678	12	0.571518	7	0.726668	10	0.979567	3
Cab39	0.614121	0.727464	9	0.861006	6	1.01734	5	0.991695	3
Cacybp	0.768018	0.793857	11	0.957955	3	0.911371	9	0.989612	3
Cad	0.455846	0.622591	25	0.82356	12	0.909493	13	0.997079	3
Cald1	0.289355	0.451791	146	0.682372	75	0.814598	117	0.999349	3
Calm1	0.259457	0.44538	78	-	-	0.751023	74	0.989134	2
Calr	0.329062	0.461446	88	0.738282	51	0.878657	75	0.998273	3
Calu	0.3722	0.532269	96	0.763938	38	0.896669	61	0.999623	3
Camk1	0.544989	0.669186	14	0.895924	6	0.928253	8	0.997763	3
Camk2d	0.367787	0.523457	22	0.780918	13	0.871321	19	0.998987	3
Camk2g	0.301102	-	-	0.723912	3	0.806838	3	0.996437	2
Cand1	0.293125	0.476621	66	0.679872	39	0.8048	48	0.995396	3
Canx	0.3953	0.564909	20	0.777608	12	0.901237	15	0.998641	3
Cap1	0.361943	0.548803	71	0.746335	48	0.863811	44	0.995511	3
Capg	0.282692	0.468351	40	0.671564	28	0.785555	32	0.993543	3
Capn1	0.348894	0.501	10	0.767752	3	0.857812	9	0.998658	3
Capn2	0.314917	0.505376	52	0.704535	38	0.81881	41	0.993674	3
Capns1	0.303882	0.464991	10	0.704804	10	0.826101	13	0.999382	3
Caprin1	1.16447	0.905756	5	0.976852	2	0.981744	2	0.999277	3
Capza1	0.247159	0.435834	27	0.613914	22	0.747286	27	0.990695	3
Capza2	0.286033	0.46256	33	0.669522	20	0.806227	29	0.997145	3
Capzb	0.30087	0.469371	33	0.696653	26	0.82032	26	0.998625	3
Carhsp1	0.449284	0.601016	2	0.843996	2	0.900084	2	0.997616	3
Carkd	0.326375	0.502155	2	0.718497	3	0.844296	4	0.997975	3
Carm1	0.492859	0.646282	10	0.846	4	0.927808	4	0.998104	3
Cars	0.429246	0.588716	20	0.810974	6	0.915467	5	0.999371	3
Cask	0.30785	0.481905	17	0.706009	19	0.819592	15	0.997438	3
Casp6	0.519708	0.627528	4	0.889022	2	0.979319	5	0.99811	3
Cat	0.456102	0.580288	20	0.87686	12	0.909194	13	0.995378	3
Cav1	0.239773	0.420648	35	0.614161	20	0.731008	28	0.991613	3
Cbfb	0.726178	0.766581	5	-	-	0.983539	3	0.999974	2
Cbr1	0.284729	0.414757	3	0.680663	2	0.83807	4	0.998146	3
Cbr3	0.288702	0.453617	6	0.668478	7	0.826753	9	0.99869	3
Cbx3	0.386713	0.719751	10	0.617611	2	0.862956	4	0.85466	3
Ccar2	0.412023	0.688825	10	0.84166	3	0.642968	2	0.779108	3
Ccdc102a	0.480546	0.725676	6	0.662911	2	1.03019	3	0.901683	3
Ccdc22	0.364066	0.525497	5	0.768546	5	0.873294	7	0.999402	3
Ccdc47	0.566419	0.687171	4	-	-	0.936738	2	0.997925	2
Ccdc58	0.225282	0.386646	9	0.580948	8	0.735105	11	0.997434	3
Ccdc6	0.443976	0.601339	9	0.823796	2	0.916186	3	0.999191	3
Ccdc80	1.06464	0.882154	2	-	-	0.972941	4	0.998883	2
Ccdc90b	0.243214	0.378128	3	0.572786	3	0.82718	4	0.983497	3
Ccm2	0.2972	0.511341	4	-	-	0.762698	2	0.970913	2
Ccnd1	1.30257	0.927905	2	0.985166	2	0.974369	3	0.998956	3
Ccny	0.264331	0.447279	3	-	-	0.760065	4	0.991149	2
Cct2	0.428621	0.612871	71	0.784183	30	0.910908	50	0.994221	3
Cct3	0.415019	0.603813	56	0.785677	29	0.884238	39	0.993098	3
Cct4	0.418189	0.608399	64	0.780201	29	0.894006	42	0.992906	3
Cct5	0.406789	0.593315	33	0.778118	12	0.889032	20	0.994573	3
Cct6a	0.427718	0.620314	54	0.786966	27	0.89011	43	0.991191	3
Cct7	0.412871	0.598183	53	0.78241	34	0.8926	24	0.994697	3
Cct8	0.459884	0.635406	56	0.805973	27	0.924064	36	0.994983	3
Cdc16	0.757302	0.787802	4	-	-	0.936307	3	0.994324	2
Cdc37	0.494736	0.644407	13	0.862481	4	0.908345	5	0.996418	3
Cdc42	0.457827	0.616201	27	0.831088	16	0.916144	13	0.998566	3
Cdc42bpb	0.391782	0.563429	8	0.813907	4	0.839506	3	0.988672	3
Cdh13	0.395043	0.505355	5	0.835218	3	0.912184	6	0.993427	3
Cdk4	0.962548	0.879734	5	0.922791	2	0.851518	3	0.957734	3
Cdk5	0.468003	0.62921	4	-	-	0.893296	2	0.993806	2
Cdk5rap3	0.426964	0.544526	5	-	-	0.977515	3	0.991926	2
Cdv3	0.429017	0.586313	10	0.812202	4	0.917285	8	0.999578	3
Cept1	0.472668	0.608313	2	-	-	0.94827	2	0.999875	2
Cercam	0.930967	0.841562	2	-	-	1.03859	2	0.997039	2
Cfap20	0.473033	0.605926	2	0.841289	2	0.967982	3	0.998555	3
Cfl1	0.351388	0.550801	108	0.739375	75	0.836741	97	0.990214	3
Cfl2	0.326183	0.518971	21	0.726572	11	0.812637	8	0.990687	3
Chchd3	0.26232	0.456236	6	0.607276	2	0.794994	4	0.988077	3
Chchd6	0.248259	0.467865	3	0.663983	4	0.667965	7	0.937879	3
Chmp1a	0.78074	0.793906	3	0.947083	2	-	-	0.99982	2
Chmp4b	0.642417	0.738358	12	0.925764	3	0.90767	9	0.990754	3
Chp1	0.495226	0.711617	5	0.779672	3	0.896016	5	0.966561	3
Chtop	0.834358	0.813037	4	-	-	0.978985	3	0.999622	2
Cisd1	0.320989	0.523057	2	-	-	0.794912	4	0.981764	2
Ckap4	0.31733	0.492013	55	0.711626	27	0.834022	37	0.997949	3
Ckap5	0.74725	0.778311	4	-	-	0.971012	4	0.999394	2
Ckb	0.371082	0.581075	74	0.749308	33	0.841693	41	0.985085	3
Clasp1	0.615827	0.757	6	0.900607	2	0.816619	4	0.946754	3
Clcn5	0.439059	0.542938	2	0.858585	2	0.958157	2	0.993556	3
Clic1	0.323905	0.490615	36	0.724142	25	0.842692	30	0.999055	3
Clic4	0.41542	0.570548	48	0.813968	27	0.900558	32	0.999325	3
Clint1	0.71278	0.762387	6	0.933892	4	0.993283	5	0.999797	3
Clip2	0.695318	0.748667	2	-	-	0.997572	2	0.999676	2
Clpp	0.245215	0.435205	3	-	-	0.728086	2	0.98491	2
Clta	0.392587	0.547015	9	0.796761	4	0.893339	7	0.999644	3
Cltb	0.255931	0.354488	2	0.679231	2	-	-	0.984363	2
Cltc	0.270846	0.441317	261	0.655402	172	0.787418	216	0.997712	3
Cmpk1	0.286334	0.472171	9	0.659727	8	0.808842	8	0.994773	3
Cnbp	0.722724	0.776522	21	0.929536	10	0.956161	12	0.997839	3
Cndp2	0.324083	0.517799	22	0.720113	13	0.815316	18	0.991351	3
Cnih4	0.318122	0.493356	5	0.718184	2	0.826918	2	0.997202	3
Cnn1	0.136224	0.318376	85	0.426381	69	0.506977	84	0.938943	3
Cnn2	0.17681	0.334675	68	0.500633	51	0.634993	74	0.992231	3
Cnn3	0.277331	0.490751	72	0.655316	46	0.762201	58	0.980069	3
Cnot1	0.542858	0.654072	7	-	-	0.985676	4	0.998703	2
Cnpy2	0.429381	0.573124	18	0.799668	6	0.96263	12	0.996346	3
Cnpy3	0.486814	0.60406	6	0.882384	2	0.944496	3	0.998276	3
Cnrip1	0.259037	0.41532	7	0.665083	11	0.75605	6	0.9954	3
Col12a1	1.05053	0.892972	35	0.932386	21	0.944307	58	0.99078	3
Col14a1	1.22344	0.922577	34	0.945298	36	0.95637	43	0.993748	3
Col15a1	1.22212	0.915092	5	0.981287	4	1.00184	4	0.999809	3
Col1a1	0.897453	0.880282	35	0.862536	16	0.875618	21	0.950001	3
Col1a2	0.81674	0.837664	15	0.91082	7	0.879107	13	0.97135	3
Col3a1	0.897986	0.887002	6	0.835672	4	0.903881	4	0.948225	3
Col4a1	0.205779	0.427156	11	-	-	0.640915	9	0.940348	2
Col4a2	0.209307	0.430801	8	-	-	0.64682	5	0.942137	2
Col5a1	1.22288	0.913644	5	-	-	0.985873	2	0.999699	2
Col6a1	1.11083	0.917647	7	0.874482	6	0.958896	12	0.976022	3
Col6a2	1.28405	0.925586	6	0.98647	6	0.937575	15	0.994248	3
Col6a3	0.939665	0.862274	6	0.936417	3	0.958276	7	0.994828	3
Colec12	0.762214	0.801292	6	0.93453	4	0.911121	9	0.988452	3
Colgalt1	0.529329	0.668627	19	0.861554	8	0.94995	8	0.998849	3
Commd2	0.314303	0.517441	3	0.69336	2	0.816537	2	0.989478	3
Commd5	0.272938	0.451771	3	0.673177	2	0.764534	2	0.992188	3
Copa	0.338655	0.501177	131	0.735077	71	0.866115	84	0.999682	3
Copb1	0.329891	0.496045	83	0.718209	52	0.864364	63	0.999098	3
Copb2	0.338706	0.505322	57	0.739353	33	0.855321	33	0.999145	3
Cope	0.344972	0.508958	12	0.751735	11	0.855361	10	0.99894	3
Copg1	0.338066	0.505373	51	0.727454	29	0.868681	34	0.999109	3
Copg2	0.311807	0.507821	8	0.699822	2	0.811176	4	0.991468	3
Cops2	0.346791	0.547356	17	0.721593	11	0.850439	18	0.991315	3
Cops3	0.304557	0.483386	7	0.653405	3	0.870808	4	0.989479	3
Cops4	0.342712	0.532172	26	0.722438	13	0.856059	18	0.995012	3
Cops5	0.360605	0.549995	6	0.737588	5	0.86983	6	0.994951	3
Cops6	0.314347	0.5192	9	0.684171	5	0.826111	4	0.989148	3
Cops7a	0.37816	0.594815	8	0.745801	4	0.847552	2	0.982211	3
Copz1	0.353965	0.545648	9	0.725685	5	0.870566	5	0.994111	3
Copz2	0.330775	0.476576	2	0.740836	2	-	-	0.999626	2
Coro1b	0.315847	0.471024	15	0.724626	8	0.837316	21	0.999484	3
Coro1c	0.227785	0.422363	32	0.581442	26	0.715598	29	0.985054	3
Cotl1	0.259235	0.434374	9	0.648632	10	0.757326	7	0.994364	3
Cox4i1	0.256255	0.387647	8	0.649848	5	0.78789	4	0.999276	3
Cox4i2	0.23034	0.339619	3	0.628538	3	0.745646	3	0.995225	3
Cox5a	0.240401	0.375142	10	0.618824	6	0.768183	8	0.999807	3
Cox6b1	0.525375	0.637759	6	0.879284	5	0.98853	3	0.998061	3
Cox7a1	0.328787	0.48031	5	0.725421	5	0.870794	4	0.999685	3
Cpne1	0.305609	0.448756	5	0.693103	3	0.865067	4	0.998	3
Cpne2	0.45978	0.594353	2	-	-	0.951205	3	0.999435	2
Cpsf6	0.555717	0.703576	3	0.890464	2	0.866334	2	0.979666	3
Cpsf7	0.729976	0.769191	3	-	-	0.97858	4	0.999847	2
Cpt2	0.270332	0.388469	8	0.657058	7	0.835511	6	0.995064	3
Crabp1	0.543252	0.685593	30	0.866702	19	0.93274	15	0.996822	3
Creld2	0.448606	-	-	0.857073	2	0.894136	2	0.996104	2
Crip1	0.172338	0.369237	14	0.631915	8	0.466909	11	0.741896	3
Crip2	0.196666	0.402152	10	0.575905	7	0.605498	6	0.937765	3
Crk	0.398735	0.567152	13	0.770032	6	0.919677	8	0.997608	3
Crkl	0.461923	0.618705	9	0.835922	3	0.91512	4	0.998474	3
Crtap	0.558989	0.672207	7	0.900329	4	0.952992	8	0.999656	3
Cs	0.231679	0.421611	20	-	-	0.708185	14	0.982637	2
Csad	0.289294	0.427057	2	0.696555	2	-	-	0.998908	2
Csde1	1.21496	0.919859	5	0.951126	3	0.970864	7	0.996199	3
Cse1l	0.406515	0.605733	33	0.776104	10	0.870184	21	0.989146	3
Csk	0.40614	0.537496	10	0.813522	3	0.928333	7	0.998623	3
Csnk2a1	0.612741	0.75146	10	0.836788	8	0.975235	4	0.986109	3
Csnk2a2	0.562735	0.714847	6	0.848892	2	0.935386	3	0.991611	3
Csnk2b	0.575372	0.700767	7	0.885115	3	0.942294	4	0.997891	3
Csrp1	0.162706	0.369398	84	0.4741	51	0.568675	73	0.938756	3
Csrp2	0.135051	0.301749	10	0.440651	6	0.497731	13	0.945547	3
Ctbp1	0.546991	0.686297	3	0.85892	2	0.9571	2	0.997651	3
Ctbp2	0.625549	0.718336	3	-	-	0.958139	2	0.999276	2
Cthrc1	1.18855	0.909083	6	0.979855	4	1.00841	4	0.999686	3
Ctnna1	0.875511	0.83477	38	0.954109	15	0.962734	26	0.997903	3
Ctnna2	0.530571	0.599361	6	0.956313	3	0.963924	7	0.985719	3
Ctnnb1	1.08609	0.890386	26	0.969838	18	0.988218	23	0.999384	3
Ctnnd1	0.735718	0.785825	25	0.913277	8	0.989139	13	0.997761	3
Ctps1	0.69935	0.766146	11	-	-	0.913522	2	0.989041	2
Ctsa	0.210052	0.327751	23	0.563097	15	0.73359	25	0.998167	3
Ctsb	0.457568	0.564445	30	0.866773	18	0.963533	35	0.995149	3
Ctsz	0.454294	0.589001	11	0.850749	5	0.928838	10	0.999492	3
Cttn	0.391702	0.576174	47	0.764293	32	0.891307	41	0.995708	3
Cul1	0.723194	0.764373	12	-	-	0.988203	5	0.999997	2
Cul2	0.462462	0.592701	7	0.879502	2	0.898592	5	0.994325	3
Cul3	0.447561	0.626611	9	0.822863	5	0.878246	8	0.991347	3
Cul4a	0.792938	0.791867	2	-	-	1.01817	4	0.998728	2
Cul4b	0.875776	0.845729	7	0.91447	3	-	-	0.993365	2
Cul5	0.341111	0.513409	12	0.748119	6	0.841374	8	0.99709	3
Cuta	0.29675	0.453063	2	0.703415	2	0.81517	2	0.999064	3
Cyb5a	0.341951	0.490734	6	0.747049	4	0.87527	4	0.999914	3
Cyb5b	0.31193	0.496397	5	0.70941	4	0.812932	3	0.9945	3
Cyb5r1	0.253265	0.465677	5	0.639815	3	0.715305	3	0.970847	3
Cyb5r3	0.296244	0.439755	42	0.692102	30	0.841471	32	0.999585	3
Cyc1	0.218149	0.394612	6	0.588901	3	0.690169	8	0.988129	3
Cycs	0.226081	0.406777	23	0.586608	18	0.715993	16	0.991005	3
Cyfip1	0.375624	0.549501	27	0.743048	13	0.911708	20	0.995933	3
Cyp20a1	0.482316	0.63533	9	0.845887	8	0.922376	7	0.998393	3
Dab2	1.03752	0.88329	8	0.96007	5	0.939392	12	0.993678	3
Dad1	0.310299	0.484448	8	0.677572	6	0.860555	6	0.99549	3
Dag1	0.471941	0.781785	3	0.66258	2	0.883536	3	0.859011	3
Dars	0.38497	0.547673	30	0.775989	15	0.897894	23	0.999547	3
Dazap1	0.311626	0.519682	8	0.687531	7	0.812088	6	0.987242	3
Dbi	0.200807	0.420832	16	0.662314	13	0.523452	15	0.789273	3
Dbn1	0.365325	0.504307	39	0.763804	21	0.914458	26	0.998135	3
Dbnl	0.387389	0.55809	11	0.760631	6	0.911588	9	0.997536	3
Dbt	0.30436	0.460769	2	-	-	0.833547	5	0.999849	2
Dclk1	0.788143	0.800249	6	0.932575	3	1.01624	4	0.998031	3
Dcps	0.399862	0.534358	12	0.836136	2	0.879342	3	0.994702	3
Dctn1	0.406166	0.566504	32	0.794434	25	0.908005	22	0.999589	3
Dctn2	0.4111	0.581917	4	0.75336	4	0.959399	5	0.989651	3
Dctn3	0.391606	0.573713	3	0.757246	3	0.905217	3	0.995564	3
Dctn4	0.440426	0.611152	7	0.821852	4	0.889463	5	0.995435	3
Ddah1	0.137356	0.302156	28	0.424231	23	0.524288	21	0.96637	3
Ddah2	0.242061	0.374006	6	0.611348	4	0.78418	6	0.998538	3
Ddb1	0.91493	0.857511	10	0.932579	4	0.93665	6	0.991073	3
Ddi2	0.426954	0.584581	2	0.862856	3	0.834754	2	0.979604	3
Ddost	0.29548	0.461131	40	0.68975	22	0.818219	31	0.999027	3
Ddx1	0.402376	0.575108	41	0.781004	29	0.901724	31	0.998045	3
Ddx17	0.72728	0.771111	14	0.940462	4	0.973377	8	0.999617	3
Ddx19a;Ddx19b	0.514806	0.65491	8	0.872571	3	0.922708	6	0.997869	3
Ddx21	1.06436	0.883475	11	-	-	0.940268	6	0.993928	2
Ddx39b	0.316716	0.537307	43	0.692503	26	0.802314	41	0.97993	3
Ddx3x;D1Pas1;Ddx3y	0.803796	-	-	0.953286	17	1.0138	24	0.999195	2
Ddx42	0.844776	0.87369	2	0.808035	3	-	-	0.94018	2
Ddx46	0.584452	0.689437	7	-	-	0.969508	4	0.999999	2
Ddx5	1.1608	0.912935	18	0.939567	16	0.961623	20	0.993791	3
Ddx6	1.02162	0.873851	5	-	-	0.929186	4	0.991308	2
Decr1	0.174356	-	-	0.47744	4	0.672037	5	0.995174	2
Dera	0.51346	0.651352	4	-	-	0.929486	2	0.998475	2
Derl1	0.82652	0.800016	3	0.973856	2	1.03381	2	0.997305	3
Des	0.101251	0.233607	5	0.380429	2	0.391464	4	0.911305	3
Dhcr7	0.367477	0.541269	3	0.750072	2	0.887365	2	0.998165	3
Dhrs4	0.338694	0.516852	9	-	-	0.836915	7	0.995399	2
Dhrs7	0.444975	0.585372	4	-	-	0.938547	5	0.99983	2
Dhx15	0.677496	0.753222	12	0.923777	6	0.951903	7	0.998038	3
Dhx9	0.565218	0.700799	42	0.86531	29	0.953422	30	0.997056	3
Diablo	0.26236	0.471176	3	-	-	0.732939	3	0.972666	2
Diaph1	0.499715	0.640543	5	-	-	0.92889	3	0.998837	2
Dkc1	0.239472	0.473447	11	0.608648	7	0.689862	11	0.951196	3
Dlat	0.199035	0.349187	27	0.553716	14	0.676938	17	0.996726	3
Dld	0.22855	0.401196	26	0.590017	20	0.727321	23	0.994601	3
Dlg1	0.459437	0.583923	16	0.852825	7	0.95227	9	0.998749	3
Dlgap4	0.441903	-	-	0.828533	2	0.930623	2	0.999996	2
Dlst	0.253446	0.436668	14	0.624874	7	0.75917	14	0.993398	3
Dnaja1	1.01077	0.877005	11	0.962507	5	0.918409	8	0.989379	3
Dnaja2	0.645881	0.747978	10	0.894015	3	0.9527	7	0.99631	3
Dnajb11	0.385106	0.550578	13	0.783066	7	0.883623	15	0.998966	3
Dnajc10	0.387583	0.642426	3	0.67808	2	0.899197	3	0.949536	3
Dnajc11	0.322838	0.506283	6	0.710169	2	0.837762	4	0.996352	3
Dnajc13	0.344728	0.503691	25	0.72964	11	0.890863	22	0.998515	3
Dnajc5	0.282827	0.455228	7	0.670944	6	0.800336	5	0.997702	3
Dnajc8	0.900367	0.85261	2	0.921811	2	0.983635	3	0.995255	3
Dnm1	0.298787	0.456396	5	0.64925	4	0.884565	5	0.988239	3
Dnm1l	0.380788	0.545488	31	0.774729	10	0.889559	16	0.999399	3
Dnm2	0.32413	0.49194	35	0.709134	19	0.860987	24	0.998724	3
Dnm3	0.365794	0.50209	2	0.764053	2	0.918917	2	0.997495	3
Dnpep	0.329723	0.520669	16	0.703875	10	0.851568	11	0.994313	3
Dock7	0.484917	0.605943	5	0.8926	4	0.916155	5	0.995592	3
Dpep1	0.218424	0.350047	20	0.573321	17	0.742996	21	0.999154	3
Dpm1	0.408353	0.534693	6	0.821509	4	0.9284	5	0.997981	3
Dpp3	0.286272	0.469025	19	0.666324	10	0.804115	13	0.995665	3
Dpp7	0.258755	0.401427	4	0.638005	4	0.79828	6	0.999578	3
Dpy19l1	0.425435	0.534382	5	0.840939	7	0.956249	7	0.994169	3
Dpysl2	0.284707	0.487106	65	0.663225	46	0.783215	57	0.987785	3
Dpysl3	0.346272	0.531858	65	0.744586	46	0.838758	72	0.994417	3
Dr1	0.63927	0.731361	3	0.925976	2	0.92786	2	0.995426	3
Drg1	0.706061	0.771985	9	0.920079	2	0.954147	6	0.997257	3
Drg2	0.618964	0.732756	5	0.884363	5	0.957995	3	0.996852	3
Dscr3	0.464904	0.610947	2	0.837202	3	-	-	0.999784	2
Dstn	0.372315	0.584407	53	0.740196	36	0.853324	31	0.985505	3
Dync1h1	0.332984	0.472903	281	0.737991	167	0.878663	182	0.999141	3
Dync1i1	0.292123	0.434368	4	0.696863	3	0.826189	2	0.999686	3
Dync1i2	0.311375	0.45339	14	0.73253	4	0.832095	8	0.998323	3
Dync1li1	0.369049	0.54303	15	0.762705	8	0.872318	11	0.998093	3
Dync1li2	0.486669	0.625434	7	0.851664	6	0.948329	7	0.999914	3
Dynll1;BC048507	0.454983	0.630194	15	0.810159	5	0.913489	11	0.995431	3
Dynll2	0.339983	0.483537	2	0.753022	3	-	-	0.999345	2
Dynlrb1	0.633119	0.734718	5	0.897188	5	0.963153	4	0.998251	3
Dynlt1	0.458494	0.594094	2	0.84796	2	-	-	0.999741	2
Dysf	0.226459	0.373779	7	0.62848	4	0.700871	4	0.990238	3
Ech1	0.334446	0.514146	4	0.746421	3	0.820491	3	0.993184	3
Echs1	0.255785	0.42806	7	0.642412	4	0.756788	8	0.995409	3
Ecm29	0.492252	0.653547	11	0.815211	3	0.963601	5	0.994402	3
Eea1	0.312748	0.507271	9	0.674918	4	0.846075	12	0.991761	3
Eef1a1	0.325812	0.506125	140	0.702139	107	-	-	0.994539	2
Eef1b	0.376541	0.577892	28	0.747516	20	0.865706	20	0.990456	3
Eef1d	0.315123	0.531278	20	0.71583	13	0.774922	10	0.974381	3
Eef1e1	0.314753	0.531133	6	0.667136	2	0.834801	3	0.982899	3
Eef1g	0.296198	0.503443	48	0.676939	36	0.790161	48	0.985924	3
Eef2	0.466337	0.628033	181	0.826164	106	0.924894	116	0.998018	3
Efhd2	0.360525	0.547809	26	0.749057	16	0.85693	15	0.995043	3
Eftud2	0.418977	0.608364	28	0.791796	13	0.878552	12	0.992011	3
Egfr	0.819767	0.800264	3	-	-	1.04283	3	0.995725	2
Ehd1	0.317695	0.527348	37	0.682553	19	0.829909	23	0.987072	3
Ehd3	0.260708	0.423567	2	-	-	0.774443	3	0.998126	2
Ehd4	0.331693	0.55915	18	0.73535	8	0.769158	13	0.962185	3
Eif1	0.887441	0.843558	5	-	-	0.843597	4	0.951239	2
Eif1ax	0.498024	-	-	0.873296	3	0.932101	2	0.999264	2
Eif2b2	0.374831	0.579163	4	-	-	0.817329	2	0.97559	2
Eif2s1	0.453595	0.621179	28	0.809197	18	0.929439	19	0.997236	3
Eif2s2	0.440849	0.602089	14	0.818949	12	0.913008	14	0.998793	3
Eif2s3x;Eif2s3y	0.348582	0.529187	46	0.73707	28	0.859949	30	0.997144	3
Eif3a	0.690726	0.751544	49	0.925902	18	0.998747	18	0.999457	3
Eif3b	0.499463	0.645793	20	0.840587	14	0.958534	14	0.998475	3
Eif3c	0.50476	0.64539	32	0.861316	15	0.937849	18	0.999412	3
Eif3d	0.449332	0.619987	29	0.801156	10	0.932229	15	0.996416	3
Eif3e	0.476916	0.641119	27	0.832811	12	0.916039	17	0.996578	3
Eif3f	0.490342	0.654085	23	0.824622	10	0.939893	11	0.996014	3
Eif3g	0.416499	0.661565	9	0.660197	4	0.979226	5	0.929663	3
Eif3h	0.489769	0.642485	19	0.860602	6	0.901753	10	0.995433	3
Eif3i	0.70899	0.76541	19	0.931462	9	0.969723	11	0.999329	3
Eif3j1;Eif3j2	0.497776	0.65569	13	0.835538	5	0.93837	7	0.99711	3
Eif3k	0.522172	0.677289	7	0.825581	5	0.97359	3	0.993323	3
Eif3l	0.473052	0.646095	28	0.813598	16	0.926763	18	0.994814	3
Eif3m	0.427817	0.605101	16	0.791772	10	0.910935	14	0.996298	3
Eif4a1	0.711133	0.769165	84	0.927562	41	0.966224	56	0.998857	3
Eif4a2	0.367496	0.478554	5	0.777203	6	0.940625	5	0.991407	3
Eif4a3;Gm8994	0.648731	0.755661	13	-	-	0.850624	5	0.959796	2
Eif4b	0.583495	0.674168	8	0.911505	4	1.00179	2	0.997882	3
Eif4e	0.366596	0.564424	18	0.732899	12	0.874879	12	0.992002	3
Eif4g1	0.861097	0.83551	14	0.934292	8	0.972254	10	0.997128	3
Eif4g2	0.69475	0.807614	10	0.833551	5	0.958724	2	0.974352	3
Eif4g3	0.509252	0.644407	7	-	-	0.938738	4	0.999498	2
Eif4h	0.548712	0.645	9	0.903013	9	0.997746	7	0.996904	3
Eif5	0.72656	0.774242	10	0.933345	6	0.972088	7	0.999295	3
Eif5a	0.436511	0.60687	80	-	-	0.88021	47	0.993091	2
Eif5b	0.520847	0.662871	18	0.857747	4	0.947487	4	0.998844	3
Eif6	0.549794	0.693306	14	0.846936	12	0.968396	5	0.995557	3
Elavl1	0.613412	0.730733	26	0.880436	16	0.958272	18	0.996577	3
Elmo2	0.349834	0.549366	4	0.715918	3	0.865212	3	0.991432	3
Emc1	0.518237	0.677665	14	0.846005	2	0.922584	5	0.994497	3
Emd	0.420584	0.622121	2	0.747939	2	0.926446	2	0.98507	3
Eml2	0.283504	0.462642	5	0.704844	3	0.755323	4	0.984695	3
Eml4	0.409538	0.526585	14	0.828711	11	0.935346	8	0.996141	3
Endog	0.344596	0.483372	2	0.804982	2	0.817226	3	0.984976	3
Eno1	0.24484	0.410104	154	0.622386	117	0.751751	144	0.99736	3
Eno2	0.226761	0.323641	18	0.588969	11	0.784991	23	0.990054	3
Eno3	0.2451	0.4256	8	0.613914	9	0.748249	5	0.99356	3
Epb41l2	0.306375	0.432893	45	0.718334	32	0.854873	42	0.997722	3
Epm2aip1	0.499062	0.625067	5	0.872368	2	0.950692	3	0.999805	3
Epn1	0.199748	0.369687	5	0.551642	2	0.667037	6	0.989771	3
Eprs	0.336378	0.526091	78	0.715309	40	0.852258	46	0.994904	3
Eps15	0.47159	0.594796	5	0.825663	4	1.01462	3	0.989371	3
Eps15l1	0.246695	0.39975	8	0.631534	10	0.758482	5	0.999044	3
Erc1	0.532616	0.687914	8	0.81947	2	0.987127	2	0.989955	3
Ergic1	0.317497	0.512639	23	0.704468	16	0.819126	25	0.992233	3
Erh	0.562392	0.717443	12	0.863634	6	0.895949	10	0.98563	3
Eri3	0.329905	0.502583	4	-	-	0.837489	2	0.997256	2
Erlec1	0.958767	0.856843	4	-	-	0.937993	3	0.993566	2
Erlin2	0.375892	0.530259	16	0.793708	6	0.869808	6	0.998055	3
Ermp1	0.39553	0.525249	3	-	-	0.941501	2	0.99627	2
Ero1l	0.357287	0.468633	9	0.789551	5	0.901595	9	0.993956	3
Erp29	0.36875	0.50982	4	0.759944	2	0.923587	4	0.997216	3
Erp44	0.344495	0.503596	19	0.745576	13	0.869023	15	0.999871	3
Esd	0.223325	0.428715	13	0.579318	7	0.694226	6	0.975633	3
Esyt1	0.336947	0.506128	23	0.735884	12	0.852862	10	0.998865	3
Esyt2	0.462481	0.621846	14	0.820147	7	0.936659	6	0.998372	3
Etf1	0.513834	0.678172	18	0.830466	4	0.937718	13	0.993827	3
Etfa	0.223921	0.39997	25	0.579839	14	0.719603	23	0.99302	3
Etfb	0.251519	0.430969	6	0.605811	3	0.77785	6	0.993762	3
Etfdh	0.221666	0.382056	10	0.541449	5	0.764466	12	0.988511	3
Ethe1	0.304887	0.457942	8	0.712312	5	0.828463	8	0.99955	3
Ewsr1	0.321235	0.513882	10	0.722071	6	0.808033	8	0.990484	3
Exoc1	0.396433	0.577912	4	0.76155	3	-	-	0.993478	2
Exoc2	0.359511	0.549703	2	0.79385	2	0.789731	3	0.973011	3
Exoc4	0.39536	0.580387	9	0.770189	7	0.887248	8	0.995463	3
Exoc5	0.40181	0.571287	3	-	-	0.878677	4	0.996584	2
Exoc6b	0.395008	0.544825	7	-	-	0.90869	5	0.999985	2
Exoc7	0.366966	0.513303	2	0.787709	2	0.873884	4	0.99868	3
Exoc8	0.330067	0.53785	3	0.701374	3	0.834513	4	0.988235	3
Exosc4	0.256791	0.457358	3	0.620572	2	0.757764	2	0.98667	3
Exosc6	0.216295	0.417021	2	0.592436	2	0.660939	3	0.966456	3
Exosc7	0.223402	-	-	0.624737	3	0.702917	2	0.991917	2
Ezr	0.35401	0.581917	10	0.714584	3	0.835916	3	0.977223	3
Fabp5	0.269457	0.451625	2	0.643373	2	0.785788	2	0.995053	3
Faf2	0.460833	0.623382	5	0.81502	2	-	-	0.996797	2
Fah	0.282804	0.390843	14	0.696358	11	0.836942	17	0.994032	3
Fam107b	0.683256	0.772666	7	0.900547	3	0.931633	6	0.992008	3
Fam114a1	0.449779	0.576394	10	0.834909	7	0.966088	11	0.997455	3
Fam114a2	0.510576	0.645361	10	0.874374	5	0.93144	7	0.999041	3
FAM120A	0.407657	0.534287	27	0.814857	12	0.936809	15	0.99769	3
Fam129a	0.459904	0.591337	5	0.860846	6	0.924802	2	0.998817	3
Fam129b	0.529673	0.655033	32	0.883074	21	0.947299	21	0.999759	3
Fam136a	0.375121	0.54756	3	-	-	0.865067	2	0.996686	2
Fam162a	0.437541	0.535837	12	0.858239	3	0.967236	9	0.991445	3
Fam175b	0.340178	0.599071	2	0.639355	2	-	-	0.914273	2
Fam3c	0.600465	0.691773	17	0.92609	5	0.962806	8	0.999282	3
Fam49b	0.211505	0.389919	6	0.559026	4	0.696013	5	0.990135	3
Fam98b	0.388365	0.62314	4	0.746804	3	0.832265	4	0.968097	3
Fap	0.434446	0.531108	4	0.857496	3	0.966873	3	0.99077	3
Farp1	0.311349	0.47795	6	0.727121	6	0.81028	8	0.995786	3
Farsa	0.390888	0.573368	11	-	-	0.854897	5	0.991076	2
Farsb	0.330135	0.544435	17	0.719667	8	0.802916	9	0.981035	3
Fasn	0.569151	0.723308	28	0.846761	9	0.930599	12	0.989312	3
Fbl	0.260721	0.482066	35	0.63222	18	0.736376	27	0.97193	3
Fblim1	0.330923	0.493955	10	0.716424	6	0.872869	2	0.998839	3
Fbln2	0.587817	0.741105	2	0.843539	2	0.928801	2	0.985357	3
Fbn1	0.137965	0.292272	15	0.496161	8	0.470101	23	0.895079	3
Fermt2	0.268754	0.440703	44	0.656274	32	0.779069	38	0.996902	3
Fh	0.245253	0.439738	16	0.623396	14	0.725963	10	0.984815	3
Fhl1	0.262056	0.483961	20	0.630923	17	0.740985	22	0.972608	3
Fhl2	0.216508	0.349395	97	0.578819	91	0.729415	103	0.999969	3
Fhl3	0.150109	0.344535	18	0.444327	16	0.548322	12	0.944827	3
Fhl5	0.493012	0.685269	6	0.805289	4	0.907636	2	0.983886	3
Fkbp10	0.447534	0.586371	26	0.821073	16	0.961438	16	0.998057	3
Fkbp11	0.395305	0.560743	3	0.778469	2	0.906737	4	0.999056	3
Fkbp1a	0.350682	0.551805	30	0.721249	18	0.8575	16	0.991119	3
Fkbp3	0.386283	0.57186	14	0.774136	5	0.867013	9	0.994528	3
Fkbp4	0.563786	0.717795	2	-	-	0.833761	4	0.95286	2
Fkbp7	0.577325	0.734505	2	0.8443	3	0.921237	4	0.985334	3
Fkbp9	0.583381	0.696656	34	0.895577	23	0.958196	33	0.99956	3
Flii	0.518656	0.637624	24	0.888766	8	0.949607	13	0.999462	3
Flna	0.189436	0.351322	604	0.522269	491	0.6623	619	0.993243	3
Flnb	0.255586	0.457786	108	0.631248	75	0.740878	94	0.983505	3
Flnc	0.216001	0.342932	34	0.570686	31	0.740648	42	0.998937	3
Flot1	0.380984	0.531036	17	0.781546	11	0.902571	11	0.999951	3
Flot2	0.389842	0.554132	12	0.785794	7	0.889199	9	0.99919	3
Fmnl3	0.702637	0.772647	5	0.903247	2	-	-	0.996517	2
Fmr1	0.657942	0.71125	5	0.966284	2	-	-	0.996246	2
Fn1	0.21623	0.362531	79	0.652556	31	0.642037	41	0.955008	3
Fndc3a	0.342639	0.513272	3	0.839364	2	0.725947	2	0.926859	3
Fndc3b	0.564103	-	-	0.896162	2	0.964281	5	0.999993	2
Fnta	0.48212	0.652869	5	0.815983	2	0.933863	2	0.994674	3
Fscn1	0.364314	0.547831	58	0.757156	28	0.857876	34	0.995661	3
Fstl1	0.518638	-	-	0.888418	2	0.929087	4	0.99838	2
Fth1	0.494029	0.652536	6	0.869683	3	0.873827	2	0.987764	3
Fubp1	0.456886	0.662805	9	0.753637	5	0.945471	7	0.977314	3
Fuca1	0.215208	0.365667	3	0.563626	2	0.726439	3	0.998506	3
Fus	0.465806	0.647298	24	0.812853	8	0.90445	12	0.992186	3
Fxr1	0.684349	0.749553	4	-	-	0.962978	3	0.999143	2
G3bp1	0.497217	0.686389	38	0.810673	16	0.90676	20	0.984698	3
G3bp2	0.55185	0.707459	16	0.829237	7	0.967196	6	0.990586	3
G6pdx	0.29883	0.473094	28	0.674934	12	0.835207	21	0.997345	3
Gaa	0.245427	0.350344	6	0.619227	2	0.810718	11	0.991776	3
Galk1	0.188387	0.304487	7	0.525909	7	0.687056	7	0.999246	3
Galns	0.193798	0.342463	2	0.522779	4	0.688395	3	0.997226	3
Gamt	0.482727	0.637669	6	0.822071	3	0.959917	3	0.996938	3
Ganab	0.396713	0.534239	32	0.796179	11	0.928319	19	0.998781	3
Gapdh;Gm7293	0.250663	0.44411	104	-	-	0.732478	94	0.98335	2
Gar1	0.325211	0.522881	5	0.667541	3	0.880031	3	0.985521	3
Gars	0.303202	0.501108	61	0.679429	34	0.814191	37	0.99146	3
Gart	0.569908	0.708702	8	0.856898	3	0.959153	5	0.995478	3
Gba	0.474023	0.561471	4	0.892812	2	0.981181	3	0.989868	3
Gbas	0.239958	0.37904	4	0.597359	4	0.786069	6	0.997298	3
Gbe1	0.345309	0.502753	14	0.750552	8	0.866297	11	0.999821	3
Gbf1	0.538381	0.654691	10	0.890695	4	-	-	0.999842	2
Gcdh	0.264741	0.396647	5	-	-	0.809638	5	0.998776	2
Gcn1l1	0.356997	0.546674	30	0.748594	11	0.847851	8	0.993805	3
Gcsh	0.251802	0.484831	2	-	-	0.697879	2	0.943019	2
Gdi1	0.273771	0.450849	14	0.641756	7	0.804767	14	0.996085	3
Gdi2	0.280334	0.463046	107	0.662231	67	0.793275	88	0.995252	3
Gfpt1	0.459114	0.618127	25	0.812985	13	0.946224	16	0.997789	3
Gfpt2	0.477027	0.616684	7	0.880087	3	0.889437	4	0.992983	3
Ghitm	1.40586	0.939695	2	-	-	1.01849	3	0.999455	2
Gigyf2	0.912871	0.848424	3	-	-	0.873518	2	0.969568	2
Gipc1	0.734314	0.761136	6	0.949358	4	1.03515	3	0.99652	3
Gla	0.303765	0.455441	3	0.772825	2	0.753155	4	0.969012	3
Glb1	0.200344	0.306433	4	-	-	0.717038	9	0.996631	2
Glg1	0.622707	0.724605	39	0.895081	20	0.97729	26	0.99892	3
Glo1	0.317711	0.501413	12	0.715601	9	0.819176	7	0.994927	3
Glod4	0.280734	0.450751	10	0.67104	10	0.797053	9	0.997931	3
Glrx	0.275175	0.451436	2	0.635881	3	0.816299	2	0.994976	3
Glrx3	0.470134	0.649808	16	0.816334	8	0.905479	6	0.992397	3
Glrx5	0.338336	0.58639	3	0.59176	2	0.943052	3	0.91939	3
Gls	0.544584	0.673995	9	0.881851	4	0.940757	7	0.99896	3
Glud1	0.27107	0.45045	78	0.657041	63	0.777391	79	0.995099	3
Gm10020;Rpl15	0.363918	0.556371	51	0.757426	36	0.844035	25	0.991867	3
Gm10036;Rpl11;Gm5093	0.347959	0.546424	16	0.721236	15	0.855953	15	0.992121	3
Gm10110;Pabpc4	0.439807	0.608693	28	-	-	0.882796	14	0.993503	2
Gm10260;Rps18	0.385144	0.568193	30	0.757466	25	0.893208	24	0.996067	3
Gm17669;Gm3550;Rpl29;Gm5218;Gm10709	0.37135	0.552095	5	-	-	0.851159	6	0.993378	2
Gm20390;Nme2	0.311452	0.504009	48	0.709239	30	0.802671	41	0.990942	3
Gm20425;Srprb	0.692595	0.768725	7	0.90397	3	0.972151	5	0.997313	3
Gm3839	0.244443	0.439952	2	-	-	0.722106	3	0.980879	2
Gm5145;Snrpa	0.273698	0.46879	3	-	-	0.75938	2	0.984855	2
Gm9242;Gm6793;Hnrnpa3	0.328515	0.53316	75	-	-	0.796753	57	0.979528	2
Gm9774;Adrm1	0.44814	0.610501	6	0.811352	4	0.930965	3	0.998373	3
Gmfb	0.333376	0.526905	12	0.723329	8	0.830792	8	0.992791	3
Gmppa	0.369291	0.514188	15	0.777194	3	0.894996	9	0.999766	3
Gmppb	0.309405	0.456783	12	0.724505	11	0.831048	11	0.999039	3
Gmps	0.512135	0.737817	9	0.810644	3	0.81544	4	0.931505	3
Gna11	0.314772	0.486977	11	0.714443	5	0.827519	10	0.997905	3
Gna13	0.396611	0.540477	3	0.803237	2	-	-	0.999663	2
Gna14	0.262487	0.40345	9	0.595076	5	0.859665	7	0.980917	3
Gnai2	0.40756	0.577174	48	0.789062	34	0.902356	46	0.998475	3
Gnai3	0.587382	0.681934	5	-	-	1.00258	3	0.99788	2
Gnaq	0.28229	0.454781	18	0.657804	9	0.814211	17	0.997576	3
Gnas	0.414104	0.581252	18	0.789511	12	0.915072	15	0.998545	3
Gnb1	0.341554	0.529942	51	0.731265	48	0.843492	60	0.994811	3
Gnb2	0.320597	0.51357	25	0.706875	18	0.825506	24	0.993288	3
Gnb2l1	0.444779	0.620706	66	0.808178	40	0.905741	51	0.995674	3
Gne	0.581256	0.675583	10	0.934163	3	0.941265	4	0.996683	3
Gng12	0.236066	0.420749	8	0.592503	6	0.739157	12	0.99136	3
Gng5	0.556174	0.687434	2	-	-	0.914443	4	0.993903	2
Gnl3	0.677048	0.756497	2	0.917628	2	0.949973	2	0.997414	3
Gnpda1	0.389049	0.531762	8	0.790783	6	0.914782	8	0.999556	3
Gns	0.522639	0.652467	6	0.879874	3	0.938966	4	0.999392	3
Golga2	0.798831	0.7871	2	0.970883	3	1.03843	3	0.996449	3
Golga3	0.598383	0.690901	4	-	-	0.997706	2	0.998683	2
Golga5	0.513554	-	-	0.835387	2	1.02191	3	0.989997	2
Golim4	0.567217	0.675472	2	0.916955	5	0.933904	4	0.997382	3
Gopc	0.579502	0.688085	8	-	-	0.962723	2	0.99991	2
Gorasp2	0.339743	0.485117	9	0.728603	5	0.899191	5	0.997516	3
Gosr2	0.510544	0.624891	3	-	-	0.99156	2	0.996641	2
Got1	0.264304	0.453607	8	0.62646	14	0.783476	10	0.99223	3
Got2	0.241588	0.402773	62	0.616982	37	0.750906	49	0.998148	3
Gpd2	0.225934	0.419	12	0.569407	6	0.723338	13	0.985949	3
Gpi	0.265258	0.4237	48	0.654423	32	0.784241	35	0.999179	3
Gps1	0.312132	0.499566	12	0.720262	5	0.796442	8	0.990219	3
Gpt2	0.490878	0.635649	6	0.845887	2	-	-	0.999239	2
Gpx7	0.414221	0.554771	18	0.823286	12	0.910158	11	0.999383	3
Grb10	1.10345	0.898045	7	0.947189	3	1.02267	4	0.996685	3
Grb2	0.910163	0.833425	6	-	-	1.05423	4	0.994435	2
Grpel1	0.448905	0.653575	8	0.769384	2	0.915488	3	0.983307	3
Gsk3b	0.606126	0.703784	5	-	-	0.968727	2	0.999948	2
Gsn	0.249587	0.386562	28	0.639502	16	0.773337	26	0.999672	3
Gspt1	0.454741	0.617399	20	0.812812	8	-	-	0.997139	2
Gsr	0.32307	0.481762	3	-	-	0.848998	3	0.999768	2
Gss	0.242632	0.462783	5	0.627336	4	0.691147	2	0.959294	3
Gsta3;Gsta1	0.323951	0.462748	15	0.739808	16	-	-	0.998637	2
Gstm2	0.263718	0.40812	19	-	-	0.796188	17	0.999981	2
Gstm3	0.230171	0.376811	2	-	-	0.742084	5	0.999617	2
Gstm4	0.26236	0.384375	5	0.703537	3	0.755109	3	0.9866	3
Gstm5	0.32806	0.510341	7	0.705327	5	0.856866	3	0.996384	3
Gstm6	0.310511	0.421913	5	0.702493	3	0.902583	4	0.988954	3
Gtf2a2	0.407864	0.567714	4	-	-	0.896371	3	0.999045	2
Gulp1	0.452951	0.566671	3	0.83964	2	0.988509	4	0.993269	3
Gusb	0.336848	0.492534	3	0.735122	5	0.870955	8	0.999904	3
Gyg1	0.346186	0.513801	16	0.74759	3	0.858515	10	0.998928	3
Gys1	0.276151	0.419007	15	0.661167	10	0.823349	12	0.999264	3
H1f0	0.167561	0.285612	13	0.495293	12	0.627115	17	0.999569	3
H2afv;H2afz	0.29358	0.538203	9	0.671104	6	0.750527	9	0.955448	3
H2afy	0.254037	0.440862	17	0.632999	15	0.748618	15	0.990892	3
H6pd	0.378607	0.491172	7	0.773776	2	0.966207	5	0.987831	3
Hadh	0.244826	0.376483	5	0.633112	2	0.769863	3	0.999449	3
Hadha	0.264775	0.432584	20	0.652851	13	0.775607	27	0.997513	3
Hadhb	0.285861	0.458238	26	0.661333	14	0.819785	28	0.99758	3
Hars	0.296351	0.490524	22	0.681663	15	0.799089	22	0.991775	3
Hcfc1	0.658967	0.722949	2	0.945832	2	-	-	0.999195	2
Hdgf	0.252091	0.47124	8	0.615208	7	0.732955	4	0.973436	3
Hdhd2	0.311088	0.445326	4	-	-	0.866047	3	0.998003	2
Hdlbp	0.729311	0.777467	68	0.929625	23	0.97235	46	0.999042	3
Hebp1	0.413403	0.615917	3	-	-	0.823339	2	0.968678	2
Herc4	0.362023	0.516005	8	-	-	0.884943	3	0.999995	2
Hexa	0.272273	0.376848	7	0.679674	4	0.828809	5	0.993307	3
Hexb	0.285632	0.39621	2	-	-	0.860547	4	0.991435	2
Hgs	0.387531	0.569167	12	0.764264	11	0.889392	7	0.996532	3
Hibadh	0.22771	0.372819	7	0.580004	3	0.757863	9	0.998324	3
Hint1	0.311329	0.534812	14	0.671135	7	0.813929	8	0.979494	3
Hint2	0.27743	0.437469	4	0.684276	2	0.782806	3	0.996967	3
Hip1	0.392004	0.573409	2	0.75871	2	-	-	0.993683	2
Hist1h1a	0.171457	0.436757	3	-	-	0.545618	2	0.815049	2
Hist1h1b	0.173253	0.381496	18	0.52034	12	0.568043	16	0.92752	3
Hist1h1c	0.172356	0.388629	40	0.511945	24	0.567007	34	0.920425	3
Hist1h1e;Hist1h1t	0.102517	-	-	0.373407	3	0.429123	4	0.978993	2
Hist1h2al;Hist2h2ac;Hist2h2aa1;H2afx	0.113006	0.2823	22	-	-	0.450475	19	0.921282	2
Hist1h2bp;Hist1h2bk;Hist1h2bc;Hist2h2bb;Hist1h2bh;Hist1h2bb;Hist1h2bm;Hist1h2bf;Hist1h2ba;Hist3h2ba;Hist3h2bb;Hist2h2be	0.0900923	-	-	0.339183	38	0.388356	50	0.975473	2
Hist1h4a	0.0770697	0.233736	78	0.281792	57	0.31617	79	0.812407	3
Hk1	0.265517	0.455216	51	0.640256	22	0.770922	36	0.99199	3
Hm13	0.622132	0.740247	2	0.867688	2	-	-	0.992631	2
Hmgb1	0.274545	0.537637	53	0.724154	27	0.625829	32	0.842369	3
Hnrnpa0	0.738003	0.781755	16	0.936583	5	0.954927	12	0.997834	3
Hnrnpa1	0.44305	0.640839	79	0.7905	34	0.889733	42	0.987511	3
Hnrnpa2b1	0.42991	0.615901	73	0.788989	37	0.901572	42	0.993688	3
Hnrnpab	0.641901	0.747893	31	0.887847	9	0.955958	13	0.995889	3
Hnrnpc	0.662341	0.752982	25	0.902889	15	0.958463	18	0.997347	3
Hnrnpd	0.198947	0.395635	18	0.554683	9	0.641266	20	0.968332	3
Hnrnpdl	0.437837	0.625163	6	0.787898	5	0.909238	4	0.992714	3
Hnrnpf	0.735287	0.776522	21	0.935242	13	0.982672	18	0.999666	3
Hnrnph1	0.492336	0.666617	45	0.819062	24	0.925762	25	0.99264	3
Hnrnph2	0.401308	0.571328	13	0.784512	4	0.899442	10	0.998528	3
Hnrnph3	0.425673	0.570918	3	0.820435	2	-	-	0.999966	2
Hnrnpk	0.608666	0.72916	56	0.880969	35	0.949003	34	0.996064	3
Hnrnpl	0.375755	0.60687	47	0.746911	28	0.820713	36	0.969748	3
Hnrnpll	0.509377	0.657092	12	0.87274	5	0.900848	6	0.994219	3
Hnrnpm	0.427497	0.629601	62	0.770585	18	0.898027	45	0.987407	3
Hnrnpr	0.37507	0.592235	17	0.741661	6	0.847995	12	0.982349	3
Hnrnpu;Gm28062	0.590064	0.700343	73	-	-	0.944221	35	0.998388	2
Hnrnpul1	0.493678	0.634768	6	0.851363	3	-	-	0.999616	2
Hnrnpul2	0.460323	0.597109	18	0.855704	6	0.922594	15	0.999189	3
Hook3	0.662133	0.75839	7	0.930375	3	0.86345	2	0.974085	3
Hp1bp3	0.360166	0.531471	6	0.764034	6	0.85826	6	0.997674	3
Hpcal1	0.339707	0.482115	9	0.745297	4	0.881005	4	0.999443	3
Hprt1	0.305457	0.486776	7	0.687134	6	0.828828	12	0.996609	3
Hsd17b10	0.229569	0.439735	3	0.547685	2	0.744054	3	0.973253	3
Hsd17b12	0.42159	0.593853	8	0.801148	4	0.897918	7	0.997383	3
Hsd17b4	0.634662	0.683533	3	0.961378	2	1.03169	4	0.991294	3
Hsdl2	0.34466	0.528893	6	-	-	0.83279	5	0.992649	2
Hsp90aa1	0.433375	0.630987	121	0.78404	52	0.891276	50	0.988766	3
Hsp90ab1	0.592566	0.723133	98	0.872465	60	0.942886	90	0.995005	3
Hsp90b1	0.368156	0.526165	199	0.764809	121	0.891022	129	0.99987	3
Hspa13	0.432228	0.818659	3	0.573296	4	0.868979	4	0.741935	3
Hspa2	0.293089	0.382533	3	-	-	0.893389	3	0.979996	2
Hspa4	0.439296	0.613278	42	0.795148	24	0.92487	24	0.996266	3
Hspa5	0.367448	0.527299	248	0.766623	152	0.884511	173	0.999814	3
Hspa8	0.471142	0.651924	200	0.810897	131	0.913024	138	0.992294	3
Hspa9	0.355543	0.545488	116	0.742219	57	0.853488	75	0.994423	3
Hspb1	0.603941	0.754629	6	0.821255	2	-	-	0.973906	2
Hspd1	0.225759	0.423471	153	0.580642	92	0.70717	125	0.982347	3
Hspe1	0.261774	0.47248	18	0.630233	13	0.75162	17	0.980956	3
Hspg2	0.180864	0.43224	6	0.587986	2	0.50378	6	0.771572	3
Hsph1	0.554934	0.671507	25	0.894456	8	0.954532	16	0.999819	3
Huwe1	0.646779	0.724742	18	0.926631	2	0.979098	4	0.999993	3
Hyou1	0.370094	0.530842	52	0.772316	26	0.880114	34	0.999587	3
Iars	0.402152	0.60107	33	0.781537	11	0.856994	15	0.987756	3
Iars2	0.271736	0.418854	4	0.658346	6	0.809627	5	0.999868	3
Ide	0.378031	0.552117	9	-	-	0.863796	7	0.995983	2
Idh1	0.29076	0.452596	26	0.688147	16	0.812045	21	0.999191	3
Idh2	0.196039	0.340619	46	0.540563	43	0.682576	47	0.998653	3
Idh3a	0.240263	0.412962	25	0.612903	21	0.741031	23	0.995201	3
Idh3b	0.328227	0.505027	16	0.732957	5	0.828511	10	0.99614	3
Idh3g	0.334708	0.521978	13	0.721605	10	0.843711	9	0.995417	3
Ier3ip1;Gm10784	0.34855	0.511186	2	0.735486	2	0.886153	3	0.999	3
Ifi204	0.700759	0.757552	3	-	-	0.964318	5	0.999137	2
Igf2bp2	0.216587	0.350551	8	0.570146	8	0.737763	6	0.999352	3
Igf2bp3	0.228471	0.443491	2	0.566608	2	0.716473	2	0.97266	3
Igfbp7	1.09865	0.888991	2	-	-	0.996063	2	0.999989	2
Ikbkap	0.500842	0.640232	2	0.854919	2	-	-	0.999595	2
Ilf2	0.30723	0.559453	14	0.66125	9	0.784229	7	0.956951	3
Ilf3	0.365982	0.569704	15	0.750323	10	0.841169	13	0.987911	3
Ilk	0.462152	0.641693	55	0.81665	22	0.899519	33	0.992777	3
Immt	0.260275	0.458832	19	0.630367	15	0.758735	16	0.98764	3
Impa1	0.264415	0.432914	3	-	-	0.774041	2	0.996852	2
Impad1	0.602851	0.702649	8	-	-	0.965222	3	0.999865	2
Impdh1	0.614154	0.705765	4	0.921753	2	0.963502	3	0.999686	3
Impdh2	0.580502	0.707225	32	0.886066	15	0.933719	27	0.996553	3
Inf2	0.700023	0.740787	6	0.964799	2	-	-	0.998402	2
Inpp1	0.30256	0.509111	4	0.686442	4	0.794434	2	0.986253	3
Ipo4	0.553375	0.719375	3	0.784613	2	1.02525	2	0.97005	3
Ipo5	0.566503	0.707103	42	0.864802	13	0.93801	19	0.995191	3
Ipo7	0.5382	0.686516	34	0.859631	16	0.929322	18	0.995756	3
Ipo9	0.506987	0.651086	14	0.842218	4	0.965256	8	0.998111	3
Iqgap1	0.240568	0.404609	137	0.614552	96	0.747775	123	0.997544	3
Iqgap2	0.218706	0.375372	6	0.605875	2	0.69038	5	0.990921	3
Ist1	0.630358	0.7269	2	-	-	0.934282	4	0.995947	2
Itga1	0.283098	0.316766	2	0.720423	3	0.886456	6	0.958358	3
Itga11	1.10929	0.886627	16	1.00364	7	1.03381	13	0.997941	3
Itga5	0.485493	0.638597	17	0.858949	5	0.90129	6	0.995617	3
Itga8	0.356241	0.554859	9	0.723024	4	0.868845	7	0.9918	3
Itgav	0.392697	0.557439	37	0.773821	19	0.91052	17	0.998876	3
Itgb1	0.506363	0.68678	50	0.830066	35	0.895476	35	0.985921	3
Itgb5	0.423715	0.588925	20	0.811044	20	0.897948	24	0.99821	3
Itpa	0.350349	0.538015	4	0.732957	4	0.859364	5	0.995482	3
Itpr1	0.645001	0.742007	11	0.926719	4	0.897101	5	0.98762	3
Jagn1	0.449344	0.588261	2	-	-	0.941854	2	0.99976	2
Kank2	0.665148	0.747152	13	0.911754	6	0.972677	12	0.999093	3
Kars	0.481557	0.63955	19	0.850954	6	0.901613	10	0.995553	3
Kctd12	0.9294	0.848801	4	-	-	0.932261	4	0.992274	2
Kdelr1;Kdelr2	0.315765	-	-	0.702561	4	0.867988	5	0.9987	2
Khdrbs1	0.525369	0.687388	6	0.843615	5	0.921222	7	0.992757	3
Khsrp	0.68513	0.742685	25	0.945453	6	0.974298	13	0.999683	3
Kiaa0196	0.396802	0.522179	8	-	-	0.949266	7	0.994695	2
Kiaa1033	0.510263	0.636284	6	-	-	0.961682	3	0.999826	2
Kiaa1468	0.446576	0.588032	3	-	-	0.93658	2	0.999925	2
Kif1c	0.683899	0.750731	4	-	-	0.955737	2	0.998422	2
Kif2a	0.605786	0.700809	3	-	-	0.979107	2	0.999936	2
Kif5b	0.427492	0.585833	39	0.812334	27	0.913227	24	0.999468	3
Klc1	0.48585	0.634005	19	0.850224	9	0.928395	12	0.999058	3
Klhl22	0.901095	0.845436	13	0.944742	5	0.9818	7	0.998335	3
Kpna3	0.5032	0.658765	11	0.842861	6	0.933448	9	0.997267	3
Kpna4	0.540673	0.670753	6	0.881626	2	0.938927	5	0.99893	3
Kpna6	0.675594	0.744272	8	0.926766	7	-	-	0.999899	2
Kpnb1	0.342928	0.545145	81	0.718572	48	0.844845	67	0.990614	3
Kras	0.348368	0.489369	11	0.764255	3	-	-	0.998967	2
Krtcap2	0.299011	0.483279	2	-	-	0.797145	2	0.99244	2
Ktn1	0.408029	0.560077	17	0.78969	6	0.932023	14	0.998879	3
L3hypdh	0.305857	0.456134	5	-	-	0.842047	3	0.999987	2
Lamtor1	0.437699	0.604484	7	0.824108	4	0.890595	2	0.996296	3
Lamtor2	0.49879	0.639877	4	-	-	0.928654	2	0.99884	2
Lamtor3	0.247875	0.453228	6	0.753892	4	0.581282	2	0.818522	3
Larp1	0.807898	0.804902	7	-	-	0.96148	4	0.998208	2
Lars	0.415265	0.608918	34	0.789893	16	0.869564	15	0.989925	3
Lasp1	0.179852	0.35895	66	0.505796	45	0.628051	66	0.980593	3
Ldha	0.271712	0.448466	48	0.659156	40	0.779335	43	0.995802	3
Ldhb	0.300788	0.456143	22	0.708582	15	0.820199	16	0.999175	3
Lemd2	0.349406	0.516005	4	0.756142	2	0.854873	3	0.998449	3
Lepre1	0.399257	0.545283	13	0.797965	10	0.915961	9	0.999854	3
Leprel2	0.520366	0.635633	8	0.903041	4	0.933335	4	0.997499	3
Leprel4	0.539053	0.641957	6	0.89679	2	0.987283	3	0.99801	3
Letm1	0.249747	0.426246	10	0.619247	5	0.760316	10	0.995385	3
Lgals1	0.320968	0.492511	34	0.728178	26	0.825124	25	0.996987	3
Lgals3	0.444358	0.611749	22	0.817287	19	0.907384	16	0.997513	3
Lgmn	0.73575	0.753543	6	0.968719	2	1.03241	5	0.995964	3
Lima1	0.5442	0.636012	12	0.916057	5	0.983536	8	0.996552	3
Limch1	0.459488	0.602339	4	0.844408	3	0.927926	3	0.999833	3
Lims1	0.226518	0.409314	46	0.579389	33	0.723289	36	0.990836	3
Lin7c;Lin7a	0.21249	0.372445	9	0.55251	8	-	-	0.993135	2
Lman1	0.276613	0.433101	44	0.654664	24	0.818474	34	0.999058	3
Lman2	0.375788	0.531399	22	0.760857	14	0.914198	17	0.998639	3
Lmna	0.19344	0.386211	169	0.538349	113	0.639836	176	0.972635	3
Lmnb1	0.0812147	0.245267	17	0.291141	18	0.330931	28	0.814951	3
Lmnb2	0.135522	0.315388	5	-	-	0.511841	8	0.93943	2
Lnp	0.505152	0.642441	3	0.858431	2	-	-	0.99969	2
Lnpep	0.431895	0.590342	11	-	-	0.902757	2	0.998477	2
Lonp1	0.241181	0.408048	27	0.612489	19	0.749486	25	0.997133	3
Lox	1.06831	0.892344	4	0.956588	2	0.916149	9	0.987901	3
Lpp	0.226883	0.399878	20	0.597557	12	0.713542	16	0.992722	3
Lrp1	1.21576	0.917975	29	0.961474	13	0.979313	53	0.997975	3
Lrpap1	0.48031	0.613768	6	0.842014	6	0.972254	3	0.998301	3
Lrpprc	0.460503	0.61392	7	0.826383	4	-	-	0.998986	2
Lrrc47	0.355002	0.501389	10	-	-	0.890774	2	0.999647	2
Lrrc58	0.709474	0.748087	2	-	-	1.04245	2	0.994279	2
Lrrc59	0.411	0.60055	37	0.78134	26	0.884498	24	0.993201	3
Lsm1	0.384362	0.554264	2	0.767976	2	0.897228	2	0.998679	3
Lsm2	0.22152	0.419783	2	0.54629	3	0.728297	2	0.980534	3
Lsm3	0.216758	0.430441	4	0.56842	3	0.676918	4	0.9664	3
Lsm4	0.422883	0.57835	3	-	-	0.90721	2	0.999418	2
Lsm8	0.249101	0.472405	5	0.618905	4	0.716456	4	0.966775	3
Lta4h	0.244091	0.407943	19	0.619609	13	0.75366	16	0.997805	3
Luc7l2	0.69517	0.760343	12	0.921439	8	0.978732	6	0.999357	3
Luc7l3	0.493782	0.703753	4	0.844115	3	0.795841	2	0.937263	3
Lxn	0.284043	0.49372	10	0.66253	9	0.77478	9	0.983507	3
Lyar	0.693513	0.775975	2	0.88597	2	-	-	0.99286	2
Lypla2	0.314955	0.516441	5	0.656973	3	0.86547	4	0.9848	3
Lzic	0.324366	0.521878	3	0.813501	2	0.692178	2	0.904706	3
Macf1	0.647866	0.722331	4	-	-	0.997168	2	0.999382	2
Magoh;Magohb	0.514876	0.702544	5	-	-	0.798565	2	0.926712	2
Magt1	0.391381	0.492896	2	0.806575	3	0.961477	2	0.98891	3
Man2a1	0.566989	0.655881	15	0.928008	11	0.97338	11	0.997451	3
Man2b2	0.258265	0.343808	5	0.673916	2	0.810152	3	0.987422	3
Man2c1	0.319356	0.468474	2	-	-	0.857075	2	0.999917	2
Manf	0.333761	0.490388	18	0.745082	10	0.850053	14	0.999297	3
Maoa	0.27384	0.420792	3	-	-	0.807523	3	0.999995	2
Map1a	0.4961	0.628316	10	0.886603	5	0.907999	6	0.995789	3
Map1b	0.514821	0.644219	9	-	-	0.950912	5	0.99997	2
Map1s	0.43267	0.577952	5	-	-	0.927575	2	0.999987	2
Map2k1	0.474568	0.615767	13	-	-	0.935683	10	0.999894	2
Map2k2	0.424159	0.604784	6	0.797179	8	0.892059	3	0.995154	3
Map2k4	0.441733	0.630971	2	0.775534	3	-	-	0.985777	2
Map4	0.359235	0.527373	32	0.75496	22	0.873388	19	0.999129	3
Map4k4	0.761751	0.769623	5	0.981015	2	-	-	0.998185	2
Map6	0.468839	0.640425	10	0.807741	5	0.936817	6	0.99508	3
Mapk1	0.593808	0.706594	22	0.885627	10	0.977012	8	0.998947	3
Mapk14	0.553612	0.669097	9	0.908971	2	0.928527	4	0.9972	3
Mapk3	0.397631	0.560378	7	0.780703	4	0.911474	3	0.999193	3
Mapkapk2	0.612958	0.768358	2	0.8085	2	-	-	0.964051	2
Mapre1	0.54348	0.680093	19	0.864988	12	0.952912	13	0.998515	3
Mapre2	0.496672	0.649625	4	-	-	0.900694	7	0.993631	2
Mars	0.330197	0.551739	8	0.666893	5	-	-	0.964363	2
Marveld1	0.265884	0.453697	6	-	-	0.757312	5	0.988676	2
Mat2a	0.926579	0.849634	9	0.959066	2	0.979261	6	0.999097	3
Mat2b	0.438697	0.611596	5	0.794039	2	-	-	0.994669	2
Matr3	0.719524	0.779402	26	0.917345	8	0.962792	14	0.997463	3
Mbnl1;Mbnl2	0.510229	0.65237	15	-	-	0.920336	12	0.997228	2
Mccc2	0.335496	0.487659	6	0.734232	4	0.873654	2	0.999834	3
Mcfd2	0.267388	0.566043	2	0.745918	2	0.550102	2	0.702712	3
Mcm3	1.18043	0.91178	3	0.950716	4	1.05535	3	0.993302	3
Mcm7	1.616	0.960451	2	-	-	1.01485	2	0.999659	2
Mcts1;Mcts2	0.301825	0.562558	3	0.654096	3	0.771753	4	0.94778	3
Mcu	0.228081	0.406494	3	0.604936	3	0.705269	3	0.988767	3
Mdh1	0.280914	0.454916	22	0.673571	16	0.790495	23	0.996673	3
Mdh2	0.23535	0.436432	73	0.597535	55	0.717465	85	0.981762	3
Me1	0.2835	0.438971	3	-	-	0.81108	2	0.999759	2
Me2	0.299049	0.486382	5	0.665656	6	0.832603	5	0.993975	3
Memo1	0.45771	0.624218	12	0.820989	7	0.915935	10	0.997346	3
Mesdc2	0.488665	0.605908	10	0.898406	7	0.917657	4	0.994978	3
Metap1	0.458907	0.61503	5	0.822432	2	-	-	0.998541	2
Metap2	1.05179	0.876789	3	-	-	1.02489	2	0.998835	2
Mettl7a1;Mettl7a2;Methig1	0.36571	0.538462	2	0.740759	4	0.898544	2	0.997279	3
Mettl7b	0.207419	-	-	0.717733	2	0.556545	2	0.831347	2
Mgea5	0.910592	0.841919	2	-	-	0.947992	2	0.995745	2
Mgst3	0.265819	0.496605	5	0.637243	3	0.73553	6	0.96504	3
Mical1	0.523917	0.649907	9	0.872084	4	0.964602	4	0.999851	3
Minpp1	0.75498	0.77912	2	0.951107	3	-	-	1	2
Mlec	0.297524	0.458775	13	0.697645	10	0.818709	12	0.999254	3
Mmp2	0.809918	0.801639	4	-	-	0.995901	2	0.999976	2
Mob1a;Mob1b	0.839042	0.879801	4	0.836742	2	0.815834	2	0.902203	3
Mogs	0.351091	0.51384	3	0.74505	3	-	-	0.999394	2
Mon2	0.601125	0.753289	2	0.870016	4	0.862274	2	0.968094	3
Mpdu1	0.457412	0.594999	2	0.84504	2	-	-	0.999868	2
Mpp6	0.219969	0.392226	6	-	-	0.703643	4	0.991277	2
Mprip	0.267524	0.417171	42	0.655642	40	0.797982	44	0.999969	3
Mpst	0.293724	0.453008	3	-	-	0.818912	3	0.999507	2
Mrc2	0.609737	0.680129	19	0.956324	7	0.969421	8	0.995928	3
Mrpl12	0.250335	0.462181	3	0.627899	2	0.72053	3	0.974264	3
Mrpl15	0.271308	0.525422	2	-	-	0.698417	3	0.915163	2
Ms4a1	0.240919	0.381271	4	0.608016	4	0.776648	3	0.999226	3
Msn	0.26635	0.458149	183	0.636647	116	0.775336	148	0.991541	3
Msrb3	0.702261	0.779365	3	0.889123	2	-	-	0.993235	2
Mt1	0.483927	0.61397	6	0.879854	3	0.916911	4	0.997364	3
Mt2	0.402618	0.496278	12	0.887566	11	0.875064	12	0.976875	3
Mtap	0.307114	0.501756	32	0.682252	18	0.823666	30	0.992834	3
Mtch2	0.309717	0.506819	13	0.686781	4	0.821326	12	0.992011	3
Mtco2	0.215647	0.318316	8	0.604722	4	0.723587	9	0.994412	3
mt-Co3	0.248268	0.369487	4	-	-	0.794224	5	0.997258	2
Mthfd1	0.329153	0.53376	4	0.693545	5	0.84666	3	0.98935	3
Mthfd1l	0.193343	0.410422	25	0.547604	19	0.612826	20	0.940235	3
Mtmr2	0.451107	0.611732	4	0.813982	2	-	-	0.997876	2
Mtor	0.375534	0.532003	4	0.807598	3	0.846411	2	0.992812	3
Mtpn	0.372245	0.568234	26	0.773161	15	0.830736	11	0.986722	3
Mtus2	0.318876	-	-	0.709121	2	0.867021	2	0.999184	2
Mtx2	0.645212	0.711399	2	0.948725	3	-	-	0.998404	2
Mut	0.369925	0.546811	8	0.737879	6	0.904295	2	0.995839	3
Mvk	0.287465	0.464773	2	0.670976	2	0.807447	2	0.99702	3
Mvp	0.405403	0.559539	45	0.796908	26	0.913628	23	0.999901	3
Mx1	0.188611	0.358494	2	-	-	0.646133	2	0.985958	2
Myadm	0.183098	0.36228	4	-	-	0.628076	4	0.976935	2
Mybbp1a	0.692566	0.750792	11	0.926345	3	1.00788	7	0.998933	3
Mycbp	0.340599	0.519453	5	-	-	0.837289	4	0.99511	2
Mydgf	0.37161	0.547287	12	0.749748	5	0.892481	8	0.997601	3
Myg1	0.643479	0.730111	6	0.902382	3	1.00338	4	0.99823	3
Myh10	0.13678	0.281162	203	0.422582	145	0.534724	227	0.985114	3
Myh11	0.154095	-	-	0.47784	2	0.587209	2	0.99706	2
Myh14	0.153382	0.284176	12	0.445749	6	0.600893	11	0.997144	3
Myh9	0.152442	0.282659	721	0.450353	549	0.592739	733	0.997552	3
Myl12a	0.325997	0.527693	18	0.724734	19	0.803661	16	0.986245	3
Myl12b	0.346828	0.538227	77	0.729334	60	0.852415	61	0.994352	3
Myl6	0.327832	0.524479	61	0.716992	36	0.823617	54	0.991491	3
Mylk	0.682632	0.744893	2	-	-	0.982303	5	0.999998	2
Myo18a	0.523346	0.659195	9	-	-	0.92889	4	0.998072	2
Myo1b	0.544986	0.679063	12	0.886192	7	0.918415	8	0.996106	3
Myo1c	0.244823	0.445875	73	0.608121	62	0.735451	65	0.984156	3
Myo1d	0.379744	0.576073	34	0.765086	28	0.853365	36	0.990616	3
Myo1e	0.847538	0.826411	8	0.943221	2	0.978744	4	0.998662	3
Myo5a	0.379808	0.479308	2	-	-	0.978077	2	0.980623	2
Myo6	0.467622	0.601285	3	0.850471	2	0.945329	2	0.999829	3
Myo9b	0.58876	0.702607	7	0.887826	2	-	-	0.999061	2
Myof	0.267746	0.475788	70	0.647463	46	0.75114	71	0.981389	3
Naa15	0.482249	0.650104	14	0.821625	3	0.930715	3	0.995651	3
Naa50	0.737388	0.80443	3	0.91592	2	0.868696	5	0.971055	3
Naca	0.50577	0.747449	13	0.747261	8	0.892745	10	0.937919	3
Nae1	0.273218	0.476344	5	0.644709	4	0.773923	5	0.986948	3
Naga	0.233394	0.317636	4	0.645535	2	0.759296	4	0.986965	3
Nagk	0.331702	0.48585	5	0.733463	5	0.863719	4	0.999994	3
Nans	0.219862	0.393608	6	0.582989	3	0.704331	5	0.99214	3
Nap1l1	0.4745	0.664102	12	0.796326	8	0.920694	8	0.988182	3
Nap1l4	0.416369	0.603919	18	0.780193	5	0.896493	8	0.99392	3
Napa	0.647834	0.734642	19	0.920184	8	0.954237	10	0.998771	3
Napg	0.420258	0.569146	5	0.796054	4	0.945978	3	0.99805	3
Nars	0.365572	0.553691	26	0.743927	16	0.871795	17	0.995264	3
Nat10	0.630424	0.744312	2	0.870763	2	-	-	0.99286	2
Ncald	0.344159	0.473814	5	0.7648	5	0.881699	4	0.997982	3
Ncam1	0.887981	0.842441	5	-	-	0.858395	3	0.960937	2
Nckap1	0.382009	0.549186	21	0.777811	17	0.883415	18	0.998942	3
Ncl	0.534082	0.709245	38	0.834762	20	0.901613	24	0.983842	3
Ncln	0.556849	0.674526	10	0.881797	3	0.976836	8	0.999543	3
Ndrg1	0.428977	0.579618	13	0.823452	2	0.911886	5	0.999674	3
Ndufa4l2	0.90987	0.887928	2	0.87673	4	0.760288	2	0.875573	3
Ndufa5	0.48711	-	-	0.840448	2	0.976332	3	0.997858	2
Ndufa8	0.283216	0.488217	3	0.653716	4	0.787878	6	0.987189	3
Ndufab1	0.372582	0.55887	8	0.760719	3	0.863095	5	0.995016	3
Ndufs1	0.546632	0.670224	11	0.866107	7	0.989444	6	0.997895	3
Ndufs2	0.52181	0.649935	4	-	-	0.950641	3	0.999922	2
Ndufs3	0.588912	0.677447	2	-	-	1.02213	2	0.994733	2
Ndufv1	0.532238	0.645405	7	0.889941	3	0.968905	7	0.999531	3
Nedd4	0.850432	0.818479	24	0.957683	11	1.01674	18	0.999101	3
Nedd8	0.308967	0.567465	5	0.771485	3	0.644405	3	0.843049	3
Nek7	0.596565	0.70693	7	0.908878	2	0.933267	9	0.997181	3
Nek9	0.170629	0.323466	5	0.470502	2	-	-	0.984788	2
Nenf	0.387273	0.537661	2	0.908495	2	0.729399	2	0.904044	3
Neu1	0.198711	0.323873	11	0.554709	11	0.693166	14	0.999753	3
Nexn	0.200515	0.362094	3	0.561476	4	0.666317	3	0.991406	3
Nfix	0.743022	0.849739	3	0.853489	3	0.774391	2	0.882319	3
Nfkb1	0.430874	0.565959	6	0.843184	2	0.912195	5	0.998533	3
Ngly1	0.418452	0.584465	2	-	-	0.887659	3	0.996866	2
Nhp2l1	0.215924	0.432345	9	0.566134	8	0.674285	6	0.963748	3
Nipsnap1	0.234846	0.375855	4	-	-	0.754737	3	0.999993	2
Nipsnap3b;Nipsnap3a	0.259891	0.433472	2	0.617591	3	0.795505	6	0.995271	3
Nisch	0.567935	0.719563	2	0.870716	3	0.889604	4	0.984312	3
Nit1	0.247768	0.366195	3	0.657601	3	0.764425	3	0.995673	3
Nit2	0.256923	0.426143	4	0.650515	4	0.753976	4	0.99498	3
Nln	0.371035	-	-	0.800448	2	0.854055	2	0.995233	2
Nmt1	0.575226	0.684956	7	0.897542	3	-	-	0.999983	2
Nmt2	0.343309	0.530672	7	0.696302	4	0.894632	3	0.990527	3
Nnt	0.264625	0.419932	31	0.654887	23	0.784881	37	0.999441	3
Nomo1	0.586919	0.710266	20	0.873434	3	0.969431	9	0.997682	3
Nono	0.712588	0.768197	27	0.922627	12	0.990349	14	0.999239	3
Nop56	0.29179	0.505914	30	0.670243	17	0.78013	25	0.98165	3
Nop58	0.200746	0.431087	20	0.549019	10	0.62842	22	0.935257	3
Npepl1	0.296453	0.435584	3	0.699201	4	0.838243	4	0.999487	3
Npepps	0.315219	0.492834	30	0.709934	27	0.827837	26	0.997179	3
Nploc4	0.447178	0.612073	13	0.807195	8	0.931675	10	0.997862	3
Npm1	0.573936	0.725956	48	0.853999	13	0.920017	37	0.988464	3
Nptn	0.393503	0.593389	4	0.765913	3	0.866862	4	0.989827	3
Nrbp1	0.550861	0.741585	10	0.890712	4	0.737996	3	0.883684	3
Nrd1	0.710481	0.791411	6	0.873581	2	-	-	0.987709	2
Nsf	0.314137	0.500692	16	0.693317	9	0.83564	9	0.995467	3
Nsfl1c	0.44069	0.60046	14	0.828508	9	0.900304	16	0.997935	3
Nsun2	0.530775	0.672481	6	0.857549	2	0.951274	4	0.998352	3
Nt5c2	0.425201	0.613582	9	0.773695	7	0.915756	4	0.992574	3
Nt5e	0.218031	0.345019	3	-	-	0.736391	3	0.999574	2
Ntmt1	1.0702	0.886465	3	-	-	0.900197	2	0.981855	2
Nucb1	0.893765	0.836204	22	0.973325	11	0.947419	15	0.996416	3
Nucb2	0.392428	0.523981	5	0.825562	4	0.887633	5	0.996285	3
Nudc	0.681268	0.759602	14	0.904201	5	0.982608	11	0.998096	3
Nudcd2	0.319029	0.499407	5	0.692818	3	0.85484	6	0.996215	3
Nudt21	0.616087	0.710475	8	0.903141	4	0.993793	5	0.999195	3
Numa1	0.849289	0.821402	3	-	-	0.950595	5	0.996441	2
Numbl	0.507971	0.610758	8	0.897759	2	0.968536	8	0.996867	3
Nup107	0.159723	0.344909	2	-	-	0.571347	3	0.956856	2
Nup155	0.167535	0.434737	6	0.478372	3	0.545601	5	0.834236	3
Nup160	0.12616	0.328943	4	0.402272	3	0.467271	2	0.88158	3
Nup37	0.227298	-	-	0.657363	2	0.681064	2	0.974483	2
Nup54	0.330933	0.572595	5	0.662696	2	0.843842	3	0.966744	3
Nup62	0.317791	0.527127	9	0.707658	5	0.798896	8	0.984013	3
Nup85	0.182549	0.368024	2	-	-	0.622561	4	0.970849	2
Nup93	0.177838	0.449685	16	0.494199	5	0.567973	14	0.845262	3
Nup98	0.34608	0.449465	2	-	-	0.941218	3	0.984347	2
Nutf2	0.232043	0.436685	19	0.595677	12	0.705934	18	0.977697	3
Oat	0.895606	0.851255	18	0.922927	11	0.976398	17	0.995126	3
Ogdh	0.288107	0.462074	34	0.672704	22	0.810601	32	0.997739	3
Ogt	0.664215	0.763411	7	0.896896	3	0.929846	3	0.99209	3
Ola1	0.352035	0.548758	25	0.728792	14	0.855856	11	0.992686	3
Opa1	0.299755	0.483386	14	0.690835	4	0.807881	11	0.99523	3
Osbp	0.376919	0.515191	15	0.79178	2	0.898556	6	0.999204	3
Ostc	0.255323	0.414222	4	0.62452	4	0.787673	2	0.998692	3
Ostf1	0.532863	0.668856	17	0.873815	12	0.936223	13	0.998624	3
Otub1	0.350546	0.515541	23	0.757755	20	0.857123	18	0.998677	3
Oxct1	0.318879	0.477799	7	-	-	0.844915	3	0.999734	2
Oxsr1	0.309729	0.482454	9	0.680435	3	0.857259	6	0.99636	3
P2rx4	0.637728	0.707601	3	0.928392	2	1.01888	2	0.997077	3
P4ha1	0.370335	0.501345	62	0.788186	40	0.901964	34	0.998299	3
P4ha2	0.45058	0.588242	37	0.842697	26	0.931973	29	0.999828	3
P4hb	0.340899	0.483366	114	0.746389	66	0.882106	84	0.999439	3
Pa2g4	0.369914	0.568691	43	0.761052	19	0.839856	22	0.988678	3
Pabpc1;Pabpc6	0.418296	-	-	0.820578	34	0.906053	39	0.999545	2
Pabpc2	0.485965	0.630428	3	-	-	0.925394	2	0.998892	2
Pacsin2	0.531363	0.682312	3	0.857689	2	0.925307	2	0.995504	3
Pacsin3	0.420714	0.56761	6	-	-	0.922207	3	0.999984	2
Pafah1b1	0.449662	0.600298	28	0.833687	12	0.91957	18	0.999568	3
Pafah1b2	0.301616	0.463683	12	0.685806	7	0.84256	7	0.999064	3
Pafah1b3	0.299231	0.481431	16	0.686693	9	0.813205	12	0.99603	3
Paics	0.453664	0.64247	20	0.809764	10	0.885142	12	0.989134	3
Paip1	0.489458	0.687777	8	0.772052	2	0.951016	3	0.977753	3
Pak1	0.597002	0.701653	3	-	-	0.955268	2	0.999372	2
Pak2	0.528293	0.675092	23	0.859426	14	0.933104	13	0.997191	3
Pak3	0.621166	0.72066	4	-	-	0.938465	2	0.996908	2
Palld	0.504228	0.634158	68	0.854949	27	0.976021	36	0.99868	3
Palm	0.372812	0.502437	2	0.79928	2	-	-	0.996543	2
Pank4	0.370744	0.567152	2	-	-	0.827905	2	0.983287	2
Papss1	0.757489	0.792761	20	0.92947	9	0.969998	10	0.998347	3
Papss2	0.615581	0.708682	5	0.913676	2	-	-	0.999997	2
Park7	0.261794	0.442005	32	0.638042	15	0.771858	23	0.994968	3
Parn	0.752196	0.784595	2	-	-	0.943462	2	0.995841	2
Parva	0.377079	0.563132	26	0.756976	17	0.876198	28	0.995605	3
Parvb	0.423978	0.641546	2	0.74706	2	0.902728	2	0.978692	3
Pawr	0.235723	0.436188	5	0.580901	3	0.736938	9	0.983723	3
Pbdc1	0.763985	0.782494	5	0.954145	2	-	-	0.999997	2
Pbxip1	0.582214	0.703846	5	0.88667	3	0.949038	5	0.998367	3
Pcbp1	0.5777	0.706298	36	0.871338	17	0.959821	17	0.997543	3
Pcbp2	0.545181	0.710306	18	0.859721	15	0.879301	9	0.981153	3
Pcca	0.248195	0.392879	2	0.616575	2	0.787103	2	0.999053	3
Pccb	0.218514	0.384035	4	0.568939	3	0.720766	8	0.995922	3
Pck2	0.185779	0.378694	40	0.515067	26	0.63307	34	0.972329	3
Pcmt1	0.310545	0.474193	9	0.681739	6	0.868107	2	0.996311	3
Pcna	0.776881	0.808323	9	0.926681	4	0.933321	7	0.992567	3
Pcnp	0.783932	0.793649	5	-	-	0.974533	2	0.999491	2
Pcyox1	0.234056	0.327612	42	0.613399	29	0.78789	50	0.990809	3
Pcyox1l	0.420271	0.570857	2	-	-	0.915494	2	0.999946	2
Pdcd10	0.439784	0.601321	2	0.825247	3	0.901137	2	0.997955	3
Pdcd5	0.517064	0.665907	13	0.858234	6	0.927313	10	0.997273	3
Pdcd6	0.406024	0.564487	14	0.785301	9	0.92468	12	0.998935	3
Pdcd6ip	0.425526	0.590021	60	0.809544	41	0.90384	47	0.998602	3
Pdgfrb	1.50518	0.950594	5	-	-	1.01808	7	0.999489	2
Pdha1	0.218308	0.385783	27	0.575736	18	0.711467	29	0.995058	3
Pdhb	0.205357	0.3762	19	0.546182	15	0.692577	21	0.992541	3
Pdia3	0.363988	0.514571	113	0.762782	72	0.896615	81	0.99977	3
Pdia4	0.335116	0.488463	35	0.714047	15	0.89761	22	0.996502	3
Pdia5	0.242211	0.34537	8	0.615412	6	0.805559	5	0.991652	3
Pdia6	0.366782	0.51199	40	0.762889	20	0.90963	26	0.998917	3
Pdk1	0.426928	0.579697	3	0.790557	2	0.956863	2	0.996208	3
Pdlim1	0.231976	0.42953	17	0.597667	12	0.709585	15	0.982146	3
Pdlim2	0.285567	0.44871	15	0.680663	21	0.805833	19	0.998998	3
Pdlim4	0.238009	0.383222	12	0.624422	8	0.745227	15	0.998912	3
Pdlim5	0.343558	0.535504	58	0.729464	35	0.845158	43	0.993928	3
Pdlim7	0.201814	0.374395	55	0.535571	39	0.688782	43	0.991231	3
Pdp1	0.337475	0.501957	3	0.69246	2	0.916869	3	0.989417	3
Pdpk1	0.460038	0.637669	2	-	-	0.860822	2	0.982291	2
Pdxk	0.331666	-	-	0.680268	3	0.933669	2	0.98304	2
Pea15	0.610696	0.731117	5	0.87507	2	0.960861	2	0.996007	3
Pebp1	0.305429	0.49355	9	0.69266	9	0.814285	10	0.994435	3
Pepd	0.361713	0.484133	5	0.794166	5	0.888948	7	0.996205	3
Pfas	0.196195	0.39351	6	0.542523	4	0.642713	5	0.970018	3
Pfdn1	0.53308	0.659288	6	-	-	0.949007	2	0.999754	2
Pfdn2	0.438541	0.622057	6	0.800968	5	0.896352	5	0.993584	3
Pfdn5	0.357092	0.543169	3	-	-	0.837088	2	0.991271	2
Pfdn6	0.391521	0.572534	8	0.777062	2	0.877926	4	0.996147	3
Pfkl	0.340341	0.4864	56	0.745661	32	0.87717	45	0.999765	3
Pfkm	0.342481	0.499951	3	0.743797	2	0.869312	2	0.999938	3
Pfkp	0.373838	0.556021	11	0.75129	5	0.884571	6	0.996576	3
Pfn1	0.320737	0.526091	86	0.703983	58	0.814587	55	0.98803	3
Pfn2	0.401914	0.592571	2	0.75869	4	0.904462	6	0.992964	3
Pgam1	0.21923	0.379658	77	0.588741	50	0.706884	64	0.99569	3
Pgd	0.27499	0.426321	20	0.670833	17	0.800359	20	0.99978	3
Pgk1	0.225054	0.386984	167	0.590584	119	0.723786	158	0.996981	3
Pgls	0.275948	0.489449	5	0.661383	3	0.751504	6	0.977378	3
Pgm1	0.237647	0.392064	64	0.614038	36	0.747241	57	0.998923	3
Pgm2	0.171529	0.303873	12	0.495769	14	0.634442	14	0.998896	3
Pgm3	0.275485	0.451569	11	0.639096	5	0.813625	12	0.995567	3
Pgm5	0.270249	0.445107	8	0.677063	7	0.756632	8	0.990995	3
Pgp	0.318682	0.497169	3	-	-	0.821396	3	0.99527	2
Pgrmc1	0.45658	0.591468	10	0.849883	6	0.932371	9	0.999661	3
Pgrmc2	0.375919	0.542429	19	0.777661	10	0.874336	17	0.998632	3
Phb	0.235638	0.424443	19	0.611618	22	0.713837	22	0.985874	3
Phb2	0.238539	0.434526	27	0.597094	15	0.732367	24	0.986263	3
Phf5a	0.427689	0.626785	4	0.785007	2	0.881161	5	0.988044	3
Phgdh	0.304288	0.536715	40	0.66306	24	0.797959	27	0.973054	3
Phpt1	0.255589	0.417412	4	0.606597	2	0.805701	5	0.994668	3
Pi4ka	0.322905	0.459485	4	-	-	0.875668	2	0.998294	2
Picalm	0.512979	0.654567	24	0.862165	21	0.937548	19	0.999035	3
Piezo1	0.424753	0.557265	2	-	-	0.949345	2	0.997832	2
Pign	0.23504	0.467841	5	0.58462	5	0.70319	5	0.957806	3
Pin1	0.548963	0.672618	8	0.890365	5	0.941117	5	0.999086	3
Pip4k2a	0.321871	0.520744	3	0.72813	2	0.794189	2	0.984969	3
Pip4k2b	0.337335	0.54229	2	-	-	0.801552	3	0.978891	2
Pitpna	0.362071	0.55578	30	0.740362	15	0.862537	22	0.993566	3
Pitpnb	0.426657	0.602642	12	0.79768	2	0.902699	10	0.996612	3
Pitrm1	0.310673	0.490065	12	0.71517	4	0.808756	10	0.994717	3
Pkm	0.278286	0.460958	228	0.666909	141	0.782383	178	0.994273	3
Plaa	0.373782	0.536003	11	0.782393	3	0.87036	7	0.998508	3
Plbd2	0.38017	0.51447	10	0.806321	9	0.889822	7	0.997921	3
Plcd1	0.206738	0.379818	6	0.530083	4	0.712166	8	0.989968	3
Plec	0.422007	0.583826	242	0.803334	132	0.913879	138	0.99925	3
Plekhf1	0.523832	0.691952	4	0.817994	2	0.953226	3	0.990152	3
Plekho2	0.340583	0.515567	5	0.727691	6	0.863719	8	0.998204	3
Plod1	0.642371	0.732886	21	0.908714	20	0.972428	21	0.999418	3
Plod2	0.424187	0.545054	66	0.839257	37	0.935252	44	0.997333	3
Plod3	0.605814	0.688881	29	0.920994	12	1.00248	14	0.998222	3
Pls3	0.221672	0.377656	176	0.584085	128	0.72377	167	0.9982	3
Plxnb2	0.488852	0.616017	14	0.858604	6	0.964967	8	0.9993	3
Pmm2	0.326715	0.483566	7	-	-	0.854473	10	0.9999	2
Pmpca	0.424789	0.543676	4	0.856874	2	0.912281	2	0.995249	3
Pnn	0.510279	0.734488	2	0.754656	2	0.923267	2	0.954135	3
Pofut1	0.369069	0.520896	5	0.771613	4	0.892248	3	0.999993	3
Pofut2	0.442833	0.574523	5	0.8457	3	-	-	0.998874	2
Poldip2	0.748166	0.794947	3	-	-	0.863172	2	0.964974	2
Polr1d	0.400847	0.600118	2	-	-	0.829087	2	0.975793	2
Pon2	0.453916	0.606031	8	0.851322	3	0.89182	6	0.995872	3
Porcn	0.331082	-	-	0.711626	4	0.891769	5	0.996989	2
Postn	0.528936	0.73261	48	0.802055	43	0.886094	43	0.964908	3
Ppa1	0.312076	0.4983	45	0.70351	23	0.818566	26	0.994873	3
Ppfia1	0.528202	0.640099	10	0.925231	3	0.903146	4	0.990537	3
Ppfibp1	0.613735	0.692085	10	0.930384	5	0.995629	11	0.998525	3
Ppia	0.279624	0.485665	73	0.659509	58	0.770751	67	0.984808	3
Ppib	0.366013	0.524678	67	0.761657	44	0.890442	43	0.999819	3
Ppic	0.425965	0.588564	9	0.809785	3	0.907479	7	0.998954	3
Ppid	0.393709	0.601482	17	0.748394	11	0.880121	9	0.987122	3
Ppih	0.394446	0.551983	3	0.786601	4	-	-	0.999728	2
Ppil1	0.628249	0.723197	2	-	-	0.944656	2	0.997739	2
Ppil3	0.355734	0.523532	7	0.744273	2	-	-	0.998544	2
Ppm1a	0.42937	0.60852	16	0.777141	4	0.932316	7	0.994029	3
Ppme1	0.48799	0.607096	16	0.867369	5	0.967675	6	0.998596	3
Ppp1ca	0.500299	0.616934	47	0.895284	4	0.933067	6	0.997379	3
Ppp1cb	0.389257	0.541966	11	0.790557	28	0.899662	36	0.999968	3
Ppp1r12a	0.284768	0.453147	25	0.681209	14	0.797604	26	0.997817	3
Ppp1r14b	0.52661	0.678148	6	-	-	0.883696	3	0.985544	2
Ppp1r18	0.468292	0.643856	2	-	-	0.862064	2	0.981774	2
Ppp1r2	0.697934	0.764407	3	-	-	0.919442	4	0.990882	2
Ppp1r7	0.343342	0.51532	8	0.733682	4	0.865432	7	0.998699	3
Ppp1r9b	0.539205	0.647555	4	-	-	0.996113	3	0.997242	2
Ppp2ca	0.491747	0.631637	2	0.852582	14	-	-	0.999774	2
Ppp2r1a	0.546991	0.667656	52	0.881405	27	0.967744	28	0.999868	3
Ppp2r2a	0.366484	0.530453	13	0.789388	6	0.845192	11	0.994507	3
Ppp2r4	0.29099	0.451133	4	0.6903	3	0.811887	4	0.999245	3
Ppp2r5d	0.421296	0.585468	11	0.807533	10	0.902216	7	0.998719	3
Ppp3ca	0.425881	0.53364	13	0.843773	9	0.954685	12	0.994003	3
Ppp3r1	0.378867	0.521601	10	0.792572	4	0.894229	3	0.999476	3
Ppp4c	0.999767	0.862181	3	-	-	1.04154	2	0.996865	2
Ppp5c	0.407029	0.582776	3	0.775686	2	0.911317	4	0.996993	3
Ppt1	0.224509	0.390501	2	0.589903	4	0.719316	3	0.995731	3
Prdx1	0.330335	0.525868	24	0.71275	18	0.835686	21	0.992835	3
Prdx2	0.291648	0.453151	17	0.687546	15	0.81544	15	0.999372	3
Prdx3	0.205428	0.34589	20	0.55314	18	0.708877	20	0.999531	3
Prdx4	0.389069	0.536051	45	0.794732	31	0.902338	32	0.999888	3
Prdx6	0.239151	0.383941	21	0.616148	22	0.758215	19	0.999916	3
Prep	0.330687	0.529479	20	0.70095	12	0.847586	16	0.991792	3
Prkaa1	0.423648	0.581878	7	0.797595	3	0.931454	2	0.998889	3
Prkacb	0.362708	0.519453	15	0.766273	4	0.880553	8	0.999893	3
Prkar1a	1.15159	0.900901	7	-	-	0.97093	13	0.998655	2
Prkar2a	0.280065	0.516107	2	-	-	0.724547	5	0.944084	2
Prkar2b	0.130181	0.273227	10	0.447661	11	0.481294	4	0.94927	3
Prkca	0.351813	0.500833	3	0.759609	2	-	-	0.99987	2
Prkcdbp	0.328015	0.485905	10	0.722524	7	0.864868	11	0.999741	3
Prkcsh	0.390844	0.55358	23	0.791307	7	0.885242	10	0.998976	3
Prmt1	0.486546	0.645549	20	0.844635	10	0.913404	12	0.996593	3
Prmt5	0.496724	0.65047	5	0.834838	2	-	-	0.996835	2
Prosc	0.299489	0.476573	7	-	-	0.805537	2	0.995445	2
Prpf19	0.447124	0.616351	17	0.812985	8	0.913543	7	0.997302	3
Prpf4	0.669918	0.750693	2	-	-	0.92089	2	0.991884	2
Prpf40a	0.522303	0.668538	2	-	-	0.901601	2	0.992185	2
Prpf8	0.708831	0.758693	24	-	-	0.980258	10	0.999941	2
Prps1l3;Prps1	0.381553	0.559086	8	-	-	0.859862	5	0.994365	2
Prps2	0.357011	0.567506	3	0.701839	6	-	-	0.975941	2
Prpsap2	0.422289	0.55874	2	0.828729	2	-	-	0.999126	2
Prrc1	0.273044	0.49015	13	0.529008	2	0.892732	7	0.923741	3
Prrc2a	0.492418	0.609298	2	0.883525	2	-	-	0.99798	2
Prrc2c	0.803881	0.804485	4	-	-	0.951926	3	0.996903	2
Psap	0.263059	0.403587	6	0.652365	7	0.797237	5	0.999876	3
Psat1	0.303624	0.525447	31	0.680131	26	0.787479	27	0.977991	3
Psma1	0.312386	0.500945	33	0.695359	21	0.826714	25	0.99484	3
Psma2	0.314125	0.498534	30	0.695585	15	0.83529	22	0.996046	3
Psma3	0.333074	0.525298	15	0.724481	12	0.830327	12	0.993098	3
Psma4	0.299745	0.499149	23	0.673791	6	0.811112	21	0.990762	3
Psma5;Gm8394	0.29812	0.493426	24	0.676645	15	0.808227	23	0.992121	3
Psma6	0.317175	0.504138	25	0.702832	16	0.830166	19	0.995325	3
Psma7	0.298722	0.505652	26	0.67975	23	0.793134	27	0.986279	3
Psmb1	0.30579	0.512483	17	0.681618	10	0.807675	13	0.98764	3
Psmb2	0.314979	0.486974	6	0.711185	5	0.832321	6	0.998308	3
Psmb3	0.311398	0.505721	9	0.696821	4	0.815937	8	0.992544	3
Psmb4	0.317474	0.506731	8	0.693189	4	0.84025	8	0.994689	3
Psmb5	0.308465	0.50837	13	0.686265	14	0.815855	13	0.99079	3
Psmb6	0.324992	0.506021	7	0.718372	9	0.834985	8	0.996608	3
Psmb7	0.338432	0.515381	4	-	-	0.838297	4	0.995851	2
Psmc1	0.377198	0.554793	42	0.761325	10	0.882978	18	0.997588	3
Psmc2	0.367955	0.549388	27	0.75435	15	0.871182	20	0.996811	3
Psmc3	0.372069	0.575289	28	0.740461	8	0.86566	17	0.989937	3
Psmc4	0.324928	0.527742	34	0.714788	16	0.812784	20	0.988174	3
Psmc5	0.343223	0.541803	24	0.71994	19	0.848387	16	0.992038	3
Psmc6	0.372018	0.573693	33	0.747992	21	0.857292	23	0.990082	3
Psmd1	0.343941	0.530696	31	0.733555	13	0.847329	15	0.995364	3
Psmd11	0.339223	0.528061	40	0.722182	25	0.850196	29	0.995147	3
Psmd12	0.307397	0.510173	16	0.700084	9	0.793076	13	0.98662	3
Psmd13	0.32163	0.521878	27	0.702329	12	0.82475	15	0.990876	3
Psmd14	0.312242	0.48743	11	-	-	0.819714	6	0.996352	2
Psmd2;Gm5422	0.386164	0.56162	66	-	-	0.864632	37	0.995041	2
Psmd3	0.340025	0.536549	26	0.703713	15	0.866138	21	0.991868	3
Psmd4	0.511239	0.660995	15	0.845716	10	0.94628	10	0.997976	3
Psmd5	0.358723	0.52248	12	0.739442	9	0.899746	6	0.99812	3
Psmd6	0.321888	0.509174	21	0.710234	9	0.830935	17	0.995136	3
Psmd7	0.319016	0.52034	30	0.70252	22	0.817554	20	0.989975	3
Psmd8	0.390226	0.584329	5	0.720645	2	0.937269	2	0.98394	3
Psmd9	0.485114	0.652647	7	0.823733	2	0.929523	6	0.995544	3
Psme1	0.375265	0.527152	13	0.774568	7	0.899448	9	0.999939	3
Psme2	0.369999	0.565708	12	0.747283	6	0.863727	5	0.992663	3
Psme3	1.01148	0.888948	4	0.901488	2	1.00189	5	0.989304	3
Psmg1	0.786824	0.794455	3	-	-	0.977577	2	0.999656	2
Pspc1	0.318385	0.636511	6	0.587023	2	0.822604	6	0.878917	3
Psph	0.346326	0.543791	3	-	-	0.816155	4	0.98442	2
Ptbp1	0.446932	0.624939	40	0.806972	24	0.905661	21	0.994986	3
Ptges3	0.41817	0.595717	20	0.800236	13	0.885639	11	0.995659	3
Ptgfrn	0.939662	0.851963	3	0.952764	3	1.03431	7	0.997054	3
Ptgis	0.430836	0.570219	28	0.812202	18	0.95301	20	0.99821	3
Ptgr1	0.308117	-	-	0.710574	2	0.83991	2	0.999972	2
Ptk2	0.46272	0.608901	7	-	-	0.926576	4	0.999657	2
Ptk7	0.44941	0.567798	13	0.856591	5	0.946667	9	0.997571	3
Ptma	0.483502	0.597291	14	0.91308	7	0.895808	10	0.988539	3
Ptms	0.293306	0.590849	3	0.558435	2	-	-	0.822802	2
Ptpn1	0.512418	0.660477	3	-	-	0.903748	2	0.993421	2
Ptpn11	0.418389	0.595257	23	0.796637	6	0.892657	15	0.996393	3
Ptpn23	0.571439	0.68804	4	-	-	0.944823	3	0.998815	2
Ptpn9	0.501708	0.633147	2	0.882291	2	0.92091	3	0.997851	3
Ptpra	0.510451	0.64598	3	0.861531	3	-	-	0.999716	2
Ptrf	0.277603	0.445915	51	0.670992	39	0.79034	47	0.997753	3
Ptrh2	0.478687	0.644914	3	-	-	0.878253	2	0.987733	2
Puf60	0.784429	0.830654	4	0.863146	2	-	-	0.978581	2
Pura	0.242398	0.420232	12	0.595943	7	0.761635	13	0.993972	3
Purb	0.213142	0.408011	13	0.561958	7	0.685964	8	0.980828	3
Pxn	0.337889	0.513809	9	0.728118	2	0.856342	4	0.998072	3
Pycr1	0.350962	0.538227	3	0.713727	5	0.886947	5	0.993502	3
Pycr2	0.340272	0.507311	11	0.73151	6	0.868376	9	0.99923	3
Pycrl	0.256819	0.407604	6	0.648915	3	0.772619	6	0.999262	3
Pygb	0.39195	0.544916	18	0.800772	11	0.888793	17	0.999282	3
Pygl	0.33137	0.458295	34	0.737307	13	0.89216	13	0.996639	3
Qars	0.511841	0.658335	14	0.848264	6	0.950215	9	0.998473	3
Qdpr	0.327921	0.479827	2	0.7318	2	0.860146	3	0.999994	3
Qki	1.27241	0.923522	5	-	-	0.890812	3	0.978475	2
Rab10	0.368411	0.52614	19	0.763255	15	0.894068	26	0.999796	3
Rab11b;Rab11a	0.457751	0.616867	25	0.825518	13	0.923804	18	0.998754	3
Rab11fip5	0.700716	-	-	0.9241	2	1.02639	2	0.996964	2
Rab12	0.606754	0.7034	3	-	-	0.971674	2	0.999991	2
Rab14	0.44805	0.602375	17	0.818572	13	0.935159	11	0.999344	3
Rab18	0.743923	0.777573	8	0.936141	5	1.00398	6	0.999351	3
Rab1A	0.428558	0.587613	39	0.816899	29	0.906076	28	0.99908	3
Rab1b	0.434895	0.60028	10	0.800206	5	0.928244	5	0.9981	3
Rab21	0.560041	0.638955	6	0.923558	2	1.01293	5	0.993034	3
Rab22a	0.459198	0.601964	2	-	-	0.934052	3	0.999985	2
Rab2a;Rab2b	0.508681	0.640868	36	0.868736	20	0.947591	25	0.999941	3
Rab31	0.536628	0.654251	3	0.888748	2	-	-	0.99989	2
Rab34	0.449284	0.562132	5	0.867617	3	0.939593	2	0.996153	3
Rab35	0.315644	0.491931	5	-	-	0.821426	4	0.99603	2
Rab3gap1	0.620614	0.713934	3	-	-	0.964033	2	0.999703	2
Rab4b	0.34886	0.501552	3	0.764025	2	0.861947	5	0.999202	3
Rab5a	0.434443	0.580702	8	0.813157	4	0.943367	14	0.999209	3
Rab5b	0.465722	0.618573	9	0.839634	3	0.920578	4	0.999005	3
Rab5c	0.479299	0.632625	20	0.836402	13	0.936055	10	0.998887	3
Rab6a;Rab6b	0.506557	0.655936	13	0.844581	6	0.947343	8	0.998267	3
Rab7a	0.581586	0.700619	39	0.885373	27	0.960938	30	0.999075	3
Rab8a	0.466729	0.602018	12	0.830979	3	0.973992	6	0.997396	3
Rabep1	0.434959	0.621602	4	0.753616	3	0.962088	2	0.984568	3
Rabgap1	0.822949	0.808817	4	-	-	0.977983	4	0.999592	2
Rabggta	0.357912	0.53316	7	0.733325	3	0.890462	6	0.997112	3
Rabif	0.551741	0.646884	2	-	-	1.02834	2	0.991375	2
Rad23a	0.377943	0.544825	4	-	-	0.87465	2	0.99825	2
Rad23b	0.346268	0.502615	20	0.743624	21	0.878969	18	0.99986	3
Rae1	0.299746	0.505424	5	0.728556	2	0.737685	4	0.963079	3
Rai14	0.355273	0.565792	24	0.739564	17	0.828194	17	0.984445	3
Rala	0.370474	0.568691	14	0.725156	7	0.891788	6	0.990393	3
Raly	0.940467	0.856153	4	-	-	0.8731	3	0.969328	2
Ran;1700009N14Rik	0.371658	0.58662	38	0.746293	25	0.839506	32	0.982563	3
Ranbp1	0.339607	0.550757	22	0.714635	8	0.831964	15	0.986322	3
Ranbp3	0.846788	0.817953	4	-	-	0.975904	2	0.999411	2
Rangap1	0.372476	0.598619	9	0.727585	3	0.850506	3	0.977964	3
Rap1a	0.273837	0.470239	4	0.663274	4	0.760886	4	0.987017	3
Rap1b	0.266349	0.445935	23	0.652348	14	0.769318	22	0.994476	3
Rap1gds1	0.468719	0.641148	7	0.82342	4	0.9082	8	0.994826	3
Rap2c	0.321544	0.502241	7	0.697129	5	-	-	0.994266	2
Rars	0.35333	0.550219	33	0.725541	16	0.862429	24	0.992629	3
Rars2	0.311788	0.514829	3	0.690112	2	0.815056	4	0.989489	3
Rasa1	0.466277	0.62896	7	-	-	0.890608	2	0.993192	2
Rbbp4	0.895337	0.841947	4	0.968057	3	0.906449	3	0.987159	3
Rbbp7	1.16968	0.908089	3	0.967481	2	-	-	0.999048	2
Rbbp9	0.341524	0.544021	4	0.713778	3	0.848081	2	0.990598	3
Rbm14	0.396532	0.586025	7	0.771915	6	0.879149	8	0.993876	3
Rbm3	0.837958	0.818282	15	0.939455	7	1.0328	6	0.996682	3
Rbm39	0.899798	0.835824	9	0.972882	4	0.980057	7	0.999638	3
Rbm8a	0.63134	0.747012	2	-	-	0.852796	2	0.962026	2
Rbms1;Rbms3	0.604665	0.705108	2	-	-	0.960309	2	0.999627	2
Rbmxl1;Rbmx	0.303105	0.509106	33	0.68895	15	0.793252	30	0.986182	3
Rcc1	0.232659	0.495784	5	0.599138	4	0.654778	2	0.907212	3
Rcc2	0.919662	0.846705	10	-	-	0.921683	3	0.989404	2
Rcn1	0.346782	0.500154	112	0.747474	57	0.878879	75	0.999953	3
Rcn2	0.393092	0.549748	19	0.785861	6	0.906523	14	0.99985	3
Rcn3	0.430287	0.567485	14	0.821301	6	0.941984	10	0.999234	3
Rdh10	0.772119	0.787888	2	-	-	0.980309	2	0.999813	2
Rdh14	0.388641	0.559409	4	0.759126	3	0.91573	3	0.997073	3
Rdx	0.409666	0.586601	37	0.780149	17	0.90624	30	0.996954	3
Reep5	0.369475	0.533688	9	0.76017	3	0.890882	8	0.999428	3
Rela	0.609718	0.759574	3	-	-	0.764233	2	0.878252	2
Rer1	0.318196	0.488086	9	0.703834	9	0.851526	7	0.998654	3
Rexo2	0.36388	0.548171	5	0.754259	8	0.860004	3	0.995743	3
Rheb	0.734752	0.77242	3	0.975106	2	0.891117	3	0.98312	3
Rhoa	0.639914	0.744248	25	0.893196	19	0.952882	22	0.996525	3
Rhoc	0.523406	0.663618	3	0.855861	2	-	-	0.998383	2
Rhog	0.255225	0.433842	16	0.624697	8	0.768931	13	0.995202	3
Rhot1	0.431825	0.578588	4	-	-	0.92466	3	1	2
Rnf121	0.374416	0.52034	2	-	-	0.904278	2	0.999645	2
Rnh1	0.401682	0.567319	7	0.796722	5	0.889103	9	0.998574	3
Rnpep	0.240137	0.421434	6	0.595943	2	0.751416	7	0.993017	3
Rock1	0.38765	0.501386	2	-	-	0.962095	3	0.989154	2
Rock2	0.342123	0.507441	24	0.735509	12	0.869231	13	0.999436	3
Rpa1	0.834212	0.814169	2	-	-	0.967862	2	0.998791	2
Rpe	0.247559	0.510262	2	0.727323	3	0.558037	3	0.76056	3
Rpf2	0.443085	0.630474	4	0.778267	3	-	-	0.98681	2
Rpl10;Rpl10l	0.526168	0.668729	28	0.847502	12	0.967087	18	0.997587	3
Rpl10a	0.327782	0.522154	53	0.708424	36	0.837325	31	0.993333	3
Rpl12	0.303119	-	-	0.705649	10	0.833966	17	0.99994	2
Rpl13	0.347777	0.530283	23	0.725	15	0.871955	15	0.996449	3
Rpl13a	0.342243	0.534406	15	0.724456	11	0.848913	11	0.994125	3
Rpl14	0.355363	0.534047	8	0.738417	7	0.87387	5	0.997496	3
Rpl17	0.335339	0.543192	36	0.714009	23	0.828684	25	0.987644	3
Rpl18	0.357058	0.552983	34	0.718059	21	0.880847	26	0.991811	3
Rpl18a	0.351565	0.550578	30	0.729099	15	0.851451	29	0.991774	3
Rpl19	0.4291	0.61456	27	0.793145	9	0.895119	25	0.993694	3
Rpl21	0.333071	0.535289	20	0.706649	12	0.84084	14	0.990634	3
Rpl22	0.302228	0.500225	19	0.67666	8	0.815149	14	0.991432	3
Rpl22l1	0.371919	0.604078	5	0.766283	2	0.786495	4	0.956765	3
Rpl23	0.340587	0.539261	18	0.719344	15	0.843886	13	0.991909	3
Rpl23a	0.328387	0.539799	48	0.720805	20	0.801563	25	0.982086	3
Rpl24	0.434413	0.599053	26	-	-	0.891161	21	0.996196	2
Rpl26	0.350787	0.555451	33	0.724178	14	0.848956	18	0.989601	3
Rpl27	0.401065	0.571799	39	0.779403	18	0.905496	23	0.99832	3
Rpl27a	0.330393	0.530259	19	0.714558	10	0.828059	14	0.990821	3
Rpl28	0.363223	0.552406	37	0.740726	17	0.870522	18	0.994992	3
Rpl3	0.334061	0.527987	63	0.705595	44	0.85475	50	0.99338	3
Rpl30	0.359963	0.543837	26	0.737879	12	0.876022	15	0.996292	3
Rpl31	0.351091	0.556764	13	0.720398	6	0.853233	9	0.989289	3
Rpl32	0.335795	0.535027	25	0.711211	21	0.844244	20	0.991796	3
Rpl34	0.367634	0.561791	26	0.741221	16	0.870419	26	0.993408	3
Rpl35;Gm10269	0.401004	0.577573	17	-	-	0.866727	6	0.993495	2
Rpl35a	0.344016	0.540127	33	0.708477	13	0.868398	24	0.992134	3
Rpl36a;Gm6525	0.346593	-	-	0.750791	8	0.873985	12	0.999996	2
Rpl37a	0.364078	0.56493	27	0.74132	17	0.854538	20	0.990696	3
Rpl38	0.335622	0.571041	26	0.769865	20	0.721202	19	0.923314	3
Rpl4	0.335056	0.530672	77	0.718597	41	0.837726	38	0.992751	3
Rpl5	0.320831	0.524006	58	0.692431	27	0.832039	38	0.990038	3
Rpl6;Gm5428	0.352475	0.544389	35	0.731684	23	0.859341	24	0.994264	3
Rpl7	0.362734	0.547741	48	0.753043	35	0.858626	26	0.995548	3
Rpl7a	0.338653	0.53517	74	0.722878	43	0.838206	33	0.992326	3
Rpl8	0.343487	0.54615	48	0.725108	33	0.836677	29	0.989849	3
Rpl9	0.328393	0.532871	34	0.707843	18	0.826841	27	0.989192	3
Rplp0;Gm8730	0.320439	0.521727	52	0.699905	24	0.823992	31	0.990495	3
Rplp2	0.318265	0.518589	15	0.694964	17	0.826627	16	0.991026	3
Rpn1	0.265703	0.434357	55	0.640201	44	0.791814	47	0.997967	3
Rpn2	0.331182	0.479016	24	0.72944	12	0.875675	21	0.999517	3
Rpp30	0.31962	0.536881	3	0.71086	3	0.789251	5	0.977963	3
Rprd1b	0.465689	0.717252	3	0.703564	2	-	-	0.903982	2
Rps10	0.359781	0.556851	23	0.72891	13	0.869416	10	0.99243	3
Rps11	0.36766	0.564656	28	0.742	23	0.865265	23	0.992393	3
Rps12	0.322642	0.530088	27	0.704616	22	0.815305	18	0.98717	3
Rps13	0.353244	0.538627	36	0.733176	23	0.867711	14	0.996056	3
Rps14	0.351641	0.547378	32	0.731079	15	0.853382	19	0.99294	3
Rps15	0.366148	0.530745	22	0.778784	6	0.858395	11	0.997422	3
Rps15a	0.363807	0.556283	23	0.731591	15	0.879467	21	0.993605	3
Rps16	0.362528	0.557112	37	0.737475	24	0.866077	25	0.993342	3
Rps17	0.350227	0.559194	36	0.747791	24	0.810387	23	0.981234	3
Rps19	0.362077	0.559215	47	0.740251	30	0.857836	37	0.992277	3
Rps2;Gm18025;Gm6576;Gm5786	0.337731	0.521677	42	-	-	0.828809	37	0.992917	2
Rps20	0.318665	0.518258	23	0.693958	17	0.829651	19	0.991374	3
Rps21	0.351876	0.543422	14	0.724662	8	0.868175	8	0.994216	3
Rps23	0.355186	0.556851	26	0.730238	16	0.852912	14	0.990757	3
Rps24	0.36139	0.558112	14	0.741606	17	0.855361	13	0.992295	3
Rps25	0.360174	0.551293	23	0.742983	23	0.859222	22	0.994253	3
Rps26	0.353854	0.558069	21	0.72174	14	0.858491	20	0.98987	3
Rps27	0.479245	0.646425	19	0.829652	8	0.916343	15	0.995766	3
Rps27a;Gm8797;Ubb;Ubc	0.370097	0.548487	18	0.735861	14	0.905223	12	0.995296	3
Rps27l	0.428472	0.616751	5	0.836008	2	0.821886	3	0.973356	3
Rps28;Gm10263	0.391917	0.56575	8	0.767902	8	0.903372	7	0.997769	3
Rps29	0.392433	0.568006	11	0.762366	9	0.909487	7	0.996903	3
Rps3	0.348686	0.549838	63	0.732287	38	0.83893	34	0.990212	3
Rps3a	0.338379	0.532678	87	0.714379	47	0.851668	76	0.993518	3
Rps4x;Gm15013	0.344221	0.530817	66	-	-	0.829403	49	0.991441	2
Rps5	0.337115	0.536715	26	0.699408	15	0.861885	10	0.990823	3
Rps6	0.319949	0.530137	28	0.702506	7	0.808972	19	0.985399	3
Rps6ka3	0.484299	0.616434	17	0.895111	2	0.88556	2	0.990316	3
Rps7;Gm9493	0.343731	0.545831	44	0.717218	20	0.848344	25	0.990741	3
Rps8	0.328453	0.524155	45	0.718134	30	0.824613	37	0.991838	3
Rps9	0.349758	0.537567	40	0.725949	29	0.867441	27	0.995332	3
Rpsa	0.303692	0.506736	60	0.670211	43	0.820864	56	0.989403	3
Rqcd1	0.296527	0.481604	2	-	-	0.79385	2	0.991969	2
Rraga;Rragb	0.608391	0.698671	2	0.920966	3	-	-	0.999779	2
Rragc;Rragd	0.643544	0.726541	4	-	-	0.967524	4	0.999729	2
Rras	0.199628	0.377557	5	0.540514	12	0.671727	11	0.98769	3
Rras2	0.183773	0.360924	15	0.48834	4	0.661912	8	0.983384	3
Rrbp1	0.622445	0.712475	49	0.917048	13	0.974375	32	0.999995	3
Rsu1	0.339969	0.524926	22	0.725	20	0.853035	18	0.996177	3
RtcA	0.310124	0.47993	7	0.715208	2	0.818485	6	0.997467	3
Rtcb	0.311899	0.517977	41	0.6903	13	0.811547	23	0.987997	3
Rtn1	0.552953	0.666062	16	0.895719	7	0.962462	12	0.999934	3
Rtn3	0.316172	0.478611	2	0.708305	2	-	-	0.999285	2
Rtn4	0.347731	0.551538	25	0.721593	21	0.847885	20	0.989991	3
Ruvbl1	0.309248	0.524255	31	0.692116	17	0.793076	27	0.981691	3
Ruvbl2	0.336735	0.538697	23	0.727668	17	0.821135	19	0.988489	3
S100a10	0.127097	0.263063	22	0.401154	13	0.509893	22	0.985866	3
S100a11	0.320133	0.489909	11	0.712505	10	0.845192	13	0.998907	3
S100a4	0.289399	0.582523	5	0.558127	3	-	-	0.830684	2
S100a6	0.293079	0.461421	14	0.678372	15	0.822793	10	0.998741	3
S100b	0.301328	0.445576	3	-	-	0.843877	3	0.999686	2
Sacm1l	0.358571	0.534908	16	0.7347	7	0.888328	11	0.997155	3
Sae1	0.334971	0.596432	9	0.680815	6	0.802961	9	0.950395	3
Samm50	0.258083	0.45079	6	0.654148	4	0.73136	4	0.982923	3
Sar1a	0.577896	0.687697	14	-	-	0.960376	6	0.999842	2
Sar1b	0.51766	0.609004	11	0.933199	6	0.938733	3	0.991311	3
Sardh	0.22206	0.364648	3	0.585916	6	0.734065	7	0.999843	3
Sarnp	0.827118	0.824825	4	0.918235	3	1.00415	5	0.996241	3
Sars	0.389346	0.574523	55	0.770907	32	0.87698	35	0.995301	3
Sart3	0.369259	0.518793	4	-	-	0.895851	3	0.999911	2
Sbds	0.653677	0.730891	23	0.930364	12	0.964953	13	0.999593	3
Scamp1	0.479778	0.62314	4	0.842976	3	0.947603	4	0.999706	3
Scamp2	0.815712	0.79999	2	-	-	1.03047	2	0.997505	2
Scamp3	0.512709	0.646468	3	0.847497	3	0.984994	2	0.997255	3
Scarb2	0.463682	-	-	0.841777	3	0.941003	4	0.999979	2
Scfd1	0.359665	0.498311	12	0.792652	8	0.864049	8	0.996704	3
Scin	0.358776	0.468038	4	0.813474	8	0.875	6	0.990338	3
Scly	0.331276	0.465751	2	-	-	0.886456	2	0.997708	2
Scp2	0.562463	0.701063	4	0.894514	2	0.884531	4	0.986457	3
Scpep1	0.607152	0.718573	8	0.891485	9	0.960963	12	0.998592	3
Scrib	0.423878	0.528967	2	-	-	0.998879	2	0.984335	2
Sdf2	0.588411	0.680974	5	-	-	1.00848	2	0.997085	2
Sdf2l1	0.389502	0.534789	4	0.79659	4	0.903054	6	0.999813	3
Sdha	0.297707	0.477246	39	0.677926	28	0.822962	30	0.996806	3
Sdhb	0.23919	0.385428	12	0.624008	10	0.748632	11	0.999171	3
Sec11a	0.338317	0.498712	11	0.73306	6	0.870779	10	0.999711	3
Sec13	0.334262	0.517211	21	0.716601	14	0.854783	15	0.996615	3
Sec22b	0.348556	0.490507	30	0.754544	21	0.888457	22	0.999389	3
Sec23a	0.262242	0.405042	60	0.647605	33	0.797982	59	0.999884	3
Sec23ip	0.380077	0.528428	12	0.78078	6	0.904645	5	0.999868	3
Sec24a	0.563906	0.66065	7	0.920227	3	0.964159	4	0.998527	3
Sec24b	0.487832	0.622413	7	0.856523	7	0.950417	4	0.999967	3
Sec24c	0.419567	0.568691	11	0.824343	6	0.900913	3	0.999075	3
Sec24d	0.518513	0.654154	26	0.860818	11	0.957872	14	0.999528	3
Sec31a	0.629802	0.703774	38	0.926515	19	1.01219	25	0.997735	3
Sec61a1	0.467803	0.638657	10	0.802525	6	0.946445	8	0.994443	3
Sec61b;Gm10320	0.717996	0.762219	9	-	-	0.985959	3	0.999999	2
Sec62	0.649379	0.71749	4	-	-	1.02284	2	0.996454	2
Seh1l	0.244744	0.479532	5	0.598239	2	0.716027	3	0.959091	3
Sel1l	0.969223	0.852684	2	-	-	1.05155	2	0.995217	2
Selenbp2;Selenbp1	0.126578	0.24962	4	0.365599	4	0.544936	6	0.988216	3
Sephs1	0.243563	0.429407	5	0.617652	2	0.734696	4	0.990203	3
Serbp1	0.691323	0.759281	39	0.924309	10	0.96406	19	0.998895	3
Serpinb6	0.271455	0.432494	7	0.680222	6	0.769969	7	0.995377	3
Serpinb6c;Serpinb6b	0.29152	0.440213	3	0.689837	2	-	-	0.999981	2
Serpinb8	0.426708	0.606066	3	0.803991	2	0.886685	3	0.99473	3
Serpinh1	0.479044	0.606678	160	0.856694	78	0.958792	96	0.999384	3
Set	0.40524	0.603901	15	0.779846	7	0.863896	12	0.988638	3
Sf1	0.494711	0.770645	7	0.672388	3	0.944713	4	0.89054	3
Sf3a1	0.865013	0.825695	7	0.960276	4	0.99408	3	0.999882	3
Sf3a2	0.716135	0.760165	2	-	-	0.992635	2	0.999925	2
Sf3a3	0.711984	0.759724	9	-	-	0.983281	4	0.999985	2
Sf3b1	0.868261	0.835565	12	0.955505	2	0.919844	7	0.990489	3
Sf3b2	0.624597	0.753528	8	0.890588	5	0.87641	3	0.977137	3
Sf3b3	0.619651	0.728612	14	0.879245	7	0.988318	11	0.996892	3
Sf3b5	0.705486	0.774242	8	0.914331	4	0.955361	4	0.996799	3
Sfn	0.3126	0.503739	11	0.699215	8	0.8194	9	0.993699	3
Sfpq	0.44283	0.644899	26	0.816637	13	0.838903	19	0.974688	3
Sfxn1	0.239943	0.398705	3	0.625561	6	0.738507	3	0.996924	3
Sfxn3	0.28661	0.444997	17	0.682793	9	0.81108	21	0.99955	3
Sgcd	0.293356	0.42187	2	0.798425	5	0.722523	3	0.941071	3
Sgpl1	0.611197	0.720781	3	0.900958	4	0.943475	4	0.997666	3
Sgta	0.548411	0.71827	4	0.820767	4	0.941925	2	0.985603	3
Sh3bgr	0.331034	0.47404	4	0.747939	4	0.857476	4	0.999254	3
Sh3bgrl	0.329302	0.488294	17	0.733716	10	0.851992	16	0.999708	3
Sh3bgrl3	0.442673	0.605733	10	0.808128	7	0.928923	9	0.998424	3
Sh3gl1	0.517671	0.640853	24	0.888055	12	0.939332	11	0.99916	3
Sh3glb1	0.636963	0.724405	18	0.91772	10	0.970097	9	0.999838	3
Sh3kbp1	0.493809	-	-	0.92731	2	0.830128	2	0.96471	2
Shmt2	0.344398	0.549456	70	0.718921	49	0.843466	48	0.989416	3
Sirt5	0.22901	0.438624	2	-	-	0.687639	2	0.964614	2
Skp1	0.702966	0.773485	3	0.921489	3	0.932051	5	0.994045	3
Slc12a4	0.522006	0.631312	9	0.867383	7	1.0176	4	0.993204	3
Slc12a9	0.351069	-	-	0.762753	3	0.867163	3	0.999568	2
Slc16a1	0.331039	0.465059	2	0.75255	3	-	-	0.99753	2
Slc25a1	0.223935	0.373964	10	0.571616	5	0.749472	10	0.997811	3
Slc25a11	0.253372	0.430532	13	0.639189	9	0.748677	15	0.993412	3
Slc25a12	0.254991	0.451843	13	0.631362	7	0.743978	9	0.986435	3
Slc25a20	0.277166	0.392171	4	-	-	0.844139	3	0.993695	2
Slc25a24	0.234152	0.434781	18	0.608016	9	0.702899	22	0.978083	3
Slc25a3	0.28527	0.471137	23	0.661883	15	0.803483	24	0.994775	3
Slc25a4	0.299693	0.472317	17	0.696148	9	0.813447	17	0.997664	3
Slc25a5	0.348703	0.549411	56	0.729546	31	0.843229	46	0.990796	3
Slc2a1	0.446808	0.492756	3	0.909517	2	1.00139	3	0.967501	3
Slc44a1	0.381625	0.53662	5	0.832823	2	0.822783	3	0.981876	3
Slit3	0.981684	0.873407	5	0.9457	3	0.928239	4	0.990271	3
Smap1	0.749618	0.778032	3	-	-	0.979953	2	0.999848	2
Smc3	0.568722	0.703836	3	-	-	0.887685	2	0.984295	2
Smpd4	0.365552	0.572595	5	-	-	0.810814	2	0.974259	2
Snap23	0.480552	0.605206	3	-	-	0.972132	2	0.998049	2
Snapin	0.334657	-	-	0.775204	2	0.817031	2	0.991092	2
Snd1	0.442911	0.601893	74	0.804967	28	0.94229	44	0.998107	3
Snf8	0.267009	-	-	0.582264	2	0.882728	4	0.968783	2
Snrnp200	0.676344	0.756446	24	0.913811	8	0.957847	18	0.997964	3
Snrnp40	0.384989	0.605575	4	0.751838	2	0.842701	6	0.978672	3
Snrnp70	0.380228	0.583671	7	0.74188	3	0.876354	7	0.989608	3
Snrpa1	0.444508	0.615382	7	0.806307	2	0.918476	7	0.997107	3
Snrpb;Snrpn	0.398126	0.607061	4	0.751103	2	0.880313	4	0.986322	3
Snrpc	0.665249	0.742573	7	-	-	0.948526	3	0.997716	2
Snrpd1	0.252087	0.507	4	0.615576	4	0.699859	3	0.935451	3
Snrpd2;Gm5449	0.303656	0.539378	16	0.692145	11	0.757241	8	0.961145	3
Snrpd3	0.339344	0.55358	13	0.722939	9	0.816547	9	0.982794	3
Snrpe	0.349574	0.541315	3	-	-	0.825515	2	0.988221	2
Snrpg	0.308898	0.541362	8	0.666649	3	0.803772	7	0.973466	3
Sntb2	0.567929	0.673538	17	0.892978	8	0.992128	6	0.998863	3
Snx1	0.449181	0.601696	16	0.835101	12	0.912965	15	0.999101	3
Snx12	0.337815	0.506245	12	0.728166	6	0.865766	21	0.999076	3
Snx18	0.335497	0.498921	7	0.706196	5	0.895857	11	0.995468	3
Snx2	0.367655	0.518615	24	0.786127	9	0.870669	20	0.998646	3
Snx27	0.4247	0.55746	9	0.835596	3	0.920037	6	0.998906	3
Snx3	0.497709	0.651072	14	0.859783	13	0.905707	7	0.995493	3
Snx30	0.401957	0.570137	2	0.781383	2	0.908122	2	0.99865	3
Snx4	0.351199	0.524578	10	0.753657	8	0.852539	10	0.997541	3
Snx5	0.338666	0.522079	7	0.729628	10	0.846299	11	0.996275	3
Snx6	0.33334	0.499034	8	0.747336	12	0.834745	16	0.997225	3
Snx7	0.308572	-	-	0.708529	2	0.843518	4	0.999999	2
Snx9	0.486714	0.613987	6	0.867626	4	0.947036	4	0.999682	3
Sod1	0.260327	0.437028	15	0.64172	3	0.766785	15	0.995429	3
Sod2	0.133527	0.210171	18	0.401132	14	0.575988	25	0.99262	3
Sorbs3	0.229286	0.39879	12	0.61168	4	0.709549	10	0.991528	3
Spag9	0.573927	0.709235	11	0.894959	5	0.889289	7	0.987182	3
Sparc	0.877145	0.856829	17	0.896339	15	0.946425	23	0.985821	3
Spata5	0.469468	0.616901	4	-	-	0.922887	3	0.999179	2
Spcs1	0.739684	0.819069	3	0.910594	2	0.797007	4	0.925545	3
Spcs2	0.401373	0.548961	6	0.784621	3	0.936615	2	0.998164	3
Specc1l	0.461063	0.584677	6	0.83624	3	0.983729	2	0.995533	3
Spr	0.328636	0.49927	2	-	-	0.839038	3	0.997808	2
Sptan1	0.231533	0.368829	413	0.601968	305	0.754321	443	0.999938	3
Sptbn1	0.638673	0.724159	319	0.92075	176	0.969414	251	0.99985	3
Sqrdl	0.246161	0.421369	4	0.624107	2	0.745137	6	0.994479	3
Src	0.32432	0.470556	3	0.736495	3	0.852845	3	0.999631	3
Sri	0.288848	0.443842	11	0.673162	14	0.832077	16	0.999377	3
Srm	0.361766	0.54386	37	0.747918	24	0.86807	25	0.996756	3
Srp14	0.443486	0.55543	3	0.869995	2	-	-	0.993198	2
Srp54	0.596906	0.697488	9	-	-	0.970161	4	0.999991	2
Srp68	0.466708	0.609487	10	0.818969	6	0.978186	5	0.995963	3
Srp72	0.402089	0.584097	16	0.794039	8	0.86644	11	0.9936	3
Srp9	0.360256	0.526437	2	-	-	0.866629	4	0.99869	2
Srpr	0.722977	0.760215	4	-	-	1.01256	2	0.998786	2
Srrt	0.45024	0.64774	7	0.78867	2	0.899436	4	0.987295	3
Srsf1	0.368563	0.558459	18	0.744144	12	0.87415	12	0.994711	3
Srsf10	0.679106	0.755691	5	-	-	0.918409	2	0.990973	2
Srsf2	0.313934	0.54526	13	0.683438	8	0.795121	14	0.97307	3
Srsf3;Gm12355	0.370014	0.585063	19	0.733233	11	0.85506	9	0.984386	3
Srsf5	0.668919	0.76953	5	0.879368	4	0.958835	3	0.992759	3
Srsf6	0.812728	0.795109	10	0.975422	4	1.01384	7	0.998921	3
Srsf7	0.29418	0.531641	14	0.677572	7	0.751867	13	0.960443	3
Ssb	0.666362	0.754317	10	0.889317	3	0.998967	4	0.996214	3
Ssr1	0.418338	0.568026	7	0.7988	7	0.937553	5	0.998946	3
Ssr3	0.551251	0.656277	3	0.890985	3	0.996238	2	0.997971	3
Ssr4	0.474835	0.616218	13	0.854383	7	0.928244	9	0.999591	3
Ssrp1	0.746535	0.791545	12	0.907089	3	1.00741	4	0.996188	3
St13	0.485337	0.636435	15	0.840559	16	0.938218	10	0.998985	3
Stam	0.396974	0.59771	5	0.732345	3	0.919793	4	0.986013	3
Stambp	0.61756	0.686228	4	0.923438	2	1.04761	2	0.991149	3
Stat1	0.767429	0.778095	4	-	-	1.03607	3	0.99628	2
Stat3	0.802038	0.809813	29	0.935862	13	0.980706	13	0.998732	3
Stat5b	0.717321	-	-	0.950702	2	0.965657	3	0.999201	2
Stim1	0.604724	0.709446	15	0.891066	4	0.988699	5	0.998847	3
Stip1	0.376858	0.57286	36	0.751404	21	0.868756	18	0.992463	3
Stk3	0.644229	0.727339	5	-	-	0.965738	3	0.999632	2
Stk38	0.630132	0.706001	2	0.925775	2	1.00583	2	0.99846	3
Stom	0.407513	0.539518	12	0.78576	5	0.971249	8	0.992472	3
Stoml2	0.21333	0.383214	4	0.566284	3	0.70175	4	0.993689	3
Strap	0.643821	0.74471	23	0.89911	10	0.948483	10	0.99662	3
Strn3	0.53102	0.635254	8	0.907928	3	-	-	0.99743	2
Stt3a	0.29027	0.444577	26	0.675885	15	0.833388	21	0.999463	3
Stt3b	0.468501	0.595515	15	0.845056	7	0.969844	9	0.998092	3
Stub1	0.801276	0.795099	5	-	-	1.02076	2	0.998523	2
Stx12	0.503167	0.652314	17	0.844743	11	0.94601	13	0.998499	3
Stx4	0.253463	0.395126	2	0.639281	4	-	-	0.999948	2
Stx8	0.986383	0.856679	3	-	-	1.07055	2	0.991615	2
Stxbp1	0.389656	0.52034	8	0.786767	5	0.940723	5	0.996415	3
Stxbp3	0.370504	0.514914	6	0.787065	3	0.884198	7	0.999298	3
Sub1	0.563504	0.683978	5	0.874386	3	0.983115	3	0.99866	3
Sucla2	0.242746	0.404472	21	0.616921	15	0.754192	21	0.998226	3
Suclg1	0.241075	0.395846	20	0.609152	10	0.76333	17	0.999177	3
Suclg2	0.210032	0.339698	16	0.566782	13	0.72053	23	0.999897	3
Sugt1	0.737838	0.771157	2	-	-	0.989447	2	0.999996	2
Sumo1	0.944064	0.853631	3	0.957392	2	1.01076	3	0.99909	3
Sumo2	0.550702	0.680986	4	-	-	0.922877	9	0.996046	2
Surf4	0.359131	0.50278	18	0.760101	9	0.900493	8	0.999222	3
Syap1	0.943799	0.853194	2	-	-	0.929242	2	0.991456	2
Syncrip	0.437612	0.601034	54	0.81006	24	0.919427	28	0.998717	3
Syne1	0.527399	0.648195	6	0.883798	5	-	-	0.999908	2
Synj2bp	0.697144	0.744089	5	0.950017	3	0.996583	2	0.999475	3
Synpo	0.839201	0.813175	12	-	-	0.994956	7	0.999996	2
Tagln	0.320242	0.530283	85	0.691671	57	0.823478	63	0.986913	3
Tagln2	0.122497	0.281244	92	0.391215	72	0.48241	89	0.957739	3
Taldo1	0.366171	0.547582	11	0.748583	11	0.876064	9	0.996922	3
Tardbp	0.393587	0.607948	21	0.763794	13	0.846789	15	0.981125	3
Tars	0.345181	0.529699	39	0.740814	15	0.843079	20	0.995322	3
Tbc1d13	0.493854	0.623993	6	-	-	0.95694	2	0.999816	2
Tbc1d15	0.610901	0.719111	7	0.889723	2	-	-	0.998341	2
Tbc1d9b	0.510691	0.618342	4	0.887526	2	0.976896	2	0.997742	3
Tbca	0.479698	0.639208	13	0.862462	3	0.876959	8	0.990046	3
Tbcd	0.397158	0.548758	2	0.768733	5	0.94659	3	0.995571	3
Tbl1xr1	0.974387	0.863822	3	0.958941	3	0.991298	2	0.999246	3
Tbl2	0.409606	0.557395	11	0.804013	7	0.920067	4	0.999923	3
Tbrg4	0.494762	0.638358	2	-	-	0.924235	2	0.998443	2
Tcea1	0.860151	0.842768	4	0.919115	3	0.949595	3	0.992153	3
Tceb1	0.408573	0.574785	21	0.792428	7	0.904519	6	0.998943	3
Tceb2	0.625874	0.715862	10	0.931134	2	0.938854	5	0.997292	3
Tcerg1	0.343583	0.619413	6	0.591308	4	0.917802	2	0.906884	3
Tcp1	0.408074	0.589266	37	0.794213	26	0.875576	28	0.994591	3
Tcp11l1	0.519127	0.651366	3	-	-	0.941151	3	0.999486	2
Tes	0.2507	0.518283	2	0.698799	5	0.592907	2	0.813914	3
Tfg	0.373479	0.521576	10	0.763717	10	0.917082	7	0.998532	3
Tgfb1i1	0.472267	0.630971	36	0.81714	17	0.951739	11	0.997168	3
Tgfbr2	1.45977	0.951412	4	0.946798	2	1.00638	8	0.996312	3
Thbs1	0.632225	0.740321	38	0.903125	17	0.922966	38	0.993354	3
Thop1	0.27324	0.498022	15	0.642011	10	0.755551	10	0.973	3
Thrap3	0.721356	0.762597	8	0.937186	4	1.01318	5	0.998847	3
Thumpd3	0.514218	0.669186	3	-	-	0.884538	2	0.986887	2
Tial1	0.484215	0.625147	3	0.84949	3	-	-	0.999836	2
Timm13	0.365543	0.643171	4	0.638893	5	-	-	0.882273	2
Timm44	0.316962	0.499705	12	0.712802	4	0.822156	2	0.995585	3
Timm50	0.44547	0.651785	5	0.756052	2	-	-	0.971498	2
Timm9	0.251804	0.437554	4	0.635112	2	0.740648	2	0.989894	3
Tjp1	0.658013	0.734684	8	-	-	0.967347	3	0.999634	2
Tkt	0.236137	0.428472	73	0.601686	59	0.723006	73	0.986698	3
Tln1	0.274718	0.437639	362	0.656768	236	0.804237	294	0.999095	3
Tln2	0.219614	0.399278	36	0.597975	22	0.68323	34	0.983795	3
Tm9sf2	0.646805	0.725929	12	-	-	0.978446	6	0.999998	2
Tm9sf3	0.364304	0.529894	15	0.765124	8	0.872514	8	0.999144	3
Tm9sf4	0.589502	0.677083	4	0.909841	2	1.01528	3	0.996437	3
Tma7	0.825485	0.818142	2	-	-	0.902338	3	0.983279	2
Tmco1	0.958139	-	-	0.969448	2	1.03713	2	0.997469	2
Tmed10	0.319972	0.484431	27	0.715144	19	0.847859	22	0.999485	3
Tmed2	0.307573	0.494185	22	0.686884	15	0.828194	16	0.995323	3
Tmed3	0.387323	0.539143	6	0.786651	6	0.903471	8	0.999994	3
Tmed4	0.257619	0.540687	3	-	-	0.657888	2	0.855114	2
Tmed5	0.363293	0.532462	3	-	-	0.864095	2	0.997953	2
Tmed7	0.299827	0.462109	8	0.681678	10	0.842789	10	0.998811	3
Tmed9	0.314429	0.484066	16	0.702329	12	0.84488	9	0.998806	3
Tmem167a	0.348359	0.512965	2	-	-	0.861315	2	0.999066	2
Tmem256	0.208215	0.391716	2	0.540143	2	0.699435	2	0.987247	3
Tmem258	0.294467	0.44402	2	-	-	0.83027	3	0.999993	2
Tmem263	0.652395	0.730725	8	-	-	0.971192	4	0.999839	2
Tmem43	0.475667	0.622785	26	0.836061	21	0.947746	18	0.999389	3
Tmlhe	0.297198	0.472353	2	-	-	0.805361	3	0.996055	2
Tmod3	0.439987	0.594741	14	0.810658	6	0.937945	13	0.99908	3
Tmpo	0.29274	0.483334	16	0.676443	5	0.800302	13	0.993193	3
Tmsb10	0.430446	0.676852	20	0.724939	6	0.890494	16	0.956036	3
Tmsb4x	0.309045	0.552717	34	0.751424	20	0.686374	20	0.900682	3
Tmx1	0.468987	-	-	0.844776	3	0.943462	2	0.999971	2
Tmx3	0.371552	0.587327	11	0.796722	3	0.767458	2	0.951148	3
Tnpo1	0.505714	0.662397	20	0.844678	15	0.928371	18	0.996677	3
Tnpo2	0.461318	0.587194	3	-	-	0.969565	3	0.997312	2
Tns1	1.13958	0.900177	20	0.976051	13	1.00561	14	0.999667	3
Tollip	0.451736	0.615047	12	0.815658	7	0.925675	7	0.998288	3
Tom1	0.444974	0.609332	8	0.811896	3	0.922763	2	0.998343	3
Tomm34	0.636078	0.710943	9	0.940348	3	0.970575	5	0.999202	3
Tomm40	0.326418	0.507444	3	-	-	0.824475	3	0.9943	2
Tomm70a	0.337324	0.578885	10	0.635018	2	0.892676	7	0.954108	3
Top2b	0.664918	0.750228	7	0.91068	3	0.959998	5	0.998233	3
Tor1a	0.463593	0.634234	3	0.820081	2	0.913767	2	0.996002	3
Tor1aip1	0.357732	0.582191	3	0.704279	2	0.861104	2	0.979326	3
Tpd52	0.270644	0.419606	6	0.65193	4	0.811993	8	0.999536	3
Tpd52l2	0.456888	0.649173	24	0.837797	10	0.833817	14	0.972753	3
Tpi1	0.223307	0.387125	86	0.587574	71	0.719417	82	0.996329	3
Tpm1	0.16925	0.33903	128	0.494309	89	0.601463	87	0.980544	3
Tpm3	0.141491	0.295365	48	0.432447	21	0.543197	57	0.980486	3
Tpm3-rs7	0.146955	0.306101	19	0.450781	10	0.549417	21	0.976649	3
Tpm4	0.132909	0.278799	62	0.414347	50	0.522057	70	0.981557	3
Tpp1	0.196581	0.321675	5	0.568395	2	0.671436	10	0.996155	3
Tpp2	0.397806	0.584793	8	0.805551	3	0.835373	4	0.985177	3
Tpr	0.530435	0.68477	13	0.854373	2	0.922192	9	0.994498	3
Tpt1	0.454782	0.642514	28	0.798983	11	0.906076	11	0.991155	3
Tra2b	0.497159	0.67606	9	0.820212	5	0.914565	4	0.989925	3
Trap1	0.442133	0.612243	8	0.774208	3	0.969299	4	0.989995	3
Trim23	0.274202	0.460835	3	0.652938	2	0.783537	3	0.993699	3
Trim28	0.487812	0.647384	26	0.8409	9	0.919407	14	0.996913	3
Trio	0.294864	0.385989	4	-	-	0.894074	2	0.980828	2
Triobp	0.502066	0.662239	8	0.842444	4	0.922256	6	0.99586	3
Trip10	0.40977	0.554771	7	0.830411	8	0.885162	3	0.996989	3
Trip6	0.46904	0.627339	6	0.845796	4	0.901066	3	0.996343	3
Tsg101	0.608308	0.704613	8	0.943325	3	0.90086	2	0.988991	3
Tsn	0.367325	0.54099	15	0.766915	6	0.863865	6	0.997544	3
Tsnax	0.401667	0.539706	3	0.813357	2	-	-	0.998982	2
Tssc1	0.3771	0.582328	4	0.769819	4	0.829144	3	0.982971	3
Tsta3	0.285185	0.454466	5	0.702302	2	0.772893	2	0.991735	3
Ttll12	0.279647	0.473543	11	0.652521	3	0.791351	9	0.991746	3
Tuba1a	0.236758	0.422912	8	-	-	0.71913	7	0.98609	2
Tuba1b	0.237577	0.455675	188	0.594631	153	0.712916	158	0.970805	3
Tuba1c	0.229061	0.474521	6	-	-	0.657844	9	0.915858	2
Tuba4a	0.245439	0.349228	5	0.650936	3	0.777224	5	0.993905	3
Tubb2a	0.216518	-	-	0.565984	18	0.741016	20	0.998766	2
Tubb3	0.282653	0.514845	46	0.658464	30	0.75278	34	0.966516	3
Tubb4b;Tubb4a	0.230272	0.449275	182	0.583736	137	0.700871	171	0.96788	3
Tubb5	0.218526	0.440879	49	0.567826	37	0.676552	50	0.959661	3
Tubb6	0.360533	0.59568	38	0.720373	11	0.82879	21	0.971404	3
Tubg1;Tubg2	0.410901	0.578469	12	-	-	0.883797	10	0.996766	2
Tubgcp2	0.461	0.641708	3	-	-	0.853998	2	0.978607	2
Tubgcp3	0.389634	0.575893	3	0.751807	2	-	-	0.991514	2
Tufm;Gm9755	0.23029	0.418614	40	0.591082	26	0.718859	32	0.988209	3
Twf1	0.415876	0.584735	16	0.789625	11	0.914315	8	0.998276	3
Txn	0.284351	0.494439	18	0.661982	23	0.775774	19	0.983469	3
Txndc12	0.364829	0.535289	11	0.788391	8	0.834319	5	0.99179	3
Txndc5	0.410744	0.56292	26	0.792293	14	0.931982	19	0.999006	3
Txnl1	0.572298	0.68862	25	0.888487	17	0.966088	13	0.999733	3
Txnrd1	0.374883	0.560936	15	0.757166	9	0.872289	11	0.99556	3
U2af1	0.417525	0.612413	7	0.758452	2	-	-	0.984613	2
U2af2	0.551751	0.69203	22	0.855186	9	0.961501	12	0.996834	3
Uap1	0.59868	0.702324	17	0.896118	3	0.984689	7	0.99945	3
Uap1l1	0.400235	0.535266	3	-	-	0.935216	4	0.997934	2
Uba1	0.349211	0.537401	64	0.744068	46	0.841578	41	0.994021	3
Uba2	0.48407	0.673637	11	0.808735	4	0.904301	4	0.986562	3
Uba3	0.403426	0.593482	4	0.785049	9	0.868212	3	0.992026	3
Uba6	0.39493	0.561535	8	0.782794	5	0.897906	9	0.999085	3
Ubap2l	0.75263	0.785252	14	0.93838	7	0.977376	6	0.999457	3
Ube2d2;Ube2d1;Ube2d3	0.733741	0.762715	3	-	-	1.03028	2	0.996755	2
Ube2h	0.954884	0.852186	2	-	-	0.992176	2	0.999964	2
Ube2i	0.535751	0.684094	10	0.855497	6	0.937216	7	0.996405	3
Ube2k	0.519558	0.664115	6	0.857263	3	0.941239	7	0.998463	3
Ube2l3	0.33492	0.507122	18	0.715969	13	0.870669	13	0.997989	3
Ube2m	0.464802	0.629617	11	0.834011	4	0.903673	7	0.996239	3
Ube2n	0.276299	0.476042	26	0.652695	16	0.776327	23	0.988479	3
Ube2v2	0.359974	0.544985	7	0.748573	5	0.859799	11	0.995802	3
Ube3a	0.638077	0.737534	5	0.896379	2	0.968477	4	0.998254	3
Ubqln2	0.783003	0.818422	7	0.896966	2	0.971913	2	0.992447	3
Ubr4	0.597995	0.697909	14	-	-	0.971205	3	0.999997	2
Ubxn4	0.671875	0.778082	2	-	-	0.79147	3	0.90768	2
Uchl3	0.292537	0.471307	8	0.664214	7	-	-	0.993776	2
Ufc1	0.288313	0.614744	4	0.401032	2	0.972503	3	0.730142	3
Ufl1	0.503691	0.619642	4	0.887438	4	-	-	0.998401	2
Ufm1	0.391375	0.57543	6	0.769049	4	0.884538	3	0.995807	3
Ugdh	0.278005	0.420294	71	0.668349	46	0.820884	56	0.999646	3
Uggt1	0.397736	0.5551	24	0.790936	13	0.905331	17	0.99984	3
Ugp2	0.350662	0.495878	60	0.763573	50	0.87634	55	0.999648	3
Ugt1a6;Ugt1a6b;Ugt1a5;Ugt1a10;Ugt1a8;Ugt1a9;Ugt1a7c;Ugt1a2;Ugt1a1	0.338309	0.488163	10	-	-	0.873165	11	0.999915	2
Ugt2b34;Ugt2a3	0.349896	0.489369	10	0.76435	7	0.881475	7	0.999279	3
Unc45a	0.588403	0.733633	3	-	-	0.823745	2	0.942804	2
Upf1	0.668799	0.737132	18	0.931033	10	0.984002	9	0.999993	3
Uqcr10	0.258453	0.40319	2	0.644727	3	-	-	0.999998	2
Uqcrb	0.204037	0.370923	5	0.549524	3	0.687348	4	0.99359	3
Uqcrc1	0.230045	0.390866	11	0.605256	8	0.726095	15	0.996708	3
Uqcrc2	0.227636	0.404102	14	0.589425	11	0.721722	15	0.992991	3
Uqcrfs1	0.283701	0.45726	3	-	-	0.79257	2	0.996143	2
Uqcrh	0.246236	0.433406	3	0.614531	2	0.745137	5	0.991053	3
Uqcrq	0.230928	0.424507	3	0.5539	4	0.755865	2	0.98229	3
Uso1	0.307237	0.451664	31	0.709397	17	0.847705	23	0.999773	3
Usp14	0.396056	0.599089	15	0.759993	10	0.874013	10	0.988947	3
Usp5	0.334503	0.520921	23	0.726237	11	0.838342	18	0.995241	3
Usp7	0.593786	0.697348	6	-	-	0.963362	3	0.999851	2
Usp9x	0.548438	0.677192	10	0.877067	4	0.952403	6	0.999359	3
Utrn	0.412039	0.566274	22	0.818413	8	0.890653	15	0.99844	3
Vac14	0.314827	0.482019	4	0.733659	3	0.809488	3	0.994835	3
Vamp3;Vamp2	0.308782	0.496945	9	0.675636	4	-	-	0.990057	2
Vamp7	0.809569	0.798758	3	-	-	1.01919	3	0.998719	2
Vapa	0.378929	0.549748	4	0.761345	3	0.896138	3	0.998498	3
Vapb	0.454158	0.591974	3	-	-	0.94434	2	0.999734	2
Vars	0.263478	0.445858	38	0.628209	20	0.785751	29	0.994438	3
Vasp	0.309752	0.489383	18	0.706569	9	0.817	12	0.996161	3
Vat1	0.19009	0.358977	71	0.525138	51	0.657076	70	0.990021	3
Vbp1	0.344716	0.54092	6	0.759767	6	0.80153	2	0.982429	3
Vcl	0.234244	0.439518	295	0.60134	199	0.706347	279	0.977024	3
Vcp	0.442227	0.616434	143	0.805179	67	0.911398	84	0.996419	3
Vdac1	0.215258	0.3921	47	0.581278	41	0.687717	45	0.988337	3
Vdac2	0.255599	0.437346	49	0.628828	33	0.76256	42	0.994041	3
Vdac3	0.214928	0.401711	33	0.561298	23	0.699213	38	0.986818	3
Vim	0.266511	0.44192	361	0.650953	288	0.7754	348	0.996102	3
Vipas39	0.414861	-	-	0.815807	2	0.90777	2	0.999755	2
Vps13c	0.369896	0.47612	5	0.782478	6	0.945365	3	0.989962	3
Vps16	0.407071	0.592664	5	0.786825	4	0.877891	4	0.994015	3
Vps18	0.466899	0.608191	2	-	-	0.93658	3	0.99998	2
Vps25	0.428409	0.60225	4	0.830532	2	0.857131	2	0.989005	3
Vps26a	0.411183	0.575491	3	0.818154	5	0.872456	4	0.995456	3
Vps26b	0.381412	0.531713	10	0.7814	5	0.903152	9	0.999946	3
Vps29	0.447304	0.623301	16	0.806249	7	0.911202	13	0.995673	3
Vps33a	0.434919	0.609591	4	0.829366	5	0.864249	5	0.990192	3
Vps35	0.278104	0.45846	55	0.665917	43	0.785396	51	0.995196	3
Vps36	0.287365	0.497053	4	0.640439	3	0.809284	6	0.984724	3
Vps45	0.363351	0.541385	6	0.734037	5	0.895869	5	0.996195	3
Vps4a	0.722116	0.770474	6	0.932031	3	0.983312	3	0.999672	3
Vps4b	0.849257	0.816624	4	-	-	0.998064	2	0.999969	2
Vps51	0.365922	0.507356	2	-	-	0.905445	3	0.998991	2
Vti1b	0.697055	-	-	0.924884	2	1.02125	2	0.997613	2
Wars	0.310625	0.516621	37	0.690546	23	0.808476	31	0.98778	3
Wasf2	0.466347	0.581761	4	0.854592	3	0.976377	2	0.996307	3
Wasl	0.549178	0.685025	2	-	-	0.90763	2	0.992406	2
Wdfy1	0.376837	0.537968	11	0.765057	3	0.901859	7	0.999382	3
Wdr1	0.266483	0.469695	111	0.642175	82	0.758384	105	0.985199	3
Wdr44	0.338573	0.500028	2	-	-	0.858403	2	0.99953	2
Wdr45b	0.401042	0.578667	2	0.768051	2	0.910914	2	0.996486	3
Wdr61	0.513838	0.651338	2	-	-	0.930293	3	0.998564	2
Wdr82	0.821394	0.822639	4	0.932124	4	0.954499	6	0.995737	3
Xpnpep1	0.27077	0.452317	23	0.655368	15	0.77634	19	0.994517	3
Xpo1	0.312882	0.523307	33	0.71195	15	0.781698	24	0.979585	3
Xpo5	0.878906	0.827613	3	-	-	0.994485	2	1	2
Xpo7	0.372615	0.49376	4	-	-	0.939863	2	0.992788	2
Xrcc6	0.514229	0.651072	3	-	-	0.931785	2	0.998729	2
Yars	0.286095	0.49081	35	0.659543	25	0.788674	32	0.987364	3
Ybx1	0.484236	0.704509	43	0.810391	12	0.83046	23	0.952232	3
Yes1	0.326439	0.509894	10	0.718759	8	0.834662	9	0.996034	3
Ykt6	0.483792	0.625242	8	0.854378	3	0.935172	8	0.999762	3
Ywhab	0.318277	0.502296	12	0.699035	12	0.840938	17	0.996184	3
Ywhae	0.248631	0.424799	79	0.622644	69	0.753473	81	0.99505	3
Ywhag	0.290205	0.484057	39	0.669683	23	0.798519	42	0.99214	3
Ywhah	0.320762	0.51271	21	0.716765	8	0.814577	17	0.992083	3
Ywhaq	0.327205	0.518181	24	0.710274	14	0.837916	17	0.994376	3
Ywhaz	0.273836	0.449097	26	0.665459	18	0.779436	34	0.99581	3
Zc3h15	0.850797	0.82053	7	-	-	0.964646	5	0.9984	2
Zfpl1	0.402718	0.558762	13	0.797695	5	0.905177	9	0.999857	3
Zmpste24	0.381265	0.543722	7	0.780763	7	0.885182	5	0.999394	3
Znf207	0.92462	0.843025	6	-	-	0.990963	4	0.999954	2
Znf330	0.619651	0.744742	4	0.856869	3	-	-	0.989186	2
Zyx	0.236942	0.416238	4	0.591534	8	0.747642	7	0.99338	3

## Sheet: Guinea pig
Gene Name	Degradation Rate	2D Fraction Labeled	2D Peptides Quantified	4D Fraction Labeled	4D Peptides Quantified	6D Fraction Labeled	6D Peptides Quantified	R2	Number of Time-points
2020-09-02	0.243595	0.368435	28	0.592938	30	0.726275	29	0.999939	3
2020-09-07	0.249977	0.388265	37	0.586665	35	0.74005	22	0.998681	3
2020-09-08	0.286048	0.404731	3	0.655546	3	-	-	0.999318	2
2020-09-09	0.347965	0.475268	16	0.717788	13	0.828338	9	0.999921	3
2020-09-11	0.198675	0.309909	22	0.522056	23	-	-	0.999971	2
2020-09-15	0.420539	0.559418	4	0.748397	4	0.878114	2	0.997765	3
Aars	0.449101	0.571112	40	0.767617	30	0.910202	30	0.997343	3
Abcb6	0.281332	0.334193	3	-	-	0.850975	2	0.968892	2
Abcc1	0.383536	0.505305	5	0.723862	3	0.890895	2	0.996076	3
Abcc4	0.365531	0.527341	2	0.693836	2	-	-	0.990479	2
Abce1	0.351034	0.531871	16	0.695857	11	0.790959	15	0.986382	3
Abcf1	0.508165	0.639785	5	0.787351	3	0.889822	2	0.994114	3
Abcf2	0.923706	0.789788	2	0.959533	3	-	-	0.997697	2
Abhd12	0.350176	0.499084	3	0.706842	3	0.817984	3	0.998072	3
Acaa2	0.105357	0.184782	3	0.331801	5	0.438739	7	0.999216	3
Acaca	0.602014	0.689524	8	0.82366	5	-	-	0.99419	2
Acad9	0.189795	0.311323	3	0.523404	3	0.620191	2	0.995103	3
Acadl	0.13551	0.23441	9	0.408133	7	0.514303	12	0.997371	3
Acadm	0.172488	0.251005	2	0.486932	4	0.617238	5	0.995999	3
Acads	0.109898	0.179171	2	0.329266	3	0.470159	3	0.99775	3
Acadvl	0.174543	0.3027	3	0.474823	4	0.60381	6	0.996631	3
Acat1	0.170662	0.269069	8	0.456107	9	0.625531	9	0.997659	3
Acat2;Acat3	0.223502	0.313463	3	0.537197	7	0.75038	8	0.987652	3
Acbd3	0.497466	0.572775	3	-	-	0.965282	3	0.990067	2
Acin1	0.456255	0.582528	2	0.779453	2	-	-	0.998485	2
Acly	0.230052	0.380237	42	0.57539	43	0.681941	32	0.993497	3
Aco1	0.176002	0.295798	3	0.472572	9	0.617341	7	0.998794	3
Aco2	0.129124	0.232517	55	0.373889	53	0.51117	57	0.997523	3
Acot7	0.289202	0.553541	9	0.602133	3	0.696368	2	0.904185	3
Acot9;Acot10	0.13952	0.237545	4	0.41078	6	0.531121	6	0.999272	3
Acp1	0.24633	0.381941	3	0.572204	4	0.747493	2	0.997111	3
Acsl1	0.295229	-	-	0.655205	7	0.792192	6	0.999932	2
Acsl3	0.405975	0.585298	3	0.748341	2	0.79192	2	0.97731	3
Acsl4	1.02468	0.835054	26	0.912996	15	0.908618	23	0.996529	3
Acta2;Actg2	0.0858093	0.138211	108	0.270155	133	0.392373	147	0.996846	3
Actb	0.125077	0.224593	344	0.372801	21	0.494578	356	0.998129	3
Actbl2	0.123214	0.225102	8	0.360546	7	0.494585	8	0.99703	3
Actg1	0.132118	0.248598	13	0.371749	393	0.520003	18	0.992319	3
Actl6a	0.443967	0.592668	6	0.772972	4	0.843842	2	0.993218	3
Actn1	0.150083	0.249956	150	0.424269	140	0.565836	261	0.999791	3
Actn4	0.153317	0.251862	236	0.420412	247	0.584432	127	0.997864	3
Actr10	0.251055	0.354961	3	0.618549	2	-	-	0.99649	2
Actr1a	0.247571	0.389351	13	0.597509	16	0.717993	15	0.997904	3
Actr1b	0.257095	0.395239	4	0.613949	2	0.730366	4	0.998507	3
Actr2	0.19682	0.334315	47	0.500146	43	0.65723	36	0.996033	3
Actr3	0.200289	0.346701	35	0.505824	47	0.657471	46	0.993862	3
Acyp1	0.173867	0.248574	3	0.461672	5	0.649259	2	0.990233	3
Ada	0.132088	0.220346	14	0.371951	15	0.535642	15	0.996347	3
Adh5	0.15666	0.262407	2	0.437634	2	-	-	0.999285	2
Adk	0.2107	0.269114	18	0.545987	16	0.721185	14	0.983696	3
Adprhl2	0.220721	0.312467	2	-	-	0.71874	2	0.995513	2
Adsl	0.210651	0.383358	4	0.518366	5	0.660592	2	0.982759	3
Adss	0.561692	0.621842	16	0.868364	9	0.939405	12	0.997787	3
Afg3l2	0.208999	0.432632	3	0.493483	2	0.641103	4	0.933622	3
Agfg1	0.490364	0.59176	5	0.818983	2	-	-	0.99997	2
Ago2	0.174122	0.336381	6	0.461484	6	0.591928	7	0.979091	3
Agps	0.466038	0.616558	3	-	-	0.8047	2	0.973834	2
Ahcy	0.0724853	0.19534	6	0.258036	8	0.290552	10	0.865265	3
Ahcyl1;Ahcyl2	0.396315	0.519925	6	0.77044	7	0.839757	4	0.998349	3
Ahnak	0.562664	0.621794	55	0.856847	38	0.966267	15	0.994967	3
Ahsa1	0.578775	0.65597	5	0.824114	4	0.973315	2	0.99305	3
Aifm1	0.126587	0.268367	4	0.356756	3	0.492359	3	0.971251	3
Aimp1	0.397589	0.538759	2	0.744965	4	0.850439	3	0.998629	3
Aimp2	0.289546	0.492881	5	0.638571	4	0.718469	2	0.967963	3
Aip	0.423072	0.558043	2	0.756863	3	-	-	0.998123	2
Ak1	0.175918	0.280311	4	0.44447	3	0.654022	2	0.989229	3
Ak2	0.0912866	0.18118	7	0.274977	12	0.40228	11	0.991167	3
Ak3	0.206328	0.348244	20	0.531911	20	0.655863	26	0.995571	3
Ak4	0.216131	0.325469	2	0.534569	3	0.712201	3	0.997235	3
Akap2	0.523621	0.634235	7	0.785681	3	0.951267	4	0.991633	3
Akr1a1	0.23487	0.37577	8	0.572052	7	0.708203	9	0.998153	3
Akr1b1	0.18781	0.344017	37	0.482334	30	0.628174	29	0.987353	3
Akr1b10;Akr1b8	0.202179	0.352441	5	0.499516	5	-	-	0.984238	2
Akr1b7	0.173787	0.330017	2	0.439783	2	-	-	0.962602	2
Akr1c19	0.165796	0.282185	2	0.450746	4	-	-	0.997163	2
Akr1c6	0.161035	0.289732	8	0.466079	9	0.556896	5	0.98884	3
Akr1cl	0.156675	0.276353	7	0.427218	10	0.579763	4	0.996384	3
Akt1	0.364225	0.569559	2	-	-	0.731457	2	0.937063	2
Alad	0.267369	0.37854	2	0.636712	2	-	-	0.998122	2
Aldh18a1	0.14593	0.250357	38	0.414901	31	0.552917	40	0.999256	3
Aldh1l2	0.191408	0.333126	7	0.511043	9	0.623763	12	0.992853	3
Aldh2	0.203711	0.278023	24	0.526837	25	0.70279	35	0.990512	3
Aldh6a1	0.0975036	0.217054	2	0.308552	6	0.395348	10	0.965065	3
Aldh9a1	0.20996	-	-	0.554486	3	0.665574	3	0.998281	2
Aldoa;Aldoart1	0.309398	0.431445	120	0.67335	129	0.810825	92	0.999646	3
Aldoc	0.226738	-	-	0.536112	5	0.738089	3	0.993363	2
Alyref;Alyref2	0.231869	0.395835	10	0.56183	3	0.690304	9	0.990457	3
Ankfy1	0.322341	0.473625	3	0.667164	4	-	-	0.996005	2
Ankmy2	0.738675	0.732909	2	0.892601	3	0.963481	2	0.998846	3
Anp32a	0.266939	0.504328	4	0.50351	3	0.786884	2	0.914303	3
Anp32e	0.361137	0.538128	2	0.715501	2	0.785567	2	0.98509	3
Anpep	0.149255	0.136891	2	0.383634	4	0.666635	10	0.90482	3
Anxa1	0.21993	0.337037	41	0.552538	53	0.700375	41	0.999891	3
Anxa11	0.306732	0.418145	4	0.690114	8	0.796072	3	0.998249	3
Anxa2	0.246381	0.414957	97	0.597898	99	0.690169	87	0.986014	3
Anxa3	0.149514	0.278975	3	0.445851	7	0.525966	4	0.982762	3
Anxa4	0.222806	0.372358	8	0.557917	6	0.677992	4	0.994458	3
Anxa5	0.235742	0.365086	23	0.582694	22	0.709408	20	0.999432	3
Anxa6	0.152287	0.251968	21	0.427685	19	0.572614	14	0.999716	3
Anxa7	0.373746	0.508016	7	0.724782	14	0.85453	6	0.999435	3
Anxa8	0.198783	0.339142	6	0.540011	8	0.622661	8	0.988524	3
Ap1b1	0.300076	0.474573	4	0.623022	2	0.791991	3	0.989138	3
Ap1g1	0.392711	0.513886	7	0.762856	10	0.84964	4	0.999492	3
Ap1m1	0.420742	0.52941	9	0.777988	2	0.886777	5	0.999341	3
Ap2a1	0.254344	0.38715	17	0.590574	22	0.753458	17	0.998662	3
Ap2a2	0.262849	0.390252	33	0.610761	33	0.76019	29	0.999702	3
Ap2b1	0.249627	0.38883	53	0.589608	54	0.734964	48	0.998841	3
Ap2m1	0.309172	0.428436	13	0.654524	14	0.836787	11	0.995564	3
Ap2s1	0.194901	0.322281	5	0.51386	3	0.644105	6	0.998459	3
Ap3b1	0.356437	0.476329	5	0.71467	6	0.858642	5	0.998739	3
Ap3d1	0.375666	0.507121	10	0.733003	6	-	-	0.999791	2
Ap3m1	0.30879	0.448864	2	-	-	0.788253	2	0.99908	2
Ap3s1	0.357746	0.541313	4	0.665802	4	-	-	0.974568	2
Apex1	0.257994	0.454901	4	0.599219	7	0.694358	4	0.971101	3
Api5	0.827155	0.754575	10	0.934798	9	1.0007	5	0.993927	3
Appl1	0.233368	0.335699	2	0.590127	4	0.717038	2	0.998221	3
Arcn1	0.367077	0.487572	26	0.736992	32	0.846376	22	0.999817	3
Arf1;Arf3;Arf2	0.352435	0.487349	8	0.699678	6	0.850775	26	0.998498	3
Arf4	0.452275	0.570806	2	-	-	0.876248	2	0.999636	2
Arf5	0.373688	0.527659	27	0.733745	21	0.812542	2	0.994758	3
Arf6	0.256541	0.425302	3	0.584555	5	0.733067	7	0.990903	3
Arfgap1	0.591842	0.688548	3	-	-	0.818219	2	0.969523	2
Arfgap2	0.547771	0.593885	3	0.893901	3	0.929299	2	0.992411	3
Arhgap1	0.33116	0.449722	5	0.687081	5	0.846127	6	0.997764	3
Arhgap17	0.396367	0.478716	5	0.765304	3	0.914533	5	0.990598	3
Arhgdia	0.209335	0.351193	48	0.541833	40	0.656172	45	0.994995	3
Arhgef2	0.68744	0.698341	6	0.913461	2	0.930418	3	0.998716	3
Arih1	0.421113	0.528803	6	0.789386	8	0.871372	6	0.999146	3
Arl1	0.543678	0.627446	8	0.843135	9	0.918199	5	0.999947	3
Arl3	0.411828	0.573421	7	0.736239	5	0.846781	3	0.99271	3
Arl6ip5	0.271183	0.384361	3	0.634956	2	0.769544	2	0.999262	3
Arl8a	0.519927	0.608954	3	0.838658	6	-	-	0.999783	2
Arl8b	0.497283	0.604941	10	-	-	0.886502	5	0.999323	2
Arpc1a	0.221009	0.363829	5	0.533419	6	0.703062	8	0.995545	3
Arpc1b	0.191641	0.334221	42	0.495497	31	0.6392	39	0.994345	3
Arpc2	0.196694	0.351617	39	0.490762	38	0.653286	32	0.988989	3
Arpc3	0.235722	0.364207	11	0.560198	6	0.734112	13	0.997757	3
Arpc4	0.189656	0.343954	18	0.483174	19	0.635544	19	0.988574	3
Arpc5	0.294598	0.456713	13	0.63936	15	0.773181	11	0.995066	3
Arpc5l	0.365641	0.53726	3	0.692653	3	0.831719	2	0.991141	3
Asap1	0.325446	0.422542	2	0.722191	3	-	-	0.992557	2
Asl	0.290974	0.480481	11	0.64666	6	0.726717	5	0.97762	3
Asna1	0.32206	0.481587	3	0.694641	4	0.76723	4	0.991599	3
Asns	0.712286	0.724038	15	0.880349	12	0.962282	10	0.998491	3
Asph	0.313634	0.432632	4	0.672342	9	0.825388	3	0.998588	3
Atad3	0.140619	0.293493	4	0.387795	5	0.524403	5	0.970305	3
Atg3	0.486637	0.602606	5	0.79228	2	0.91075	3	0.998442	3
Atic	0.23429	0.400359	12	0.562747	13	0.694905	11	0.989948	3
Atl3	0.202222	0.302053	9	0.538971	12	0.666063	10	0.998668	3
Atp13a1	0.287488	0.429576	4	0.648808	2	0.766259	3	0.998802	3
Atp1a1	0.311967	0.459531	56	0.64731	43	0.819521	56	0.996027	3
Atp1a3	0.298969	0.384256	2	-	-	0.839713	6	0.988252	2
Atp1b1	0.313851	0.413241	2	-	-	0.840152	4	0.994108	2
Atp2a1	0.371907	0.523796	2	-	-	0.810622	2	0.993968	2
Atp2a2	0.347294	0.50684	47	0.704818	26	0.801271	36	0.994852	3
Atp5a1	0.116898	0.212889	75	0.352035	72	0.47335	81	0.997911	3
Atp5b	0.134624	0.237009	80	0.39587	94	0.518867	103	0.998536	3
Atp5c1	0.107183	0.201918	8	0.338947	6	0.434718	8	0.993823	3
Atp5e	0.133538	0.237673	2	0.38334	2	-	-	0.99571	2
Atp5f1	0.101018	0.200213	3	0.348368	4	0.392026	4	0.964423	3
Atp5i	0.114693	0.225811	6	0.350484	7	0.455445	7	0.989039	3
Atp5o	0.117081	0.217285	6	0.35524	6	0.469333	8	0.996231	3
Atp6v0a1	0.288599	0.450832	3	0.662136	4	0.731856	2	0.988342	3
Atp6v0d1	0.275837	0.432753	3	0.643152	5	0.728752	6	0.991999	3
Atp6v1a	0.337806	0.464523	27	0.689566	17	0.846445	22	0.998329	3
Atp6v1b2	0.356286	0.464595	10	0.741477	9	-	-	0.997225	2
Atp6v1c1	0.524034	0.617646	8	0.814042	7	0.943533	5	0.997029	3
Atp6v1d	0.834542	0.809912	3	0.813019	2	-	-	0.972265	2
Atp6v1f	0.799055	0.736872	3	0.945333	3	1.00019	2	0.992198	3
Atp6v1g1	0.887097	0.789148	4	0.921822	4	-	-	0.999998	2
Atp6v1h	0.579106	0.636626	9	0.85395	3	0.976371	5	0.994095	3
Atxn2	0.617647	0.674095	4	-	-	0.925443	2	0.999997	2
Atxn2l	0.642023	0.652946	2	0.938517	2	-	-	0.98937	2
Bag2	0.274879	0.47423	2	0.555858	4	0.784721	3	0.964456	3
Bag3	0.617049	0.649201	3	0.871545	2	1.0173	2	0.985426	3
Bag6	0.401807	0.388288	2	0.873569	3	0.921823	2	0.939018	3
Banf1	0.196979	0.329576	6	0.507719	9	0.653911	6	0.997746	3
Bcap31	0.237824	0.394547	10	0.622154	7	0.64987	6	0.970646	3
Bcat2	0.168381	0.264446	3	0.4769	3	0.59822	2	0.998964	3
Bckdha	0.135774	0.223302	2	0.423929	4	0.50825	2	0.99274	3
Bckdk	0.286806	0.411146	3	-	-	0.783748	5	0.999914	2
Bclaf1	0.445488	0.615714	5	-	-	0.774573	4	0.95478	2
Bgn	0.551235	0.652588	2	0.806313	2	0.93888	2	0.995383	3
Blmh	0.210037	0.345614	13	0.512577	6	0.69309	9	0.995036	3
Blvrb	0.279517	0.437144	9	0.61574	7	0.769145	6	0.995506	3
Bola2	0.410566	0.619038	3	0.689703	5	0.835142	2	0.964252	3
Bpnt1	0.193288	0.304443	6	0.51163	6	-	-	1	2
Brcc3	0.25427	0.379983	2	0.554432	5	0.79985	2	0.982647	3
Btf3	0.756649	0.75521	7	0.872878	7	0.935025	2	0.997881	3
Btf3l4	0.314208	0.494714	3	0.631423	2	-	-	0.977445	2
Bub3	0.432004	0.581985	12	0.765223	7	0.843457	10	0.994128	3
Bud31	1.87573	0.927602	2	-	-	1.00377	2	0.995368	2
Bzw1	0.617767	0.684908	3	0.866423	6	0.890646	2	0.997261	3
Bzw2	0.594699	0.67045	4	0.846147	4	-	-	0.999139	2
C1qbp	0.119376	0.252443	8	0.370124	9	0.450632	11	0.966361	3
Cab39	0.509335	0.581927	5	0.827145	5	0.967482	2	0.991775	3
Cacybp	0.598186	0.669524	5	0.854674	2	0.918106	2	0.999718	3
Cad	0.341988	0.545481	11	0.668937	13	0.781685	8	0.974227	3
Cald1	0.222218	0.292714	80	0.552266	69	0.74608	77	0.985583	3
Calm1	0.225438	-	-	0.559113	62	0.709938	61	0.999788	2
Calr	0.217461	0.317853	59	0.538749	63	0.719586	87	0.995789	3
Calu	0.28885	0.400812	51	0.65683	44	0.791956	51	0.998925	3
Camk2d	0.200767	0.307257	29	0.516992	33	0.677749	29	0.998983	3
Cand1	0.193848	0.325137	43	0.486574	39	0.664231	33	0.995026	3
Canx	0.26015	0.397195	19	0.61292	12	0.741077	16	0.999267	3
Cap1	0.235289	0.371216	30	0.562485	22	0.723952	20	0.998188	3
Capg	0.249691	0.391834	8	0.575266	14	0.748249	10	0.996544	3
Capn1	0.206238	0.316045	7	0.531202	8	0.680685	8	0.999728	3
Capn2	0.219648	0.34805	16	0.552565	18	0.690342	16	0.999471	3
Capns1	0.218352	0.338365	12	0.549338	7	0.696069	10	0.999903	3
Caprin1	1.38635	0.885098	5	0.990561	3	-	-	0.996637	2
Capza1	0.248472	0.404463	19	0.589467	20	0.716627	18	0.994851	3
Capza2	0.254358	0.402257	16	0.600036	13	0.729092	17	0.997367	3
Capzb	0.282891	0.404879	19	0.633443	17	0.793698	13	0.998742	3
Carhsp1	0.240524	0.302986	8	0.580625	9	0.784672	9	0.979642	3
Carm1	0.398727	0.523176	4	0.745022	2	0.879356	3	0.999081	3
Cars	0.582713	0.666742	13	0.856511	8	0.879259	3	0.996206	3
Cask	0.296136	0.394387	3	0.676912	5	0.801091	3	0.996418	3
Casp3	0.305141	0.399609	3	0.70131	2	-	-	0.991193	2
Cat	0.354415	0.498573	9	0.686323	12	0.859831	7	0.99536	3
Cav1	0.109359	0.199712	24	0.342452	20	0.445488	19	0.996955	3
Cbfb	0.495782	0.59163	4	0.804471	2	0.942382	2	0.996284	3
Cbr1	0.171764	0.33498	5	0.454894	5	0.588261	8	0.977571	3
Cbr3	0.213528	0.395223	5	0.538775	2	0.642247	4	0.973909	3
Ccar2	0.492824	0.581169	12	0.81584	8	0.938132	6	0.996896	3
Ccbl2	0.189274	-	-	0.506211	3	0.643108	4	0.999973	2
Ccdc22	0.238563	0.337706	2	0.602492	2	-	-	0.995317	2
Ccdc47	0.52119	0.645424	6	0.827098	4	0.83587	2	0.986727	3
Ccdc50	0.759539	0.735616	2	-	-	0.984662	3	0.996122	2
Ccdc58	0.125137	0.300159	4	0.346739	6	0.475672	5	0.921925	3
Ccdc6	0.449935	0.567748	5	0.763717	6	0.925873	3	0.994991	3
Cct2	0.295803	0.48267	64	0.620973	48	0.7712	51	0.984523	3
Cct3	0.294462	0.467614	41	0.632811	36	0.768785	31	0.991178	3
Cct4	0.276424	0.451306	48	0.614291	41	0.745571	40	0.989597	3
Cct5	0.263917	0.433553	22	0.604324	19	0.729996	13	0.990861	3
Cct6a	0.306729	0.476463	54	0.640987	31	0.790245	39	0.992402	3
Cct7	0.299483	0.468561	47	0.638011	34	0.778435	35	0.992815	3
Cct8	0.315193	0.475435	45	0.656545	36	0.800246	32	0.995606	3
Cdc37	0.485172	0.602676	8	0.79664	5	0.898658	6	0.999077	3
Cdc42	0.337908	0.475349	25	0.699155	26	0.82028	22	0.999692	3
Cdc42bpa	0.45142	0.575308	3	0.780148	5	0.888036	3	0.999364	3
Cdh13	0.187689	0.280028	4	0.569514	3	0.588233	4	0.966394	3
Cdipt	0.270516	0.442816	3	0.604746	3	0.744159	3	0.990464	3
Cdk5rap3	0.255628	0.401833	5	-	-	0.725059	2	0.996717	2
Cdk6	0.914856	0.790447	8	0.948455	5	0.942994	2	0.999049	3
Cdkn2b	0.45957	0.54432	2	0.83241	2	-	-	0.994847	2
Cdv3	0.45313	0.564481	11	0.78195	9	0.912189	8	0.998381	3
Cenpf	0.206045	-	-	0.465123	2	0.742723	2	0.966743	2
Cenpv	0.0938321	0.142218	2	-	-	0.418838	3	0.99437	2
Cep170	0.735994	0.727889	4	0.908944	3	-	-	0.99979	2
Ces1d;Ces1h;Ces1f;Ces1b;Ces1c;Ces1e;Ces1	0.185582	0.17241	2	-	-	0.723554	2	0.922149	2
Cfl1	0.299755	0.460138	73	0.634446	67	0.792993	63	0.994726	3
Cfl2	0.19102	0.309874	14	0.502644	18	0.646912	14	0.999605	3
Chchd3	0.17275	0.310787	4	0.464076	4	0.600241	5	0.993143	3
Chmp2a	0.770071	0.753585	3	0.889515	3	-	-	0.999269	2
Chmp4b	0.608925	0.658652	11	0.853479	6	0.994629	5	0.991255	3
Chp1	0.510641	0.630769	4	0.775133	2	0.942407	3	0.991056	3
Chtop	0.68064	0.695644	3	0.897349	3	0.963584	2	0.998135	3
Cisd1	0.143384	0.254021	4	0.414445	7	0.538138	5	0.997563	3
Cisd2	0.26588	0.43621	5	0.617455	8	0.719603	5	0.988746	3
Ckap4	0.148812	0.244201	6	0.419842	7	0.566867	8	0.999584	3
Ckap5	0.562011	0.665116	6	0.812997	3	-	-	0.994898	2
Ckb	0.195715	0.374749	21	0.50279	14	0.620318	13	0.97253	3
Ckmt1	0.223493	0.293083	13	0.55749	16	0.745796	17	0.986025	3
Clic1	0.299879	0.474797	13	0.659253	12	0.747078	9	0.987231	3
Clic4	0.405789	0.497247	43	0.782852	45	0.888392	31	0.996143	3
Clint1	0.668566	0.709252	4	0.845096	4	0.990661	2	0.991411	3
Clip1	0.462686	0.528682	3	0.857188	2	-	-	0.986126	2
Clpp	0.150501	0.307055	2	0.376904	2	0.575861	3	0.961911	3
Clta	0.657933	-	-	0.857374	2	0.991983	2	0.9927	2
Cltb	0.30212	0.491436	5	0.726909	7	0.653353	2	0.914638	3
Cltc	0.266156	0.411016	219	0.611648	215	0.751533	178	0.998413	3
Cmas	0.168175	-	-	0.47264	2	0.596708	2	0.999476	2
Cmpk1	0.234182	0.342199	14	0.586426	16	0.71874	17	0.999162	3
Cnbp	0.915073	0.784585	26	0.949391	9	1.01605	7	0.991446	3
Cndp2	0.207047	0.309019	32	0.527788	30	0.692976	32	0.998063	3
Cnih4	0.192889	0.344095	7	0.515	3	0.618439	5	0.987722	3
Cnn1	0.0883952	0.174188	61	0.280316	65	0.383508	68	0.994114	3
Cnn2	0.126252	0.206406	46	0.372523	41	0.511254	42	0.999364	3
Cnn3	0.132939	0.212572	85	0.394726	73	0.524817	83	0.999354	3
Cnot1	0.483129	0.573562	7	0.832113	3	-	-	0.998318	2
Cnpy2	0.250949	0.341258	10	0.588852	9	0.784118	15	0.990348	3
Cnrip1	0.164625	0.266462	7	0.483253	3	0.573071	7	0.994066	3
Cntrl	0.194073	0.3225	2	-	-	0.641266	2	0.997883	2
Col11a1	0.067298	0.0590696	2	-	-	0.342028	6	0.93468	2
Col12a1	0.893092	0.789655	43	0.933277	45	0.919269	33	0.998671	3
Col4a3bp	0.542306	0.634915	2	0.811449	2	0.95483	2	0.994997	3
Col8a1	0.11356	-	-	0.436314	3	0.394491	5	0.882531	2
Colgalt1	0.438846	0.568037	2	0.786518	2	0.855532	3	0.998107	3
Commd9	0.268148	0.437045	3	-	-	0.718282	3	0.986428	2
Comt	0.254301	0.396026	4	-	-	0.727484	2	0.997915	2
Copa	0.2849	0.41871	96	0.637837	71	0.781435	82	0.999668	3
Copb1	0.266668	0.405948	45	0.619074	43	0.749883	31	0.999192	3
Copb2	0.303898	0.438163	32	0.663796	32	0.795933	26	0.999861	3
Copg1	0.272009	0.404535	34	0.621263	27	0.768384	29	0.999618	3
Copg2	0.287659	0.474325	5	0.597189	4	-	-	0.968964	2
Cops2	0.281696	0.425695	12	0.627189	12	0.775258	9	0.998542	3
Cops3	0.258049	0.442244	8	0.56839	5	0.740832	5	0.981941	3
Cops4	0.263932	0.420193	17	0.611454	10	0.734791	20	0.995463	3
Cops5	0.259458	0.431663	4	0.609086	3	0.710361	2	0.987187	3
Cops6	0.303685	0.477268	2	0.626925	4	-	-	0.982746	2
Cops7a	0.419949	0.569087	3	0.73903	4	-	-	0.993313	2
Copz1	0.26278	0.417484	4	0.599355	5	0.746825	4	0.996042	3
Coro1b	0.230261	0.336343	12	0.564104	15	0.731441	18	0.997788	3
Coro1c	0.136081	0.235029	35	0.379457	40	0.542046	41	0.996276	3
Coro2b	0.168451	0.326233	7	0.440581	5	0.592068	8	0.980196	3
Cotl1	0.120196	0.233618	2	0.338763	3	0.491844	3	0.988131	3
Cox4i1	0.110516	0.254109	3	-	-	0.426428	6	0.940457	2
Cox5a	0.117918	0.253753	8	0.365239	5	0.446085	8	0.962259	3
Cox5b	0.0985693	0.241746	2	0.291633	2	0.403189	4	0.931881	3
Cox6c	0.0876237	0.176574	4	0.269711	2	0.386017	7	0.991224	3
Cpne1	0.179797	0.26219	4	0.477059	5	0.653621	3	0.994027	3
Cpox	0.225391	0.368934	3	0.570837	4	0.677648	4	0.994991	3
Cpsf6	0.406887	0.511811	5	0.762011	3	0.898544	4	0.997294	3
Crk	0.278037	0.408958	8	0.612769	9	0.79591	7	0.996408	3
Crkl	0.359763	0.484338	3	0.727814	3	-	-	0.999931	2
Crtap	0.486113	0.578425	2	0.837189	4	0.88641	3	0.998324	3
Cs;Csl	0.119209	0.24897	13	-	-	0.459905	11	0.972634	2
Csad	0.185764	0.260415	4	0.483766	8	0.676328	4	0.988889	3
Csde1	1.13834	0.853866	8	0.931984	2	0.958009	5	0.999767	3
Cse1l	0.316756	0.476472	28	0.666178	25	0.792097	11	0.995982	3
Csnk2a1	0.674376	0.687044	11	0.896507	6	0.987378	3	0.994495	3
Csnk2a2	0.396586	0.512703	7	0.75699	5	0.872158	4	0.999642	3
Csnk2b	0.56035	0.635532	7	0.837189	5	0.956028	3	0.996913	3
Csrp1	0.0970099	0.167556	76	0.29941	88	0.42414	95	0.999374	3
Csrp2	0.0656365	0.117051	37	0.211689	44	0.315004	45	0.998299	3
Cstf1	0.396308	0.554287	3	0.717444	2	-	-	0.990759	2
Cthrc1	2.01676	0.932205	4	0.977049	2	-	-	0.99877	2
Ctnna1	0.946981	0.809375	14	0.915885	7	0.968373	5	0.998978	3
Ctnna2	1.06418	0.832769	4	0.938744	4	1.03371	3	0.989201	3
Ctnnb1	1.07625	0.828185	11	0.975882	6	1.00868	8	0.992256	3
Ctnnbl1	0.580618	0.633871	2	0.886709	3	-	-	0.99703	2
Ctnnd1	0.587552	0.626662	8	0.865276	7	1.01423	3	0.984272	3
Ctps1	0.312914	0.502773	8	0.668078	9	0.746467	4	0.97867	3
Ctps2	0.296931	0.527268	2	0.568108	3	-	-	0.905988	2
Ctsb	0.429332	0.546523	2	0.780536	2	-	-	0.999993	2
Ctsd	0.288115	0.366858	2	0.650004	2	0.83323	4	0.987074	3
Ctsf	0.219727	0.360451	2	0.624746	3	0.606032	2	0.947496	3
Cttn	0.383112	0.50039	21	0.732332	15	0.884977	15	0.997456	3
Cul1	0.458672	0.564082	14	0.778026	7	0.936439	4	0.994696	3
Cul3	0.515292	0.600262	3	0.844166	4	-	-	0.999088	2
Cul4a	0.588015	0.674815	8	0.84596	3	0.88889	6	0.996842	3
Cul5	0.20791	0.395418	2	0.520614	4	0.637805	2	0.969585	3
Cyb5a	0.30819	0.384191	4	0.668786	4	0.866312	4	0.983156	3
Cyb5r3	0.171693	0.264281	8	0.479463	9	0.611679	10	0.999084	3
Cyc1	0.106306	0.199792	14	0.326273	17	0.441188	18	0.996525	3
Cycs	0.129672	0.255593	17	0.377601	19	0.497989	19	0.986909	3
Cyct	0.131684	0.265285	9	0.383811	10	0.497811	9	0.98152	3
Cyfip1	0.337534	0.464904	14	-	-	0.826471	9	0.999984	2
Cyr61	0.32759	0.526754	6	0.718026	2	0.699103	6	0.942483	3
D10Jhu81e	0.133851	0.25454	3	0.378145	2	0.520244	4	0.991437	3
D1Pas1	0.779464	0.738159	28	0.936745	23	0.940311	17	0.998369	3
Dab2	1.2322	0.862835	5	0.978809	3	0.962675	3	0.997754	3
Dad1	0.172091	0.298322	3	0.476731	3	0.593549	2	0.995927	3
Dapk1	0.326584	0.480966	5	0.668382	3	-	-	0.994805	2
Dapk3	0.285095	0.464681	12	0.603432	4	0.774767	6	0.98631	3
Dars	0.243836	0.411116	25	0.580013	27	0.703516	22	0.990016	3
Dazap1	0.220244	0.339941	8	0.544153	4	0.708025	7	0.998992	3
Dbn1	0.232724	0.325397	21	0.55733	18	0.757976	14	0.99063	3
Dbnl	0.367567	0.50606	11	0.705114	9	0.865455	5	0.997072	3
Dclk1	0.57857	0.641834	3	0.871216	5	-	-	0.999219	2
Dcps	0.507019	0.591184	2	0.844567	2	-	-	0.998443	2
Dctn1	0.296291	0.426489	18	0.647514	18	0.80209	13	0.999152	3
Dctn2	0.321843	0.45174	12	0.674991	14	0.827519	11	0.998979	3
Dctn4	0.290758	0.418156	4	0.637391	7	0.803528	4	0.998269	3
Dctn5	0.377132	0.518055	2	-	-	0.828703	2	0.997931	2
Ddah1	0.161228	0.246301	8	0.445909	15	0.603972	12	0.997553	3
Ddah2	0.206153	0.263963	2	0.528435	4	0.722706	5	0.981077	3
Ddb1	0.718496	0.708266	21	0.908447	15	0.997605	8	0.993408	3
Ddi2	0.403363	0.547651	3	-	-	0.829307	2	0.994991	2
Ddost	0.163802	0.295124	13	0.46343	20	0.569079	16	0.991491	3
Ddx1	0.352839	0.492517	36	0.714266	28	0.82532	26	0.999358	3
Ddx17	0.616653	0.641935	32	0.908017	23	0.961019	21	0.993725	3
Ddx19a;Ddx19b	0.424127	0.575787	7	0.756554	6	0.846299	4	0.994741	3
Ddx21	0.925517	0.811203	7	0.922396	2	0.823161	2	0.972304	3
Ddx39a	0.344718	0.564523	3	0.679249	3	0.750921	3	0.955431	3
Ddx39b	0.175116	0.331948	36	0.490597	34	0.571894	30	0.97456	3
Ddx3y	0.781345	0.73664	2	-	-	1.04954	2	0.979458	2
Ddx46	0.411842	0.562291	6	0.766485	7	0.820138	3	0.992153	3
Ddx5	1.28722	0.872515	11	0.973674	10	0.986957	10	0.996638	3
Ddx6	0.689107	0.700691	5	0.908295	9	0.937352	4	0.999213	3
Dek	0.451128	0.54998	2	0.824669	3	0.865318	2	0.996587	3
Denr	0.345442	0.506363	3	0.679057	2	-	-	0.991571	2
Derl1	0.576349	0.64826	2	0.85803	3	-	-	0.999973	2
Des	0.163584	0.304917	10	0.428578	9	-	-	0.975855	2
Dhx15	0.42696	0.584186	19	0.749011	10	0.850716	12	0.993089	3
Dhx29	0.588584	0.646066	2	0.87795	4	-	-	0.998901	2
Dhx9	0.550931	0.638353	15	0.833665	18	0.926105	10	0.999488	3
Dkc1	0.150834	0.340001	3	0.409195	4	0.528336	4	0.932413	3
Dlat	0.111293	0.230639	9	0.336342	10	0.445568	4	0.981505	3
Dld	0.142962	0.257824	16	0.412697	19	0.535286	18	0.996207	3
Dlg1	0.494725	0.561337	5	0.821897	6	0.980971	4	0.986257	3
Dlst	0.129536	0.243728	11	0.397154	15	0.487013	15	0.988377	3
Dnaja1	1.14627	0.852927	8	0.945738	5	0.949591	8	0.999951	3
Dnaja2	0.64972	0.703235	5	0.868441	4	0.902361	4	0.997982	3
Dnaja3	0.389439	0.572694	2	-	-	0.765323	4	0.961934	2
Dnajb1	0.662422	0.695892	4	0.885787	2	-	-	0.999975	2
Dnajb11	0.267965	0.419338	8	0.610479	9	0.751402	9	0.997163	3
Dnajc11	0.168684	0.32234	6	0.463298	2	0.57448	5	0.981444	3
Dnajc13	0.330224	0.48115	7	0.691176	5	0.798417	8	0.997516	3
Dnajc3	0.545505	0.654436	4	0.786367	2	0.956575	3	0.989419	3
Dnm1l	0.228348	0.392228	20	0.560356	14	0.681104	11	0.989565	3
Dnm2	0.249785	0.387486	19	0.610718	23	0.713594	16	0.997037	3
Dnm3	0.266851	0.375973	2	0.637721	3	-	-	0.997595	2
Dnpep	0.242533	0.390098	5	0.57812	5	0.71913	4	0.997096	3
Dock7	0.390304	0.534924	8	0.724552	3	0.864586	2	0.997399	3
Dpp3	0.203818	0.386573	7	0.480262	3	0.668176	3	0.96995	3
Dpysl2	0.17496	0.247288	23	0.451422	23	0.665063	16	0.983151	3
Dpysl3	0.221734	0.329899	30	0.562066	32	0.703734	38	0.999495	3
Dr1	0.609555	0.647697	4	0.882181	4	0.973753	2	0.994776	3
Drg1	0.672461	0.701848	7	0.8798	3	0.950827	3	0.999394	3
Drg2	0.339135	0.475033	2	0.698281	3	-	-	0.999604	2
Dstn	0.324515	0.428405	27	0.702257	32	0.830289	18	0.997478	3
Dync1h1	0.319268	0.464539	193	0.680049	160	0.79711	131	0.998769	3
Dync1i2	0.298282	0.45577	9	0.656865	9	0.765622	8	0.995562	3
Dync1li1	0.331471	0.490023	9	0.694298	8	0.787261	3	0.99471	3
Dync1li2	0.68175	0.682465	3	0.935867	2	-	-	0.993794	2
Dynll1;BC048507	0.374832	-	-	0.731719	8	0.858467	6	0.999735	2
Dynll2	0.22263	0.355385	3	0.549145	2	-	-	0.997964	2
Dynlrb1	0.563281	0.637893	9	0.845611	4	0.940273	2	0.998976	3
Echdc2	0.123182	-	-	0.419359	2	0.45388	2	0.966489	2
Echs1	0.137083	0.219717	3	0.405527	8	0.533316	6	0.999465	3
Ecm29	0.352802	0.548482	9	0.720947	6	0.739681	2	0.961577	3
Edc4	0.43995	0.589858	4	0.745613	2	-	-	0.990866	2
Edil3	0.34283	0.616393	14	0.591958	7	0.792923	13	0.89949	3
Eea1	0.252125	0.37337	4	0.585372	8	0.763316	3	0.997381	3
Eef1a1	0.287333	0.47077	109	0.637837	112	0.735373	109	0.983553	3
Eef1a2	0.203989	0.30003	4	0.560435	3	0.653755	5	0.994	3
Eef1b	0.222273	0.395153	13	0.543249	8	0.672617	6	0.984558	3
Eef1d	0.239277	0.33984	5	0.592915	12	0.73427	4	0.997987	3
Eef1g	0.212901	0.387538	23	0.524511	20	0.660288	22	0.981903	3
Eef2	0.394008	0.543612	139	0.739372	115	0.840143	94	0.996964	3
Efhd2	0.367945	0.490672	2	0.736347	4	-	-	0.999869	2
Eftud1	0.319265	0.393541	4	0.679585	3	0.882553	3	0.981156	3
Eftud2	0.397902	0.52108	20	0.758072	12	0.860955	9	0.999988	3
Ehd1	0.33623	0.47178	18	0.681306	17	0.842701	13	0.997866	3
Ehd2	0.512541	0.595223	31	0.835918	22	0.927021	16	0.998663	3
Ehd4	0.479794	0.684597	3	0.746994	3	0.783562	2	0.935912	3
Eif1;Eif1b	2.62706	0.945523	3	0.903099	2	0.982853	4	0.995119	3
Eif2s1	0.340015	0.501527	22	0.688481	18	0.807186	15	0.995363	3
Eif2s2	0.480116	0.599099	20	0.799024	14	0.888165	11	0.999219	3
Eif2s3x	0.284158	0.46697	26	0.625094	30	0.743646	4	0.985678	3
Eif2s3y	0.275332	0.433174	2	0.617771	3	0.755908	21	0.99578	3
Eif3a	0.769558	0.736432	23	0.919004	11	0.971435	7	0.998007	3
Eif3b	0.622354	0.681706	16	0.851083	13	0.952426	8	0.998073	3
Eif3c	0.684998	0.706297	16	0.885923	13	0.953464	5	0.999344	3
Eif3d	0.52795	0.6304	20	0.81661	8	0.915325	8	0.999041	3
Eif3e	0.578159	0.669084	16	0.828927	12	0.917077	9	0.997942	3
Eif3f	0.539104	0.634204	17	0.83864	9	0.894043	7	0.999205	3
Eif3g	0.617803	0.689859	6	0.842244	4	-	-	0.997489	2
Eif3h	0.539229	0.628072	7	-	-	0.909205	2	0.99997	2
Eif3i	0.621254	0.692551	14	0.840019	10	0.931219	5	0.997667	3
Eif3j1;Eif3j2	0.447476	0.599905	3	0.759933	5	0.860414	3	0.993143	3
Eif3k	0.680223	0.718223	10	0.86545	2	0.930711	4	0.998841	3
Eif3l	0.562408	0.644192	13	0.837482	6	0.934398	8	0.999158	3
Eif3m	0.4643	0.612066	11	0.769396	5	0.866009	5	0.993194	3
Eif4a1	0.611047	0.695687	62	0.831613	52	0.908818	41	0.995694	3
Eif4a2	0.5364	0.627321	14	0.81968	13	0.942886	7	0.997478	3
Eif4a3;Gm8994	0.424879	0.547403	19	0.76895	8	0.880868	8	0.999797	3
Eif4b	0.490772	0.625843	6	0.839439	9	0.783797	3	0.966283	3
Eif4e	0.411066	0.569333	11	0.72619	12	0.866908	8	0.993112	3
Eif4g1	0.76131	0.737195	20	0.901969	19	0.987809	7	0.996195	3
Eif4g2	0.634956	0.674254	19	0.891044	9	0.928772	13	0.999397	3
Eif4h	0.451651	0.557007	5	0.798934	7	0.894959	3	0.999678	3
Eif5	0.658816	0.683824	11	0.894709	5	0.95467	4	0.99856	3
Eif5a;Eif5a2	0.358992	0.540573	60	0.701267	46	0.795307	39	0.985747	3
Eif5b	0.628315	0.689076	8	0.854429	2	0.93279	2	0.999155	3
Eif6	0.432743	0.56814	3	0.760424	4	-	-	0.997516	2
Elavl1	0.521976	0.627368	25	0.797072	13	0.943359	12	0.994994	3
Elavl2;Elavl4	0.545515	-	-	0.840773	9	0.918091	3	0.99996	2
Emc1	0.293183	0.469277	2	0.637003	3	0.757637	2	0.989524	3
Emc2	0.273692	0.422692	2	0.609565	3	0.769956	2	0.996927	3
Emc7	0.491607	0.59176	2	-	-	0.907019	3	0.999873	2
Eml2	0.177185	0.314784	5	0.445986	2	0.635233	3	0.988422	3
Eml4	0.305565	0.460844	2	0.645802	2	-	-	0.994156	2
Enah	0.313429	0.385336	33	0.673498	25	0.878469	22	0.980093	3
Endog	0.441775	0.549891	2	0.79674	2	-	-	0.999588	2
Eno1	0.198016	0.303636	81	0.515478	86	0.669832	73	0.999383	3
Eno2	0.236451	0.34637	8	0.551858	26	0.761261	10	0.991497	3
Eno3	0.152436	0.293172	9	0.275914	7	0.685337	3	0.831204	3
Eny2	0.575891	0.637997	2	-	-	0.959153	2	0.996496	2
Epb41l1	0.244946	0.433553	3	0.562276	2	0.70708	2	0.978975	3
Epb41l3	0.245191	0.364044	11	0.582597	7	0.747657	13	0.998748	3
Ephx2	0.229585	-	-	0.559404	7	0.722406	3	0.999048	2
Eprs	0.456677	0.608903	24	0.773734	26	0.84461	18	0.990764	3
Eps15l1	0.252168	0.370589	3	0.617645	3	0.730398	2	0.99892	3
Erc1	0.5135	0.585508	10	0.856943	5	0.916066	4	0.997124	3
Ergic1	0.162575	0.307869	7	0.467018	8	0.551796	11	0.979038	3
Ergic2	0.317836	0.470225	3	0.661545	3	-	-	0.99556	2
Erh	0.414346	0.546727	13	0.753704	12	0.873985	10	0.999169	3
Erlin2	0.270723	0.441038	9	0.637159	11	0.709514	11	0.984122	3
Ero1l	0.399162	0.480843	26	0.7899	26	0.883891	18	0.993284	3
Erp29	0.281686	0.415092	5	0.629887	6	0.782968	4	0.999272	3
Erp44	0.263989	0.397621	9	0.596959	11	0.773011	10	0.9973	3
Esd	0.151451	0.272159	6	0.421345	5	0.561803	8	0.99593	3
Esyt1	0.165942	0.281833	8	0.45429	13	0.596322	6	0.998821	3
Esyt2	0.305607	0.452644	9	0.659411	12	0.790829	9	0.998606	3
Etf1	0.529482	0.620793	14	0.835376	16	0.910317	10	1	3
Etfa	0.158048	0.280393	18	0.444115	24	0.568527	28	0.996093	3
Etfb	0.147856	0.264945	3	0.438611	7	0.532692	7	0.991709	3
Etfdh	0.118667	0.188313	5	0.362949	10	0.487186	6	0.998665	3
Ewsr1	0.267338	0.38951	5	0.614013	6	0.774066	4	0.998989	3
Exoc4	0.254284	0.369649	4	0.614548	4	0.742783	7	0.999538	3
Exoc5	0.286326	0.428632	7	0.639033	7	0.774728	6	0.999102	3
Exoc6b	0.547869	0.60945	3	0.878194	5	-	-	0.995782	2
Exoc7	0.409126	0.507411	6	0.791645	2	-	-	0.996096	2
Ezr	0.433169	0.620696	19	0.735436	19	0.820974	9	0.974701	3
Faf2	0.312867	0.457894	7	0.663244	4	-	-	0.997914	2
Fam114a1	0.295849	0.368939	13	0.662483	12	0.84514	5	0.984774	3
FAM120A	0.343004	0.471475	8	0.7034	9	0.836366	8	0.999774	3
Fam129a	0.386628	0.471897	10	0.755344	9	0.907602	7	0.991138	3
Fam129b	0.501626	0.648274	12	0.795564	6	0.836118	7	0.983695	3
Fam213a	0.335188	0.373975	3	0.789491	2	-	-	0.949126	2
Fam3c	0.562109	0.660837	2	0.819709	2	-	-	0.996612	2
Fam49b	0.249982	0.404747	5	0.574416	9	0.7386	4	0.994565	3
Fam98a	0.296898	0.399078	2	0.684112	2	-	-	0.994668	2
Fam98b	0.138187	0.266976	2	0.418079	3	0.500719	2	0.980522	3
Farp1	0.341992	0.438749	4	0.724335	5	0.848234	2	0.996023	3
Farsb	0.241436	0.493037	7	0.574716	4	0.628445	3	0.893355	3
Fasn	0.496178	0.637566	16	0.791051	11	0.856301	9	0.990359	3
Fbl	0.215597	0.386758	18	0.52928	18	0.666973	16	0.984652	3
Fblim1	0.196876	0.343118	2	0.492631	2	-	-	0.986033	2
Fbn1	0.0189142	0.0557199	16	0.081189	21	0.0862792	30	0.828009	3
Fcho2	0.597909	0.649117	3	0.885493	4	-	-	0.99837	2
Fech	0.14805	0.254406	2	0.394631	2	0.579441	3	0.992043	3
Fermt2	0.242158	0.383896	29	0.588899	21	0.711467	22	0.997814	3
Fh	0.155381	0.307126	16	0.438912	12	0.543656	19	0.976623	3
Fhl1	0.0943554	0.10606	31	0.28932	39	0.44605	31	0.96045	3
Fhl2	0.0892432	0.183839	3	0.299055	3	0.369229	4	0.979314	3
Fhl3	0.0640753	0.10085	10	0.193934	9	0.324798	10	0.981145	3
Filip1l	0.890079	0.786985	8	0.938168	7	0.918671	4	0.998397	3
Fis1	0.284073	0.39622	3	0.631602	3	0.809165	3	0.99607	3
Fkbp10	0.358752	0.496367	2	0.770538	4	0.761842	2	0.978719	3
Fkbp11	0.251148	0.420783	5	0.615443	6	0.68323	5	0.980857	3
Fkbp1a	0.30673	0.428748	13	0.64625	8	0.838016	6	0.994365	3
Fkbp2	0.28954	0.413396	5	0.634328	3	0.807859	2	0.99741	3
Fkbp3	0.269977	0.406457	2	0.618696	3	-	-	0.999105	2
Fkbp4	0.613501	0.720328	6	0.781474	6	0.934201	4	0.980726	3
Fkbp9	0.686427	-	-	0.892294	4	0.925897	2	0.999845	2
Flii	0.446262	0.582101	10	0.754882	10	0.900641	6	0.995768	3
Flna	0.138485	0.233366	423	0.401567	459	0.536263	432	0.999883	3
Flnb	0.108006	0.22006	240	0.333612	266	0.434567	220	0.984647	3
Flnc	0.13719	0.252566	96	0.398505	99	0.521085	99	0.995005	3
Flot1	0.273791	0.461646	4	0.603967	7	0.737949	5	0.982768	3
Flot2	0.267084	0.423448	6	0.592378	5	0.764793	7	0.994015	3
Fn1	0.0469254	0.0653647	40	0.199732	41	0.213853	34	0.934225	3
Fscn1	0.209143	0.347893	66	0.531448	76	0.668428	59	0.997214	3
Fth1	0.490051	0.586423	3	0.824608	2	0.901607	4	0.999752	3
Fubp1	0.414404	0.537636	12	0.739994	14	0.910995	6	0.994784	3
Fus	0.361042	0.52646	20	0.693298	9	0.832246	10	0.993524	3
Fxr1	0.547985	0.648795	12	0.845383	6	0.862909	3	0.994029	3
Fyn	0.478128	0.552463	4	0.797287	2	0.990732	5	0.981616	3
Fzd1	0.88595	-	-	0.919251	2	0.958236	3	0.999699	2
G3bp1	0.563355	0.689367	20	0.792937	20	0.8855	13	0.986539	3
G3bp2	0.528263	0.592094	9	0.861941	3	0.934944	6	0.996121	3
G6pdx	0.234983	0.372613	13	0.570329	17	0.713177	13	0.998728	3
Galk1	0.138993	0.232498	5	0.391298	4	0.548468	3	0.998062	3
Galnt2	0.586837	0.648668	2	0.87139	2	-	-	0.999495	2
Ganab	0.255013	0.383325	13	0.591396	7	0.758637	11	0.998513	3
Gapdh	0.186754	0.304963	85	-	-	0.633961	90	0.999416	2
Gapdhs	0.186824	0.307879	3	0.498044	6	0.634033	4	0.999204	3
Gapvd1	0.648726	0.693843	6	0.872841	3	-	-	0.999881	2
Gars	0.425619	0.573864	25	0.761276	26	0.846678	13	0.995469	3
Gart	0.528	0.637833	3	0.80877	5	-	-	0.997179	2
Gbe1	0.16621	0.221361	7	0.445377	10	0.645074	7	0.980426	3
Gbf1	0.428616	0.552772	5	0.769336	5	0.881604	3	0.999686	3
Gclc	0.374901	0.536978	4	0.715073	2	0.828598	3	0.994416	3
Gcn1l1	0.264182	0.407175	31	0.608145	30	0.751925	28	0.99861	3
Gdi1	0.226086	0.329442	7	0.58216	6	0.701073	4	0.998068	3
Gdi2	0.246944	0.381986	71	0.585492	70	0.735326	63	0.999166	3
Gfpt1	0.530577	0.608422	26	0.839903	17	0.939254	19	0.998128	3
Git1	0.341865	0.431868	2	0.74626	2	-	-	0.989464	2
Gja1	1.50365	0.899895	11	0.975563	6	1.00375	9	0.994704	3
Glg1	0.589124	0.64256	21	0.870643	18	0.952026	14	0.997808	3
Glipr2	0.441431	0.582683	2	-	-	0.832902	2	0.991394	2
Glo1	0.211143	0.377544	4	0.503371	2	-	-	0.970827	2
Glrx5	0.296429	0.482113	3	0.64625	3	0.743419	3	0.98291	3
Gls	0.57472	0.65659	8	0.851116	3	0.902105	4	0.999261	3
Glud1	0.0837061	0.15207	19	0.273237	21	0.370154	31	0.999157	3
Gm10020;Rpl15	0.391678	0.555596	39	0.728264	35	0.830337	18	0.992788	3
Gm10110;Pabpc4	0.317017	0.523052	13	0.635757	13	0.776006	8	0.973362	3
Gm10260;Rps18	0.371861	0.549333	27	0.701397	27	0.820481	16	0.988592	3
Gm20390;Nme2;Nme1	0.22948	0.370674	30	0.553838	32	0.710413	25	0.997422	3
Gm28062;Hnrnpu	0.340024	-	-	0.709095	29	0.822674	40	0.999942	2
Gm3839	0.175556	0.297268	2	-	-	0.607918	3	0.997994	2
Gm5093;Gm10036;Rpl11	0.354058	0.522952	10	-	-	0.780281	11	0.984727	2
Gm5145;Snrpa	0.143408	0.267635	4	-	-	0.529983	2	0.990909	2
Gm5428;Rpl6	0.333217	0.51607	13	0.676815	15	0.782583	9	0.986369	3
Gm7293	0.188767	0.31401	3	0.492444	6	0.64385	2	0.99845	3
Gm9242;Gm6793	0.202752	0.354661	57	-	-	0.640071	2	0.989045	2
Gm9774;Adrm1	0.398992	0.553563	6	0.742832	6	0.833454	3	0.995028	3
Gmfb	0.269663	0.436698	11	0.604991	9	0.74684	5	0.992517	3
Gmppa	0.259396	0.381689	5	0.608298	8	0.758032	6	0.99968	3
Gmppb	0.206555	0.310883	7	0.499287	9	0.718146	6	0.988476	3
Gmpr	0.252968	0.404606	3	0.581917	2	-	-	0.992879	2
Gmpr2	0.239416	0.483267	3	0.62118	5	0.579839	3	0.850116	3
Gmps	0.442945	0.568305	7	0.740533	5	0.941227	2	0.988316	3
Gnai1	0.634406	0.664962	2	0.906786	2	-	-	0.996965	2
Gnai2	0.419691	0.556118	6	0.749011	8	0.880553	2	0.998038	3
Gnao1	0.204225	0.311093	7	0.560541	11	0.646316	6	0.993741	3
Gnaq	0.395681	0.55047	7	0.725494	4	0.854383	4	0.995581	3
Gnas	0.420458	0.551358	13	0.752878	10	0.885388	8	0.998522	3
Gnb1	0.621648	0.670162	12	0.864344	23	0.965861	27	0.997223	3
Gnb2	0.572374	0.638605	34	0.856045	8	0.944184	8	0.998711	3
Gnb2l1	0.482412	0.611525	59	0.779926	42	0.899656	45	0.996681	3
Gnpda1	0.254205	0.34974	5	0.625033	3	0.749207	2	0.996323	3
Gnpnat1	0.276684	0.429939	3	0.59417	2	0.791351	2	0.991445	3
Gns	0.5565	0.567189	9	0.916568	7	0.994231	9	0.974242	3
Golt1b	0.205053	0.346741	2	0.511228	3	-	-	0.991521	2
Gopc	0.511909	0.618155	5	0.767448	2	0.992931	3	0.979273	3
Gorasp2	0.26952	0.38482	6	0.618402	8	0.781823	4	0.998242	3
Got1	0.227693	0.412153	12	0.530368	14	0.693545	6	0.977995	3
Got2	0.114535	0.22385	40	0.355848	46	0.451094	46	0.988211	3
Gpd1l	0.197715	0.260622	6	0.503665	7	0.711817	7	0.980952	3
Gpd2	0.160994	0.263764	6	0.455731	5	0.582701	6	0.999692	3
Gpi	0.182509	0.228397	28	0.485867	30	0.681264	27	0.976243	3
Gps1	0.276055	0.435277	4	0.630307	5	0.741856	3	0.994437	3
Grem1	0.597379	0.648851	9	0.883295	9	0.927874	5	0.998878	3
Gspt1;Gspt2	0.418242	0.564292	17	0.751313	12	0.858188	16	0.99704	3
Gsr	0.171743	0.332872	9	0.455196	8	0.589281	7	0.979208	3
Gstm5	0.205733	0.335947	3	-	-	0.661782	2	0.998273	2
Gstm7;Gstm2;Gstm4	0.216477	0.290644	16	-	-	0.725026	18	0.988594	2
Gulp1	0.728147	-	-	0.886496	3	0.971963	8	0.997761	2
Gys1	0.164624	0.233815	32	0.453453	19	0.621706	22	0.992025	3
H1f0	0.149324	0.254167	19	0.40897	11	0.5732	19	0.997008	3
H2afv;H2afz	0.25751	0.398035	8	0.60341	5	0.741062	7	0.998912	3
H2afy	0.131168	0.229889	21	0.36784	26	0.528869	30	0.995736	3
Hadh	0.145063	0.241354	3	0.416816	2	-	-	0.999926	2
Hadha	0.132207	0.238821	15	0.404466	14	0.497594	17	0.992685	3
Hadhb	0.196707	0.315734	13	0.522335	15	0.648418	20	0.999319	3
Hars	0.390958	0.535256	8	0.711323	9	0.885321	4	0.993924	3
Hdgf	0.199848	0.339572	12	0.506948	10	0.659745	8	0.995945	3
Hdgfrp3	0.172004	0.420265	3	-	-	0.516192	4	0.80266	2
Hdlbp	0.775868	0.735398	38	0.926083	32	0.980897	23	0.996549	3
Hebp1	0.339921	0.469718	2	0.70503	2	-	-	0.999991	2
Herc4	0.230316	0.34675	21	0.562904	11	0.724217	10	0.99912	3
Hgs	0.431444	0.53606	7	0.767438	5	0.924372	6	0.995012	3
Hint1	0.224296	0.383402	12	0.547861	9	0.685435	8	0.991968	3
Hip1	0.326166	0.487466	2	0.661336	3	-	-	0.991496	2
Hist1h1e;Hist1h1c;Hist1h1d;Hist1h1t	0.151254	0.249774	28	0.430026	29	-	-	0.99995	2
Hist1h2al;Hist2h2ac;Hist2h2aa1;Hist1h2aa	0.0327322	0.0589873	4	0.125147	14	0.163761	28	0.993214	3
Hist1h2bp;Hist1h2bk;Hist1h2bc;Hist2h2bb;Hist1h2bh;Hist1h2bb;Hist1h2bm;Hist1h2bf;Hist1h2ba	0.0386397	0.0746025	38	0.133912	35	-	-	0.997759	2
Hist1h3b;Hist1h3a;H3f3a;H3f3c	0.0230386	0.0648438	15	0.0720817	13	-	-	0.803153	2
Hist1h4a	0.0254776	0.0576544	42	0.0948479	43	0.128841	33	0.983441	3
Hk1	0.169869	0.27759	15	0.470796	28	0.602383	36	0.999786	3
Hk2	0.337467	0.430333	27	0.730785	16	0.835309	9	0.99491	3
Hm13	0.469342	0.601046	2	0.797766	2	0.855589	2	0.995708	3
Hmga1	0.156306	0.349659	14	0.446564	9	0.514657	10	0.917161	3
Hmgb1	0.208488	0.334778	35	0.532142	32	0.675043	22	0.999397	3
Hmgb2	0.171221	0.344773	2	0.422255	3	-	-	0.9289	2
Hnrnpa0	0.419568	0.476481	3	0.845587	3	-	-	0.974138	2
Hnrnpa1	0.239816	0.420143	55	0.575839	43	0.684964	40	0.981295	3
Hnrnpa2b1	0.24444	0.381563	79	0.573187	78	0.739403	76	0.997843	3
Hnrnpa3	0.198211	-	-	0.518905	50	0.661933	64	0.999989	2
Hnrnpab	0.527162	0.594106	8	0.881714	5	0.888133	4	0.993674	3
Hnrnpc	0.425147	0.53414	26	0.766686	23	0.909421	20	0.997242	3
Hnrnpd	0.156942	0.273697	28	0.437176	22	0.573648	24	0.997902	3
Hnrnpdl	0.335433	0.504569	15	0.677479	11	0.803239	9	0.993039	3
Hnrnpf	0.580483	0.661192	18	0.846309	8	0.91357	11	0.999543	3
Hnrnph1	0.344133	0.484678	37	0.704266	28	0.821486	33	0.999385	3
Hnrnph2	0.305302	0.428492	3	0.650315	4	0.828261	3	0.996512	3
Hnrnph3	0.36932	0.486276	3	0.714199	3	0.887235	3	0.995218	3
Hnrnpk	0.45065	0.576047	59	0.779778	54	0.884897	36	0.999303	3
Hnrnpl	0.219306	0.392975	33	0.545237	33	0.660505	28	0.982363	3
Hnrnpll	0.495164	0.597929	3	0.837997	3	0.865112	3	0.996543	3
Hnrnpm	0.24212	0.42236	38	0.577947	35	0.6894	34	0.981992	3
Hnrnpr	0.281124	0.430468	25	0.642035	18	0.75095	24	0.996919	3
Hnrnpul1	0.266841	0.401531	3	0.675807	6	0.690304	2	0.976156	3
Hnrnpul2	0.295839	0.418424	4	0.664347	7	-	-	0.999725	2
Hook3	0.749957	0.725574	4	0.930554	3	-	-	0.998053	2
Hp1bp3	0.278068	0.387778	3	0.652864	5	-	-	0.997508	2
Hpcal1	0.438832	0.536177	5	0.808471	3	-	-	0.997429	2
Hprt1	0.260001	0.410322	8	0.600081	6	0.74254	7	0.997138	3
Hsd17b10	0.121655	0.210091	2	0.372749	2	0.483781	3	0.99895	3
Hsd17b4	0.432367	0.570765	5	0.784561	5	0.834949	5	0.994561	3
Hsp90aa1	0.479578	0.602305	128	0.777453	56	0.916869	66	0.996377	3
Hsp90ab1	0.877309	0.795167	64	0.885149	62	0.979729	21	0.995686	3
Hsp90b1	0.244705	0.387678	71	0.583082	90	0.72425	84	0.998153	3
Hspa12a	0.211359	0.350143	2	0.52482	4	-	-	0.994321	2
Hspa1a;Hspa1b	0.24284	0.312567	11	0.56413	17	0.803738	15	0.974391	3
Hspa4	0.346724	0.50183	40	0.688435	31	0.82804	27	0.996669	3
Hspa5	0.367344	0.546365	198	0.708486	236	0.801664	197	0.986712	3
Hspa8	0.347397	0.534568	181	0.673597	138	0.806194	102	0.984833	3
Hspa9	0.409993	0.580369	84	0.73618	66	0.829708	61	0.988491	3
Hspb1	0.396604	0.570214	9	0.738251	11	0.806161	7	0.985275	3
Hspd1	0.129101	0.277858	103	0.386375	100	0.47494	119	0.959262	3
Hspe1	0.15085	0.290776	22	0.427218	17	0.542169	20	0.985093	3
Hspg2	0.227112	0.428058	3	0.503026	2	-	-	0.927388	2
Hsph1	0.596731	0.674742	14	0.849417	13	0.906449	6	0.998791	3
Htra1	0.0531089	-	-	0.15443	3	0.279533	2	0.970358	2
Huwe1	0.484303	0.569989	32	0.815584	30	0.938496	10	0.996121	3
Hyou1	0.304615	0.488609	39	0.637023	31	0.774365	34	0.986541	3
Iars	0.505121	0.616889	19	0.811584	19	0.894725	9	0.999168	3
Iars2	0.180431	0.28627	4	-	-	0.629254	2	0.999983	2
Ide	0.379843	0.55468	3	0.689612	3	-	-	0.980665	2
Idh1	0.170677	0.234846	12	0.466061	13	0.638846	24	0.989178	3
Idh2	0.0965943	0.145559	25	0.303023	38	0.429493	47	0.994344	3
Idh3a	0.138962	0.270815	29	0.406702	29	0.512475	44	0.984773	3
Idh3b	0.138178	0.24592	13	0.401868	9	0.527118	16	0.997778	3
Idh3g	0.154402	0.273913	9	0.443947	12	0.554878	15	0.995082	3
Ier3ip1;Gm10784	0.262043	0.410296	4	0.618423	4	0.729479	3	0.996565	3
Igf2bp2	0.230928	0.398043	14	0.577403	7	0.668302	10	0.984274	3
Igfbp2	1.188	0.855204	2	0.976884	2	-	-	0.997753	2
Ilf2	0.166077	0.313777	16	0.458299	13	0.572551	13	0.984955	3
Ilf3	0.21404	0.336115	20	0.537596	27	0.691892	19	0.999513	3
Ilk	0.271352	0.42236	51	0.616821	38	0.753473	37	0.997366	3
Immt	0.151266	0.275511	10	0.417006	19	0.562749	11	0.994348	3
Impdh2	0.490193	0.654695	24	0.785395	12	0.810024	13	0.970738	3
Ina	0.236622	0.310988	5	0.537716	2	0.80748	3	0.966705	3
Ipo5	0.345103	0.51402	50	0.678494	40	0.819967	30	0.992712	3
Ipo7	0.504473	0.629161	22	0.804282	17	0.875455	16	0.996134	3
Ipo9	0.401639	0.536861	11	0.737051	9	0.87752	6	0.998157	3
Iqgap1	0.272951	0.428695	140	0.627957	120	0.740142	121	0.995336	3
Ist1	0.567821	0.654872	5	-	-	0.88612	2	0.997278	2
Itga1	0.244268	0.270072	4	0.590598	7	0.818546	11	0.955636	3
Itga5	0.497001	0.674717	3	0.722397	3	0.891744	2	0.96665	3
Itgav	0.349918	0.469003	8	0.736849	7	0.817544	8	0.99806	3
Itgb1	0.439769	0.607665	27	0.758336	23	0.826763	27	0.984631	3
Itgb5	0.382699	0.540596	6	0.750652	4	0.795458	4	0.98858	3
Itsn1	0.306247	0.353785	3	0.745943	5	-	-	0.956045	2
Ivd	0.215379	0.454859	4	0.482151	4	0.6607	10	0.915037	3
Jagn1	0.290727	0.45914	5	0.621243	5	0.778968	4	0.992163	3
Kank2	0.837645	0.759493	6	0.950377	3	-	-	0.99744	2
Kars	0.455708	0.579566	3	0.806477	5	0.848208	3	0.995986	3
Katnal2;Spata5	0.285376	0.41629	2	0.630047	3	0.794854	3	0.998448	3
Kcnab2	0.205366	0.361232	2	0.50111	2	-	-	0.980054	2
Khdrbs1	0.366317	0.483605	4	0.715046	12	0.880121	7	0.996351	3
Khsrp	0.454284	0.558602	15	0.782598	9	0.926672	10	0.996473	3
Kiaa0196	0.255594	0.393772	2	0.588354	2	0.754565	2	0.997881	3
Kif13b	0.497886	0.580759	2	0.845072	2	-	-	0.99747	2
Kif2a	0.371892	0.496102	2	0.732173	5	0.855945	2	0.999815	3
Kif5b	0.412072	0.532924	44	0.758231	34	0.884218	20	0.999371	3
Klc1	0.43243	0.549489	13	0.78602	3	0.872811	10	0.999872	3
Klc4	0.366807	0.484571	3	0.740614	5	-	-	0.999367	2
Kpna1	0.60393	-	-	0.852605	7	0.952662	2	0.998281	2
Kpna3	0.420938	0.559824	3	0.75767	5	0.864218	2	0.998385	3
Kpna4	0.50659	0.620145	8	0.804044	6	-	-	0.998151	2
Kpnb1	0.281625	0.442087	57	0.617286	51	0.769744	39	0.994815	3
Ktn1	0.330273	0.483116	4	0.661545	5	0.834356	2	0.994781	3
Lactb	0.115238	0.212824	3	-	-	0.465055	6	0.996479	2
Lamp1	0.485712	0.582431	3	0.803506	5	0.935221	3	0.997032	3
Lamtor1	0.430279	0.553805	3	0.773474	5	-	-	0.999765	2
Lancl2	0.222831	0.347049	3	0.556153	2	-	-	0.999699	2
Lap3	0.188314	0.319661	19	0.488678	26	0.641477	20	0.99708	3
Lars	0.291018	0.472177	17	0.646641	11	0.735749	10	0.983852	3
Lasp1	0.131418	0.199264	19	0.379475	29	0.537396	32	0.994657	3
Ldha	0.186467	0.287303	35	0.486003	48	0.658545	43	0.99747	3
Ldhb	0.191915	0.30119	22	0.49607	18	0.663567	16	0.998496	3
Lemd2	0.190129	0.304341	3	0.523933	6	0.626126	2	0.996746	3
Lepre1	0.637287	-	-	0.854945	5	0.978883	2	0.994901	2
Letm1	0.150388	0.259657	7	0.42875	10	0.557439	11	0.998743	3
Lgals1	0.184345	0.285089	13	0.497903	15	0.638893	15	0.999666	3
Lgmn	0.981203	0.805469	3	0.970516	3	-	-	0.996914	2
Lima1	0.397467	0.480004	16	0.762918	16	0.9196	6	0.989809	3
Lims1	0.254687	0.393451	32	0.623824	19	0.712062	23	0.995053	3
Lin7c;Lin7a;Lin7b	0.384729	0.519396	5	0.735868	5	-	-	0.999318	2
Lman1	0.197565	0.288615	6	0.522008	3	0.67241	5	0.997547	3
Lman2	0.204481	0.355292	12	0.55821	5	0.616366	8	0.978004	3
Lmcd1	0.193371	0.247122	54	0.522386	44	0.683329	50	0.983912	3
Lmna	0.150092	0.283305	96	0.435442	113	0.535561	102	0.986432	3
Lmnb1	0.0373266	0.0896174	12	0.130254	19	0.183467	22	0.971854	3
Lnpep	0.348163	0.514429	4	0.717616	9	0.776661	5	0.987823	3
Lonp1	0.177175	0.309407	17	0.486113	20	0.600703	23	0.994473	3
Lpp	0.18053	0.272515	9	0.474348	9	0.652571	13	0.995657	3
Lrp1	1.17804	0.855988	40	0.961298	39	0.95664	31	0.999283	3
Lrpprc	0.310797	0.540596	9	0.646231	6	0.723206	3	0.945802	3
Lrrc47	0.320522	0.438813	8	0.662466	8	0.854424	4	0.993679	3
Lrrc59	0.290515	0.463438	21	0.622774	19	0.771832	14	0.990901	3
Lsm2	0.23802	-	-	0.564858	2	0.742084	2	0.997548	2
Lsm3	0.15697	0.276574	2	0.448775	5	0.561402	2	0.995596	3
Lsm4	0.268423	0.364349	2	-	-	0.789755	2	0.99427	2
Lsm6	0.213319	0.326597	3	-	-	0.688453	2	0.999924	2
Lsm8	0.18188	0.327473	4	0.486591	5	0.609213	6	0.990792	3
Lta4h	0.13545	0.192106	10	0.412255	6	0.534629	15	0.991865	3
Luc7l2	0.452031	0.555313	6	0.777913	10	0.934156	2	0.994815	3
Luc7l3	0.574986	0.66985	3	0.822121	2	-	-	0.996101	2
Luzp1	0.396317	0.48411	5	0.759388	2	0.914305	3	0.991614	3
Lypla2	0.295035	0.430232	4	0.638667	4	0.804237	3	0.99812	3
Lzic	0.246388	0.333681	2	0.58359	2	0.778397	3	0.9898	3
Macf1	0.575478	0.653179	22	0.853001	11	0.911691	6	0.999837	3
Man2a1	0.779282	0.744095	2	0.922161	2	-	-	0.999502	2
Map1a	0.449821	0.613948	2	0.730982	2	-	-	0.979369	2
Map1b	0.590122	0.652299	51	0.855598	31	0.953445	20	0.998158	3
Map1lc3b	1.19673	0.852584	3	0.996888	2	0.975606	2	0.994372	3
Map2k1	0.431397	0.583802	13	0.774751	10	0.8233	7	0.989972	3
Map2k2	0.305585	0.461709	3	0.620432	2	0.828377	4	0.98888	3
Map2k3	0.655301	0.718008	4	0.836082	4	-	-	0.993662	2
Map2k4	0.254466	0.398403	4	0.610283	3	0.721688	3	0.99712	3
Map4k5	0.623407	0.63502	4	0.93124	4	0.958121	3	0.989475	3
Mapk1	0.371549	0.510532	36	0.743787	20	0.817318	7	0.997171	3
Mapk14	0.608731	0.636895	4	0.900088	3	0.971803	2	0.992696	3
Mapk3	0.181802	0.292857	2	0.449006	2	0.668785	3	0.986486	3
Mapre1	0.38941	0.520955	11	0.735195	10	0.868518	9	0.999151	3
Marcks	0.739207	-	-	0.924787	2	0.868063	2	0.989616	2
Mars	0.495347	0.628321	6	0.755537	2	0.940209	2	0.986973	3
Mat2a	0.902919	0.780955	11	0.958484	5	0.966814	5	0.997193	3
Mat2b	0.629708	0.664279	5	0.882799	6	0.972969	2	0.995958	3
Matr3	0.594112	0.641979	30	0.863384	20	0.985951	20	0.992571	3
Mbnl1;Mbnl2	0.487996	0.592094	8	0.804841	6	0.917165	3	0.999143	3
Mcts1;Mcts2	0.225192	0.363123	2	0.549434	4	-	-	0.996406	2
Mcu	0.204705	0.393113	2	0.475411	4	-	-	0.933623	2
Mdh1	0.213754	0.352721	22	0.534746	22	0.680585	26	0.997463	3
Mdh2	0.135113	0.251792	49	0.399583	50	0.509743	55	0.992798	3
Me1	0.233934	0.353205	5	0.570532	5	0.725306	5	0.999577	3
Me2	0.161478	0.287292	5	0.405115	5	0.6167	4	0.982007	3
Mecp2	0.134305	0.225773	2	0.393546	2	-	-	0.999927	2
Memo1	0.341944	0.470631	5	0.67211	5	0.875334	4	0.991592	3
Mesdc2	0.35138	0.452744	2	0.65447	3	0.955261	3	0.960231	3
Metap2	0.566216	0.623302	9	0.883253	4	-	-	0.996504	2
Mff	0.605563	0.636566	6	0.885845	3	0.994297	3	0.989666	3
Mical1	0.287193	0.443978	3	0.689368	2	0.702061	2	0.973323	3
Mlec	0.154558	0.272748	8	0.444349	4	0.555998	10	0.995586	3
Mllt4	0.493302	0.535351	2	0.90003	4	0.898934	2	0.980835	3
Mlst8	0.2342	0.415688	2	0.600171	2	0.641664	3	0.961925	3
Mmp2	9.89356	-	-	0.976406	2	0.996428	5	0.995603	2
Mob1a;Mob1b	1.12563	0.838329	3	0.986031	4	1.00502	3	0.992024	3
Mon2	0.538005	0.618498	2	0.850702	2	-	-	0.99953	2
Mpp6	0.251143	0.424522	5	0.585899	4	0.712359	6	0.988097	3
Mprip	0.179068	0.240763	15	0.486512	15	0.655797	15	0.988002	3
Mrpl43	0.214138	0.43168	2	0.537888	3	0.616982	2	0.9333	3
Msn	0.228383	0.369324	129	0.56327	127	0.697209	100	0.997809	3
Mt2;Mt1	0.882499	0.799556	8	0.876694	10	0.983707	7	0.993909	3
Mtap	0.202958	0.351202	9	0.497567	17	0.673792	8	0.991308	3
Mtch1	0.224166	0.315596	5	0.558157	4	0.729576	9	0.994957	3
Mtch2	0.168534	0.279614	12	0.46408	18	0.601002	12	0.999628	3
Mtco2	0.0840647	0.18148	4	0.268432	3	0.362489	6	0.980571	3
Mthfd1	0.184741	0.342528	2	0.518893	4	0.580367	2	0.97024	3
Mthfd1l	0.512489	0.636327	6	0.831196	3	0.829211	5	0.985653	3
Mthfd2	0.637608	0.704844	5	0.848194	5	0.908823	3	0.996976	3
Mtor	0.298662	0.477691	6	0.652665	8	0.747864	7	0.986242	3
Mtpn	0.316816	0.472439	20	0.700662	15	0.753746	10	0.988748	3
Mtx2	0.297352	0.417749	4	0.664776	5	0.794551	3	0.999732	3
Mut	0.315589	-	-	0.647069	3	0.849716	3	0.992415	2
Myadm	0.256475	-	-	0.616842	2	0.737872	3	0.999609	2
Mybbp1a	0.559229	0.652106	4	-	-	0.877674	3	0.995927	2
Mydgf	0.303491	0.445513	3	0.655671	2	-	-	0.998556	2
Myh10	0.0830844	0.143933	384	0.264884	452	0.376574	460	0.999625	3
Myh11	0.0841216	0.14237	2	0.260461	4	0.387385	4	0.996818	3
Myh14	0.118987	0.232597	11	0.337161	12	0.487036	12	0.988052	3
Myh9	0.140242	0.249455	419	0.409356	510	0.529173	412	0.99731	3
Myl1;Myl3	0.143049	0.242389	12	0.404563	13	0.552065	13	0.999126	3
Myl12b;Myl12a	0.213478	0.339683	81	0.536444	98	0.687911	79	0.999331	3
Myl6	0.143286	0.249921	59	0.408892	48	0.544995	60	0.9987	3
Myl9	0.241778	0.339078	16	0.566049	38	0.774002	20	0.989889	3
Mylk	0.227919	0.252325	11	0.586163	14	0.76833	14	0.962874	3
Myo1b	0.399261	0.50855	2	0.773137	2	-	-	0.998591	2
Myo1c	0.281883	0.448599	53	0.627997	53	0.751402	47	0.992928	3
Myo1d	0.387097	0.490489	40	0.748609	33	0.889752	22	0.996644	3
Myo1e	0.508305	0.603416	27	0.835338	15	0.89439	11	0.999571	3
Myo6	0.322861	0.472836	17	0.681766	11	0.796776	4	0.99797	3
Myo9b	0.440052	0.566733	3	0.773648	4	-	-	0.999119	2
Myof	0.187915	0.281871	44	0.510344	44	0.645374	48	0.998637	3
Naa15	0.320477	0.571478	5	0.707387	7	0.638066	2	0.856536	3
Naa50	0.550324	0.658079	3	0.808647	2	-	-	0.994882	2
Naca	0.600177	0.703152	9	0.807801	9	0.904151	3	0.989972	3
Nae1	0.222371	0.39608	4	0.556555	3	0.658414	3	0.981095	3
Nampt	0.355347	-	-	0.718816	2	0.839883	3	0.999976	2
Nap1l1	0.438126	0.574527	15	0.766294	12	0.873359	6	0.998174	3
Nap1l4	0.324733	0.488731	12	0.682398	6	0.782682	5	0.993627	3
Napa	0.535205	0.608439	10	0.85144	7	0.931099	7	0.998501	3
Nars	0.270894	0.413859	16	0.614804	12	0.762505	13	0.998599	3
Nck1	0.465017	0.548684	2	-	-	0.948408	2	0.991348	2
Nckap1	0.339094	0.472208	10	0.674615	9	0.860437	4	0.994748	3
Ncl	0.403323	0.567727	30	0.737587	17	0.830213	22	0.991513	3
Ncln	0.229254	0.419735	8	0.540973	5	0.68216	8	0.97464	3
Ndrg1	0.312904	0.312547	13	-	-	0.95542	3	0.916851	2
Ndufa10	0.180539	0.314997	5	0.517047	4	0.582614	7	0.982293	3
Ndufa4	0.679982	0.6818	3	0.905225	5	1.01095	4	0.988945	3
Ndufa6	0.294854	0.430068	3	-	-	0.780633	4	0.999668	2
Ndufa8	0.133808	0.262099	8	0.402808	3	0.494228	10	0.981956	3
Ndufab1	0.185874	0.366594	6	0.495123	8	0.591423	8	0.963434	3
Ndufs1	0.233788	0.380976	13	0.577329	11	0.693905	14	0.995713	3
Ndufs2	0.155323	0.298877	14	0.432812	13	0.554038	10	0.984928	3
Ndufs3	0.156047	0.300968	5	0.444758	6	0.545379	5	0.981141	3
Ndufs4	0.296974	0.458869	6	0.658724	5	0.755566	5	0.993168	3
Ndufs7	0.207559	0.365886	2	-	-	0.643572	4	0.985851	2
Ndufs8	0.152316	-	-	0.435686	2	0.567056	3	0.999948	2
Ndufv1	0.187535	0.312976	15	0.513205	16	0.618922	17	0.995911	3
Ndufv2	0.179474	0.301658	8	0.491837	4	0.611025	4	0.997691	3
Nedd8	0.29876	0.428611	4	0.640242	5	0.817288	2	0.996925	3
Nefl	0.214897	0.389089	15	0.516424	12	0.675472	2	0.982268	3
Nefm	0.445501	0.616178	43	0.757373	23	0.826879	17	0.982399	3
Nek9	0.139358	0.242011	2	0.398737	4	-	-	0.997875	2
Nenf	0.430886	0.567396	2	0.758368	2	-	-	0.997305	2
Nfkb1	0.356914	0.510393	5	0.695916	2	-	-	0.994819	2
Nfkb2	0.353313	0.454853	5	0.680368	5	0.924225	2	0.978492	3
Nfu1	0.528256	0.638056	6	0.80387	4	0.919524	3	0.997216	3
Nhlrc2	0.194912	0.260737	5	-	-	0.688395	3	0.986644	2
Nhp2l1	0.196583	0.403518	7	0.513008	9	0.592851	6	0.936416	3
Nipsnap1	0.11213	0.208289	5	0.359861	5	0.442355	5	0.990292	3
Nit2	0.130292	0.198434	2	0.398514	3	-	-	0.993199	2
Nmt1	0.524479	0.631093	3	-	-	0.871459	3	0.996016	2
Nnt	0.098922	0.141851	5	0.293887	7	0.452898	12	0.983702	3
Nomo1	0.49578	0.600458	9	0.820409	8	0.892355	8	0.999811	3
Nono	0.434902	0.572148	25	0.761297	16	0.87653	19	0.998016	3
Nop56	0.190454	0.368218	11	0.504833	13	0.600594	11	0.967898	3
Nop58	0.13434	0.328371	10	0.383513	7	0.476025	8	0.894916	3
Npepps	0.242861	0.371573	34	0.582112	33	0.732383	27	0.999608	3
Nploc4	0.304582	0.46587	12	0.638725	8	0.797799	8	0.994461	3
Npm1	0.301065	0.491001	36	0.648218	31	0.746408	19	0.980882	3
Nras	0.394394	0.548482	6	-	-	0.812183	5	0.990447	2
Nrbp1	0.375139	0.498732	10	0.721945	10	0.876777	7	0.997747	3
Nsf	0.232487	0.406317	5	0.576585	8	0.668197	3	0.981085	3
Nsfl1c	0.404248	0.542327	6	0.740778	6	0.870728	5	0.998433	3
Nsun2	0.279362	0.42701	4	0.649471	4	0.739604	2	0.995145	3
Nt5c2	0.345352	0.436323	6	0.72496	10	0.862033	5	0.994042	3
Nt5dc2	0.221257	0.313632	3	0.559457	3	0.717601	4	0.996387	3
Nucb1	1.02611	0.809435	9	0.996833	5	0.998108	6	0.990039	3
Nucks1	0.189291	0.284325	6	0.498658	3	0.661242	3	0.997843	3
Nudc	0.590342	0.677258	3	0.82953	3	-	-	0.99663	2
Nudt21	0.37996	0.488586	7	0.781621	6	0.822654	3	0.993611	3
Numbl	0.503276	0.502528	3	0.918647	4	0.979567	2	0.959439	3
Nup133	0.105014	0.284707	2	-	-	0.390942	2	0.831213	2
Nup155	0.0915992	0.261933	6	0.273832	6	0.366288	6	0.836526	3
Nup54	0.186116	0.381282	2	0.488821	2	0.588261	3	0.949297	3
Nup62	0.185243	0.384227	5	0.431926	3	-	-	0.88964	2
Nup93	0.139738	0.382616	11	0.411336	12	0.447196	10	0.760181	3
Nup98	0.227647	0.406314	2	-	-	0.658829	2	0.973555	2
Nutf2	0.18476	0.314561	6	0.513136	6	0.605525	4	0.992178	3
Ociad2	0.750776	0.755993	2	0.879231	2	0.891712	2	0.994199	3
Odr4	0.318932	0.503272	2	0.632435	2	-	-	0.974072	2
Ogdh	0.167805	0.303769	17	0.471424	23	0.574932	27	0.98989	3
Ola1	0.239496	0.42173	11	0.563296	9	0.695881	3	0.981989	3
Opa1	0.206193	0.345337	4	0.535235	7	0.654156	8	0.995918	3
Oplah	0.237115	0.303805	4	-	-	0.768277	3	0.982448	2
Osbp	0.334723	0.459946	7	0.706352	6	0.820148	5	0.999879	3
Osbpl3	0.304416	0.421422	2	-	-	0.810355	2	0.99904	2
Ostc	0.223015	0.344509	3	0.554486	3	0.705053	3	0.999772	3
Ostf1	0.308963	0.425288	15	0.665392	10	0.826218	12	0.997785	3
Otub1	0.299165	0.450208	28	0.651666	26	0.781047	21	0.997851	3
Oxct1	0.127662	0.187054	5	0.360824	4	0.539781	5	0.98706	3
Oxsr1	0.252201	0.383228	5	0.580282	5	0.760218	3	0.996966	3
P4ha1	0.562723	0.640856	11	0.845219	9	0.930004	5	0.999663	3
P4ha2	0.802949	0.756923	6	0.902669	10	0.992301	7	0.99579	3
P4hb	0.268475	0.413591	29	0.60764	33	0.762105	35	0.997926	3
Pa2g4	0.277194	0.471891	29	0.622444	18	0.71801	26	0.975488	3
Pabpc1;Pabpc6	0.410571	0.555944	50	-	-	0.827992	37	0.993652	2
Pabpc2	0.224799	-	-	0.688158	2	0.573086	2	0.880252	2
Pabpn1;Gm20521	0.414821	0.510472	3	0.802845	3	0.863819	3	0.996108	3
Pacs1	0.444554	-	-	0.791963	2	0.880052	2	0.999953	2
Pacsin2	0.583703	0.630538	3	0.896331	3	-	-	0.995194	2
Pafah1b1	0.343658	0.479351	26	0.690312	18	0.845478	22	0.998291	3
Pafah1b2	0.221714	0.323013	4	0.547999	7	0.723836	5	0.996458	3
Pafah1b3	0.205218	0.308581	4	0.494708	2	0.718621	2	0.986934	3
Paics	0.285247	0.427587	15	0.647533	11	0.76198	17	0.998572	3
Pak2	0.396959	0.50567	7	-	-	0.886475	11	0.997955	2
Palld	0.382538	0.502253	75	0.748609	62	0.856954	49	0.999867	3
Park7	0.212477	0.334165	10	0.536809	9	0.687639	11	0.999668	3
Parp1	0.37864	0.479119	13	0.749589	7	0.878434	4	0.99688	3
Parva	0.366524	0.491054	12	0.710281	17	0.87665	12	0.996668	3
Pc	0.127294	0.227468	7	0.36837	11	0.508847	13	0.9978	3
Pcbp1	0.444935	0.562418	33	0.775571	24	0.902081	26	0.998893	3
Pcbp2	0.453908	0.599224	14	0.774426	15	0.855816	12	0.994414	3
Pcca	0.123116	0.214026	4	0.333799	3	0.5229	8	0.985905	3
Pccb	0.120022	-	-	0.382258	3	0.470653	5	0.99448	2
Pck2	0.211687	0.370741	15	0.529316	18	0.663503	13	0.990264	3
Pcmt1	0.202138	0.325546	6	0.50392	5	0.683131	7	0.996626	3
Pcna	0.680029	0.711274	14	0.88245	6	0.921122	2	0.999611	3
Pcnp	0.660265	0.701443	2	0.872753	3	-	-	0.999727	2
Pcyox1	0.199715	0.358286	7	0.495547	6	0.656635	9	0.987875	3
Pdap1	0.332014	0.475967	4	0.681623	8	0.823081	4	0.998688	3
Pdcd10	0.521782	0.61475	3	0.8331	2	-	-	0.999996	2
Pdcd5	0.48626	0.586252	14	0.792271	7	0.947794	8	0.994357	3
Pdcd6	0.357588	0.496747	8	0.697828	9	0.856914	6	0.997411	3
Pdcd6ip	0.38781	0.496777	44	0.746045	40	0.885883	28	0.997638	3
Pdha1	0.122776	0.225303	19	0.374295	22	0.480354	30	0.995433	3
Pdhb	0.133452	0.238529	15	0.397857	18	0.51008	22	0.996878	3
Pdia3	0.256488	0.389661	38	0.595419	40	0.753919	32	0.998967	3
Pdia4	0.227269	0.377733	3	0.561462	8	0.687697	4	0.994974	3
Pdia5	0.176995	0.283905	5	0.435113	2	0.665574	3	0.982283	3
Pdia6	0.2362	0.351773	7	0.579056	5	0.726521	8	0.999722	3
Pdk1	0.371291	0.502019	3	0.711978	3	0.873626	2	0.997187	3
Pdk3	0.274451	-	-	0.568262	2	0.841764	2	0.97343	2
Pdlim1	0.089308	0.149928	10	0.268947	9	0.409781	13	0.994005	3
Pdlim4	0.141584	0.263542	12	0.405772	8	0.530997	7	0.993301	3
Pdlim5	0.249596	0.361863	75	0.60211	87	0.745511	68	0.999372	3
Pdlim7	0.154751	0.262116	21	0.420391	33	0.585293	25	0.997179	3
Pdp1	0.194413	0.338012	14	0.517029	18	0.627436	25	0.992267	3
Pdpr	0.13969	0.201239	4	0.413724	8	0.55057	9	0.993719	3
Pdxdc1	0.490083	0.567272	4	0.851194	4	-	-	0.994912	2
Pdxk	0.213223	0.323956	2	0.549615	3	-	-	0.999643	2
Pea15	0.529196	0.613194	22	0.833748	14	0.933638	16	0.998861	3
Pebp1	0.171661	0.248432	8	0.45486	10	0.645144	7	0.990311	3
Pelo	0.511269	0.58247	2	0.863009	2	-	-	0.994951	2
Pepd	0.366889	0.479456	3	0.719551	4	0.881733	2	0.996162	3
Pfas	0.223006	0.372998	5	0.540919	4	0.695975	5	0.994839	3
Pfdn1	0.596946	0.634975	3	-	-	1.02206	2	0.980398	2
Pfdn2	0.559157	0.688029	2	0.749611	2	0.967189	2	0.972049	3
Pfdn5	0.236082	0.435075	2	0.598194	2	0.634201	2	0.946454	3
Pfdn6	0.315582	0.474266	3	0.653298	3	-	-	0.992741	2
Pfkl	0.265176	0.386834	41	0.623968	24	0.757256	33	0.99992	3
Pfkm	0.248943	0.364705	3	0.60902	10	0.732828	4	0.999436	3
Pfkp	0.252606	0.395574	6	0.613177	5	0.714131	8	0.996093	3
Pfn1	0.232172	0.393913	7	0.566436	6	0.688221	8	0.99104	3
Pfn2	0.23415	0.321319	9	0.560936	15	0.763508	5	0.988867	3
Pgam1	0.199715	0.302105	69	0.512852	59	0.681064	67	0.997974	3
Pgd	0.200167	0.348878	20	0.513941	14	0.647255	16	0.99304	3
Pgk1	0.180397	0.293099	114	0.480339	112	0.632103	129	0.999514	3
Pgls	0.214075	0.346818	5	0.523726	4	0.697823	6	0.996663	3
Pgm1	0.206831	0.325993	37	0.515289	28	0.691701	26	0.997492	3
Pgm2	0.160905	0.315838	12	0.433409	9	0.569757	8	0.979641	3
Pgm3	0.226173	0.374491	8	0.549643	2	0.698399	9	0.995831	3
Pgp	0.207864	-	-	0.541403	2	0.671955	2	0.999797	2
Pgrmc1	0.210464	0.326875	4	0.595372	5	0.625308	5	0.975831	3
Pgrmc2	0.212572	0.323323	16	0.54168	20	0.691529	16	0.999685	3
Phb	0.131541	0.271596	18	0.380571	19	0.496305	23	0.97598	3
Phb2	0.145109	0.28205	21	0.419737	29	0.525544	25	0.983632	3
Phf5a	0.456781	0.562629	8	0.792988	3	0.908768	6	0.999059	3
Phgdh	0.465167	0.612724	14	0.764889	13	0.8746	14	0.993251	3
Phldb2	0.748289	0.724723	4	0.930464	3	-	-	0.998018	2
Phpt1	0.224785	0.348676	3	0.541191	2	0.722806	2	0.996886	3
Picalm	0.815933	0.753688	16	0.924782	10	0.996747	11	0.995006	3
Pign	0.115105	-	-	0.341461	2	0.481413	2	0.998857	2
Pin1	0.35549	0.506845	4	0.692127	3	0.843982	3	0.996502	3
Pip4k2a	0.19058	0.334371	3	0.482383	5	-	-	0.986068	2
Pitpna	0.400643	0.538595	6	0.730624	4	0.881168	3	0.997075	3
Pitrm1	0.179665	0.332858	2	0.519422	3	0.564219	3	0.964087	3
Pkm	0.222777	0.326626	154	0.550821	165	0.722423	146	0.997271	3
Pkn1	0.428553	0.518739	2	-	-	0.929378	2	0.99195	2
Pla2g4a	0.50256	0.589108	13	0.838714	4	0.907154	7	0.999132	3
Plaa	0.257479	0.42455	2	0.56908	2	0.754493	2	0.988448	3
Plcd1	0.167299	0.26982	3	0.46372	2	-	-	0.999998	2
Plec	0.487111	0.615415	132	0.80349	105	0.862367	63	0.99564	3
Plin2	1.13384	0.841195	5	0.975972	2	1.0404	3	0.98605	3
Plod1	0.945721	0.817921	6	0.890108	5	0.951355	6	0.997305	3
Plod2	0.946793	0.796853	7	0.95574	8	0.975198	9	0.997411	3
Pls3	0.21792	0.322655	66	0.537911	74	0.718571	69	0.996376	3
Pmpca	0.160481	0.290967	2	0.430043	6	0.586581	3	0.992971	3
Pnp;Pnp2	0.212675	0.300664	6	0.540019	7	0.711344	4	0.99464	3
Pofut1	0.247838	0.409152	2	0.56641	3	-	-	0.985975	2
Pofut2	0.320183	0.447852	3	0.687389	3	-	-	0.999985	2
Poldip2	0.812142	0.76063	2	0.912599	2	0.963095	3	0.999302	3
Polr2e	0.770313	0.742717	2	-	-	0.967878	2	0.998528	2
Por	0.512977	0.59042	21	0.83669	23	0.939379	12	0.997105	3
Ppa1	0.215153	0.444937	18	0.533413	12	0.61508	11	0.918815	3
Ppfibp1	0.78941	0.71608	3	0.971396	2	1.03985	3	0.978022	3
Ppia;Gm5160	0.23315	0.389895	15	0.575291	21	0.686022	14	0.992083	3
Ppib	0.256501	0.38501	46	0.590009	52	0.764315	56	0.997767	3
Ppid	0.311044	0.434038	10	0.670897	6	0.816578	6	0.999352	3
Ppie	0.227497	0.383678	7	0.55251	4	0.69309	6	0.993472	3
Ppih	0.2666	0.390645	2	0.624644	4	-	-	0.999966	2
Ppil1	0.214533	0.377379	3	0.511966	3	-	-	0.976185	2
Ppm1a	0.373509	0.494747	4	0.742208	7	-	-	0.999803	2
Ppm1b	0.363866	0.483096	3	-	-	0.854456	2	0.999463	2
Ppme1	0.452758	0.553695	9	0.780444	6	0.935541	3	0.994656	3
Ppp1ca	0.484198	0.627305	8	0.751763	25	0.917704	4	0.988407	3
Ppp1cb	0.340889	0.516478	42	0.661528	11	0.825984	27	0.988832	3
Ppp1r12a	0.284925	0.449119	14	0.626986	15	0.762629	8	0.994165	3
Ppp1r7	0.249712	0.383398	7	0.607948	10	0.720059	7	0.998448	3
Ppp2ca	0.716693	0.723867	2	0.902893	8	0.915151	2	0.999055	3
Ppp2cb	0.544032	0.645095	21	0.801394	2	0.950012	14	0.993881	3
Ppp2r1a	0.430404	0.545049	33	0.764655	26	0.90874	18	0.997518	3
Ppp2r2a	0.457015	0.66791	3	0.652357	2	0.924987	2	0.931308	3
Ppp2r4	0.177207	0.30313	4	0.468396	3	-	-	0.994849	2
Ppp2r5d	0.333688	0.4742	8	0.671496	4	0.843973	2	0.996387	3
Ppp3r1	0.52227	0.60382	4	0.849327	2	-	-	0.998877	2
Ppp4c	0.616868	0.657798	6	0.865915	4	0.995773	4	0.991403	3
Ppp4r1	0.510698	0.609125	6	0.825134	6	-	-	0.999988	2
Ppp6c	0.505489	0.606957	3	0.820614	3	-	-	0.999945	2
Ppp6r3	0.65283	0.684517	2	-	-	0.967584	2	0.997179	2
Prdx1	0.260824	0.432894	34	0.590598	42	0.734885	33	0.989881	3
Prdx2	0.223125	0.31774	7	0.560118	4	0.72142	6	0.996593	3
Prdx3	0.118107	0.235078	9	0.358252	6	0.463002	9	0.986451	3
Prdx4	0.209136	0.280442	25	0.548807	32	0.702717	32	0.990852	3
Prdx5	0.141645	0.215109	8	0.414943	12	0.551645	13	0.997426	3
Prdx6	0.210117	0.37467	37	0.534766	44	0.648464	38	0.985664	3
Prep	0.273756	0.441685	17	0.613906	18	0.746259	12	0.992355	3
Prkaa1	0.455955	0.633826	4	0.715153	2	-	-	0.96434	2
Prkacb;Prkaca	0.381616	0.526337	6	-	-	0.824337	4	0.996458	2
Prkar1a	0.837609	0.779478	8	0.920806	5	0.858928	3	0.986924	3
Prkar2b	0.23798	0.326689	12	0.596592	15	0.736485	11	0.995333	3
Prkcdbp	0.18062	0.299513	6	0.495142	8	0.614563	5	0.99829	3
Prkcsh	0.268887	0.383613	2	0.611562	2	0.788434	3	0.996814	3
Prmt1	0.369721	0.540781	19	0.709496	16	0.815388	11	0.991077	3
Prmt5	0.317782	0.470113	3	0.661545	3	-	-	0.995582	2
Prpf19	0.291341	0.454083	16	0.648236	11	0.754264	10	0.99357	3
Prpf4	0.37083	0.522728	8	-	-	0.810259	3	0.99404	2
Prpf40a	0.468073	0.584013	6	0.796199	2	0.891655	3	0.999784	3
Prpf6	0.875185	0.786215	5	0.929561	4	0.899758	2	0.996358	3
Prpf8	0.526674	0.606108	29	0.848051	16	0.918111	11	0.999208	3
Prps1l1	0.305661	0.490049	2	-	-	0.735326	2	0.974886	2
Prrc2a	0.783579	0.743336	5	-	-	1.00614	3	0.992166	2
Psma1	0.252619	0.413297	23	0.579866	22	0.734759	14	0.993462	3
Psma2	0.263367	0.415531	18	0.614099	15	0.734207	12	0.996362	3
Psma3	0.255162	0.411553	11	0.599423	14	0.724184	10	0.995027	3
Psma4	0.25225	0.419122	17	0.575091	12	0.73332	12	0.990945	3
Psma5;Gm8394	0.248558	0.402043	19	0.589868	22	0.718689	18	0.995671	3
Psma6	0.252251	0.418898	19	0.5853	20	0.722256	21	0.991545	3
Psma7;Psma8	0.255999	0.41291	17	-	-	0.715598	20	0.992502	2
Psmb1	0.265024	0.420366	5	0.598855	6	0.752867	7	0.995683	3
Psmb2	0.217084	0.412817	3	0.569055	2	0.611365	2	0.944755	3
Psmb3	0.269561	0.42669	8	0.589773	11	0.773676	9	0.992459	3
Psmb4	0.272402	0.424014	3	0.632929	5	0.73711	2	0.995643	3
Psmb5	0.266687	0.430841	14	0.593194	13	0.755252	9	0.992555	3
Psmb6	0.281214	0.428054	4	0.649802	3	0.744656	5	0.995999	3
Psmc1	0.315152	0.448638	23	0.661928	26	0.824878	20	0.99816	3
Psmc2	0.269194	0.431233	33	0.616461	32	0.737405	19	0.993818	3
Psmc3	0.312844	0.469612	25	0.655849	24	0.800121	16	0.996455	3
Psmc4	0.275845	0.434169	28	0.620181	25	0.753948	21	0.995654	3
Psmc5	0.287815	0.457028	36	0.638281	27	0.75095	20	0.991658	3
Psmc6	0.298709	0.472247	28	0.651666	23	0.755223	26	0.989648	3
Psmd1	0.282869	0.442672	37	0.627148	27	0.761953	22	0.995456	3
Psmd10	0.344407	0.45491	2	0.713849	4	0.848989	2	0.99831	3
Psmd11	0.307762	0.486187	30	0.6496	34	0.771963	28	0.98904	3
Psmd12	0.244707	0.425988	11	0.587856	12	0.685082	9	0.979788	3
Psmd13	0.258743	0.4574	16	0.591161	14	0.70368	16	0.972344	3
Psmd14	0.253562	0.436241	7	0.58216	8	0.714667	5	0.983661	3
[truncated: 512 more rows]

## Sheet: Chinchilla
Gene Name	Degradation Rate	2D Fraction Labeled	2D Peptides Quantified	4D Fraction Labeled	4D Peptides Quantified	6D Fraction Labeled	6D Peptides Quantified	R2	Number of Time-points
[truncated: 1,850 more rows]

[truncated: 8 more sheets: Blind mole rat, Beaver, Naked mole rat, Cow, Humpback whale, Human, Bowhead whale rep 1, Bowhead whale rep 2]
