# Supplementary material for: Interspecies Differences in Proteome Turnover Kinetics Are Correlated With Life Spans and Energetic Demands
Source: Mol Cell Proteomics. 2021 Jan 7;20:100041. doi: 10.1074/mcp.RA120.002301 (PMC7950207; doi:10.1074/mcp.RA120.002301)
Supplement: Supplemental Data 6 [file mmc7.xlsx]

## Sheet: Description and Legend
Description
GOrilla Output of Turnover-lifespan slope (TLS) analysis
Legend
GO Term	GO Term associated with the enriched group
Description	Brief descriptor of the listed GO term
P-value	The enrichment p-value computed of the enriched GO Term.
FDR q-value	The correction of the p-value for multiple testing using the Benjamini and Hochberg (1995) method.
N	The total number of genes used for GO analysis
B	The total number of genes associated with the identified GO Term
n	The number of genes in the top of the input list
b	The number of genes in the top of the list (n) that belong to the identified GO Term
Genes	Each gene in the input list that belongs to the associated GO Term
*For additional information regarding these parmeters, refer to: Eden et al. (2009). BMC Bioinformatics 210:48.
*Each tab represent the enriched GO Terms for the listed species

## Sheet: Low Slope GO Process
GO Term	Description	P-value	FDR q-value	Enrichment	N	B	n	b	Genes
GO:0006412	translation	5.43e-18	4.33e-14	2.45	1643	116	446	77	[Gars - glycyl-trna synthetase, Zc3h15 - zinc finger ccch-type containing 15, Farsa - phenylalanyl-trna synthetase, alpha subunit, Kars - lysyl-trna synthetase, Drg2 - developmentally regulated gtp binding protein 2, Rps26 - ribosomal protein s26, Sars - seryl-aminoacyl-trna synthetase, Eif2b2 - eukaryotic translation initiation factor 2b, subunit 2 beta, Dars - aspartyl-trna synthetase, Rpl23a -…
GO:0043043	peptide biosynthetic process	1.26e-16	5.03e-13	2.36	1643	120	446	77	[Gars - glycyl-trna synthetase, Zc3h15 - zinc finger ccch-type containing 15, Farsa - phenylalanyl-trna synthetase, alpha subunit, Kars - lysyl-trna synthetase, Drg2 - developmentally regulated gtp binding protein 2, Rps26 - ribosomal protein s26, Sars - seryl-aminoacyl-trna synthetase, Eif2b2 - eukaryotic translation initiation factor 2b, subunit 2 beta, Dars - aspartyl-trna synthetase, Rpl23a -…
GO:0043604	amide biosynthetic process	4.39e-16	1.17e-12	2.28	1643	131	446	81	[Gars - glycyl-trna synthetase, Acat1 - acetyl-coenzyme a acetyltransferase 1, Zc3h15 - zinc finger ccch-type containing 15, Farsa - phenylalanyl-trna synthetase, alpha subunit, Kars - lysyl-trna synthetase, Drg2 - developmentally regulated gtp binding protein 2, Rps26 - ribosomal protein s26, Sars - seryl-aminoacyl-trna synthetase, Eif2b2 - eukaryotic translation initiation factor 2b, subunit 2 …
GO:0006518	peptide metabolic process	1.96e-13	3.9e-10	2.08	1643	145	446	82	[Gsr - glutathione reductase, Gars - glycyl-trna synthetase, Zc3h15 - zinc finger ccch-type containing 15, Farsa - phenylalanyl-trna synthetase, alpha subunit, Kars - lysyl-trna synthetase, Drg2 - developmentally regulated gtp binding protein 2, Rps26 - ribosomal protein s26, Sars - seryl-aminoacyl-trna synthetase, Eif2b2 - eukaryotic translation initiation factor 2b, subunit 2 beta, Dars - aspar…
GO:1901566	organonitrogen compound biosynthetic process	2.07e-13	3.29e-10	1.87	1643	211	446	107	[Zc3h15 - zinc finger ccch-type containing 15, Drg2 - developmentally regulated gtp binding protein 2, Rps26 - ribosomal protein s26, Umps - uridine monophosphate synthetase, Ckb - creatine kinase, brain, Aprt - adenine phosphoribosyl transferase, Rpl14 - ribosomal protein l14, Ugdh - udp-glucose dehydrogenase, Lars - leucyl-trna synthetase, Pycr2 - pyrroline-5-carboxylate reductase family, membe…
GO:0034645	cellular macromolecule biosynthetic process	1.77e-12	2.35e-09	2.56	1643	155	244	59	[Zc3h15 - zinc finger ccch-type containing 15, Farsa - phenylalanyl-trna synthetase, alpha subunit, Kars - lysyl-trna synthetase, Rps26 - ribosomal protein s26, Eif2b2 - eukaryotic translation initiation factor 2b, subunit 2 beta, Dars - aspartyl-trna synthetase, Rbmx - rna binding motif protein, x chromosome, Rpl23a - ribosomal protein l23a, Rpl14 - ribosomal protein l14, Rpl31 - ribosomal prote…
GO:0006807	nitrogen compound metabolic process	3.53e-12	4.02e-09	1.27	1643	776	555	333	[Fasn - fatty acid synthase, Adprhl2 - adp-ribosylhydrolase like 2, Prmt5 - protein arginine n-methyltransferase 5, Acadm - acyl-coenzyme a dehydrogenase, medium chain, Rps26 - ribosomal protein s26, Ptbp1 - polypyrimidine tract binding protein 1, Abhd12 - abhydrolase domain containing 12, Hmgb2 - high mobility group box 2, Lars - leucyl-trna synthetase, Psmc1 - protease (prosome, macropain) 26s …
GO:0019538	protein metabolic process	5.87e-12	5.85e-09	1.41	1643	475	533	218	[Prmt5 - protein arginine n-methyltransferase 5, Rps26 - ribosomal protein s26, Abhd12 - abhydrolase domain containing 12, Lars - leucyl-trna synthetase, Psmc1 - protease (prosome, macropain) 26s subunit, atpase 1, Psmb6 - proteasome (prosome, macropain) subunit, beta type 6, Psmb7 - proteasome (prosome, macropain) subunit, beta type 7, Rpl32 - ribosomal protein l32, Rpl28 - ribosomal protein l28…
GO:0009059	macromolecule biosynthetic process	5.95e-12	5.27e-09	2.48	1643	163	244	60	[Zc3h15 - zinc finger ccch-type containing 15, Farsa - phenylalanyl-trna synthetase, alpha subunit, Kars - lysyl-trna synthetase, Prmt5 - protein arginine n-methyltransferase 5, Rps26 - ribosomal protein s26, Eif2b2 - eukaryotic translation initiation factor 2b, subunit 2 beta, Dars - aspartyl-trna synthetase, Rbmx - rna binding motif protein, x chromosome, Rpl23a - ribosomal protein l23a, Rpl14 …
GO:0044267	cellular protein metabolic process	7.28e-12	5.81e-09	1.83	1643	366	252	103	[Zc3h15 - zinc finger ccch-type containing 15, Ero1l - ero1-like (s. cerevisiae), Prmt5 - protein arginine n-methyltransferase 5, Magt1 - magnesium transporter 1, Rps26 - ribosomal protein s26, Abhd12 - abhydrolase domain containing 12, Rpl14 - ribosomal protein l14, Usp14 - ubiquitin specific peptidase 14, Rpl32 - ribosomal protein l32, Rpl28 - ribosomal protein l28, Fam98b - family with sequenc…
GO:1901564	organonitrogen compound metabolic process	1.02e-11	7.41e-09	1.39	1643	617	433	226	[Fasn - fatty acid synthase, Prmt5 - protein arginine n-methyltransferase 5, Rps26 - ribosomal protein s26, Abhd12 - abhydrolase domain containing 12, Lars - leucyl-trna synthetase, Psmc1 - protease (prosome, macropain) 26s subunit, atpase 1, Psmb6 - proteasome (prosome, macropain) subunit, beta type 6, Psmb7 - proteasome (prosome, macropain) subunit, beta type 7, Rpl32 - ribosomal protein l32, R…
GO:0043603	cellular amide metabolic process	1.72e-11	1.14e-08	1.88	1643	173	460	91	[Fasn - fatty acid synthase, Gsr - glutathione reductase, Gars - glycyl-trna synthetase, Acat1 - acetyl-coenzyme a acetyltransferase 1, Zc3h15 - zinc finger ccch-type containing 15, Farsa - phenylalanyl-trna synthetase, alpha subunit, Kars - lysyl-trna synthetase, Drg2 - developmentally regulated gtp binding protein 2, Rps26 - ribosomal protein s26, Sars - seryl-aminoacyl-trna synthetase, Eif2b2 …
GO:0002181	cytoplasmic translation	2.56e-11	1.57e-08	3.65	1643	23	431	22	[Rps29 - ribosomal protein s29, Rpl8 - ribosomal protein l8, Zc3h15 - zinc finger ccch-type containing 15, Rpl17 - ribosomal protein l17, Rps21 - ribosomal protein s21, Rpl30 - ribosomal protein l30, Drg2 - developmentally regulated gtp binding protein 2, Rpl9 - ribosomal protein l9, Rpl18a - ribosomal protein l18a, Rps23 - ribosomal protein s23, Rps26 - ribosomal protein s26, Rpsa - ribosomal pr…
GO:0043170	macromolecule metabolic process	5.37e-11	3.06e-08	1.18	1643	651	956	447	[Adprhl2 - adp-ribosylhydrolase like 2, Vcp - valosin containing protein, Acadm - acyl-coenzyme a dehydrogenase, medium chain, Ptbp1 - polypyrimidine tract binding protein 1, Eif4g1 - eukaryotic translation initiation factor 4, gamma 1, Dag1 - dystroglycan 1, Strap - serine/threonine kinase receptor associated protein, Eif3h - eukaryotic translation initiation factor 3, subunit h, Gbe1 - glucan (…
GO:0008152	metabolic process	6.63e-11	3.52e-08	1.23	1643	919	492	339	[Fasn - fatty acid synthase, Adprhl2 - adp-ribosylhydrolase like 2, Prmt5 - protein arginine n-methyltransferase 5, Cbr3 - carbonyl reductase 3, Rps26 - ribosomal protein s26, Acadm - acyl-coenzyme a dehydrogenase, medium chain, Me2 - malic enzyme 2, nad(+)-dependent, mitochondrial, Ptbp1 - polypyrimidine tract binding protein 1, Abhd12 - abhydrolase domain containing 12, Lars - leucyl-trna synth…
GO:0044237	cellular metabolic process	1.46e-10	7.28e-08	1.26	1643	845	480	310	[Fasn - fatty acid synthase, Adprhl2 - adp-ribosylhydrolase like 2, Prmt5 - protein arginine n-methyltransferase 5, Cbr3 - carbonyl reductase 3, Rps26 - ribosomal protein s26, Acadm - acyl-coenzyme a dehydrogenase, medium chain, Me2 - malic enzyme 2, nad(+)-dependent, mitochondrial, Ptbp1 - polypyrimidine tract binding protein 1, Abhd12 - abhydrolase domain containing 12, Hmgb2 - high mobility gr…
GO:0009058	biosynthetic process	1.49e-10	6.98e-08	1.57	1643	307	474	139	[Fasn - fatty acid synthase, Zc3h15 - zinc finger ccch-type containing 15, Drg2 - developmentally regulated gtp binding protein 2, Prmt5 - protein arginine n-methyltransferase 5, Gmppa - gdp-mannose pyrophosphorylase a, Rps26 - ribosomal protein s26, Acadm - acyl-coenzyme a dehydrogenase, medium chain, Umps - uridine monophosphate synthetase, Ckb - creatine kinase, brain, Dpm1 - dolichol-phosphat…
GO:0044260	cellular macromolecule metabolic process	1.83e-10	8.12e-08	1.38	1643	512	504	217	[Adprhl2 - adp-ribosylhydrolase like 2, Prmt5 - protein arginine n-methyltransferase 5, Rps26 - ribosomal protein s26, Acadm - acyl-coenzyme a dehydrogenase, medium chain, Ptbp1 - polypyrimidine tract binding protein 1, Abhd12 - abhydrolase domain containing 12, Lars - leucyl-trna synthetase, Hmgb2 - high mobility group box 2, Psmb6 - proteasome (prosome, macropain) subunit, beta type 6, Rpl32 - …
GO:0044271	cellular nitrogen compound biosynthetic process	2.72e-10	1.14e-07	2.07	1643	237	244	73	[Acat1 - acetyl-coenzyme a acetyltransferase 1, Zc3h15 - zinc finger ccch-type containing 15, Farsa - phenylalanyl-trna synthetase, alpha subunit, Kars - lysyl-trna synthetase, Ctps - cytidine 5'-triphosphate synthase, Prmt5 - protein arginine n-methyltransferase 5, Hint1 - histidine triad nucleotide binding protein 1, Rps26 - ribosomal protein s26, Umps - uridine monophosphate synthetase, Eif2b2…
GO:1901576	organic substance biosynthetic process	2.99e-10	1.19e-07	1.6	1643	298	440	128	[Fasn - fatty acid synthase, Zc3h15 - zinc finger ccch-type containing 15, Drg2 - developmentally regulated gtp binding protein 2, Prmt5 - protein arginine n-methyltransferase 5, Rps26 - ribosomal protein s26, Umps - uridine monophosphate synthetase, Ckb - creatine kinase, brain, Dpm1 - dolichol-phosphate (beta-d) mannosyltransferase 1, Aprt - adenine phosphoribosyl transferase, Rpl14 - ribosomal…
GO:0044238	primary metabolic process	5.77e-10	2.19e-07	1.26	1643	820	480	301	[Fasn - fatty acid synthase, Adprhl2 - adp-ribosylhydrolase like 2, Prmt5 - protein arginine n-methyltransferase 5, Rps26 - ribosomal protein s26, Acadm - acyl-coenzyme a dehydrogenase, medium chain, Ptbp1 - polypyrimidine tract binding protein 1, Abhd12 - abhydrolase domain containing 12, Lars - leucyl-trna synthetase, Hmgb2 - high mobility group box 2, Psmc1 - protease (prosome, macropain) 26s …
GO:0071704	organic substance metabolic process	8.75e-10	3.17e-07	1.24	1643	864	480	313	[Fasn - fatty acid synthase, Adprhl2 - adp-ribosylhydrolase like 2, Prmt5 - protein arginine n-methyltransferase 5, Cbr3 - carbonyl reductase 3, Rps26 - ribosomal protein s26, Acadm - acyl-coenzyme a dehydrogenase, medium chain, Me2 - malic enzyme 2, nad(+)-dependent, mitochondrial, Ptbp1 - polypyrimidine tract binding protein 1, Abhd12 - abhydrolase domain containing 12, Hmgb2 - high mobility gr…
GO:0006364	rRNA processing	3.28e-09	1.14e-06	5.2	1643	25	215	17	[Rps24 - ribosomal protein s24, Dkc1 - dyskeratosis congenita 1, dyskerin, Pa2g4 - proliferation-associated 2g4, Rps21 - ribosomal protein s21, Rps6 - ribosomal protein s6, Rpl7 - ribosomal protein l7, Rps8 - ribosomal protein s8, Rpl7a - ribosomal protein l7a, Rpl14 - ribosomal protein l14, Rpl35a - ribosomal protein l35a, Rps15 - ribosomal protein s15, Rps14 - ribosomal protein s14, Rpl5 - ribo…
GO:0044249	cellular biosynthetic process	6.52e-09	2.17e-06	1.55	1643	282	474	126	[Fasn - fatty acid synthase, Zc3h15 - zinc finger ccch-type containing 15, Drg2 - developmentally regulated gtp binding protein 2, Prmt5 - protein arginine n-methyltransferase 5, Acadm - acyl-coenzyme a dehydrogenase, medium chain, Rps26 - ribosomal protein s26, Umps - uridine monophosphate synthetase, Dpm1 - dolichol-phosphate (beta-d) mannosyltransferase 1, Aprt - adenine phosphoribosyl transfe…
GO:0034641	cellular nitrogen compound metabolic process	2.81e-08	8.96e-06	1.38	1643	462	474	184	[Fasn - fatty acid synthase, Zc3h15 - zinc finger ccch-type containing 15, Adprhl2 - adp-ribosylhydrolase like 2, Drg2 - developmentally regulated gtp binding protein 2, Prmt5 - protein arginine n-methyltransferase 5, Umps - uridine monophosphate synthetase, Acadm - acyl-coenzyme a dehydrogenase, medium chain, Rps26 - ribosomal protein s26, Psmd14 - proteasome (prosome, macropain) 26s subunit, no…
GO:0016072	rRNA metabolic process	5.06e-08	1.55e-05	4.64	1643	28	215	17	[Rps24 - ribosomal protein s24, Dkc1 - dyskeratosis congenita 1, dyskerin, Pa2g4 - proliferation-associated 2g4, Rps21 - ribosomal protein s21, Rps6 - ribosomal protein s6, Rpl7 - ribosomal protein l7, Rps8 - ribosomal protein s8, Rpl7a - ribosomal protein l7a, Rpl14 - ribosomal protein l14, Rpl35a - ribosomal protein l35a, Rps15 - ribosomal protein s15, Rpl5 - ribosomal protein l5, Rps14 - ribos…
GO:0042274	ribosomal small subunit biogenesis	1.39e-07	4.11e-05	16.6	1643	6	99	6	[Rps24 - ribosomal protein s24, Rps6 - ribosomal protein s6, Rps15 - ribosomal protein s15, Rps19 - ribosomal protein s19, Rps17 - ribosomal protein s17, Rps16 - ribosomal protein s16]
GO:0034470	ncRNA processing	3.96e-07	0.000113	4.05	1643	34	215	18	[Rps24 - ribosomal protein s24, Dkc1 - dyskeratosis congenita 1, dyskerin, Pa2g4 - proliferation-associated 2g4, Rps21 - ribosomal protein s21, Rps6 - ribosomal protein s6, Rpl7 - ribosomal protein l7, Rps8 - ribosomal protein s8, Ssb - sjogren syndrome antigen b, Rpl7a - ribosomal protein l7a, Rpl14 - ribosomal protein l14, Rpl35a - ribosomal protein l35a, Rps15 - ribosomal protein s15, Rps14 - …
GO:0006457	protein folding	9.31e-07	0.000256	1.88	1643	60	640	44	[Calr - calreticulin, Ppil1 - peptidylprolyl isomerase (cyclophilin)-like 1, Ero1l - ero1-like (s. cerevisiae), Ppid - peptidylprolyl isomerase d (cyclophilin d), Hspa8 - heat shock protein 8, St13 - suppression of tumorigenicity 13, Prdx4 - peroxiredoxin 4, Canx - calnexin, Pfdn2 - prefoldin 2, Nudc - nuclear distribution gene c homolog (aspergillus), Sgta - small glutamine-rich tetratricopeptid…
GO:1904851	positive regulation of establishment of protein localization to telomere	2.04e-06	0.000543	5.12	1643	9	321	9	[Cct6a - chaperonin containing tcp1, subunit 6a (zeta), Cct8 - chaperonin containing tcp1, subunit 8 (theta), Tcp1 - t-complex protein 1, Cct7 - chaperonin containing tcp1, subunit 7 (eta), Dkc1 - dyskeratosis congenita 1, dyskerin, Cct3 - chaperonin containing tcp1, subunit 3 (gamma), Cct5 - chaperonin containing tcp1, subunit 5 (epsilon), Cct4 - chaperonin containing tcp1, subunit 4 (delta), Cc…
GO:1904816	positive regulation of protein localization to chromosome, telomeric region	2.04e-06	0.000525	5.12	1643	9	321	9	[Cct6a - chaperonin containing tcp1, subunit 6a (zeta), Tcp1 - t-complex protein 1, Cct8 - chaperonin containing tcp1, subunit 8 (theta), Dkc1 - dyskeratosis congenita 1, dyskerin, Cct7 - chaperonin containing tcp1, subunit 7 (eta), Cct3 - chaperonin containing tcp1, subunit 3 (gamma), Cct5 - chaperonin containing tcp1, subunit 5 (epsilon), Cct4 - chaperonin containing tcp1, subunit 4 (delta), Cc…
GO:0070203	regulation of establishment of protein localization to telomere	2.04e-06	0.000509	5.12	1643	9	321	9	[Cct6a - chaperonin containing tcp1, subunit 6a (zeta), Tcp1 - t-complex protein 1, Cct8 - chaperonin containing tcp1, subunit 8 (theta), Dkc1 - dyskeratosis congenita 1, dyskerin, Cct7 - chaperonin containing tcp1, subunit 7 (eta), Cct3 - chaperonin containing tcp1, subunit 3 (gamma), Cct5 - chaperonin containing tcp1, subunit 5 (epsilon), Cct4 - chaperonin containing tcp1, subunit 4 (delta), Cc…
GO:0070202	regulation of establishment of protein localization to chromosome	2.04e-06	0.000494	5.12	1643	9	321	9	[Cct6a - chaperonin containing tcp1, subunit 6a (zeta), Cct8 - chaperonin containing tcp1, subunit 8 (theta), Tcp1 - t-complex protein 1, Cct7 - chaperonin containing tcp1, subunit 7 (eta), Dkc1 - dyskeratosis congenita 1, dyskerin, Cct3 - chaperonin containing tcp1, subunit 3 (gamma), Cct5 - chaperonin containing tcp1, subunit 5 (epsilon), Cct4 - chaperonin containing tcp1, subunit 4 (delta), Cc…
GO:0034660	ncRNA metabolic process	6.68e-06	0.00157	2.15	1643	58	447	34	[Farsb - phenylalanyl-trna synthetase, beta subunit, Gars - glycyl-trna synthetase, Rps24 - ribosomal protein s24, Pa2g4 - proliferation-associated 2g4, Farsa - phenylalanyl-trna synthetase, alpha subunit, Rps21 - ribosomal protein s21, Kars - lysyl-trna synthetase, Rps6 - ribosomal protein s6, Rars - arginyl-trna synthetase, Khsrp - kh-type splicing regulatory protein, Rps8 - ribosomal protein s…
GO:0000028	ribosomal small subunit assembly	1.03e-05	0.00234	5.94	1643	9	246	8	[Rps5 - ribosomal protein s5, Rps15 - ribosomal protein s15, Rps14 - ribosomal protein s14, Rps27 - ribosomal protein s27, Rps10 - ribosomal protein s10, Rps25 - ribosomal protein s25, Rps19 - ribosomal protein s19, Rpsa - ribosomal protein sa]
GO:0010498	proteasomal protein catabolic process	1.14e-05	0.00252	1.84	1643	59	622	41	[Psmd1 - proteasome (prosome, macropain) 26s subunit, non-atpase, 1, Psmc6 - proteasome (prosome, macropain) 26s subunit, atpase, 6, Vcp - valosin containing protein, Erlin2 - er lipid raft associated 2, Ccdc47 - coiled-coil domain containing 47, Nedd4 - neural precursor cell expressed, developmentally down-regulated 4, Nsfl1c - nsfl1 (p97) cofactor (p47), Psmd2 - proteasome (prosome, macropain) …
GO:0018208	peptidyl-proline modification	1.45e-05	0.00312	2.86	1643	15	537	14	[Fkbp4 - fk506 binding protein 4, Fkbp10 - fk506 binding protein 10, Pin1 - protein (peptidyl-prolyl cis/trans isomerase) nima-interacting 1, Ero1l - ero1-like (s. cerevisiae), Ppil1 - peptidylprolyl isomerase (cyclophilin)-like 1, Ppid - peptidylprolyl isomerase d (cyclophilin d), Prdx4 - peroxiredoxin 4, P4ha2 - procollagen-proline, 2-oxoglutarate 4-dioxygenase (proline 4-hydroxylase), alpha ii…
GO:1904814	regulation of protein localization to chromosome, telomeric region	1.96e-05	0.00412	4.61	1643	10	321	9	[Cct6a - chaperonin containing tcp1, subunit 6a (zeta), Cct8 - chaperonin containing tcp1, subunit 8 (theta), Tcp1 - t-complex protein 1, Cct7 - chaperonin containing tcp1, subunit 7 (eta), Dkc1 - dyskeratosis congenita 1, dyskerin, Cct3 - chaperonin containing tcp1, subunit 3 (gamma), Cct5 - chaperonin containing tcp1, subunit 5 (epsilon), Cct4 - chaperonin containing tcp1, subunit 4 (delta), Cc…
GO:0006511	ubiquitin-dependent protein catabolic process	3.11e-05	0.00636	1.68	1643	82	622	52	[Psmc6 - proteasome (prosome, macropain) 26s subunit, atpase, 6, Psmd11 - proteasome (prosome, macropain) 26s subunit, non-atpase, 11, Vcp - valosin containing protein, Erlin2 - er lipid raft associated 2, Nedd4 - neural precursor cell expressed, developmentally down-regulated 4, Nsfl1c - nsfl1 (p97) cofactor (p47), Psmd14 - proteasome (prosome, macropain) 26s subunit, non-atpase, 14, Usp14 - ubi…
GO:0043161	proteasome-mediated ubiquitin-dependent protein catabolic process	3.64e-05	0.00725	1.83	1643	55	622	38	[Psmd1 - proteasome (prosome, macropain) 26s subunit, non-atpase, 1, Psmc6 - proteasome (prosome, macropain) 26s subunit, atpase, 6, Erlin2 - er lipid raft associated 2, Vcp - valosin containing protein, Ccdc47 - coiled-coil domain containing 47, Nsfl1c - nsfl1 (p97) cofactor (p47), Nedd4 - neural precursor cell expressed, developmentally down-regulated 4, Psma1 - proteasome (prosome, macropain) …
GO:0090304	nucleic acid metabolic process	5.77e-05	0.0112	1.25	1643	225	921	158	[Srsf10 - serine/arginine-rich splicing factor 10, Adprhl2 - adp-ribosylhydrolase like 2, Hspa8 - heat shock protein 8, Prmt5 - protein arginine n-methyltransferase 5, Vcp - valosin containing protein, Prkaca - protein kinase, camp dependent, catalytic, alpha, Tars - threonyl-trna synthetase, Flna - filamin, alpha, Ptbp1 - polypyrimidine tract binding protein 1, Psmd14 - proteasome (prosome, macr…
GO:0018126	protein hydroxylation	6.99e-05	0.0133	7.69	1643	13	115	7	[P4ha1 - procollagen-proline, 2-oxoglutarate 4-dioxygenase (proline 4-hydroxylase), alpha 1 polypeptide, P4hb - prolyl 4-hydroxylase, beta polypeptide, Ero1l - ero1-like (s. cerevisiae), Leprel2 - leprecan-like 2, Lepre1 - leprecan 1, Plod3 - procollagen-lysine, 2-oxoglutarate 5-dioxygenase 3, Crtap - cartilage associated protein]
GO:0043632	modification-dependent macromolecule catabolic process	8.43e-05	0.0156	1.63	1643	86	622	53	[Psmc6 - proteasome (prosome, macropain) 26s subunit, atpase, 6, Psmd11 - proteasome (prosome, macropain) 26s subunit, non-atpase, 11, Vcp - valosin containing protein, Erlin2 - er lipid raft associated 2, Nedd4 - neural precursor cell expressed, developmentally down-regulated 4, Nsfl1c - nsfl1 (p97) cofactor (p47), Psmd14 - proteasome (prosome, macropain) 26s subunit, non-atpase, 14, Usp14 - ubi…
GO:0019941	modification-dependent protein catabolic process	8.43e-05	0.0153	1.63	1643	86	622	53	[Psmc6 - proteasome (prosome, macropain) 26s subunit, atpase, 6, Psmd11 - proteasome (prosome, macropain) 26s subunit, non-atpase, 11, Vcp - valosin containing protein, Erlin2 - er lipid raft associated 2, Nedd4 - neural precursor cell expressed, developmentally down-regulated 4, Nsfl1c - nsfl1 (p97) cofactor (p47), Psmd14 - proteasome (prosome, macropain) 26s subunit, non-atpase, 14, Usp14 - ubi…
GO:0032212	positive regulation of telomere maintenance via telomerase	9.58e-05	0.017	3.94	1643	13	321	10	[Cct6a - chaperonin containing tcp1, subunit 6a (zeta), Tcp1 - t-complex protein 1, Cct8 - chaperonin containing tcp1, subunit 8 (theta), Dkc1 - dyskeratosis congenita 1, dyskerin, Cct7 - chaperonin containing tcp1, subunit 7 (eta), Cct3 - chaperonin containing tcp1, subunit 3 (gamma), Cct5 - chaperonin containing tcp1, subunit 5 (epsilon), Cct4 - chaperonin containing tcp1, subunit 4 (delta), Cc…
GO:0030163	protein catabolic process	9.75e-05	0.0169	1.64	1643	78	644	50	[Psmc6 - proteasome (prosome, macropain) 26s subunit, atpase, 6, Hspa8 - heat shock protein 8, Erlin2 - er lipid raft associated 2, Vcp - valosin containing protein, Nsfl1c - nsfl1 (p97) cofactor (p47), Nedd4 - neural precursor cell expressed, developmentally down-regulated 4, Psmd14 - proteasome (prosome, macropain) 26s subunit, non-atpase, 14, Abhd12 - abhydrolase domain containing 12, Psmd6 - …
GO:0035036	sperm-egg recognition	0.000102	0.0173	4.19	1643	11	321	9	[Cct6a - chaperonin containing tcp1, subunit 6a (zeta), Tcp1 - t-complex protein 1, Cct8 - chaperonin containing tcp1, subunit 8 (theta), Cct7 - chaperonin containing tcp1, subunit 7 (eta), Cct3 - chaperonin containing tcp1, subunit 3 (gamma), Cct5 - chaperonin containing tcp1, subunit 5 (epsilon), Cct4 - chaperonin containing tcp1, subunit 4 (delta), Cct2 - chaperonin containing tcp1, subunit 2 …
GO:0007339	binding of sperm to zona pellucida	0.000102	0.0169	4.19	1643	11	321	9	[Cct6a - chaperonin containing tcp1, subunit 6a (zeta), Cct8 - chaperonin containing tcp1, subunit 8 (theta), Tcp1 - t-complex protein 1, Cct7 - chaperonin containing tcp1, subunit 7 (eta), Cct3 - chaperonin containing tcp1, subunit 3 (gamma), Cct5 - chaperonin containing tcp1, subunit 5 (epsilon), Cct4 - chaperonin containing tcp1, subunit 4 (delta), Cct2 - chaperonin containing tcp1, subunit 2 …
GO:0051603	proteolysis involved in cellular protein catabolic process	0.000115	0.0188	1.57	1643	99	622	59	[Psmc6 - proteasome (prosome, macropain) 26s subunit, atpase, 6, Clpp - clpp caseinolytic peptidase, atp-dependent, proteolytic subunit, Psmd11 - proteasome (prosome, macropain) 26s subunit, non-atpase, 11, Erlin2 - er lipid raft associated 2, Vcp - valosin containing protein, Nsfl1c - nsfl1 (p97) cofactor (p47), Nedd4 - neural precursor cell expressed, developmentally down-regulated 4, Psmd14 - …
GO:0022613	ribonucleoprotein complex biogenesis	0.000161	0.0257	3.82	1643	24	215	12	[Rps24 - ribosomal protein s24, Dkc1 - dyskeratosis congenita 1, dyskerin, Rpl14 - ribosomal protein l14, Rpl35a - ribosomal protein l35a, Rps6 - ribosomal protein s6, Rps15 - ribosomal protein s15, Rpl7 - ribosomal protein l7, Rpl5 - ribosomal protein l5, Rps19 - ribosomal protein s19, Rps17 - ribosomal protein s17, Rps16 - ribosomal protein s16, Rpl7a - ribosomal protein l7a]
GO:0051054	positive regulation of DNA metabolic process	0.000186	0.029	2.56	1643	40	321	20	[Ube2v2 - ubiquitin-conjugating enzyme e2 variant 2, Anxa3 - annexin a3, Pcna - proliferating cell nuclear antigen, Cct6a - chaperonin containing tcp1, subunit 6a (zeta), Tcp1 - t-complex protein 1, Cct8 - chaperonin containing tcp1, subunit 8 (theta), Dkc1 - dyskeratosis congenita 1, dyskerin, Cct7 - chaperonin containing tcp1, subunit 7 (eta), Cct3 - chaperonin containing tcp1, subunit 3 (gamma…
GO:0000462	maturation of SSU-rRNA from tricistronic rRNA transcript (SSU-rRNA, 5.8S rRNA, LSU-rRNA)	0.000199	0.0305	10.81	1643	4	152	4	[Rps14 - ribosomal protein s14, Rps8 - ribosomal protein s8, Rps19 - ribosomal protein s19, Rps16 - ribosomal protein s16]
GO:0044085	cellular component biogenesis	0.000266	0.0399	3.67	1643	25	215	12	[Rps24 - ribosomal protein s24, Dkc1 - dyskeratosis congenita 1, dyskerin, Rpl14 - ribosomal protein l14, Rpl35a - ribosomal protein l35a, Rps6 - ribosomal protein s6, Rpl7 - ribosomal protein l7, Rps15 - ribosomal protein s15, Rpl5 - ribosomal protein l5, Rps19 - ribosomal protein s19, Rps17 - ribosomal protein s17, Rps16 - ribosomal protein s16, Rpl7a - ribosomal protein l7a]
GO:0022618	ribonucleoprotein complex assembly	0.00029	0.0429	2	1643	72	366	32	[Ddx6 - dead (asp-glu-ala-asp) box polypeptide 6, Rps5 - ribosomal protein s5, Dhx29 - deah (asp-glu-ala-his) box polypeptide 29, Prmt5 - protein arginine n-methyltransferase 5, Rps23 - ribosomal protein s23, Srsf1 - serine/arginine-rich splicing factor 1, Lsm4 - lsm4 homolog, u6 small nuclear rna associated (s. cerevisiae), Rpsa - ribosomal protein sa, Rbmx - rna binding motif protein, x chromos…
GO:0032210	regulation of telomere maintenance via telomerase	0.000292	0.0424	3.66	1643	14	321	10	[Cct6a - chaperonin containing tcp1, subunit 6a (zeta), Tcp1 - t-complex protein 1, Cct8 - chaperonin containing tcp1, subunit 8 (theta), Dkc1 - dyskeratosis congenita 1, dyskerin, Cct7 - chaperonin containing tcp1, subunit 7 (eta), Cct3 - chaperonin containing tcp1, subunit 3 (gamma), Cct5 - chaperonin containing tcp1, subunit 5 (epsilon), Cct4 - chaperonin containing tcp1, subunit 4 (delta), Cc…
GO:1904358	positive regulation of telomere maintenance via telomere lengthening	0.000292	0.0416	3.66	1643	14	321	10	[Cct6a - chaperonin containing tcp1, subunit 6a (zeta), Tcp1 - t-complex protein 1, Cct8 - chaperonin containing tcp1, subunit 8 (theta), Dkc1 - dyskeratosis congenita 1, dyskerin, Cct7 - chaperonin containing tcp1, subunit 7 (eta), Cct3 - chaperonin containing tcp1, subunit 3 (gamma), Cct5 - chaperonin containing tcp1, subunit 5 (epsilon), Cct4 - chaperonin containing tcp1, subunit 4 (delta), Cc…
GO:2000573	positive regulation of DNA biosynthetic process	0.000518	0.0724	3.02	1643	22	321	13	[Cct6a - chaperonin containing tcp1, subunit 6a (zeta), Pcna - proliferating cell nuclear antigen, Cct8 - chaperonin containing tcp1, subunit 8 (theta), Tcp1 - t-complex protein 1, Cct7 - chaperonin containing tcp1, subunit 7 (eta), Dkc1 - dyskeratosis congenita 1, dyskerin, Cct3 - chaperonin containing tcp1, subunit 3 (gamma), Cct5 - chaperonin containing tcp1, subunit 5 (epsilon), Cct4 - chaper…
GO:1901874	negative regulation of post-translational protein modification	0.000602	0.0827	56.66	1643	2	29	2	[Lepre1 - leprecan 1, Crtap - cartilage associated protein]
GO:1901873	regulation of post-translational protein modification	0.000602	0.0813	56.66	1643	2	29	2	[Lepre1 - leprecan 1, Crtap - cartilage associated protein]
GO:0006921	cellular component disassembly involved in execution phase of apoptosis	0.000609	0.0808	1643	1643	1	1	1	[Cdk5rap3 - cdk5 regulatory subunit associated protein 3]
GO:0030262	apoptotic nuclear changes	0.000609	0.0795	1643	1643	1	1	1	[Cdk5rap3 - cdk5 regulatory subunit associated protein 3]
GO:0007095	mitotic G2 DNA damage checkpoint	0.000609	0.0782	1643	1643	1	1	1	[Cdk5rap3 - cdk5 regulatory subunit associated protein 3]
GO:0031572	G2 DNA damage checkpoint	0.000609	0.077	1643	1643	1	1	1	[Cdk5rap3 - cdk5 regulatory subunit associated protein 3]
GO:0032206	positive regulation of telomere maintenance	0.000825	0.103	3.41	1643	15	321	10	[Cct6a - chaperonin containing tcp1, subunit 6a (zeta), Tcp1 - t-complex protein 1, Cct8 - chaperonin containing tcp1, subunit 8 (theta), Dkc1 - dyskeratosis congenita 1, dyskerin, Cct7 - chaperonin containing tcp1, subunit 7 (eta), Cct3 - chaperonin containing tcp1, subunit 3 (gamma), Cct5 - chaperonin containing tcp1, subunit 5 (epsilon), Cct4 - chaperonin containing tcp1, subunit 4 (delta), Cc…
GO:1904356	regulation of telomere maintenance via telomere lengthening	0.000825	0.101	3.41	1643	15	321	10	[Cct6a - chaperonin containing tcp1, subunit 6a (zeta), Tcp1 - t-complex protein 1, Cct8 - chaperonin containing tcp1, subunit 8 (theta), Dkc1 - dyskeratosis congenita 1, dyskerin, Cct7 - chaperonin containing tcp1, subunit 7 (eta), Cct3 - chaperonin containing tcp1, subunit 3 (gamma), Cct5 - chaperonin containing tcp1, subunit 5 (epsilon), Cct4 - chaperonin containing tcp1, subunit 4 (delta), Cc…
GO:0071478	cellular response to radiation	0.000833	0.101	2.92	1643	18	375	12	[Pcna - proliferating cell nuclear antigen, Crip1 - cysteine-rich protein 1 (intestinal), Zmpste24 - zinc metallopeptidase, ste24, Nucks1 - nuclear casein kinase and cyclin-dependent kinase substrate 1, Eef1d - eukaryotic translation elongation factor 1 delta (guanine nucleotide exchange protein), Eif2s1 - eukaryotic translation initiation factor 2, subunit 1 alpha, Bax - bcl2-associated x protei…
GO:0000027	ribosomal large subunit assembly	0.00086	0.102	5.22	1643	5	315	5	[Rpl23a - ribosomal protein l23a, Rpl24 - ribosomal protein l24, Rpl12 - ribosomal protein l12, Rpl5 - ribosomal protein l5, Rpl3 - ribosomal protein l3]
GO:0030199	collagen fibril organization	0.000866	0.102	11.59	1643	7	81	4	[P4ha1 - procollagen-proline, 2-oxoglutarate 4-dioxygenase (proline 4-hydroxylase), alpha 1 polypeptide, Serpinh1 - serine (or cysteine) peptidase inhibitor, clade h, member 1, Lepre1 - leprecan 1, Plod3 - procollagen-lysine, 2-oxoglutarate 5-dioxygenase 3]
GO:0016070	RNA metabolic process	0.000955	0.11	1.47	1643	184	450	74	[Gars - glycyl-trna synthetase, Ppil1 - peptidylprolyl isomerase (cyclophilin)-like 1, Farsa - phenylalanyl-trna synthetase, alpha subunit, Kars - lysyl-trna synthetase, Prmt5 - protein arginine n-methyltransferase 5, Snrnp40 - small nuclear ribonucleoprotein 40 (u5), Srsf1 - serine/arginine-rich splicing factor 1, Ddx23 - dead (asp-glu-ala-asp) box polypeptide 23, Sars - seryl-aminoacyl-trna syn…

## Sheet: Low Slope GO Function
GO Term	Description	P-value	FDR q-value	Enrichment	N	B	n	b	Genes
GO:0003735	structural constituent of ribosome	8.56e-33	1.62e-29	4.16	1643	60	375	57	[Rps26 - ribosomal protein s26, Rpl23a - ribosomal protein l23a, Rpl14 - ribosomal protein l14, Rpl31 - ribosomal protein l31, Rps10 - ribosomal protein s10, Rpl32 - ribosomal protein l32, Rpl8 - ribosomal protein l8, Rpl28 - ribosomal protein l28, Rps20 - ribosomal protein s20, Rpl30 - ribosomal protein l30, Rpl7 - ribosomal protein l7, Rpl9 - ribosomal protein l9, Rpl37a - ribosomal protein l37…
GO:0005198	structural molecule activity	3.25e-12	3.07e-09	2.67	1643	135	246	54	[Rps26 - ribosomal protein s26, Tubb6 - tubulin, beta 6 class v, Rpl23a - ribosomal protein l23a, Rpl14 - ribosomal protein l14, Rpl31 - ribosomal protein l31, Rps10 - ribosomal protein s10, Rpl32 - ribosomal protein l32, Rpl8 - ribosomal protein l8, Rpl28 - ribosomal protein l28, Rps20 - ribosomal protein s20, Rpl7 - ribosomal protein l7, Rpl9 - ribosomal protein l9, Rpl37a - ribosomal protein l…
GO:0019843	rRNA binding	8.32e-10	5.25e-07	4.31	1643	23	315	19	[Rpl4 - ribosomal protein l4, Rps4x - ribosomal protein s4, x-linked, Rpl23 - ribosomal protein l23, Rpl8 - ribosomal protein l8, Rps5 - ribosomal protein s5, Rpl17 - ribosomal protein l17, Rpl7 - ribosomal protein l7, Rpl9 - ribosomal protein l9, Rpl37a - ribosomal protein l37a, Rps11 - ribosomal protein s11, Rpl23a - ribosomal protein l23a, Rpl5 - ribosomal protein l5, Rps14 - ribosomal protein…
GO:0003723	RNA binding	1.68e-08	7.94e-06	1.27	1643	272	987	208	[Srsf10 - serine/arginine-rich splicing factor 10, Calr - calreticulin, Sarnp - sap domain containing ribonucleoprotein, Rps26 - ribosomal protein s26, Ptbp1 - polypyrimidine tract binding protein 1, Eif3f - eukaryotic translation initiation factor 3, subunit f, Eif4g1 - eukaryotic translation initiation factor 4, gamma 1, Aco1 - aconitase 1, Fbl - fibrillarin, Eif3h - eukaryotic translation init…
GO:0003676	nucleic acid binding	2.7e-06	0.00102	1.2	1643	341	987	246	[Srsf10 - serine/arginine-rich splicing factor 10, Calr - calreticulin, Prmt5 - protein arginine n-methyltransferase 5, Sarnp - sap domain containing ribonucleoprotein, Rps26 - ribosomal protein s26, Ptbp1 - polypyrimidine tract binding protein 1, Eif3f - eukaryotic translation initiation factor 3, subunit f, Eif4g1 - eukaryotic translation initiation factor 4, gamma 1, Hmgb2 - high mobility grou…
GO:0031543	peptidyl-proline dioxygenase activity	4.73e-05	0.0149	18.78	1643	5	70	4	[P4ha1 - procollagen-proline, 2-oxoglutarate 4-dioxygenase (proline 4-hydroxylase), alpha 1 polypeptide, P4hb - prolyl 4-hydroxylase, beta polypeptide, Leprel2 - leprecan-like 2, Lepre1 - leprecan 1]
GO:0019798	procollagen-proline dioxygenase activity	4.73e-05	0.0128	18.78	1643	5	70	4	[P4ha1 - procollagen-proline, 2-oxoglutarate 4-dioxygenase (proline 4-hydroxylase), alpha 1 polypeptide, P4hb - prolyl 4-hydroxylase, beta polypeptide, Leprel2 - leprecan-like 2, Lepre1 - leprecan 1]
GO:0016757	transferase activity, transferring glycosyl groups	0.000135	0.032	2.81	1643	25	374	16	[Pygb - brain glycogen phosphorylase, Hexb - hexosaminidase b, Glt25d1 - glycosyltransferase 25 domain containing 1, Umps - uridine monophosphate synthetase, Pofut1 - protein o-fucosyltransferase 1, Uggt1 - udp-glucose glycoprotein glucosyltransferase 1, Stt3a - stt3, subunit of the oligosaccharyltransferase complex, homolog a (s. cerevisiae), Aprt - adenine phosphoribosyl transferase, Sdf2 - str…
GO:0016706	oxidoreductase activity, acting on paired donors, with incorporation or reduction of molecular oxygen, 2-oxoglutarate as one donor, and incorporation of one atom each of oxygen into both donors	0.000183	0.0385	11.27	1643	9	81	5	[P4ha1 - procollagen-proline, 2-oxoglutarate 4-dioxygenase (proline 4-hydroxylase), alpha 1 polypeptide, P4hb - prolyl 4-hydroxylase, beta polypeptide, Leprel2 - leprecan-like 2, Lepre1 - leprecan 1, Plod3 - procollagen-lysine, 2-oxoglutarate 5-dioxygenase 3]
GO:0070180	large ribosomal subunit rRNA binding	0.000203	0.0384	5.22	1643	6	315	6	[Rpl23 - ribosomal protein l23, Rpl23a - ribosomal protein l23a, Rpl17 - ribosomal protein l17, Rpl12 - ribosomal protein l12, Rpl37a - ribosomal protein l37a, Rpl19 - ribosomal protein l19]
GO:0016853	isomerase activity	0.000214	0.0368	2.01	1643	42	525	27	[Gnpda1 - glucosamine-6-phosphate deaminase 1, Ppil1 - peptidylprolyl isomerase (cyclophilin)-like 1, Ero1l - ero1-like (s. cerevisiae), Pgm2 - phosphoglucomutase 2, Ppid - peptidylprolyl isomerase d (cyclophilin d), Fkbp11 - fk506 binding protein 11, Acadm - acyl-coenzyme a dehydrogenase, medium chain, Ranbp2 - ran binding protein 2, P4hb - prolyl 4-hydroxylase, beta polypeptide, Fkbp3 - fk506 b…
GO:0015926	glucosidase activity	0.000215	0.0339	99.58	1643	3	11	2	[Mogs - mannosyl-oligosaccharide glucosidase, Gaa - glucosidase, alpha, acid]
GO:0015037	peptide disulfide oxidoreductase activity	0.000215	0.0313	3.13	1643	9	525	9	[Gsr - glutathione reductase, Pdia3 - protein disulfide isomerase associated 3, Pdia6 - protein disulfide isomerase associated 6, P4hb - prolyl 4-hydroxylase, beta polypeptide, Pdia5 - protein disulfide isomerase associated 5, Txn1 - thioredoxin 1, Glrx - glutaredoxin, Txndc12 - thioredoxin domain containing 12 (endoplasmic reticulum), Pdia4 - protein disulfide isomerase associated 4]
GO:0016758	transferase activity, transferring hexosyl groups	0.000443	0.0599	2.96	1643	20	361	13	[Pygb - brain glycogen phosphorylase, Hexb - hexosaminidase b, Pofut1 - protein o-fucosyltransferase 1, Glt25d1 - glycosyltransferase 25 domain containing 1, Stt3a - stt3, subunit of the oligosaccharyltransferase complex, homolog a (s. cerevisiae), Uggt1 - udp-glucose glycoprotein glucosyltransferase 1, Sdf2 - stromal cell derived factor 2, Dpm1 - dolichol-phosphate (beta-d) mannosyltransferase 1…
GO:0031544	peptidyl-proline 3-dioxygenase activity	0.000602	0.0759	56.66	1643	2	29	2	[Leprel2 - leprecan-like 2, Lepre1 - leprecan 1]
GO:0019797	procollagen-proline 3-dioxygenase activity	0.000602	0.0712	56.66	1643	2	29	2	[Leprel2 - leprecan-like 2, Lepre1 - leprecan 1]
GO:0051082	unfolded protein binding	0.000764	0.0851	1.82	1643	38	640	27	[Calr - calreticulin, Serpinh1 - serine (or cysteine) peptidase inhibitor, clade h, member 1, Hspa8 - heat shock protein 8, Ppid - peptidylprolyl isomerase d (cyclophilin d), St13 - suppression of tumorigenicity 13, Canx - calnexin, Pfdn2 - prefoldin 2, Nudc - nuclear distribution gene c homolog (aspergillus), Hsp90aa1 - heat shock protein 90, alpha (cytosolic), class a member 1, Hsp90ab1 - heat …
GO:0031418	L-ascorbic acid binding	0.00086	0.0903	11.59	1643	7	81	4	[P4ha1 - procollagen-proline, 2-oxoglutarate 4-dioxygenase (proline 4-hydroxylase), alpha 1 polypeptide, Leprel2 - leprecan-like 2, Lepre1 - leprecan 1, Plod3 - procollagen-lysine, 2-oxoglutarate 5-dioxygenase 3]
GO:0016859	cis-trans isomerase activity	0.000962	0.0958	2.63	1643	15	500	12	[Fkbp4 - fk506 binding protein 4, Fkbp7 - fk506 binding protein 7, Fkbp10 - fk506 binding protein 10, Ranbp2 - ran binding protein 2, Pin1 - protein (peptidyl-prolyl cis/trans isomerase) nima-interacting 1, Fkbp3 - fk506 binding protein 3, Ppil1 - peptidylprolyl isomerase (cyclophilin)-like 1, Ppid - peptidylprolyl isomerase d (cyclophilin d), Fkbp9 - fk506 binding protein 9, Fkbp11 - fk506 bindi…
GO:0003755	peptidyl-prolyl cis-trans isomerase activity	0.000962	0.091	2.63	1643	15	500	12	[Fkbp4 - fk506 binding protein 4, Fkbp7 - fk506 binding protein 7, Fkbp10 - fk506 binding protein 10, Ranbp2 - ran binding protein 2, Pin1 - protein (peptidyl-prolyl cis/trans isomerase) nima-interacting 1, Fkbp3 - fk506 binding protein 3, Ppil1 - peptidylprolyl isomerase (cyclophilin)-like 1, Ppid - peptidylprolyl isomerase d (cyclophilin d), Fkbp9 - fk506 binding protein 9, Fkbp11 - fk506 bindi…

## Sheet: Low Slope GO Component
GO Term	Description	P-value	FDR q-value	Enrichment	N	B	n	b	Genes
GO:0044391	ribosomal subunit	5.09e-35	6.04e-32	4.12	1643	66	375	62	[Rps26 - ribosomal protein s26, Rpl23a - ribosomal protein l23a, Rpl14 - ribosomal protein l14, Rpl31 - ribosomal protein l31, Rps10 - ribosomal protein s10, Gnb2l1 - guanine nucleotide binding protein (g protein), beta polypeptide 2 like 1, Rpl8 - ribosomal protein l8, Rpl32 - ribosomal protein l32, Rpl28 - ribosomal protein l28, Rps20 - ribosomal protein s20, Rpl30 - ribosomal protein l30, Rpl7…
GO:0005840	ribosome	3.56e-27	2.11e-24	3.74	1643	68	375	58	[Rps26 - ribosomal protein s26, Rpl23a - ribosomal protein l23a, Rpl14 - ribosomal protein l14, Rpl31 - ribosomal protein l31, Rps10 - ribosomal protein s10, Gnb2l1 - guanine nucleotide binding protein (g protein), beta polypeptide 2 like 1, Rpl8 - ribosomal protein l8, Rpl32 - ribosomal protein l32, Rpl28 - ribosomal protein l28, Rps20 - ribosomal protein s20, Rpl30 - ribosomal protein l30, Rpl7…
GO:0044445	cytosolic part	3.1e-24	1.23e-21	3.08	1643	102	377	72	[Rps26 - ribosomal protein s26, Nedd4 - neural precursor cell expressed, developmentally down-regulated 4, Psmd14 - proteasome (prosome, macropain) 26s subunit, non-atpase, 14, Rpl23a - ribosomal protein l23a, Rpl14 - ribosomal protein l14, Rpl31 - ribosomal protein l31, Rps10 - ribosomal protein s10, Cct6a - chaperonin containing tcp1, subunit 6a (zeta), Gnb2l1 - guanine nucleotide binding prote…
GO:0022627	cytosolic small ribosomal subunit	1.36e-19	4.03e-17	6.22	1643	29	246	27	[Rps3a1 - ribosomal protein s3a1, Rps4x - ribosomal protein s4, x-linked, Rps24 - ribosomal protein s24, Rps29 - ribosomal protein s29, Rps21 - ribosomal protein s21, Rps5 - ribosomal protein s5, Rps6 - ribosomal protein s6, Rps23 - ribosomal protein s23, Rps8 - ribosomal protein s8, Rps26 - ribosomal protein s26, Rpsa - ribosomal protein sa, Rps11 - ribosomal protein s11, Rps15 - ribosomal prote…
GO:0015935	small ribosomal subunit	1.36e-19	3.22e-17	6.22	1643	29	246	27	[Rps3a1 - ribosomal protein s3a1, Rps4x - ribosomal protein s4, x-linked, Rps24 - ribosomal protein s24, Rps29 - ribosomal protein s29, Rps5 - ribosomal protein s5, Rps21 - ribosomal protein s21, Rps6 - ribosomal protein s6, Rps23 - ribosomal protein s23, Rps8 - ribosomal protein s8, Rps26 - ribosomal protein s26, Rpsa - ribosomal protein sa, Rps11 - ribosomal protein s11, Rps15 - ribosomal prote…
GO:0015934	large ribosomal subunit	1.57e-18	3.12e-16	4.04	1643	38	375	35	[Rpl17 - ribosomal protein l17, Rpl27a - ribosomal protein l27a, Rpl7a - ribosomal protein l7a, Mrpl12 - mitochondrial ribosomal protein l12, Rpl23a - ribosomal protein l23a, Rpl14 - ribosomal protein l14, Rpl31 - ribosomal protein l31, Rpl5 - ribosomal protein l5, Rps12 - ribosomal protein s12, Rpl4 - ribosomal protein l4, Rpl23 - ribosomal protein l23, Rpl8 - ribosomal protein l8, Rpl32 - ribos…
GO:0022625	cytosolic large ribosomal subunit	2.85e-18	4.84e-16	4.13	1643	35	375	33	[Rpl17 - ribosomal protein l17, Rpl27a - ribosomal protein l27a, Rpl7a - ribosomal protein l7a, Rpl23a - ribosomal protein l23a, Rpl14 - ribosomal protein l14, Rpl31 - ribosomal protein l31, Rpl5 - ribosomal protein l5, Rps12 - ribosomal protein s12, Rpl4 - ribosomal protein l4, Rpl23 - ribosomal protein l23, Rpl8 - ribosomal protein l8, Rpl32 - ribosomal protein l32, Rpl28 - ribosomal protein l2…
GO:1990904	ribonucleoprotein complex	2.81e-12	4.17e-10	1.9	1643	224	383	99	[Calr - calreticulin, Rps26 - ribosomal protein s26, Rpl14 - ribosomal protein l14, Rps10 - ribosomal protein s10, Rpl32 - ribosomal protein l32, Rpl28 - ribosomal protein l28, Rps20 - ribosomal protein s20, Rpl30 - ribosomal protein l30, Rpl7 - ribosomal protein l7, Rpl9 - ribosomal protein l9, Luc7l2 - luc7-like 2 (s. cerevisiae), Ddx39b - dead (asp-glu-ala-asp) box polypeptide 39b, Rpl37a - ri…
GO:0005783	endoplasmic reticulum	1.28e-06	0.00017	1.75	1643	239	291	74	[Calu - calumenin, Calr - calreticulin, Ero1l - ero1-like (s. cerevisiae), Leprel2 - leprecan-like 2, Magt1 - magnesium transporter 1, Rps26 - ribosomal protein s26, Lman1 - lectin, mannose-binding, 1, Scfd1 - sec1 family domain containing 1, Sar1a - sar1 gene homolog a (s. cerevisiae), P4ha1 - procollagen-proline, 2-oxoglutarate 4-dioxygenase (proline 4-hydroxylase), alpha 1 polypeptide, Dpm1 - …
GO:0005622	intracellular	2.27e-06	0.000269	2.38	1643	103	241	36	[Rps3a1 - ribosomal protein s3a1, Pcna - proliferating cell nuclear antigen, Rps4x - ribosomal protein s4, x-linked, Rps24 - ribosomal protein s24, Rps29 - ribosomal protein s29, Rps21 - ribosomal protein s21, Rpl27a - ribosomal protein l27a, Rps8 - ribosomal protein s8, Rps26 - ribosomal protein s26, Rpsa - ribosomal protein sa, Sar1a - sar1 gene homolog a (s. cerevisiae), Rps11 - ribosomal prot…
GO:0044432	endoplasmic reticulum part	2.29e-06	0.000248	1.55	1643	116	715	78	[Calu - calumenin, Calr - calreticulin, Tkt - transketolase, Ero1l - ero1-like (s. cerevisiae), Ssr1 - signal sequence receptor, alpha, Canx - calnexin, Magt1 - magnesium transporter 1, Vcp - valosin containing protein, Erlin2 - er lipid raft associated 2, Ergic1 - endoplasmic reticulum-golgi intermediate compartment (ergic) 1, Lman1 - lectin, mannose-binding, 1, Sar1a - sar1 gene homolog a (s. c…
GO:0034663	endoplasmic reticulum chaperone complex	4.85e-06	0.00048	4.68	1643	9	351	9	[Hyou1 - hypoxia up-regulated 1, Pdia6 - protein disulfide isomerase associated 6, P4hb - prolyl 4-hydroxylase, beta polypeptide, Dnajc10 - dnaj (hsp40) homolog, subfamily c, member 10, Dnajb11 - dnaj (hsp40) homolog, subfamily b, member 11, Sdf2l1 - stromal cell-derived factor 2-like 1, Hsp90b1 - heat shock protein 90, beta (grp94), member 1, Pdia4 - protein disulfide isomerase associated 4, Ppi…
GO:0005788	endoplasmic reticulum lumen	6.16e-06	0.000563	5.16	1643	17	206	11	[Uggt1 - udp-glucose glycoprotein glucosyltransferase 1, Calu - calumenin, Pdia3 - protein disulfide isomerase associated 3, Calr - calreticulin, Pdia6 - protein disulfide isomerase associated 6, Erp29 - endoplasmic reticulum protein 29, Dnajc10 - dnaj (hsp40) homolog, subfamily c, member 10, Txndc5 - thioredoxin domain containing 5, Hsp90b1 - heat shock protein 90, beta (grp94), member 1, Manf -…
GO:0000502	proteasome complex	6.55e-06	0.000556	2.01	1643	42	622	32	[Psmd1 - proteasome (prosome, macropain) 26s subunit, non-atpase, 1, Psmc6 - proteasome (prosome, macropain) 26s subunit, atpase, 6, Psmd11 - proteasome (prosome, macropain) 26s subunit, non-atpase, 11, Vcp - valosin containing protein, Psma1 - proteasome (prosome, macropain) subunit, alpha type 1, Psmd2 - proteasome (prosome, macropain) 26s subunit, non-atpase, 2, Psma4 - proteasome (prosome, ma…
GO:1905369	endopeptidase complex	6.55e-06	0.000519	2.01	1643	42	622	32	[Psmd1 - proteasome (prosome, macropain) 26s subunit, non-atpase, 1, Psmc6 - proteasome (prosome, macropain) 26s subunit, atpase, 6, Psmd11 - proteasome (prosome, macropain) 26s subunit, non-atpase, 11, Vcp - valosin containing protein, Psmd2 - proteasome (prosome, macropain) 26s subunit, non-atpase, 2, Psma1 - proteasome (prosome, macropain) subunit, alpha type 1, Psmd14 - proteasome (prosome, m…
GO:0005832	chaperonin-containing T-complex	1.02e-05	0.000755	5.12	1643	8	321	8	[Cct6a - chaperonin containing tcp1, subunit 6a (zeta), Cct8 - chaperonin containing tcp1, subunit 8 (theta), Tcp1 - t-complex protein 1, Cct7 - chaperonin containing tcp1, subunit 7 (eta), Cct3 - chaperonin containing tcp1, subunit 3 (gamma), Cct5 - chaperonin containing tcp1, subunit 5 (epsilon), Cct4 - chaperonin containing tcp1, subunit 4 (delta), Cct2 - chaperonin containing tcp1, subunit 2 …
GO:0022624	proteasome accessory complex	1.9e-05	0.00133	2.49	1643	17	622	16	[Psmd1 - proteasome (prosome, macropain) 26s subunit, non-atpase, 1, Psmc1 - protease (prosome, macropain) 26s subunit, atpase 1, Psmc6 - proteasome (prosome, macropain) 26s subunit, atpase, 6, Psmc5 - protease (prosome, macropain) 26s subunit, atpase 5, Psmc2 - proteasome (prosome, macropain) 26s subunit, atpase 2, Psmc3 - proteasome (prosome, macropain) 26s subunit, atpase 3, Psmd4 - proteasome…
GO:1905368	peptidase complex	4.32e-05	0.00285	1.89	1643	46	622	33	[Psmd1 - proteasome (prosome, macropain) 26s subunit, non-atpase, 1, Psmc6 - proteasome (prosome, macropain) 26s subunit, atpase, 6, Psmd11 - proteasome (prosome, macropain) 26s subunit, non-atpase, 11, Vcp - valosin containing protein, Psma1 - proteasome (prosome, macropain) subunit, alpha type 1, Psmd2 - proteasome (prosome, macropain) 26s subunit, non-atpase, 2, Psmd14 - proteasome (prosome, m…
GO:0042788	polysomal ribosome	5.1e-05	0.00319	3.23	1643	20	356	14	[Rps29 - ribosomal protein s29, Rpl8 - ribosomal protein l8, Rps21 - ribosomal protein s21, Rpl30 - ribosomal protein l30, Rpl18a - ribosomal protein l18a, Rps23 - ribosomal protein s23, Rps26 - ribosomal protein s26, Rpl7a - ribosomal protein l7a, Btf3 - basic transcription factor 3, Rpl10a - ribosomal protein l10a, Rpl24 - ribosomal protein l24, Rpl31 - ribosomal protein l31, Rpl18 - ribosomal …
GO:0002199	zona pellucida receptor complex	8.66e-05	0.00515	4.55	1643	9	321	8	[Cct6a - chaperonin containing tcp1, subunit 6a (zeta), Cct8 - chaperonin containing tcp1, subunit 8 (theta), Tcp1 - t-complex protein 1, Cct7 - chaperonin containing tcp1, subunit 7 (eta), Cct3 - chaperonin containing tcp1, subunit 3 (gamma), Cct5 - chaperonin containing tcp1, subunit 5 (epsilon), Cct4 - chaperonin containing tcp1, subunit 4 (delta), Cct2 - chaperonin containing tcp1, subunit 2 …
GO:0005838	proteasome regulatory particle	0.000145	0.0082	2.9	1643	10	567	10	[Psmc1 - protease (prosome, macropain) 26s subunit, atpase 1, Psmd2 - proteasome (prosome, macropain) 26s subunit, non-atpase, 2, Psmd12 - proteasome (prosome, macropain) 26s subunit, non-atpase, 12, Psmc5 - protease (prosome, macropain) 26s subunit, atpase 5, Psmd3 - proteasome (prosome, macropain) 26s subunit, non-atpase, 3, Psmd7 - proteasome (prosome, macropain) 26s subunit, non-atpase, 7, Ps…

## Sheet: High Slope GO Process
GO Term	Description	P-value	FDR q-value	Enrichment	N	B	n	b	Genes
GO:0032879	regulation of localization	1.99e-08	0.00016	1.25	1642	369	896	252	[ARAP1 - arfgap with rhogap domain, ankyrin repeat and ph domain 1, DNAJA1 - dnaj (hsp40) homolog, subfamily a, member 1, NCK1 - nck adaptor protein 1, ATAD1 - atpase family, aaa domain containing 1, GDI1 - gdp dissociation inhibitor 1, CORO1C - coronin, actin binding protein, 1c, TRIM28 - tripartite motif containing 28, NUP62 - nucleoporin 62kda, IQGAP1 - iq motif containing gtpase activating pr…
GO:0006851	mitochondrial calcium ion transmembrane transport	8.74e-08	0.000352	7.2	1642	9	228	9	[AFG3L2 - afg3 atpase family member 3-like 2 (s. cerevisiae), PMPCA - peptidase (mitochondrial processing) alpha, MCU - mitochondrial calcium uniporter, STOML2 - stomatin (epb72)-like 2, OPA1 - optic atrophy 1 (autosomal dominant), VDAC1 - voltage-dependent anion channel 1, LETM1 - leucine zipper-ef-hand containing transmembrane protein 1, PHB2 - prohibitin 2, PHB - prohibitin]
GO:0016999	antibiotic metabolic process	4.25e-07	0.00114	4.27	1642	43	161	18	[DLAT - dihydrolipoamide s-acetyltransferase, DLD - dihydrolipoamide dehydrogenase, CMAS - cytidine monophosphate n-acetylneuraminic acid synthetase, PDHB - pyruvate dehydrogenase (lipoamide) beta, MTHFD1L - methylenetetrahydrofolate dehydrogenase (nadp+ dependent) 1-like, MDH2 - malate dehydrogenase 2, nad (mitochondrial), SDHB - succinate dehydrogenase complex, subunit b, iron sulfur (ip), PDHA…
GO:0006099	tricarboxylic acid cycle	4.33e-07	0.000871	5.44	1642	21	187	13	[DLAT - dihydrolipoamide s-acetyltransferase, DLD - dihydrolipoamide dehydrogenase, PDHB - pyruvate dehydrogenase (lipoamide) beta, MDH2 - malate dehydrogenase 2, nad (mitochondrial), SDHB - succinate dehydrogenase complex, subunit b, iron sulfur (ip), PDHA1 - pyruvate dehydrogenase (lipoamide) alpha 1, DLST - dihydrolipoamide s-succinyltransferase (e2 component of 2-oxo-glutarate complex), SUCLG…
GO:0051049	regulation of transport	4.99e-07	0.000803	1.29	1642	253	893	178	[DHX9 - deah (asp-glu-ala-his) box helicase 9, SNF8 - snf8, escrt-ii complex subunit, DNAJA1 - dnaj (hsp40) homolog, subfamily a, member 1, FMR1 - fragile x mental retardation 1, ATAD1 - atpase family, aaa domain containing 1, CDC42 - cell division cycle 42, GDI1 - gdp dissociation inhibitor 1, MICAL1 - microtubule associated monooxygenase, calponin and lim domain containing 1, RAB8B - rab8b, mem…
GO:0007264	small GTPase mediated signal transduction	6.61e-07	0.000886	1.64	1642	63	840	53	[NCKAP1 - nck-associated protein 1, G3BP1 - gtpase activating protein (sh3 domain) binding protein 1, CDC42 - cell division cycle 42, GDI1 - gdp dissociation inhibitor 1, GDI2 - gdp dissociation inhibitor 2, RAB8B - rab8b, member ras oncogene family, TRIM28 - tripartite motif containing 28, RAB14 - rab14, member ras oncogene family, WASF2 - was protein family, member 2, YWHAQ - tyrosine 3-monooxy…
GO:0040012	regulation of locomotion	9.07e-07	0.00104	1.75	1642	132	475	67	[PFN2 - profilin 2, MTOR - mechanistic target of rapamycin (serine/threonine kinase), MIF - macrophage migration inhibitory factor (glycosylation-inhibiting factor), CORO1C - coronin, actin binding protein, 1c, VPS35 - vacuolar protein sorting 35 homolog (s. cerevisiae), TRIM28 - tripartite motif containing 28, CTNNA1 - catenin (cadherin-associated protein), alpha 1, 102kda, PC - pyruvate carboxy…
GO:0006101	citrate metabolic process	9.73e-07	0.000979	5.19	1642	22	187	13	[DLAT - dihydrolipoamide s-acetyltransferase, DLD - dihydrolipoamide dehydrogenase, PDHB - pyruvate dehydrogenase (lipoamide) beta, MDH2 - malate dehydrogenase 2, nad (mitochondrial), SDHB - succinate dehydrogenase complex, subunit b, iron sulfur (ip), PDHA1 - pyruvate dehydrogenase (lipoamide) alpha 1, DLST - dihydrolipoamide s-succinyltransferase (e2 component of 2-oxo-glutarate complex), ACO2 …
GO:0072350	tricarboxylic acid metabolic process	9.73e-07	0.00087	5.19	1642	22	187	13	[DLAT - dihydrolipoamide s-acetyltransferase, DLD - dihydrolipoamide dehydrogenase, PDHB - pyruvate dehydrogenase (lipoamide) beta, MDH2 - malate dehydrogenase 2, nad (mitochondrial), DLST - dihydrolipoamide s-succinyltransferase (e2 component of 2-oxo-glutarate complex), PDHA1 - pyruvate dehydrogenase (lipoamide) alpha 1, SDHB - succinate dehydrogenase complex, subunit b, iron sulfur (ip), SUCLG…
GO:0007265	Ras protein signal transduction	1.06e-06	0.000853	1.61	1642	55	909	49	[ARHGEF1 - rho guanine nucleotide exchange factor (gef) 1, NCKAP1 - nck-associated protein 1, G3BP1 - gtpase activating protein (sh3 domain) binding protein 1, CDC42 - cell division cycle 42, GDI1 - gdp dissociation inhibitor 1, RAB8B - rab8b, member ras oncogene family, TRIM28 - tripartite motif containing 28, RAB14 - rab14, member ras oncogene family, WASF2 - was protein family, member 2, RAB18…
GO:0042325	regulation of phosphorylation	1.87e-06	0.00137	1.34	1642	175	893	128	[FMR1 - fragile x mental retardation 1, DNAJA1 - dnaj (hsp40) homolog, subfamily a, member 1, MAPRE3 - microtubule-associated protein, rp/eb family, member 3, SEC13 - sec13 homolog (s. cerevisiae), NCK1 - nck adaptor protein 1, CDC42 - cell division cycle 42, PSAP - prosaposin, MIF - macrophage migration inhibitory factor (glycosylation-inhibiting factor), MICAL1 - microtubule associated monooxyg…
GO:0019220	regulation of phosphate metabolic process	2e-06	0.00134	1.28	1642	204	989	157	[DNAJA1 - dnaj (hsp40) homolog, subfamily a, member 1, FMR1 - fragile x mental retardation 1, MAPRE3 - microtubule-associated protein, rp/eb family, member 3, SEC13 - sec13 homolog (s. cerevisiae), NCK1 - nck adaptor protein 1, CDC42 - cell division cycle 42, PSAP - prosaposin, MICAL1 - microtubule associated monooxygenase, calponin and lim domain containing 1, MIF - macrophage migration inhibito…
GO:0051174	regulation of phosphorus metabolic process	2e-06	0.00124	1.28	1642	204	989	157	[DNAJA1 - dnaj (hsp40) homolog, subfamily a, member 1, FMR1 - fragile x mental retardation 1, MAPRE3 - microtubule-associated protein, rp/eb family, member 3, SEC13 - sec13 homolog (s. cerevisiae), NCK1 - nck adaptor protein 1, CDC42 - cell division cycle 42, PSAP - prosaposin, MIF - macrophage migration inhibitory factor (glycosylation-inhibiting factor), MICAL1 - microtubule associated monooxyg…
GO:0030155	regulation of cell adhesion	3.43e-06	0.00197	1.48	1642	90	888	72	[PAWR - prkc, apoptosis, wt1, regulator, NCK1 - nck adaptor protein 1, TJP1 - tight junction protein 1, CDC42 - cell division cycle 42, GSN - gelsolin, UTRN - utrophin, CORO1C - coronin, actin binding protein, 1c, RELA - v-rel avian reticuloendotheliosis viral oncogene homolog a, IQGAP1 - iq motif containing gtpase activating protein 1, FLNA - filamin a, alpha, RDX - radixin, FLOT2 - flotillin 2,…
GO:0030334	regulation of cell migration	4.5e-06	0.00242	1.65	1642	114	586	67	[TJP1 - tight junction protein 1, PFN2 - profilin 2, MTOR - mechanistic target of rapamycin (serine/threonine kinase), MIF - macrophage migration inhibitory factor (glycosylation-inhibiting factor), CORO1C - coronin, actin binding protein, 1c, IQGAP1 - iq motif containing gtpase activating protein 1, CLIC4 - chloride intracellular channel 4, RDX - radixin, SPARC - secreted protein, acidic, cystei…
GO:0031344	regulation of cell projection organization	7.87e-06	0.00396	1.45	1642	95	895	75	[ARAP1 - arfgap with rhogap domain, ankyrin repeat and ph domain 1, AP2A1 - adaptor-related protein complex 2, alpha 1 subunit, NCKAP1 - nck-associated protein 1, PDLIM5 - pdz and lim domain 5, FMR1 - fragile x mental retardation 1, CTTN - cortactin, NCK1 - nck adaptor protein 1, CDC42 - cell division cycle 42, PFN2 - profilin 2, GDI1 - gdp dissociation inhibitor 1, MTOR - mechanistic target of r…
GO:2000145	regulation of cell motility	9.56e-06	0.00453	1.73	1642	120	475	60	[PFN2 - profilin 2, MTOR - mechanistic target of rapamycin (serine/threonine kinase), MIF - macrophage migration inhibitory factor (glycosylation-inhibiting factor), CORO1C - coronin, actin binding protein, 1c, CTNNA1 - catenin (cadherin-associated protein), alpha 1, 102kda, RDX - radixin, SPARC - secreted protein, acidic, cysteine-rich (osteonectin), DPYSL3 - dihydropyrimidinase-like 3, ILK - in…
GO:0051270	regulation of cellular component movement	1.02e-05	0.00456	1.59	1642	129	586	73	[ARAP1 - arfgap with rhogap domain, ankyrin repeat and ph domain 1, TJP1 - tight junction protein 1, ATP1A1 - atpase, na+/k+ transporting, alpha 1 polypeptide, PFN2 - profilin 2, MTOR - mechanistic target of rapamycin (serine/threonine kinase), MIF - macrophage migration inhibitory factor (glycosylation-inhibiting factor), CORO1C - coronin, actin binding protein, 1c, IQGAP1 - iq motif containing …
GO:0120035	regulation of plasma membrane bounded cell projection organization	1.15e-05	0.00486	1.44	1642	94	895	74	[ARAP1 - arfgap with rhogap domain, ankyrin repeat and ph domain 1, AP2A1 - adaptor-related protein complex 2, alpha 1 subunit, NCKAP1 - nck-associated protein 1, PDLIM5 - pdz and lim domain 5, FMR1 - fragile x mental retardation 1, CTTN - cortactin, NCK1 - nck adaptor protein 1, CDC42 - cell division cycle 42, PFN2 - profilin 2, GDI1 - gdp dissociation inhibitor 1, MTOR - mechanistic target of r…
GO:0006637	acyl-CoA metabolic process	1.42e-05	0.00571	5.74	1642	18	159	10	[DLAT - dihydrolipoamide s-acetyltransferase, OGDH - oxoglutarate (alpha-ketoglutarate) dehydrogenase (lipoamide), DLD - dihydrolipoamide dehydrogenase, SLC25A1 - solute carrier family 25 (mitochondrial carrier; citrate transporter), member 1, DBI - diazepam binding inhibitor (gaba receptor modulator, acyl-coa binding protein), PDHB - pyruvate dehydrogenase (lipoamide) beta, ACOT7 - acyl-coa thio…
GO:0035383	thioester metabolic process	1.42e-05	0.00544	5.74	1642	18	159	10	[DLAT - dihydrolipoamide s-acetyltransferase, OGDH - oxoglutarate (alpha-ketoglutarate) dehydrogenase (lipoamide), DLD - dihydrolipoamide dehydrogenase, SLC25A1 - solute carrier family 25 (mitochondrial carrier; citrate transporter), member 1, DBI - diazepam binding inhibitor (gaba receptor modulator, acyl-coa binding protein), PDHB - pyruvate dehydrogenase (lipoamide) beta, ACOT7 - acyl-coa thio…
GO:0001932	regulation of protein phosphorylation	1.91e-05	0.007	1.34	1642	157	893	114	[DNAJA1 - dnaj (hsp40) homolog, subfamily a, member 1, FMR1 - fragile x mental retardation 1, MAPRE3 - microtubule-associated protein, rp/eb family, member 3, NCK1 - nck adaptor protein 1, CDC42 - cell division cycle 42, PSAP - prosaposin, MIF - macrophage migration inhibitory factor (glycosylation-inhibiting factor), MICAL1 - microtubule associated monooxygenase, calponin and lim domain containi…
GO:0061024	membrane organization	2.64e-05	0.00924	1.29	1642	177	942	131	[AFG3L2 - afg3 atpase family member 3-like 2 (s. cerevisiae), SEC13 - sec13 homolog (s. cerevisiae), CTTN - cortactin, CDC42 - cell division cycle 42, PSAP - prosaposin, GSN - gelsolin, RAB8B - rab8b, member ras oncogene family, CORO1C - coronin, actin binding protein, 1c, ANXA7 - annexin a7, ANXA6 - annexin a6, PACSIN2 - protein kinase c and casein kinase substrate in neurons 2, FLOT2 - flotilli…
GO:0070588	calcium ion transmembrane transport	2.64e-05	0.00887	4.91	1642	21	175	11	[PMPCA - peptidase (mitochondrial processing) alpha, MCU - mitochondrial calcium uniporter, STOML2 - stomatin (epb72)-like 2, TMEM165 - transmembrane protein 165, SEC61A1 - sec61 alpha 1 subunit (s. cerevisiae), ITGAV - integrin, alpha v, OPA1 - optic atrophy 1 (autosomal dominant), VDAC1 - voltage-dependent anion channel 1, LETM1 - leucine zipper-ef-hand containing transmembrane protein 1, PHB -…
GO:0051046	regulation of secretion	2.74e-05	0.00881	1.56	1642	85	744	60	[DHX9 - deah (asp-glu-ala-his) box helicase 9, SNF8 - snf8, escrt-ii complex subunit, FMR1 - fragile x mental retardation 1, PFN2 - profilin 2, MTNR1B - melatonin receptor 1b, MIF - macrophage migration inhibitory factor (glycosylation-inhibiting factor), RAB8B - rab8b, member ras oncogene family, KIF5B - kinesin family member 5b, VPS35 - vacuolar protein sorting 35 homolog (s. cerevisiae), OXCT1…
GO:1903530	regulation of secretion by cell	3.51e-05	0.0109	1.5	1642	82	828	62	[DHX9 - deah (asp-glu-ala-his) box helicase 9, SNF8 - snf8, escrt-ii complex subunit, FMR1 - fragile x mental retardation 1, AP1G1 - adaptor-related protein complex 1, gamma 1 subunit, PFN2 - profilin 2, MTNR1B - melatonin receptor 1b, MICAL1 - microtubule associated monooxygenase, calponin and lim domain containing 1, MIF - macrophage migration inhibitory factor (glycosylation-inhibiting factor)…
GO:0044281	small molecule metabolic process	3.55e-05	0.0106	1.76	1642	296	177	56	[XDH - xanthine dehydrogenase, UQCRC1 - ubiquinol-cytochrome c reductase core protein i, PGM3 - phosphoglucomutase 3, UQCRH - ubiquinol-cytochrome c reductase hinge protein, SDHB - succinate dehydrogenase complex, subunit b, iron sulfur (ip), SUCLG1 - succinate-coa ligase, alpha subunit, MTOR - mechanistic target of rapamycin (serine/threonine kinase), GOT2 - glutamic-oxaloacetic transaminase 2, …
GO:0045652	regulation of megakaryocyte differentiation	4.74e-05	0.0136	61.58	1642	8	10	3	[LOX - lysyl oxidase, THBS1 - thrombospondin 1, MYL9 - myosin, light chain 9, regulatory]
GO:0016043	cellular component organization	5.03e-05	0.014	1.1	1642	748	968	487	[ARAP1 - arfgap with rhogap domain, ankyrin repeat and ph domain 1, AFG3L2 - afg3 atpase family member 3-like 2 (s. cerevisiae), SPTAN1 - spectrin, alpha, non-erythrocytic 1, SF3A3 - splicing factor 3a, subunit 3, 60kda, ARFGAP2 - adp-ribosylation factor gtpase activating protein 2, CORO1C - coronin, actin binding protein, 1c, TMED2 - transmembrane emp24 domain trafficking protein 2, MTPN - myotr…
GO:0060627	regulation of vesicle-mediated transport	5.57e-05	0.0149	1.4	1642	106	888	80	[AP2A1 - adaptor-related protein complex 2, alpha 1 subunit, SNF8 - snf8, escrt-ii complex subunit, AP2B1 - adaptor-related protein complex 2, beta 1 subunit, FMR1 - fragile x mental retardation 1, AP1G1 - adaptor-related protein complex 1, gamma 1 subunit, ATAD1 - atpase family, aaa domain containing 1, CDC42 - cell division cycle 42, PFN2 - profilin 2, MICAL1 - microtubule associated monooxygen…
GO:0006086	acetyl-CoA biosynthetic process from pyruvate	7.79e-05	0.0202	13.68	1642	4	120	4	[DLAT - dihydrolipoamide s-acetyltransferase, DLD - dihydrolipoamide dehydrogenase, PDHB - pyruvate dehydrogenase (lipoamide) beta, PDHA1 - pyruvate dehydrogenase (lipoamide) alpha 1]
GO:1904375	regulation of protein localization to cell periphery	8.38e-05	0.0211	2.1	1642	32	586	24	[CDK5 - cyclin-dependent kinase 5, GRIPAP1 - grip1 associated protein 1, LZTFL1 - leucine zipper transcription factor-like 1, STX4 - syntaxin 4, AKT1 - v-akt murine thymoma viral oncogene homolog 1, PICALM - phosphatidylinositol binding clathrin assembly protein, DLG1 - discs, large homolog 1 (drosophila), EPB41L2 - erythrocyte membrane protein band 4.1-like 2, RAP1A - rap1a, member of ras oncoge…
GO:0030336	negative regulation of cell migration	9.07e-05	0.0221	2.21	1642	33	517	23	[STK24 - serine/threonine kinase 24, TPM1 - tropomyosin 1 (alpha), RAP2C - rap2c, member of ras oncogene family, LRP1 - low density lipoprotein receptor-related protein 1, PDCD10 - programmed cell death 10, SYNJ2BP - synaptojanin 2 binding protein, PRKG1 - protein kinase, cgmp-dependent, type i, PFN2 - profilin 2, STAT3 - signal transducer and activator of transcription 3 (acute-phase response fa…
GO:0034032	purine nucleoside bisphosphate metabolic process	9.71e-05	0.023	4.92	1642	21	159	10	[DLAT - dihydrolipoamide s-acetyltransferase, OGDH - oxoglutarate (alpha-ketoglutarate) dehydrogenase (lipoamide), DLD - dihydrolipoamide dehydrogenase, SLC25A1 - solute carrier family 25 (mitochondrial carrier; citrate transporter), member 1, DBI - diazepam binding inhibitor (gaba receptor modulator, acyl-coa binding protein), PDHB - pyruvate dehydrogenase (lipoamide) beta, ACOT7 - acyl-coa thio…
GO:0033865	nucleoside bisphosphate metabolic process	9.71e-05	0.0223	4.92	1642	21	159	10	[DLAT - dihydrolipoamide s-acetyltransferase, OGDH - oxoglutarate (alpha-ketoglutarate) dehydrogenase (lipoamide), DLD - dihydrolipoamide dehydrogenase, SLC25A1 - solute carrier family 25 (mitochondrial carrier; citrate transporter), member 1, DBI - diazepam binding inhibitor (gaba receptor modulator, acyl-coa binding protein), PDHB - pyruvate dehydrogenase (lipoamide) beta, ACOT7 - acyl-coa thio…
GO:0033875	ribonucleoside bisphosphate metabolic process	9.71e-05	0.0217	4.92	1642	21	159	10	[DLAT - dihydrolipoamide s-acetyltransferase, OGDH - oxoglutarate (alpha-ketoglutarate) dehydrogenase (lipoamide), DLD - dihydrolipoamide dehydrogenase, SLC25A1 - solute carrier family 25 (mitochondrial carrier; citrate transporter), member 1, DBI - diazepam binding inhibitor (gaba receptor modulator, acyl-coa binding protein), PDHB - pyruvate dehydrogenase (lipoamide) beta, ACOT7 - acyl-coa thio…
GO:1901888	regulation of cell junction assembly	0.000121	0.0263	1.75	1642	27	867	25	[FLOT1 - flotillin 1, PRKACA - protein kinase, camp-dependent, catalytic, alpha, TJP1 - tight junction protein 1, RAP1A - rap1a, member of ras oncogene family, LRP1 - low density lipoprotein receptor-related protein 1, CORO1C - coronin, actin binding protein, 1c, CLASP1 - cytoplasmic linker associated protein 1, IQGAP1 - iq motif containing gtpase activating protein 1, RHOA - ras homolog family m…
GO:0034220	ion transmembrane transport	0.000127	0.0269	2.84	1642	66	175	20	[ATP6V1G1 - atpase, h+ transporting, lysosomal 13kda, v1 subunit g1, PMPCA - peptidase (mitochondrial processing) alpha, MCU - mitochondrial calcium uniporter, ATP2B1 - atpase, ca++ transporting, plasma membrane 1, TMEM165 - transmembrane protein 165, ATP1A1 - atpase, na+/k+ transporting, alpha 1 polypeptide, PHB2 - prohibitin 2, ABCC1 - atp-binding cassette, sub-family c (cftr/mrp), member 1, SL…
GO:0032482	Rab protein signal transduction	0.00013	0.0267	1.95	1642	20	798	19	[RAB8A - rab8a, member ras oncogene family, RAB1B - rab1b, member ras oncogene family, RAB5A - rab5a, member ras oncogene family, RAB5B - rab5b, member ras oncogene family, RAB7A - rab7a, member ras oncogene family, RAB21 - rab21, member ras oncogene family, RAB2A - rab2a, member ras oncogene family, RAB22A - rab22a, member ras oncogene family, RAB35 - rab35, member ras oncogene family, GDI1 - gd…
GO:0033627	cell adhesion mediated by integrin	0.00014	0.0282	11.65	1642	4	141	4	[ITGA5 - integrin, alpha 5 (fibronectin receptor, alpha polypeptide), ITGB5 - integrin, beta 5, ITGAV - integrin, alpha v, ITGB1 - integrin, beta 1 (fibronectin receptor, beta polypeptide, antigen cd29 includes mdf2, msk12)]
GO:1903391	regulation of adherens junction organization	0.000152	0.0298	2.75	1642	24	398	16	[ROCK1 - rho-associated, coiled-coil containing protein kinase 1, ADD1 - adducin 1 (alpha), LRP1 - low density lipoprotein receptor-related protein 1, ROCK2 - rho-associated, coiled-coil containing protein kinase 2, CORO1C - coronin, actin binding protein, 1c, CLASP1 - cytoplasmic linker associated protein 1, RHOA - ras homolog family member a, ARF6 - adp-ribosylation factor 6, THBS1 - thrombospo…
GO:0040013	negative regulation of locomotion	0.000179	0.0343	2.09	1642	38	517	25	[STK24 - serine/threonine kinase 24, TPM1 - tropomyosin 1 (alpha), LRP1 - low density lipoprotein receptor-related protein 1, PFN2 - profilin 2, STAT3 - signal transducer and activator of transcription 3 (acute-phase response factor), MIF - macrophage migration inhibitory factor (glycosylation-inhibiting factor), CORO1C - coronin, actin binding protein, 1c, CORO1B - coronin, actin binding protein…
GO:0051051	negative regulation of transport	0.000192	0.0359	1.54	1642	76	744	53	[UBQLN1 - ubiquilin 1, FMR1 - fragile x mental retardation 1, GDI1 - gdp dissociation inhibitor 1, MTOR - mechanistic target of rapamycin (serine/threonine kinase), MTNR1B - melatonin receptor 1b, CAMK2D - calcium/calmodulin-dependent protein kinase ii delta, GOPC - golgi-associated pdz and coiled-coil motif containing, UBQLN2 - ubiquilin 2, VPS35 - vacuolar protein sorting 35 homolog (s. cerevis…
GO:2000146	negative regulation of cell motility	0.000195	0.0356	2.12	1642	36	517	24	[STK24 - serine/threonine kinase 24, TPM1 - tropomyosin 1 (alpha), RAP2C - rap2c, member of ras oncogene family, LRP1 - low density lipoprotein receptor-related protein 1, PDCD10 - programmed cell death 10, SYNJ2BP - synaptojanin 2 binding protein, PRKG1 - protein kinase, cgmp-dependent, type i, PFN2 - profilin 2, STAT3 - signal transducer and activator of transcription 3 (acute-phase response fa…
GO:0017144	drug metabolic process	0.000234	0.0419	2.16	1642	126	187	31	[DLAT - dihydrolipoamide s-acetyltransferase, DLD - dihydrolipoamide dehydrogenase, UQCRC1 - ubiquinol-cytochrome c reductase core protein i, UQCRH - ubiquinol-cytochrome c reductase hinge protein, PDHB - pyruvate dehydrogenase (lipoamide) beta, MDH2 - malate dehydrogenase 2, nad (mitochondrial), DLST - dihydrolipoamide s-succinyltransferase (e2 component of 2-oxo-glutarate complex), SDHB - succi…
GO:0007186	G protein-coupled receptor signaling pathway	0.000243	0.0426	3.02	1642	29	281	15	[ROCK1 - rho-associated, coiled-coil containing protein kinase 1, GNB2 - guanine nucleotide binding protein (g protein), beta polypeptide 2, GNB1 - guanine nucleotide binding protein (g protein), beta polypeptide 1, LRP1 - low density lipoprotein receptor-related protein 1, GNG12 - guanine nucleotide binding protein (g protein), gamma 12, EZR - ezrin, ROCK2 - rho-associated, coiled-coil containin…
GO:0051893	regulation of focal adhesion assembly	0.000246	0.0421	2.32	1642	19	595	16	[ROCK1 - rho-associated, coiled-coil containing protein kinase 1, LRP1 - low density lipoprotein receptor-related protein 1, ROCK2 - rho-associated, coiled-coil containing protein kinase 2, S100A10 - s100 calcium binding protein a10, CORO1C - coronin, actin binding protein, 1c, CLASP1 - cytoplasmic linker associated protein 1, IQGAP1 - iq motif containing gtpase activating protein 1, RHOA - ras h…
GO:0090109	regulation of cell-substrate junction assembly	0.000246	0.0412	2.32	1642	19	595	16	[ROCK1 - rho-associated, coiled-coil containing protein kinase 1, LRP1 - low density lipoprotein receptor-related protein 1, ROCK2 - rho-associated, coiled-coil containing protein kinase 2, S100A10 - s100 calcium binding protein a10, CORO1C - coronin, actin binding protein, 1c, CLASP1 - cytoplasmic linker associated protein 1, IQGAP1 - iq motif containing gtpase activating protein 1, RHOA - ras h…
GO:0016482	cytosolic transport	0.000251	0.0413	1.54	1642	36	976	33	[ERC1 - elks/rab6-interacting/cast family member 1, AP2A1 - adaptor-related protein complex 2, alpha 1 subunit, SNF8 - snf8, escrt-ii complex subunit, SNX3 - sorting nexin 3, AP1G1 - adaptor-related protein complex 1, gamma 1 subunit, CLTC - clathrin, heavy chain (hc), SRSF10 - serine/arginine-rich splicing factor 10, KIF5B - kinesin family member 5b, VPS35 - vacuolar protein sorting 35 homolog (…
GO:0090287	regulation of cellular response to growth factor stimulus	0.000253	0.0407	6.35	1642	30	69	8	[LOX - lysyl oxidase, PELO - pelota homolog (drosophila), XDH - xanthine dehydrogenase, ITGA5 - integrin, alpha 5 (fibronectin receptor, alpha polypeptide), THBS1 - thrombospondin 1, FSTL1 - follistatin-like 1, GIPC1 - gipc pdz domain containing family, member 1, MYOF - myoferlin]
GO:0007015	actin filament organization	0.000279	0.044	1.4	1642	72	962	59	[ARAP1 - arfgap with rhogap domain, ankyrin repeat and ph domain 1, ABI1 - abl-interactor 1, CTTN - cortactin, NCK1 - nck adaptor protein 1, PAWR - prkc, apoptosis, wt1, regulator, CDC42 - cell division cycle 42, GSN - gelsolin, PPP1R9B - protein phosphatase 1, regulatory subunit 9b, MICAL1 - microtubule associated monooxygenase, calponin and lim domain containing 1, CORO1C - coronin, actin bindi…
GO:0051186	cofactor metabolic process	0.00028	0.0433	2.2	1642	106	204	29	[DLAT - dihydrolipoamide s-acetyltransferase, DLD - dihydrolipoamide dehydrogenase, PDHB - pyruvate dehydrogenase (lipoamide) beta, MDH2 - malate dehydrogenase 2, nad (mitochondrial), PDHA1 - pyruvate dehydrogenase (lipoamide) alpha 1, DLST - dihydrolipoamide s-succinyltransferase (e2 component of 2-oxo-glutarate complex), SUCLG1 - succinate-coa ligase, alpha subunit, GPD1L - glycerol-3-phosphate…
GO:0032501	multicellular organismal process	0.000284	0.0432	1.33	1642	263	586	125	[LEPREL4 - leprecan-like 4, ATAD1 - atpase family, aaa domain containing 1, PSAP - prosaposin, RELA - v-rel avian reticuloendotheliosis viral oncogene homolog a, FLII - flightless i homolog (drosophila), CLIC4 - chloride intracellular channel 4, SPARC - secreted protein, acidic, cysteine-rich (osteonectin), AGFG1 - arfgap with fg repeats 1, NSUN2 - nop2/sun rna methyltransferase family, member 2,…
GO:0045601	regulation of endothelial cell differentiation	0.000312	0.0466	4.89	1642	6	336	6	[XDH - xanthine dehydrogenase, ROCK1 - rho-associated, coiled-coil containing protein kinase 1, ADD1 - adducin 1 (alpha), VCL - vinculin, ROCK2 - rho-associated, coiled-coil containing protein kinase 2, CTNNB1 - catenin (cadherin-associated protein), beta 1, 88kda]
GO:1901184	regulation of ERBB signaling pathway	0.000317	0.0464	1.86	1642	20	840	19	[ARAP1 - arfgap with rhogap domain, ankyrin repeat and ph domain 1, SNX6 - sorting nexin 6, AKT1 - v-akt murine thymoma viral oncogene homolog 1, RAB7A - rab7a, member ras oncogene family, EPN1 - epsin 1, CDC42 - cell division cycle 42, RQCD1 - rcd1 required for cell differentiation1 homolog (s. pombe), ITGA1 - integrin, alpha 1, STAM - signal transducing adaptor molecule (sh3 domain and itam mot…
GO:0007267	cell-cell signaling	0.000324	0.0466	2.24	1642	26	536	19	[STXBP1 - syntaxin binding protein 1, CDK5 - cyclin-dependent kinase 5, LNPEP - leucyl/cystinyl aminopeptidase, DLG1 - discs, large homolog 1 (drosophila), ZYX - zyxin, SYNJ2BP - synaptojanin 2 binding protein, GLS - glutaminase, NAPA - n-ethylmaleimide-sensitive factor attachment protein, alpha, MTNR1B - melatonin receptor 1b, PAFAH1B1 - platelet-activating factor acetylhydrolase 1b, regulatory …
GO:0098662	inorganic cation transmembrane transport	0.000335	0.0473	3.06	1642	49	175	16	[ATP6V1G1 - atpase, h+ transporting, lysosomal 13kda, v1 subunit g1, PMPCA - peptidase (mitochondrial processing) alpha, MCU - mitochondrial calcium uniporter, TMEM165 - transmembrane protein 165, ATP1A1 - atpase, na+/k+ transporting, alpha 1 polypeptide, PHB2 - prohibitin 2, NDUFA4L2 - nadh dehydrogenase (ubiquinone) 1 alpha subcomplex, 4-like 2, STOML2 - stomatin (epb72)-like 2, SEC61A1 - sec61…
GO:0071840	cellular component organization or biogenesis	0.000343	0.0475	1.09	1642	757	968	488	[AFG3L2 - afg3 atpase family member 3-like 2 (s. cerevisiae), ARAP1 - arfgap with rhogap domain, ankyrin repeat and ph domain 1, SPTAN1 - spectrin, alpha, non-erythrocytic 1, SF3A3 - splicing factor 3a, subunit 3, 60kda, ARFGAP2 - adp-ribosylation factor gtpase activating protein 2, CORO1C - coronin, actin binding protein, 1c, TMED2 - transmembrane emp24 domain trafficking protein 2, NUP62 - nucl…
GO:0006790	sulfur compound metabolic process	0.000361	0.0493	2.96	1642	59	160	17	[DLAT - dihydrolipoamide s-acetyltransferase, DLD - dihydrolipoamide dehydrogenase, BGN - biglycan, DBI - diazepam binding inhibitor (gaba receptor modulator, acyl-coa binding protein), ACOT7 - acyl-coa thioesterase 7, PDHB - pyruvate dehydrogenase (lipoamide) beta, DLST - dihydrolipoamide s-succinyltransferase (e2 component of 2-oxo-glutarate complex), PDHA1 - pyruvate dehydrogenase (lipoamide) …
GO:0010769	regulation of cell morphogenesis involved in differentiation	0.00037	0.0497	1.51	1642	51	895	42	[CRKL - v-crk avian sarcoma virus ct10 oncogene homolog-like, PDLIM5 - pdz and lim domain 5, CRK - v-crk avian sarcoma virus ct10 oncogene homolog, CTTN - cortactin, RAB21 - rab21, member ras oncogene family, ACTN4 - actinin, alpha 4, LRP1 - low density lipoprotein receptor-related protein 1, CDC42 - cell division cycle 42, GDI1 - gdp dissociation inhibitor 1, IST1 - increased sodium tolerance 1 …
GO:0046113	nucleobase catabolic process	0.00041	0.054	68.42	1642	2	24	2	[XDH - xanthine dehydrogenase, ALDH6A1 - aldehyde dehydrogenase 6 family, member a1]
GO:0032233	positive regulation of actin filament bundle assembly	0.000439	0.0569	3.92	1642	13	290	9	[SWAP70 - swap switching b-cell complex 70kda subunit, RHOC - ras homolog family member c, RHOA - ras homolog family member a, PFN1 - profilin 1, PXN - paxillin, TPM1 - tropomyosin 1 (alpha), PFN2 - profilin 2, MTOR - mechanistic target of rapamycin (serine/threonine kinase), ROCK2 - rho-associated, coiled-coil containing protein kinase 2]
GO:0098655	cation transmembrane transport	0.000474	0.0605	3	1642	50	175	16	[ATP6V1G1 - atpase, h+ transporting, lysosomal 13kda, v1 subunit g1, PMPCA - peptidase (mitochondrial processing) alpha, MCU - mitochondrial calcium uniporter, TMEM165 - transmembrane protein 165, ATP1A1 - atpase, na+/k+ transporting, alpha 1 polypeptide, PHB2 - prohibitin 2, NDUFA4L2 - nadh dehydrogenase (ubiquinone) 1 alpha subcomplex, 4-like 2, STOML2 - stomatin (epb72)-like 2, SEC61A1 - sec61…
GO:0006816	calcium ion transport	0.000481	0.0604	3.63	1642	31	175	12	[PMPCA - peptidase (mitochondrial processing) alpha, MCU - mitochondrial calcium uniporter, ATP2B1 - atpase, ca++ transporting, plasma membrane 1, STOML2 - stomatin (epb72)-like 2, TMEM165 - transmembrane protein 165, SEC61A1 - sec61 alpha 1 subunit (s. cerevisiae), ITGAV - integrin, alpha v, OPA1 - optic atrophy 1 (autosomal dominant), VDAC1 - voltage-dependent anion channel 1, LETM1 - leucine z…
GO:0006811	ion transport	0.000487	0.0603	1.5	1642	104	641	61	[AFG3L2 - afg3 atpase family member 3-like 2 (s. cerevisiae), TOMM40 - translocase of outer mitochondrial membrane 40 homolog (yeast), COX6B1 - cytochrome c oxidase subunit vib polypeptide 1 (ubiquitous), ATP2B1 - atpase, ca++ transporting, plasma membrane 1, TMEM165 - transmembrane protein 165, PSAP - prosaposin, ATP1A1 - atpase, na+/k+ transporting, alpha 1 polypeptide, GOT2 - glutamic-oxaloace…
GO:0042058	regulation of epidermal growth factor receptor signaling pathway	0.000563	0.0687	1.85	1642	19	840	18	[ARAP1 - arfgap with rhogap domain, ankyrin repeat and ph domain 1, SNX6 - sorting nexin 6, AKT1 - v-akt murine thymoma viral oncogene homolog 1, RAB7A - rab7a, member ras oncogene family, EPN1 - epsin 1, CDC42 - cell division cycle 42, RQCD1 - rcd1 required for cell differentiation1 homolog (s. pombe), ITGA1 - integrin, alpha 1, STAM - signal transducing adaptor molecule (sh3 domain and itam mot…
GO:0120032	regulation of plasma membrane bounded cell projection assembly	0.000578	0.0694	1.61	1642	33	895	29	[ARAP1 - arfgap with rhogap domain, ankyrin repeat and ph domain 1, RALA - v-ral simian leukemia viral oncogene homolog a (ras related), NCKAP1 - nck-associated protein 1, FMR1 - fragile x mental retardation 1, CDC42 - cell division cycle 42, PFN2 - profilin 2, MTOR - mechanistic target of rapamycin (serine/threonine kinase), CORO1C - coronin, actin binding protein, 1c, FXR1 - fragile x mental re…
GO:0060491	regulation of cell projection assembly	0.000578	0.0684	1.61	1642	33	895	29	[RALA - v-ral simian leukemia viral oncogene homolog a (ras related), ARAP1 - arfgap with rhogap domain, ankyrin repeat and ph domain 1, NCKAP1 - nck-associated protein 1, FMR1 - fragile x mental retardation 1, CDC42 - cell division cycle 42, PFN2 - profilin 2, MTOR - mechanistic target of rapamycin (serine/threonine kinase), CORO1C - coronin, actin binding protein, 1c, FXR1 - fragile x mental re…
GO:0051828	entry into other organism involved in symbiotic interaction	0.000582	0.0678	5.02	1642	17	154	8	[ITGB5 - integrin, beta 5, ITGA5 - integrin, alpha 5 (fibronectin receptor, alpha polypeptide), IDE - insulin-degrading enzyme, ITGAV - integrin, alpha v, ITGB1 - integrin, beta 1 (fibronectin receptor, beta polypeptide, antigen cd29 includes mdf2, msk12), ANPEP - alanyl (membrane) aminopeptidase, EPS15 - epidermal growth factor receptor pathway substrate 15, CTNNB1 - catenin (cadherin-associated…
GO:0051806	entry into cell of other organism involved in symbiotic interaction	0.000582	0.0669	5.02	1642	17	154	8	[ITGB5 - integrin, beta 5, ITGA5 - integrin, alpha 5 (fibronectin receptor, alpha polypeptide), IDE - insulin-degrading enzyme, ITGAV - integrin, alpha v, ANPEP - alanyl (membrane) aminopeptidase, ITGB1 - integrin, beta 1 (fibronectin receptor, beta polypeptide, antigen cd29 includes mdf2, msk12), EPS15 - epidermal growth factor receptor pathway substrate 15, CTNNB1 - catenin (cadherin-associated…
GO:0030260	entry into host cell	0.000582	0.0659	5.02	1642	17	154	8	[ITGB5 - integrin, beta 5, ITGA5 - integrin, alpha 5 (fibronectin receptor, alpha polypeptide), IDE - insulin-degrading enzyme, ITGAV - integrin, alpha v, ITGB1 - integrin, beta 1 (fibronectin receptor, beta polypeptide, antigen cd29 includes mdf2, msk12), ANPEP - alanyl (membrane) aminopeptidase, EPS15 - epidermal growth factor receptor pathway substrate 15, CTNNB1 - catenin (cadherin-associated…
GO:0044409	entry into host	0.000582	0.065	5.02	1642	17	154	8	[ITGB5 - integrin, beta 5, ITGA5 - integrin, alpha 5 (fibronectin receptor, alpha polypeptide), IDE - insulin-degrading enzyme, ITGAV - integrin, alpha v, ANPEP - alanyl (membrane) aminopeptidase, ITGB1 - integrin, beta 1 (fibronectin receptor, beta polypeptide, antigen cd29 includes mdf2, msk12), EPS15 - epidermal growth factor receptor pathway substrate 15, CTNNB1 - catenin (cadherin-associated…
GO:0090092	regulation of transmembrane receptor protein serine/threonine kinase signaling pathway	0.000598	0.0659	17.56	1642	22	17	4	[LOX - lysyl oxidase, THBS1 - thrombospondin 1, FSTL1 - follistatin-like 1, GIPC1 - gipc pdz domain containing family, member 1]
GO:0086002	cardiac muscle cell action potential involved in contraction	0.000602	0.0654	19.24	1642	4	64	3	[NUP155 - nucleoporin 155kda, ATP1A1 - atpase, na+/k+ transporting, alpha 1 polypeptide, GPD1L - glycerol-3-phosphate dehydrogenase 1-like]
GO:0086001	cardiac muscle cell action potential	0.000602	0.0646	19.24	1642	4	64	3	[NUP155 - nucleoporin 155kda, ATP1A1 - atpase, na+/k+ transporting, alpha 1 polypeptide, GPD1L - glycerol-3-phosphate dehydrogenase 1-like]
GO:0043648	dicarboxylic acid metabolic process	0.000613	0.0649	3.51	1642	30	187	12	[OGDH - oxoglutarate (alpha-ketoglutarate) dehydrogenase (lipoamide), DLD - dihydrolipoamide dehydrogenase, GOT2 - glutamic-oxaloacetic transaminase 2, mitochondrial, GCLM - glutamate-cysteine ligase, modifier subunit, MTHFD1L - methylenetetrahydrofolate dehydrogenase (nadp+ dependent) 1-like, FH - fumarate hydratase, MDH2 - malate dehydrogenase 2, nad (mitochondrial), GLS - glutaminase, DLST - d…
GO:1903076	regulation of protein localization to plasma membrane	0.000616	0.0644	2.08	1642	27	586	20	[GRIPAP1 - grip1 associated protein 1, CDK5 - cyclin-dependent kinase 5, STX4 - syntaxin 4, AKT1 - v-akt murine thymoma viral oncogene homolog 1, DLG1 - discs, large homolog 1 (drosophila), PICALM - phosphatidylinositol binding clathrin assembly protein, LRP1 - low density lipoprotein receptor-related protein 1, CLTC - clathrin, heavy chain (hc), EZR - ezrin, AP2M1 - adaptor-related protein compl…
GO:0032956	regulation of actin cytoskeleton organization	0.000616	0.0636	1.35	1642	86	962	68	[ARAP1 - arfgap with rhogap domain, ankyrin repeat and ph domain 1, CAPZA2 - capping protein (actin filament) muscle z-line, alpha 2, CAPZA1 - capping protein (actin filament) muscle z-line, alpha 1, NCKAP1 - nck-associated protein 1, SPTAN1 - spectrin, alpha, non-erythrocytic 1, CTTN - cortactin, NCK1 - nck adaptor protein 1, TJP1 - tight junction protein 1, CAPG - capping protein (actin filamen…
GO:1905475	regulation of protein localization to membrane	0.000637	0.0649	1.51	1642	49	886	40	[NMT1 - n-myristoyltransferase 1, AP2B1 - adaptor-related protein complex 2, beta 1 subunit, CRKL - v-crk avian sarcoma virus ct10 oncogene homolog-like, DLG1 - discs, large homolog 1 (drosophila), PICALM - phosphatidylinositol binding clathrin assembly protein, RAP1A - rap1a, member of ras oncogene family, CLTC - clathrin, heavy chain (hc), LRP1 - low density lipoprotein receptor-related protein…
GO:0018149	peptide cross-linking	0.000643	0.0647	74.64	1642	4	11	2	[THBS1 - thrombospondin 1, TGM2 - transglutaminase 2]
GO:0070838	divalent metal ion transport	0.000664	0.066	3.52	1642	32	175	12	[PMPCA - peptidase (mitochondrial processing) alpha, ATP2B1 - atpase, ca++ transporting, plasma membrane 1, MCU - mitochondrial calcium uniporter, STOML2 - stomatin (epb72)-like 2, TMEM165 - transmembrane protein 165, SEC61A1 - sec61 alpha 1 subunit (s. cerevisiae), ITGAV - integrin, alpha v, OPA1 - optic atrophy 1 (autosomal dominant), VDAC1 - voltage-dependent anion channel 1, LETM1 - leucine z…
GO:0072511	divalent inorganic cation transport	0.000664	0.0652	3.52	1642	32	175	12	[PMPCA - peptidase (mitochondrial processing) alpha, MCU - mitochondrial calcium uniporter, ATP2B1 - atpase, ca++ transporting, plasma membrane 1, STOML2 - stomatin (epb72)-like 2, TMEM165 - transmembrane protein 165, SEC61A1 - sec61 alpha 1 subunit (s. cerevisiae), ITGAV - integrin, alpha v, OPA1 - optic atrophy 1 (autosomal dominant), VDAC1 - voltage-dependent anion channel 1, LETM1 - leucine z…
GO:0055086	nucleobase-containing small molecule metabolic process	0.00067	0.065	2.13	1642	139	161	29	[XDH - xanthine dehydrogenase, DLAT - dihydrolipoamide s-acetyltransferase, DLD - dihydrolipoamide dehydrogenase, PGM3 - phosphoglucomutase 3, UQCRH - ubiquinol-cytochrome c reductase hinge protein, PDHB - pyruvate dehydrogenase (lipoamide) beta, MDH2 - malate dehydrogenase 2, nad (mitochondrial), PDHA1 - pyruvate dehydrogenase (lipoamide) alpha 1, DLST - dihydrolipoamide s-succinyltransferase (e…
GO:0051496	positive regulation of stress fiber assembly	0.000671	0.0642	4.54	1642	9	281	7	[RHOC - ras homolog family member c, RHOA - ras homolog family member a, PXN - paxillin, TPM1 - tropomyosin 1 (alpha), PFN2 - profilin 2, MTOR - mechanistic target of rapamycin (serine/threonine kinase), ROCK2 - rho-associated, coiled-coil containing protein kinase 2]
GO:1905476	negative regulation of protein localization to membrane	0.000681	0.0645	3.53	1642	7	465	7	[LZTFL1 - leucine zipper transcription factor-like 1, PICALM - phosphatidylinositol binding clathrin assembly protein, CLTC - clathrin, heavy chain (hc), GDI1 - gdp dissociation inhibitor 1, AP2M1 - adaptor-related protein complex 2, mu 1 subunit, GOPC - golgi-associated pdz and coiled-coil motif containing, CSK - c-src tyrosine kinase]
GO:0031589	cell-substrate adhesion	0.000703	0.0658	2.41	1642	20	512	15	[ITGA5 - integrin, alpha 5 (fibronectin receptor, alpha polypeptide), CDK5 - cyclin-dependent kinase 5, ZYX - zyxin, FERMT2 - fermitin family member 2, ITGA1 - integrin, alpha 1, ITGB5 - integrin, beta 5, VAMP3 - vesicle-associated membrane protein 3, RHOA - ras homolog family member a, PARVA - parvin, alpha, PXN - paxillin, ITGAV - integrin, alpha v, VCL - vinculin, ITGB1 - integrin, beta 1 (fib…
GO:0006040	amino sugar metabolic process	0.000721	0.0667	6.32	1642	10	156	6	[CMAS - cytidine monophosphate n-acetylneuraminic acid synthetase, GFPT2 - glutamine-fructose-6-phosphate transaminase 2, PGM3 - phosphoglucomutase 3, NAGK - n-acetylglucosamine kinase, GNPDA2 - glucosamine-6-phosphate deaminase 2, GNPNAT1 - glucosamine-phosphate n-acetyltransferase 1]
GO:0061732	mitochondrial acetyl-CoA biosynthetic process from pyruvate	0.000735	0.0672	13.68	1642	3	120	3	[DLD - dihydrolipoamide dehydrogenase, PDHB - pyruvate dehydrogenase (lipoamide) beta, PDHA1 - pyruvate dehydrogenase (lipoamide) alpha 1]
GO:0051047	positive regulation of secretion	0.000786	0.071	1.56	1642	47	828	37	[DHX9 - deah (asp-glu-ala-his) box helicase 9, SNF8 - snf8, escrt-ii complex subunit, MCU - mitochondrial calcium uniporter, SNX4 - sorting nexin 4, AP1G1 - adaptor-related protein complex 1, gamma 1 subunit, LRP1 - low density lipoprotein receptor-related protein 1, MYH10 - myosin, heavy chain 10, non-muscle, RAB8B - rab8b, member ras oncogene family, MIF - macrophage migration inhibitory factor…
GO:0005975	carbohydrate metabolic process	0.000789	0.0705	2.41	1642	87	172	22	[NEU1 - sialidase 1 (lysosomal sialidase), MLEC - malectin, DLAT - dihydrolipoamide s-acetyltransferase, PGM3 - phosphoglucomutase 3, HK2 - hexokinase 2, PDHB - pyruvate dehydrogenase (lipoamide) beta, MDH2 - malate dehydrogenase 2, nad (mitochondrial), PDHA1 - pyruvate dehydrogenase (lipoamide) alpha 1, GNPDA2 - glucosamine-6-phosphate deaminase 2, MYOF - myoferlin, GPD1L - glycerol-3-phosphate …
GO:0019752	carboxylic acid metabolic process	0.000806	0.0713	1.85	1642	185	187	39	[DLAT - dihydrolipoamide s-acetyltransferase, DLD - dihydrolipoamide dehydrogenase, PDHB - pyruvate dehydrogenase (lipoamide) beta, MDH2 - malate dehydrogenase 2, nad (mitochondrial), DLST - dihydrolipoamide s-succinyltransferase (e2 component of 2-oxo-glutarate complex), SDHB - succinate dehydrogenase complex, subunit b, iron sulfur (ip), GLS - glutaminase, PDHA1 - pyruvate dehydrogenase (lipoam…
GO:1901342	regulation of vasculature development	0.000835	0.073	1.89	1642	36	604	25	[XDH - xanthine dehydrogenase, ITGA5 - integrin, alpha 5 (fibronectin receptor, alpha polypeptide), RAP1A - rap1a, member of ras oncogene family, TJP1 - tight junction protein 1, EPN1 - epsin 1, STAT3 - signal transducer and activator of transcription 3 (acute-phase response factor), RHOA - ras homolog family member a, SPARC - secreted protein, acidic, cysteine-rich (osteonectin), ITGB1 - integri…
GO:0019935	cyclic-nucleotide-mediated signaling	0.000861	0.0745	2.44	1642	10	672	10	[GNAI2 - guanine nucleotide binding protein (g protein), alpha inhibiting activity polypeptide 2, GNB1 - guanine nucleotide binding protein (g protein), beta polypeptide 1, GNA13 - guanine nucleotide binding protein (g protein), alpha 13, PRKAR2B - protein kinase, camp-dependent, regulatory, type ii, beta, PRKG1 - protein kinase, cgmp-dependent, type i, NDUFS4 - nadh dehydrogenase (ubiquinone) fe…
GO:0001934	positive regulation of protein phosphorylation	0.000918	0.0786	1.3	1642	102	989	80	[XDH - xanthine dehydrogenase, FMR1 - fragile x mental retardation 1, MAPRE3 - microtubule-associated protein, rp/eb family, member 3, ABI1 - abl-interactor 1, PRKACA - protein kinase, camp-dependent, catalytic, alpha, CDC42 - cell division cycle 42, PSAP - prosaposin, PFN2 - profilin 2, MTOR - mechanistic target of rapamycin (serine/threonine kinase), MIF - macrophage migration inhibitory factor…
GO:0010562	positive regulation of phosphorus metabolic process	0.000943	0.0799	1.28	1642	118	989	91	[XDH - xanthine dehydrogenase, FMR1 - fragile x mental retardation 1, PGK1 - phosphoglycerate kinase 1, MAPRE3 - microtubule-associated protein, rp/eb family, member 3, ABI1 - abl-interactor 1, PRKACA - protein kinase, camp-dependent, catalytic, alpha, CAPN2 - calpain 2, (m/ii) large subunit, CDC42 - cell division cycle 42, PSAP - prosaposin, PFN2 - profilin 2, MTOR - mechanistic target of rapamy…
GO:0045937	positive regulation of phosphate metabolic process	0.000943	0.0791	1.28	1642	118	989	91	[XDH - xanthine dehydrogenase, FMR1 - fragile x mental retardation 1, PGK1 - phosphoglycerate kinase 1, MAPRE3 - microtubule-associated protein, rp/eb family, member 3, ABI1 - abl-interactor 1, PRKACA - protein kinase, camp-dependent, catalytic, alpha, CAPN2 - calpain 2, (m/ii) large subunit, CDC42 - cell division cycle 42, PSAP - prosaposin, PFN2 - profilin 2, MTOR - mechanistic target of rapamy…
GO:0006103	2-oxoglutarate metabolic process	0.00095	0.0788	6.94	1642	7	169	5	[OGDH - oxoglutarate (alpha-ketoglutarate) dehydrogenase (lipoamide), DLD - dihydrolipoamide dehydrogenase, GOT2 - glutamic-oxaloacetic transaminase 2, mitochondrial, DLST - dihydrolipoamide s-succinyltransferase (e2 component of 2-oxo-glutarate complex), IDH2 - isocitrate dehydrogenase 2 (nadp+), mitochondrial]
GO:0046718	viral entry into host cell	0.000975	0.0801	5.33	1642	14	154	7	[ITGB5 - integrin, beta 5, ITGA5 - integrin, alpha 5 (fibronectin receptor, alpha polypeptide), IDE - insulin-degrading enzyme, ITGAV - integrin, alpha v, ITGB1 - integrin, beta 1 (fibronectin receptor, beta polypeptide, antigen cd29 includes mdf2, msk12), ANPEP - alanyl (membrane) aminopeptidase, EPS15 - epidermal growth factor receptor pathway substrate 15]
GO:0098660	inorganic ion transmembrane transport	0.000977	0.0794	2.83	1642	53	175	16	[ATP6V1G1 - atpase, h+ transporting, lysosomal 13kda, v1 subunit g1, PMPCA - peptidase (mitochondrial processing) alpha, MCU - mitochondrial calcium uniporter, TMEM165 - transmembrane protein 165, ATP1A1 - atpase, na+/k+ transporting, alpha 1 polypeptide, PHB2 - prohibitin 2, NDUFA4L2 - nadh dehydrogenase (ubiquinone) 1 alpha subcomplex, 4-like 2, STOML2 - stomatin (epb72)-like 2, SEC61A1 - sec61…
GO:0051492	regulation of stress fiber assembly	0.000982	0.079	3.24	1642	19	293	11	[ARAP1 - arfgap with rhogap domain, ankyrin repeat and ph domain 1, RHOC - ras homolog family member c, CLASP1 - cytoplasmic linker associated protein 1, ROCK1 - rho-associated, coiled-coil containing protein kinase 1, RHOA - ras homolog family member a, PFN1 - profilin 1, PXN - paxillin, TPM1 - tropomyosin 1 (alpha), PFN2 - profilin 2, ROCK2 - rho-associated, coiled-coil containing protein kinas…
GO:0110020	regulation of actomyosin structure organization	0.000982	0.0783	3.24	1642	19	293	11	[ARAP1 - arfgap with rhogap domain, ankyrin repeat and ph domain 1, RHOC - ras homolog family member c, CLASP1 - cytoplasmic linker associated protein 1, ROCK1 - rho-associated, coiled-coil containing protein kinase 1, RHOA - ras homolog family member a, PFN1 - profilin 1, PXN - paxillin, TPM1 - tropomyosin 1 (alpha), PFN2 - profilin 2, ROCK2 - rho-associated, coiled-coil containing protein kinas…

## Sheet: High Slope GO Function
GO Term	Description	P-value	FDR q-value	Enrichment	N	B	n	b	Genes
GO:0035091	phosphatidylinositol binding	5.69e-06	0.0108	1.6	1642	46	938	42	[ARAP1 - arfgap with rhogap domain, ankyrin repeat and ph domain 1, SNX3 - sorting nexin 3, SNX9 - sorting nexin 9, PITPNA - phosphatidylinositol transfer protein, alpha, SNX4 - sorting nexin 4, PICALM - phosphatidylinositol binding clathrin assembly protein, MYO1B - myosin ib, ESYT1 - extended synaptotagmin-like protein 1, RAB35 - rab35, member ras oncogene family, PFN2 - profilin 2, VPS36 - vac…
GO:0031267	small GTPase binding	5.47e-05	0.052	1.48	1642	69	899	56	[ERC1 - elks/rab6-interacting/cast family member 1, ARHGEF1 - rho guanine nucleotide exchange factor (gef) 1, NCKAP1 - nck-associated protein 1, AP1G1 - adaptor-related protein complex 1, gamma 1 subunit, STRN3 - striatin, calmodulin binding protein 3, GDI1 - gdp dissociation inhibitor 1, MICAL1 - microtubule associated monooxygenase, calponin and lim domain containing 1, GDI2 - gdp dissociation …
GO:0016491	oxidoreductase activity	6.2e-05	0.0392	2.86	1642	139	91	22	[DLAT - dihydrolipoamide s-acetyltransferase, LOX - lysyl oxidase, XDH - xanthine dehydrogenase, DLD - dihydrolipoamide dehydrogenase, CYCS - cytochrome c, somatic, UQCRH - ubiquinol-cytochrome c reductase hinge protein, MTHFD1L - methylenetetrahydrofolate dehydrogenase (nadp+ dependent) 1-like, PDHA1 - pyruvate dehydrogenase (lipoamide) alpha 1, ETHE1 - ethylmalonic encephalopathy 1, OGDH - oxog…
GO:0034603	pyruvate dehydrogenase [NAD(P)+] activity	7.79e-05	0.037	13.68	1642	4	120	4	[DLAT - dihydrolipoamide s-acetyltransferase, DLD - dihydrolipoamide dehydrogenase, PDHB - pyruvate dehydrogenase (lipoamide) beta, PDHA1 - pyruvate dehydrogenase (lipoamide) alpha 1]
GO:0034604	pyruvate dehydrogenase (NAD+) activity	7.79e-05	0.0296	13.68	1642	4	120	4	[DLAT - dihydrolipoamide s-acetyltransferase, DLD - dihydrolipoamide dehydrogenase, PDHB - pyruvate dehydrogenase (lipoamide) beta, PDHA1 - pyruvate dehydrogenase (lipoamide) alpha 1]
GO:0004738	pyruvate dehydrogenase activity	7.79e-05	0.0247	13.68	1642	4	120	4	[DLAT - dihydrolipoamide s-acetyltransferase, DLD - dihydrolipoamide dehydrogenase, PDHB - pyruvate dehydrogenase (lipoamide) beta, PDHA1 - pyruvate dehydrogenase (lipoamide) alpha 1]
GO:0019900	kinase binding	9.72e-05	0.0264	1.35	1642	141	856	99	[PDLIM5 - pdz and lim domain 5, MAPRE3 - microtubule-associated protein, rp/eb family, member 3, NCK1 - nck adaptor protein 1, CDC5L - cell division cycle 5-like, CDC42 - cell division cycle 42, MICAL1 - microtubule associated monooxygenase, calponin and lim domain containing 1, RELA - v-rel avian reticuloendotheliosis viral oncogene homolog a, IQGAP1 - iq motif containing gtpase activating prote…
GO:0017016	Ras GTPase binding	0.00012	0.0286	1.47	1642	67	899	54	[ERC1 - elks/rab6-interacting/cast family member 1, ARHGEF1 - rho guanine nucleotide exchange factor (gef) 1, NCKAP1 - nck-associated protein 1, AP1G1 - adaptor-related protein complex 1, gamma 1 subunit, STRN3 - striatin, calmodulin binding protein 3, GDI1 - gdp dissociation inhibitor 1, MICAL1 - microtubule associated monooxygenase, calponin and lim domain containing 1, GDI2 - gdp dissociation …
GO:1901681	sulfur compound binding	0.000158	0.0335	10.66	1642	28	33	6	[OGDH - oxoglutarate (alpha-ketoglutarate) dehydrogenase (lipoamide), THBS1 - thrombospondin 1, DBI - diazepam binding inhibitor (gaba receptor modulator, acyl-coa binding protein), PC - pyruvate carboxylase, ALDH6A1 - aldehyde dehydrogenase 6 family, member a1, FSTL1 - follistatin-like 1]
GO:0016903	oxidoreductase activity, acting on the aldehyde or oxo group of donors	0.000171	0.0325	6.7	1642	13	132	7	[DLAT - dihydrolipoamide s-acetyltransferase, OGDH - oxoglutarate (alpha-ketoglutarate) dehydrogenase (lipoamide), DLD - dihydrolipoamide dehydrogenase, ALDH6A1 - aldehyde dehydrogenase 6 family, member a1, PDHB - pyruvate dehydrogenase (lipoamide) beta, PDHA1 - pyruvate dehydrogenase (lipoamide) alpha 1, ALDH2 - aldehyde dehydrogenase 2 family (mitochondrial)]
GO:0005215	transporter activity	0.000225	0.0389	1.64	1642	72	641	46	[TOMM40 - translocase of outer mitochondrial membrane 40 homolog (yeast), COX6B1 - cytochrome c oxidase subunit vib polypeptide 1 (ubiquitous), PITPNA - phosphatidylinositol transfer protein, alpha, MCU - mitochondrial calcium uniporter, ATP2B1 - atpase, ca++ transporting, plasma membrane 1, TOMM70A - translocase of outer mitochondrial membrane 70 homolog a (s. cerevisiae), TMEM165 - transmembran…
GO:0015075	ion transmembrane transporter activity	0.000267	0.0423	1.67	1642	59	665	40	[CUL5 - cullin 5, COX6B1 - cytochrome c oxidase subunit vib polypeptide 1 (ubiquitous), MCU - mitochondrial calcium uniporter, ATP2B1 - atpase, ca++ transporting, plasma membrane 1, TMEM165 - transmembrane protein 165, ATP1A1 - atpase, na+/k+ transporting, alpha 1 polypeptide, COX5A - cytochrome c oxidase subunit va, CLIC4 - chloride intracellular channel 4, NDUFA4L2 - nadh dehydrogenase (ubiquin…
GO:0005102	signaling receptor binding	0.000317	0.0463	1.3	1642	161	862	110	[ARAP1 - arfgap with rhogap domain, ankyrin repeat and ph domain 1, DNAJA1 - dnaj (hsp40) homolog, subfamily a, member 1, DDX5 - dead (asp-glu-ala-asp) box helicase 5, NCK1 - nck adaptor protein 1, CDC42 - cell division cycle 42, PSAP - prosaposin, MIF - macrophage migration inhibitory factor (glycosylation-inhibiting factor), RAB8B - rab8b, member ras oncogene family, ANXA7 - annexin a7, NUP62 -…
GO:0005543	phospholipid binding	0.00034	0.0462	1.4	1642	75	938	60	[ARAP1 - arfgap with rhogap domain, ankyrin repeat and ph domain 1, PSAP - prosaposin, PFN2 - profilin 2, ANXA7 - annexin a7, OSBP - oxysterol binding protein, ANXA11 - annexin a11, TLN1 - talin 1, NUP62 - nucleoporin 62kda, GOT2 - glutamic-oxaloacetic transaminase 2, mitochondrial, ANXA6 - annexin a6, IQGAP1 - iq motif containing gtpase activating protein 1, PACSIN2 - protein kinase c and casein…
GO:0001618	virus receptor activity	0.000381	0.0483	6.99	1642	10	141	6	[ITGA5 - integrin, alpha 5 (fibronectin receptor, alpha polypeptide), ITGB5 - integrin, beta 5, IDE - insulin-degrading enzyme, ITGAV - integrin, alpha v, ANPEP - alanyl (membrane) aminopeptidase, ITGB1 - integrin, beta 1 (fibronectin receptor, beta polypeptide, antigen cd29 includes mdf2, msk12)]
GO:0104005	hijacked molecular function	0.000381	0.0453	6.99	1642	10	141	6	[ITGB5 - integrin, beta 5, ITGA5 - integrin, alpha 5 (fibronectin receptor, alpha polypeptide), IDE - insulin-degrading enzyme, ITGAV - integrin, alpha v, ITGB1 - integrin, beta 1 (fibronectin receptor, beta polypeptide, antigen cd29 includes mdf2, msk12), ANPEP - alanyl (membrane) aminopeptidase]
GO:1901981	phosphatidylinositol phosphate binding	0.000394	0.044	1.63	1642	28	935	26	[ARAP1 - arfgap with rhogap domain, ankyrin repeat and ph domain 1, SNX3 - sorting nexin 3, PICALM - phosphatidylinositol binding clathrin assembly protein, MYO1B - myosin ib, PFN2 - profilin 2, RAB35 - rab35, member ras oncogene family, SNX18 - sorting nexin 18, VPS36 - vacuolar protein sorting 36 homolog (s. cerevisiae), OSBP - oxysterol binding protein, IQGAP1 - iq motif containing gtpase acti…
GO:0017022	myosin binding	0.000487	0.0514	2.39	1642	11	686	11	[RAB10 - rab10, member ras oncogene family, RALA - v-ral simian leukemia viral oncogene homolog a (ras related), RAB8A - rab8a, member ras oncogene family, TRIOBP - trio and f-actin binding protein, RHOA - ras homolog family member a, RAB14 - rab14, member ras oncogene family, CALD1 - caldesmon 1, MYL9 - myosin, light chain 9, regulatory, GSN - gelsolin, GIPC1 - gipc pdz domain containing family,…
GO:0015026	coreceptor activity	0.000494	0.0494	8.51	1642	4	193	4	[LRP1 - low density lipoprotein receptor-related protein 1, ITGAV - integrin, alpha v, ITGB1 - integrin, beta 1 (fibronectin receptor, beta polypeptide, antigen cd29 includes mdf2, msk12), PTK7 - protein tyrosine kinase 7]
GO:0019899	enzyme binding	0.000539	0.0512	1.16	1642	385	912	248	[PRDX6 - peroxiredoxin 6, DNAJA1 - dnaj (hsp40) homolog, subfamily a, member 1, MAPRE3 - microtubule-associated protein, rp/eb family, member 3, NCK1 - nck adaptor protein 1, GDI1 - gdp dissociation inhibitor 1, GDI2 - gdp dissociation inhibitor 2, CORO1C - coronin, actin binding protein, 1c, RELA - v-rel avian reticuloendotheliosis viral oncogene homolog a, RABGAP1 - rab gtpase activating protei…
GO:0004308	exo-alpha-sialidase activity	0.000609	0.0551	1642	1642	1	1	1	[NEU1 - sialidase 1 (lysosomal sialidase)]
GO:0016997	alpha-sialidase activity	0.000609	0.0526	1642	1642	1	1	1	[NEU1 - sialidase 1 (lysosomal sialidase)]
GO:0052794	exo-alpha-(2->3)-sialidase activity	0.000609	0.0503	1642	1642	1	1	1	[NEU1 - sialidase 1 (lysosomal sialidase)]
GO:0052796	exo-alpha-(2->8)-sialidase activity	0.000609	0.0482	1642	1642	1	1	1	[NEU1 - sialidase 1 (lysosomal sialidase)]
GO:0052795	exo-alpha-(2->6)-sialidase activity	0.000609	0.0463	1642	1642	1	1	1	[NEU1 - sialidase 1 (lysosomal sialidase)]
GO:0060089	molecular transducer activity	0.00067	0.0489	4.56	1642	23	141	9	[ITGB5 - integrin, beta 5, PLXNB2 - plexin b2, ITGAV - integrin, alpha v, PRKG1 - protein kinase, cgmp-dependent, type i, ANPEP - alanyl (membrane) aminopeptidase, ITGB1 - integrin, beta 1 (fibronectin receptor, beta polypeptide, antigen cd29 includes mdf2, msk12), DERL1 - derlin 1, MTNR1B - melatonin receptor 1b, PTK7 - protein tyrosine kinase 7]
GO:0048037	cofactor binding	0.000733	0.0516	3.01	1642	98	89	16	[ASNS - asparagine synthetase (glutamine-hydrolyzing), XDH - xanthine dehydrogenase, CYCS - cytochrome c, somatic, DLD - dihydrolipoamide dehydrogenase, DBI - diazepam binding inhibitor (gaba receptor modulator, acyl-coa binding protein), ACO2 - aconitase 2, mitochondrial, GPD1L - glycerol-3-phosphate dehydrogenase 1-like, OGDH - oxoglutarate (alpha-ketoglutarate) dehydrogenase (lipoamide), PC - …
GO:0016624	oxidoreductase activity, acting on the aldehyde or oxo group of donors, disulfide as acceptor	0.000735	0.0499	13.68	1642	3	120	3	[OGDH - oxoglutarate (alpha-ketoglutarate) dehydrogenase (lipoamide), PDHB - pyruvate dehydrogenase (lipoamide) beta, PDHA1 - pyruvate dehydrogenase (lipoamide) alpha 1]
GO:0019901	protein kinase binding	0.000825	0.054	1.33	1642	124	856	86	[AP2A2 - adaptor-related protein complex 2, alpha 2 subunit, AP2A1 - adaptor-related protein complex 2, alpha 1 subunit, PDLIM5 - pdz and lim domain 5, AP1B1 - adaptor-related protein complex 1, beta 1 subunit, MAPRE3 - microtubule-associated protein, rp/eb family, member 3, PRKACA - protein kinase, camp-dependent, catalytic, alpha, NCK1 - nck adaptor protein 1, CDC5L - cell division cycle 5-like…
GO:0038023	signaling receptor activity	0.000861	0.0546	4.9	1642	19	141	8	[ITGB5 - integrin, beta 5, PLXNB2 - plexin b2, ITGAV - integrin, alpha v, ITGB1 - integrin, beta 1 (fibronectin receptor, beta polypeptide, antigen cd29 includes mdf2, msk12), ANPEP - alanyl (membrane) aminopeptidase, DERL1 - derlin 1, MTNR1B - melatonin receptor 1b, PTK7 - protein tyrosine kinase 7]
GO:0022857	transmembrane transporter activity	0.000918	0.0563	1.6	1642	65	665	42	[CUL5 - cullin 5, TOMM40 - translocase of outer mitochondrial membrane 40 homolog (yeast), COX6B1 - cytochrome c oxidase subunit vib polypeptide 1 (ubiquitous), MCU - mitochondrial calcium uniporter, ATP2B1 - atpase, ca++ transporting, plasma membrane 1, TMEM165 - transmembrane protein 165, TOMM70A - translocase of outer mitochondrial membrane 70 homolog a (s. cerevisiae), ATP1A1 - atpase, na+/k+…

## Sheet: High Slope GO Component
GO Term	Description	P-value	FDR q-value	Enrichment	N	B	n	b	Genes
GO:0044429	mitochondrial part	3.55e-13	4.24e-10	2.88	1642	178	170	53	[TOMM40 - translocase of outer mitochondrial membrane 40 homolog (yeast), UQCRH - ubiquinol-cytochrome c reductase hinge protein, SDHB - succinate dehydrogenase complex, subunit b, iron sulfur (ip), SUCLG1 - succinate-coa ligase, alpha subunit, MTOR - mechanistic target of rapamycin (serine/threonine kinase), TIMM44 - translocase of inner mitochondrial membrane 44 homolog (yeast), GOT2 - glutamic…
GO:0005886	plasma membrane	5.46e-13	3.26e-10	1.31	1642	375	909	271	[ARAP1 - arfgap with rhogap domain, ankyrin repeat and ph domain 1, CTTN - cortactin, NCK1 - nck adaptor protein 1, ARFGAP2 - adp-ribosylation factor gtpase activating protein 2, SUCLG2 - succinate-coa ligase, gdp-forming, beta subunit, SUCLG1 - succinate-coa ligase, alpha subunit, PNN - pinin, desmosome associated protein, CORO1C - coronin, actin binding protein, 1c, IQGAP1 - iq motif containing…
GO:0031090	organelle membrane	1.57e-11	6.25e-09	1.28	1642	397	897	278	[ARAP1 - arfgap with rhogap domain, ankyrin repeat and ph domain 1, AFG3L2 - afg3 atpase family member 3-like 2 (s. cerevisiae), COX6B1 - cytochrome c oxidase subunit vib polypeptide 1 (ubiquitous), HSD17B4 - hydroxysteroid (17-beta) dehydrogenase 4, NCK1 - nck adaptor protein 1, ATAD1 - atpase family, aaa domain containing 1, ARFGAP2 - adp-ribosylation factor gtpase activating protein 2, CORO1C …
GO:0098588	bounding membrane of organelle	7.03e-09	2.1e-06	1.32	1642	289	843	196	[ARAP1 - arfgap with rhogap domain, ankyrin repeat and ph domain 1, HSD17B4 - hydroxysteroid (17-beta) dehydrogenase 4, ARFGAP2 - adp-ribosylation factor gtpase activating protein 2, ATAD1 - atpase family, aaa domain containing 1, CORO1C - coronin, actin binding protein, 1c, TMED2 - transmembrane emp24 domain trafficking protein 2, IQGAP1 - iq motif containing gtpase activating protein 1, LMAN2 -…
GO:0005759	mitochondrial matrix	1.54e-08	3.67e-06	3.28	1642	89	169	30	[PITRM1 - pitrilysin metallopeptidase 1, DLAT - dihydrolipoamide s-acetyltransferase, DLD - dihydrolipoamide dehydrogenase, LONP1 - lon peptidase 1, mitochondrial, PDHB - pyruvate dehydrogenase (lipoamide) beta, MDH2 - malate dehydrogenase 2, nad (mitochondrial), GLS - glutaminase, DLST - dihydrolipoamide s-succinyltransferase (e2 component of 2-oxo-glutarate complex), PDHA1 - pyruvate dehydrogen…
GO:0005768	endosome	8.1e-07	0.000161	1.48	1642	110	846	84	[VTA1 - vesicle (multivesicular body) trafficking 1, TRIM3 - tripartite motif containing 3, SNF8 - snf8, escrt-ii complex subunit, RABEP1 - rabaptin, rab gtpase binding effector protein 1, AP1G1 - adaptor-related protein complex 1, gamma 1 subunit, PSAP - prosaposin, ATP1A1 - atpase, na+/k+ transporting, alpha 1 polypeptide, RAB8B - rab8b, member ras oncogene family, VPS35 - vacuolar protein sort…
GO:0098805	whole membrane	8.45e-07	0.000144	1.33	1642	229	843	156	[SNF8 - snf8, escrt-ii complex subunit, SEC13 - sec13 homolog (s. cerevisiae), HSD17B4 - hydroxysteroid (17-beta) dehydrogenase 4, TOMM70A - translocase of outer mitochondrial membrane 70 homolog a (s. cerevisiae), TMEM165 - transmembrane protein 165, ATAD1 - atpase family, aaa domain containing 1, PSAP - prosaposin, RAB8B - rab8b, member ras oncogene family, CORO1C - coronin, actin binding prote…
GO:0044425	membrane part	1.48e-06	0.000221	1.18	1642	501	897	323	[AFG3L2 - afg3 atpase family member 3-like 2 (s. cerevisiae), COX6B1 - cytochrome c oxidase subunit vib polypeptide 1 (ubiquitous), DNAJA1 - dnaj (hsp40) homolog, subfamily a, member 1, CTTN - cortactin, ATAD1 - atpase family, aaa domain containing 1, CORO1C - coronin, actin binding protein, 1c, LDHB - lactate dehydrogenase b, TMED2 - transmembrane emp24 domain trafficking protein 2, NUP62 - nucl…
GO:0005739	mitochondrion	3.61e-06	0.000479	1.4	1642	236	641	129	[AFG3L2 - afg3 atpase family member 3-like 2 (s. cerevisiae), PRDX6 - peroxiredoxin 6, KANK2 - kn motif and ankyrin repeat domains 2, COX6B1 - cytochrome c oxidase subunit vib polypeptide 1 (ubiquitous), DNAJA1 - dnaj (hsp40) homolog, subfamily a, member 1, TOMM70A - translocase of outer mitochondrial membrane 70 homolog a (s. cerevisiae), SUCLA2 - succinate-coa ligase, adp-forming, beta subunit,…
GO:0031966	mitochondrial membrane	1.54e-05	0.00184	2.65	1642	95	176	27	[UQCRC1 - ubiquinol-cytochrome c reductase core protein i, TOMM40 - translocase of outer mitochondrial membrane 40 homolog (yeast), MCU - mitochondrial calcium uniporter, UQCRH - ubiquinol-cytochrome c reductase hinge protein, SDHB - succinate dehydrogenase complex, subunit b, iron sulfur (ip), MTOR - mechanistic target of rapamycin (serine/threonine kinase), GOT2 - glutamic-oxaloacetic transamin…
GO:0030139	endocytic vesicle	1.64e-05	0.00178	1.55	1642	49	951	44	[RALA - v-ral simian leukemia viral oncogene homolog a (ras related), AP2A2 - adaptor-related protein complex 2, alpha 2 subunit, AP2A1 - adaptor-related protein complex 2, alpha 1 subunit, RABEP1 - rabaptin, rab gtpase binding effector protein 1, AP2B1 - adaptor-related protein complex 2, beta 1 subunit, SNX3 - sorting nexin 3, PICALM - phosphatidylinositol binding clathrin assembly protein, RAP…
GO:0005743	mitochondrial inner membrane	1.96e-05	0.00195	3.06	1642	64	176	21	[PMPCA - peptidase (mitochondrial processing) alpha, UQCRC1 - ubiquinol-cytochrome c reductase core protein i, CYCS - cytochrome c, somatic, TOMM40 - translocase of outer mitochondrial membrane 40 homolog (yeast), MCU - mitochondrial calcium uniporter, UQCRH - ubiquinol-cytochrome c reductase hinge protein, SDHB - succinate dehydrogenase complex, subunit b, iron sulfur (ip), PHB2 - prohibitin 2, …
GO:0005856	cytoskeleton	2.22e-05	0.00204	1.27	1642	189	980	143	[DHX9 - deah (asp-glu-ala-his) box helicase 9, PDLIM5 - pdz and lim domain 5, DNAJA1 - dnaj (hsp40) homolog, subfamily a, member 1, SPTAN1 - spectrin, alpha, non-erythrocytic 1, CTTN - cortactin, PAWR - prkc, apoptosis, wt1, regulator, RBM39 - rna binding motif protein 39, CDC42 - cell division cycle 42, GSN - gelsolin, MICAL1 - microtubule associated monooxygenase, calponin and lim domain contai…
GO:0098796	membrane protein complex	2.69e-05	0.0023	1.45	1642	202	559	100	[AFG3L2 - afg3 atpase family member 3-like 2 (s. cerevisiae), SEL1L - sel-1 suppressor of lin-12-like (c. elegans), SNF8 - snf8, escrt-ii complex subunit, CTTN - cortactin, SEC13 - sec13 homolog (s. cerevisiae), TOMM70A - translocase of outer mitochondrial membrane 70 homolog a (s. cerevisiae), SDHB - succinate dehydrogenase complex, subunit b, iron sulfur (ip), SDHA - succinate dehydrogenase com…
GO:0005769	early endosome	2.92e-05	0.00232	1.5	1642	54	976	48	[FLOT1 - flotillin 1, TRIM3 - tripartite motif containing 3, RABEP1 - rabaptin, rab gtpase binding effector protein 1, SNX3 - sorting nexin 3, RAB21 - rab21, member ras oncogene family, PICALM - phosphatidylinositol binding clathrin assembly protein, MYO1B - myosin ib, RAP1A - rap1a, member of ras oncogene family, LRP1 - low density lipoprotein receptor-related protein 1, VPS35 - vacuolar protein…
GO:0045254	pyruvate dehydrogenase complex	7.79e-05	0.00581	13.68	1642	4	120	4	[DLAT - dihydrolipoamide s-acetyltransferase, DLD - dihydrolipoamide dehydrogenase, PDHB - pyruvate dehydrogenase (lipoamide) beta, PDHA1 - pyruvate dehydrogenase (lipoamide) alpha 1]
GO:0005911	cell-cell junction	8.72e-05	0.00612	1.43	1642	67	980	57	[NCK1 - nck adaptor protein 1, TJP1 - tight junction protein 1, CDC42 - cell division cycle 42, ATP1A1 - atpase, na+/k+ transporting, alpha 1 polypeptide, PNN - pinin, desmosome associated protein, CTNNA1 - catenin (cadherin-associated protein), alpha 1, 102kda, IQGAP1 - iq motif containing gtpase activating protein 1, FLNA - filamin a, alpha, CLIC4 - chloride intracellular channel 4, PXN - paxil…
GO:0008305	integrin complex	8.94e-05	0.00593	8.29	1642	5	198	5	[ITGA5 - integrin, alpha 5 (fibronectin receptor, alpha polypeptide), ITGB5 - integrin, beta 5, ITGAV - integrin, alpha v, ITGB1 - integrin, beta 1 (fibronectin receptor, beta polypeptide, antigen cd29 includes mdf2, msk12), ITGA1 - integrin, alpha 1]
GO:0098636	protein complex involved in cell adhesion	8.94e-05	0.00562	8.29	1642	5	198	5	[ITGB5 - integrin, beta 5, ITGA5 - integrin, alpha 5 (fibronectin receptor, alpha polypeptide), ITGAV - integrin, alpha v, ITGB1 - integrin, beta 1 (fibronectin receptor, beta polypeptide, antigen cd29 includes mdf2, msk12), ITGA1 - integrin, alpha 1]
GO:0044459	plasma membrane part	9.63e-05	0.00575	1.26	1642	214	893	147	[FMR1 - fragile x mental retardation 1, EXOC7 - exocyst complex component 7, CTTN - cortactin, ATAD1 - atpase family, aaa domain containing 1, CDC42 - cell division cycle 42, CORO1C - coronin, actin binding protein, 1c, IQGAP1 - iq motif containing gtpase activating protein 1, LMAN2 - lectin, mannose-binding 2, RDX - radixin, FLOT2 - flotillin 2, LGALS3 - lectin, galactoside-binding, soluble, 3, …
GO:0044440	endosomal part	9.82e-05	0.00558	1.36	1642	100	952	79	[AP2A2 - adaptor-related protein complex 2, alpha 2 subunit, VTA1 - vesicle (multivesicular body) trafficking 1, AP2A1 - adaptor-related protein complex 2, alpha 1 subunit, SNF8 - snf8, escrt-ii complex subunit, AP2B1 - adaptor-related protein complex 2, beta 1 subunit, RABEP1 - rabaptin, rab gtpase binding effector protein 1, TMEM165 - transmembrane protein 165, RAB8B - rab8b, member ras oncogen…
GO:1990204	oxidoreductase complex	0.000128	0.00693	4.51	1642	28	143	11	[DLAT - dihydrolipoamide s-acetyltransferase, OGDH - oxoglutarate (alpha-ketoglutarate) dehydrogenase (lipoamide), DLD - dihydrolipoamide dehydrogenase, UQCRH - ubiquinol-cytochrome c reductase hinge protein, PDHB - pyruvate dehydrogenase (lipoamide) beta, GPD2 - glycerol-3-phosphate dehydrogenase 2 (mitochondrial), SDHB - succinate dehydrogenase complex, subunit b, iron sulfur (ip), DLST - dihyd…
GO:0030122	AP-2 adaptor complex	0.000157	0.00816	4.34	1642	7	378	7	[AP2A2 - adaptor-related protein complex 2, alpha 2 subunit, AP2A1 - adaptor-related protein complex 2, alpha 1 subunit, AP2B1 - adaptor-related protein complex 2, beta 1 subunit, PICALM - phosphatidylinositol binding clathrin assembly protein, AP2S1 - adaptor-related protein complex 2, sigma 1 subunit, AP2M1 - adaptor-related protein complex 2, mu 1 subunit, EPS15 - epidermal growth factor recep…
GO:0019866	organelle inner membrane	0.000159	0.00793	1.8	1642	73	499	40	[UQCRC2 - ubiquinol-cytochrome c reductase core protein ii, AFG3L2 - afg3 atpase family member 3-like 2 (s. cerevisiae), UQCRC1 - ubiquinol-cytochrome c reductase core protein i, TOMM40 - translocase of outer mitochondrial membrane 40 homolog (yeast), MCU - mitochondrial calcium uniporter, UQCRH - ubiquinol-cytochrome c reductase hinge protein, SDHB - succinate dehydrogenase complex, subunit b, i…
GO:0097708	intracellular vesicle	0.000161	0.00767	1.21	1642	259	958	183	[ARAP1 - arfgap with rhogap domain, ankyrin repeat and ph domain 1, TRIM3 - tripartite motif containing 3, SNF8 - snf8, escrt-ii complex subunit, CDC42 - cell division cycle 42, GSN - gelsolin, PSAP - prosaposin, RAB8B - rab8b, member ras oncogene family, ANXA11 - annexin a11, COPB2 - coatomer protein complex, subunit beta 2 (beta prime), TMED2 - transmembrane emp24 domain trafficking protein 2, …
GO:0031410	cytoplasmic vesicle	0.000161	0.00737	1.21	1642	259	958	183	[ARAP1 - arfgap with rhogap domain, ankyrin repeat and ph domain 1, TRIM3 - tripartite motif containing 3, SNF8 - snf8, escrt-ii complex subunit, CDC42 - cell division cycle 42, GSN - gelsolin, PSAP - prosaposin, RAB8B - rab8b, member ras oncogene family, ANXA11 - annexin a11, COPB2 - coatomer protein complex, subunit beta 2 (beta prime), TMED2 - transmembrane emp24 domain trafficking protein 2, …
GO:0010008	endosome membrane	0.000175	0.00773	1.36	1642	95	952	75	[AP2A2 - adaptor-related protein complex 2, alpha 2 subunit, VTA1 - vesicle (multivesicular body) trafficking 1, AP2A1 - adaptor-related protein complex 2, alpha 1 subunit, AP2B1 - adaptor-related protein complex 2, beta 1 subunit, SNF8 - snf8, escrt-ii complex subunit, RABEP1 - rabaptin, rab gtpase binding effector protein 1, TMEM165 - transmembrane protein 165, LAMTOR3 - late endosomal/lysosoma…
GO:0043233	organelle lumen	0.000282	0.012	2.12	1642	264	91	31	[NEU1 - sialidase 1 (lysosomal sialidase), DLAT - dihydrolipoamide s-acetyltransferase, PITRM1 - pitrilysin metallopeptidase 1, DLD - dihydrolipoamide dehydrogenase, LONP1 - lon peptidase 1, mitochondrial, SPTAN1 - spectrin, alpha, non-erythrocytic 1, GLS - glutaminase, PDHA1 - pyruvate dehydrogenase (lipoamide) alpha 1, PC - pyruvate carboxylase, FSTL1 - follistatin-like 1, GLRX5 - glutaredoxin …
GO:0070013	intracellular organelle lumen	0.000282	0.0116	2.12	1642	264	91	31	[NEU1 - sialidase 1 (lysosomal sialidase), DLAT - dihydrolipoamide s-acetyltransferase, PITRM1 - pitrilysin metallopeptidase 1, DLD - dihydrolipoamide dehydrogenase, LONP1 - lon peptidase 1, mitochondrial, SPTAN1 - spectrin, alpha, non-erythrocytic 1, GLS - glutaminase, PDHA1 - pyruvate dehydrogenase (lipoamide) alpha 1, PC - pyruvate carboxylase, FSTL1 - follistatin-like 1, GLRX5 - glutaredoxin …
GO:0031974	membrane-enclosed lumen	0.000282	0.0112	2.12	1642	264	91	31	[DLAT - dihydrolipoamide s-acetyltransferase, NEU1 - sialidase 1 (lysosomal sialidase), PITRM1 - pitrilysin metallopeptidase 1, DLD - dihydrolipoamide dehydrogenase, LONP1 - lon peptidase 1, mitochondrial, SPTAN1 - spectrin, alpha, non-erythrocytic 1, GLS - glutaminase, PDHA1 - pyruvate dehydrogenase (lipoamide) alpha 1, PC - pyruvate carboxylase, FSTL1 - follistatin-like 1, GLRX5 - glutaredoxin …
GO:0098797	plasma membrane protein complex	0.000325	0.0125	1.8	1642	54	574	34	[ITGA5 - integrin, alpha 5 (fibronectin receptor, alpha polypeptide), AP2A2 - adaptor-related protein complex 2, alpha 2 subunit, AP2A1 - adaptor-related protein complex 2, alpha 1 subunit, AP2B1 - adaptor-related protein complex 2, beta 1 subunit, CTTN - cortactin, PICALM - phosphatidylinositol binding clathrin assembly protein, DLG1 - discs, large homolog 1 (drosophila), LRP1 - low density lipo…
GO:0150051	postsynaptic Golgi apparatus	0.000518	0.0193	8.38	1642	4	196	4	[GLG1 - golgi glycoprotein 1, MYO18A - myosin xviiia, LRP1 - low density lipoprotein receptor-related protein 1, TM9SF2 - transmembrane 9 superfamily member 2]
GO:0030669	clathrin-coated endocytic vesicle membrane	0.000606	0.0219	4.34	1642	6	378	6	[AP2A2 - adaptor-related protein complex 2, alpha 2 subunit, AP2A1 - adaptor-related protein complex 2, alpha 1 subunit, AP2B1 - adaptor-related protein complex 2, beta 1 subunit, CLTC - clathrin, heavy chain (hc), AP2S1 - adaptor-related protein complex 2, sigma 1 subunit, AP2M1 - adaptor-related protein complex 2, mu 1 subunit]
GO:0005967	mitochondrial pyruvate dehydrogenase complex	0.000735	0.0258	13.68	1642	3	120	3	[DLAT - dihydrolipoamide s-acetyltransferase, PDHB - pyruvate dehydrogenase (lipoamide) beta, PDHA1 - pyruvate dehydrogenase (lipoamide) alpha 1]
GO:0012506	vesicle membrane	0.00075	0.0256	1.33	1642	127	843	87	[AP2A2 - adaptor-related protein complex 2, alpha 2 subunit, AP2A1 - adaptor-related protein complex 2, alpha 1 subunit, AP2B1 - adaptor-related protein complex 2, beta 1 subunit, AP1B1 - adaptor-related protein complex 1, beta 1 subunit, SEC13 - sec13 homolog (s. cerevisiae), AP1G1 - adaptor-related protein complex 1, gamma 1 subunit, NCK1 - nck adaptor protein 1, PSAP - prosaposin, RAB8B - rab8…
