# Supplementary material for: Interspecies Differences in Proteome Turnover Kinetics Are Correlated With Life Spans and Energetic Demands
Source: Mol Cell Proteomics. 2021 Jan 7;20:100041. doi: 10.1074/mcp.RA120.002301 (PMC7950207; doi:10.1074/mcp.RA120.002301)
Supplement: Supplemental Data 7 [file mmc8.xlsx]

## Sheet: Description and Legend
Description
Protein abundance (iBAQ) data of quiescent mouse fibroblasts searched against the M. musculus proteome
Legend
Protein IDs	Names of proteins associated with peptides that map to it
Majority Protein ID	Proteins IDs of those peptides that at least half of the peptides have mapped to
Protein Names	Names of protein this peptide is associated with
Gene Names	Names of genes this peptide is associated with
Peptides	Number of peptides associated with the protein group
Sequence Coverage [%]	Percentage of the sequence that is covered by the identified peptides
iBAQ intensity	Intensity of the protein normalized by the number of expected tryptic peptides
Log10 fmol	fmol of proteins in mouse cells calculated by applying a standard curve calculates through the iBAQ values of UPS2 standards to iBAQ values of mouse proteins
*UPS2 Standards tab represents the standards that were idenified via LC-MS/MS. iBAQ data tabe represents the LC-MS/MS data of mouse fibroblasts.
* For additional information regarding these parmeters, refer to: Cox, J. and M. Mann (2008). Nature biotechnology 26(12): 1367-1372.
* For additional information regarding the calculation of iBAQ values and fmol protein amounts,, refer to: Schwanhausser et al. (2011). Nature 473: 337-342.

## Sheet: UPS2 Standards
Uniprot Accession Number	Amount (fmol)	Protein Names	iBAQ intensity
O76070	50	Gamma-synuclein	29787000
P00709	500	Alpha-lactalbumin	307420000
P00915	50000	Carbonic anhydrase 1	13358000000
P00918	50000	Carbonic anhydrase 2	25330000000
P01008	50	Antithrombin-III (ATIII)	4347900
P01133	5000	Pro-epidermal growth factor (EGF)/Epidermal growth factor	97901000
P01344	50	Insulin-like growth factor II (IGF-II)	20746000
P02144	5000	Myoglobin	3667500000
P02787	5	Serotransferrin (Transferrin)	160720
P06732	500	Creatine kinase M-type	193850000
P08263	50	Glutathione S-transferase A1 (GTH1, HA subunit 1)	4411200
P41159	50000	Leptin	17812000000
P61626	500	Lysozyme C	337670000

## Sheet: iBAQ Data (protein-level)
Protein ID	Majority Protein ID	Protein name	Gene name	Peptides	Sequence coverage [%]	iBAQ intensity	Log10 fmol
A2AHM2;A2ARV7;A2AW66;A2ARR6;A0A1D5RM15;A0A087WRH0;A2AW67;A2ART4;A2ARR7;A2ART0;A0A1B0GRI2;A0A1B0GT13;A2ARX0;A2ARW8;A2BG91;O88245;F7AIG4;E9Q1C9;L7N452;G3UY53;A2ARR8;A2BFU4;Q7TPX5;A0A087WRJ1;J3QPX0;Q3UTQ6;A2ARW3;J3QK55;Q99K45;K7N769;Q99LG7;Q6PEE4;Q3TPQ7;A2BFG8;E9Q2M4;A2ART2;F6ZS36;A0A0J9YVH3;A2ANU7;Q6PGD2;Q08BU3;Q9DC47;Q8BIB6;A0A1B0GRI9;Q9JIC0;L7N248;L7N267;E9PZP6;Q6PCM4;Q640N4;L7N208;Q9Z116;A0A0U1R…	A2AHM2;A2ARV7;A2AW66;A2ARR6;A0A1D5RM15;A0A087WRH0;A2AW67;A2ART4;A2ARR7;A2ART0;A0A1B0GRI2;A0A1B0GT13;A2ARX0;A2ARW8;A2BG91;O88245;F7AIG4;E9Q1C9;L7N452;G3UY53;A2ARR8;A2BFU4;Q7TPX5;A0A087WRJ1;J3QPX0;Q3UTQ6;A2ARW3;J3QK55;Q99K45;K7N769;Q99LG7;Q6PEE4;Q3TPQ7;A2BFG8;E9Q2M4;A2ART2;F6ZS36;A0A0J9YVH3;A2ANU7;Q6PGD2;Q08BU3;Q9DC47;Q8BIB6;A0A1B0GRI9;Q9JIC0;L7N248;L7N267;E9PZP6;Q6PCM4;Q640N4;L7N208;Q9Z116;A0A0U1R…	Zinc finger protein 2;Zinc finger protein 426;Zinc finger protein 182;Zinc finger protein 39;Zinc finger protein 28;Zinc finger protein 26	Zfp931;Gm14401;Gm14322;Gm14418;Zfp951;Gm14325;Gm14434;Gm14412;Gm6710;Gm14443;Gm14399;Gm14295;Gm10139;Gm10772;Gm10323;Zfp640;Gm2381;Gm14409;Gm14403;AI987944;2610044O15Rik8;5730507C01Rik;Zfp868;Gm14444;2010315B03Rik;Zfp810;2410141K09Rik;Zfp958;Zfp933;AW146154;Etohi1;Zfp867;Gm4245;Gm14139;Zfp937;Zfp866;Gm14420;Zfp869;2810021J22Rik;Zfp119a;Gm6871;Zfp960;Zfp97;Zfp157;Zfp248;Gm10324;Zfp68;9830147E19Rik…	2	18.8	1759800	1.0687
A0A0J9YUD4;Q8BQN6;Q62513	A0A0J9YUD4;Q8BQN6;Q62513	Zinc finger protein OZF;Zinc finger protein 260	Znf146;Znf260	2	5	146090	0.14195
A0A140T8V1;P11404	A0A140T8V1;P11404	Fatty acid-binding protein, heart	Fabp3	2	7.9	1837600	1.08481
A1L3P4	A1L3P4	Sodium/hydrogen exchanger	Slc9a6	2	17.3	1106700	0.895982
A2AJ15	A2AJ15	Endoplasmic reticulum mannosyl-oligosaccharide 1,2-alpha-mannosidase	Man1b1	2	2.7	216360	0.28819
A2AKG8	A2AKG8	Focadhesin	Focad	2	2.1	384060	0.501881
A2AQ19	A2AQ19	RNA polymerase-associated protein RTF1 homolog	Rtf1	2	3.5	623290	0.682191
A2AT37	A2AT37		Upf2	2	1.4	320260	0.434233
A2BH40	A2BH40	AT-rich interactive domain-containing protein 1A	Arid1a	2	9	245360	0.335029
A3KMP2	A3KMP2	Tetratricopeptide repeat protein 38	Ttc38	2	0.1	749680	0.750944
B1AZP2	B1AZP2	Disks large-associated protein 4	Dlgap4	2	1.8	996570	0.85695
B2RPU8;Q9D1L0	B2RPU8;Q9D1L0	Coiled-coil-helix-coiled-coil-helix domain-containing protein 2	Zbed5;Chchd2	2	2	12227000	1.79053
B2RQG2	B2RQG2		Phf3	2	0.3	197370	0.253983
B2RVL6	B2RVL6	Zinc finger CCHC domain-containing protein 24	Zcchc24	2	15	3396700	1.31357
B2RX14	B2RX14	Terminal uridylyltransferase 4	Zcchc11	2	3.5	130480	0.0998705
B9EKI3	B9EKI3	TATA element modulatory factor	Tmf1	2	1.1	131580	0.102997
D3Z1A5	D3Z1A5		Adamts6	2	4.2	972100	0.847693
E9PWI3	E9PWI3		Mcc	2	76.8	477780	0.58319
E9PZM7	E9PZM7		Scaf11	2	23.3	580530	0.655726
E9Q394	E9Q394		Akap13	2	12.2	119940	0.0685058
E9Q411	E9Q411		Nbas	2	1.3	164180	0.185422
E9Q5K9	E9Q5K9	YTH domain-containing protein 1	Ythdc1	2	12.8	891640	0.815521
E9Q5W2	E9Q5W2		Spata31d1d	2	61.7	515740	0.611659
E9Q6H8	E9Q6H8		Plekha5	2	33.4	267420	0.367088
E9Q7D5	E9Q7D5		Arhgef5	2	2.5	102800	0.011083
E9QAS7	E9QAS7		Inpp5a	2	2.4	1125500	0.902255
F6YH22;F6QL70;P47915;W4VSN7	F6YH22;F6QL70;P47915;W4VSN7	60S ribosomal protein L29	Gm5218;Gm17669;Rpl29;Gm3550	2	13.5	4083200	1.38212
F7BE84	F7BE84		Ankrd50	2	25.3	476720	0.582363
G3UYJ7;Q99L20	G3UYJ7;Q99L20		Gm20441;Gstt3	2	1.2	771080	0.761425
G3X8X0	G3X8X0		Dhx16	2	1.1	331640	0.447235
Q8C6B0;Q5I0W6;G3X9G9;Q76I26	Q8C6B0;Q5I0W6;G3X9G9;Q76I26		Mettl7a1;Mettl7a2;Mettl7a3;Methig1	2	1.4	5950600	1.52236
G3XA59	G3XA59		Lrrc32	2	9.3	489560	0.59226
J3QP80;Q9CQL7	J3QP80;Q9CQL7	MORF4 family-associated protein 1	Gm5814;Mrfap1	2	14	4328200	1.40382
L7N466;Q9D110	L7N466;Q9D110	5-formyltetrahydrofolate cyclo-ligase	Mthfsl;Mthfs	2	11.7	333670	0.449507
O08582	O08582	GTP-binding protein 1	Gtpbp1	2	27.2	1084500	0.888436
O08715	O08715	A-kinase anchor protein 1, mitochondrial	Akap1	2	51.3	482420	0.586789
O08734	O08734	Bcl-2 homologous antagonist/killer	Bak1	2	25.3	5923700	1.52067
O08848	O08848	60 kDa SS-A/Ro ribonucleoprotein	Trove2	2	2.4	1334900	0.965793
O08912	O08912	Polypeptide N-acetylgalactosaminyltransferase 1;Polypeptide N-acetylgalactosaminyltransferase 1 soluble form	Galnt1	2	5.1	1081300	0.887336
O09005	O09005	Sphingolipid delta(4)-desaturase DES1	Degs1	2	6	8840400	1.66976
O09110;P70236	O09110;P70236	Dual specificity mitogen-activated protein kinase kinase 3;Dual specificity mitogen-activated protein kinase kinase 6	Map2k3;Map2k6	2	14.4	438230	0.551014
O09111	O09111	NADH dehydrogenase [ubiquinone] 1 beta subcomplex subunit 11, mitochondrial	Ndufb11	2	10.3	10544000	1.73538
O09117	O09117	Synaptophysin-like protein 1	Sypl1	2	38.9	11544000	1.76913
O35071	O35071	Kinesin-like protein KIF1C	Kif1c	2	13.3	311870	0.424347
O35130	O35130	Ribosomal RNA small subunit methyltransferase NEP1	Emg1	2	26.3	3096400	1.27911
O35166	O35166	Golgi SNAP receptor complex member 2	Gosr2	2	7.9	14569000	1.85579
O35566	O35566	CD151 antigen	Cd151	2	2.7	1942900	1.10556
O35657	O35657	Sialidase-1	Neu1	2	63.3	212600	0.281662
O35900	O35900	U6 snRNA-associated Sm-like protein LSm2	Lsm2	2	34.9	38353000	2.21623
O54781	O54781	SRSF protein kinase 2;SRSF protein kinase 2 N-terminal;SRSF protein kinase 2 C-terminal	Srpk2	2	9.5	907000	0.821881
O54825	O54825	Bystin	Bysl	2	10.1	1546000	1.02046
O54890	O54890	Integrin beta-3	Itgb3	2	29.9	651820	0.698857
O55028	O55028	[3-methyl-2-oxobutanoate dehydrogenase [lipoamide]] kinase, mitochondrial	Bckdk	2	30.9	1721300	1.06046
O70274;Q63739	O70274;Q63739	Protein tyrosine phosphatase type IVA 2;Protein tyrosine phosphatase type IVA 1	Ptp4a2;Ptp4a1	2	20.8	3362500	1.30981
O70326	O70326	Gremlin-1	Grem1	2	40	1482600	1.00487
O70401	O70401	Tetraspanin-6	Tspan6	2	35.6	2832000	1.24587
O70566	O70566	Protein diaphanous homolog 2	Diaph2	2	14.2	288790	0.395717
O70572	O70572	Sphingomyelin phosphodiesterase 2	Smpd2	2	64	1228900	0.934984
O88271	O88271	Craniofacial development protein 1	Cfdp1	2	17	8011500	1.6331
O88492	O88492	Perilipin-4	Plin4	2	24.6	306960	0.418438
O88520	O88520	Leucine-rich repeat protein SHOC-2	Shoc2	2	42.3	930970	0.831594
O88572	O88572	Low-density lipoprotein receptor-related protein 6	Lrp6	2	20.1	543250	0.63101
O88630	O88630	Golgi SNAP receptor complex member 1	Gosr1	2	76.8	5364600	1.48376
O88653	O88653	Ragulator complex protein LAMTOR3	Lamtor3	2	8.9	38414000	2.21682
O88736	O88736	3-keto-steroid reductase	Hsd17b7	2	3.4	2886400	1.25295
O88843	O88843	Death domain-containing protein CRADD	Cradd	2	8.3	1707900	1.05755
O88888	O88888	Amyloid beta A4 precursor protein-binding family A member 3	Apba3	2	1.4	655370	0.70088
O88895	O88895	Histone deacetylase 3	Hdac3	2	12.6	558860	0.64156
O88983	O88983	Syntaxin-8	Stx8	2	8.8	4259100	1.39783
O89016	O89016	ATP-binding cassette sub-family D member 4	Abcd4	2	18.9	850590	0.79797
P01133	P01133	Pro-epidermal growth factor;Epidermal growth factor	EGF	2	25.5	97901000	2.56519
P03958	P03958	Adenosine deaminase	Ada	2	3.7	2277300	1.16469
P05977;P09542	P05977;P09542	Myosin light chain 1/3, skeletal muscle isoform;Myosin light chain 3	Myl1;Myl3	2	22	318110000	3.00401
P21447;P06795;P21440	P21447;P06795;P21440	Multidrug resistance protein 1A;Multidrug resistance protein 1B;Multidrug resistance protein 3	Abcb1a;Abcb1b;Abcb4	2	62.4	348780	0.466
P09528	P09528	Ferritin heavy chain;Ferritin heavy chain, N-terminally processed	Fth1	2	17.2	2260300	1.1619
P0C7N9	P0C7N9	Proteasome assembly chaperone 4	Psmg4	2	33.3	6941600	1.57972
P12399;P12400	P12399;P12400	Protein CTLA-2-alpha;Protein CTLA-2-beta	Ctla2a;Ctla2b	2	51.1	3712600	1.34669
P14094	P14094	Sodium/potassium-transporting ATPase subunit beta-1	Atp1b1	2	46.2	2918900	1.25712
P15066	P15066	Transcription factor jun-D	Jund	2	67.5	5117900	1.46623
P15116	P15116	Cadherin-2	Cdh2	2	1.3	1244800	0.939771
P17665	P17665	Cytochrome c oxidase subunit 7C, mitochondrial	Cox7c	2	24.4	18486000	1.94446
P18406	P18406	Protein CYR61	Cyr61	2	24.7	498290	0.598842
P19258	P19258	Protein Mpv17	Mpv17	2	36.2	911160	0.823585
P19426	P19426	Negative elongation factor E	Nelfe	2	59.4	743230	0.747727
P26350	P26350	Prothymosin alpha;Prothymosin alpha, N-terminally processed;Thymosin alpha	Ptma	2	31.7	654960000	3.27294
P26952	P26952	Interleukin-3 receptor subunit alpha	Il3ra	2	17	2846200	1.24773
P28667	P28667	MARCKS-related protein	Marcksl1	2	31.3	8286800	1.64568
P33434	P33434	72 kDa type IV collagenase;PEX	Mmp2	2	44.9	523550	0.617256
P35276	P35276	Ras-related protein Rab-3D	Rab3d	2	14.3	988130	0.853783
P35288	P35288	Ras-related protein Rab-23	Rab23	2	66.7	4243400	1.39645
P35456	P35456	Urokinase plasminogen activator surface receptor	Plaur	2	26.3	6288000	1.5429
P39688	P39688	Tyrosine-protein kinase Fyn	Fyn	2	22.6	435560	0.548739
P40240	P40240	CD9 antigen	Cd9	2	35.6	25965000	2.07097
P40630	P40630	Transcription factor A, mitochondrial	Tfam	2	45.3	5807600	1.5133
P41230	P41230	Lysine-specific demethylase 5C	Kdm5c	2	19.4	262010	0.359478
P43883	P43883	Perilipin-2	Plin2	2	48.3	2674400	1.22455
P46062	P46062	Signal-induced proliferation-associated protein 1	Sipa1	2	18.5	722920	0.737409
P47930	P47930	Fos-related antigen 2	Fosl2	2	75.4	3643400	1.33968
P47941	P47941	Crk-like protein	Crkl	2	1.5	3859200	1.36111
P48771	P48771	Cytochrome c oxidase subunit 7A2, mitochondrial	Cox7a2	2	68.1	60120000	2.38361
P50096	P50096	Inosine-5-monophosphate dehydrogenase 1	Impdh1	2	42.1	339230	0.455661
P51807	P51807	Dynein light chain Tctex-type 1	Dynlt1	2	27.2	26733000	2.08182
Q91W82;P52483;P52482	Q91W82;P52483;P52482	Ubiquitin-conjugating enzyme E2 E2;Ubiquitin-conjugating enzyme E2 E3;Ubiquitin-conjugating enzyme E2 E1	Ube2e2;Ube2e3;Ube2e1	2	81.4	3196000	1.29089
P52875	P52875	Transmembrane protein 165	Tmem165	2	17	5949100	1.52227
P54116	P54116	Erythrocyte band 7 integral membrane protein	Stom	2	36	1629100	1.03996
P54731	P54731	FAS-associated factor 1	Faf1	2	54.2	908290	0.82241
P56183	P56183	Ribosomal RNA processing protein 1 homolog A	Rrp1	2	40.9	776740	0.764149
P56212;P60840	P56212;P60840	cAMP-regulated phosphoprotein 19;Alpha-endosulfine	Arpp19;Ensa	2	14.5	34937000	2.18149
P56382	P56382	ATP synthase subunit epsilon, mitochondrial	Atp5e	2	23	22736000	2.02152
P58802	P58802	TBC1 domain family member 10A	Tbc1d10a	2	9.9	476390	0.582105
P58854	P58854	Gamma-tubulin complex component 3	Tubgcp3	2	60.7	304770	0.415772
P59017	P59017	Bcl-2-like protein 13	Bcl2l13	2	7.1	3126100	1.28266
P59114	P59114	Phosphorylated CTD-interacting factor 1	Pcif1	2	4.9	454620	0.564687
P59997	P59997	Lysine-specific demethylase 2A	Kdm2a	2	6.1	154580	0.162985
P60904	P60904	DnaJ homolog subfamily C member 5	Dnajc5	2	6.9	15110000	1.86937
Q3UNC9;P61025	Q3UNC9;P61025	Cyclin-dependent kinases regulatory subunit;Cyclin-dependent kinases regulatory subunit 1	Cks1brt;Cks1b	2	28.8	7871200	1.62652
P62838;P61079;Q6ZWY6	P62838;P61079;Q6ZWY6	Ubiquitin-conjugating enzyme E2 D2;Ubiquitin-conjugating enzyme E2 D3;Ubiquitin-conjugating enzyme E2 D2B	Ube2d2;Ube2d3;Ube2d2b	2	51.2	41797000	2.24825
P61759	P61759	Prefoldin subunit 3	Vbp1	2	12	1980200	1.11264
P61793	P61793	Lysophosphatidic acid receptor 1	Lpar1	2	1.6	8923400	1.67324
P61961	P61961	Ubiquitin-fold modifier 1	Ufm1	2	3.3	45883000	2.28298
P61963	P61963	DDB1- and CUL4-associated factor 7	Dcaf7	2	20.9	4069600	1.38088
P61967	P61967	AP-1 complex subunit sigma-1A	Ap1s1	2	19.9	6262500	1.54138
P62254	P62254	Ubiquitin-conjugating enzyme E2 G1;Ubiquitin-conjugating enzyme E2 G1, N-terminally processed	Ube2g1	2	37	3522900	1.32716
P62274	P62274	40S ribosomal protein S29	Rps29	2	57.1	143200000	2.7068
P63002	P63002	Amino-terminal enhancer of split	Aes	2	73.1	2086800	1.13216
P63011	P63011	Ras-related protein Rab-3A	Rab3a	2	8.2	2031100	1.12209
P63024;P63044	P63024;P63044	Vesicle-associated membrane protein 3;Vesicle-associated membrane protein 2	Vamp3;Vamp2	2	49	119550000	2.63958
P63154	P63154	Crooked neck-like protein 1	Crnkl1	2	55.1	586130	0.659301
P68404	P68404	Protein kinase C beta type	Prkcb	2	60.2	1142300	0.907772
P70182	P70182	Phosphatidylinositol 4-phosphate 5-kinase type-1 alpha	Pip5k1a	2	50.5	744870	0.748548
P70188	P70188	Kinesin-associated protein 3	Kifap3	2	32.8	571040	0.649588
P70195	P70195	Proteasome subunit beta type-7	Psmb7	2	71.6	45379000	2.27887
P70268	P70268	Serine/threonine-protein kinase N1	Pkn1	2	70.1	537830	0.627277
P70279	P70279	Surfeit locus protein 6	Surf6	2	59.4	2310700	1.17011
P70302	P70302	Stromal interaction molecule 1	Stim1	2	64.7	918520	0.826581
P70671	P70671	Interferon regulatory factor 3	Irf3	2	61	1340800	0.967435
P81122	P81122	Insulin receptor substrate 2	Irs2	2	83.3	1175500	0.918441
P97287	P97287	Induced myeloid leukemia cell differentiation protein Mcl-1 homolog	Mcl1	2	2.8	970270	0.846991
P97386	P97386	DNA ligase 3	Lig3	2	40.8	146560	0.143146
P97393	P97393	Rho GTPase-activating protein 5	Arhgap5	2	19.1	178910	0.217416
P97471	P97471	Mothers against decapentaplegic homolog 4	Smad4	2	2.5	2112800	1.13677
P97492	P97492	Regulator of G-protein signaling 14	Rgs14	2	23.8	447310	0.558651
P97760	P97760	DNA-directed RNA polymerase II subunit RPB3	Polr2c	2	22.7	1046000	0.874977
P97765	P97765	WW domain-binding protein 2	Wbp2	2	59.9	1928200	1.10273
P97797;A0A0A6YYP6	P97797;A0A0A6YYP6	Tyrosine-protein phosphatase non-receptor type substrate 1	Sirpa;Sirpb1a	2	55.5	981340	0.851215
P97825	P97825	Hematological and neurological expressed 1 protein;Hematological and neurological expressed 1 protein, N-terminally processed	Hn1	2	19.7	10484000	1.73326
P97865	P97865	Peroxisomal targeting signal 2 receptor	Pex7	2	5.4	1863600	1.09004
P97868	P97868	E3 ubiquitin-protein ligase RBBP6	Rbbp6	2	5	140750	0.128084
P97946	P97946	Vascular endothelial growth factor D	Figf	2	38.4	5160000	1.46928
P98156	P98156	Very low-density lipoprotein receptor	Vldlr	2	29	195810	0.251028
P98195	P98195	Probable phospholipid-transporting ATPase IIB	Atp9b	2	45	210640	0.278213
Q00899	Q00899	Transcriptional repressor protein YY1	Yy1	2	67.4	296460	0.405478
Q01063	Q01063	cAMP-specific 3,5-cyclic phosphodiesterase 4D	Pde4d	2	46.6	162470	0.181523
Q01147;P81269	Q01147;P81269	Cyclic AMP-responsive element-binding protein 1;Cyclic AMP-dependent transcription factor ATF-1	Creb1;Atf1	2	21.8	12351000	1.79429
Q02257	Q02257	Junction plakoglobin	Jup	2	29.6	564930	0.645582
Q03347	Q03347	Runt-related transcription factor 1	Runx1	2	36.5	774630	0.763136
Q03350	Q03350	Thrombospondin-2	Thbs2	2	5.1	493440	0.5952
Q06185	Q06185	ATP synthase subunit e, mitochondrial	Atp5i	2	46.7	28248000	2.10235
Q07813;A0A1B0GSH8	Q07813;A0A1B0GSH8	Apoptosis regulator BAX	Bax	2	12.9	18035000	1.93526
Q08024	Q08024	Core-binding factor subunit beta	Cbfb	2	2	1972000	1.11109
Q09143	Q09143	High affinity cationic amino acid transporter 1	Slc7a1	2	26.9	1436200	0.99303
Q0VGB7	Q0VGB7	Serine/threonine-protein phosphatase 4 regulatory subunit 2	Ppp4r2	2	12.6	2453600	1.19246
Q148V7	Q148V7	LisH domain and HEAT repeat-containing protein KIAA1468	Kiaa1468	2	4.1	299790	0.409637
Q14B01;Q8R3P8	Q14B01;Q8R3P8		Rnf113a2;Rnf113a1	2	3.2	1176900	0.918884
Q14C51	Q14C51	Pentatricopeptide repeat domain-containing protein 3, mitochondrial	Ptcd3	2	11.1	750620	0.751411
Q14CH0	Q14CH0	Protein FAM171B	Fam171b	2	40.3	621300	0.681
Q2KN98	Q2KN98	Cytospin-A	Specc1l	2	46.7	510860	0.608119
Q3KNM2	Q3KNM2	E3 ubiquitin-protein ligase MARCH5	2020-03-05	2	25.7	3395200	1.31341
Q3SXD3	Q3SXD3	HD domain-containing protein 2	Hddc2	2	49.9	8239200	1.64354
Q3TC33	Q3TC33	Coiled-coil domain-containing protein 127	Ccdc127	2	6.9	1159700	0.913401
Q3TCJ1	Q3TCJ1	BRISC complex subunit Abro1	Fam175b	2	50.1	3969800	1.37163
Q3TDD9	Q3TDD9	Protein phosphatase 1 regulatory subunit 21	Ppp1r21	2	16.8	1043000	0.873907
Q3TFD2	Q3TFD2	Lysophosphatidylcholine acyltransferase 1	Lpcat1	2	6.2	1464700	1.00035
Q3TFQ1	Q3TFQ1	SPRY domain-containing protein 7	Spryd7	2	22.1	459350	0.568541
Q3TKY6	Q3TKY6	Peptidyl-prolyl cis-trans isomerase CWC27 homolog	Cwc27	2	13.9	645280	0.695102
Q3TLD5	Q3TLD5	Unconventional prefoldin RPB5 interactor	Uri1	2	61.3	591270	0.662552
Q3TLI0	Q3TLI0	Trafficking protein particle complex subunit 10	Trappc10	2	33.7	210430	0.277842
Q3TPE9	Q3TPE9	Ankyrin repeat and MYND domain-containing protein 2	Ankmy2	2	4.8	377710	0.495673
Q3TSG4	Q3TSG4	RNA demethylase ALKBH5	Alkbh5	2	21.1	991130	0.854912
Q3TTA7;P22682	Q3TTA7;P22682	E3 ubiquitin-protein ligase CBL-B;E3 ubiquitin-protein ligase CBL	Cblb;Cbl	2	2.3	237030	0.322167
Q3U0J8	Q3U0J8	TBC1 domain family member 2B	Tbc1d2b	2	7.7	308010	0.41971
Q3U821	Q3U821		Wdr75	2	3.2	133080	0.107218
Q3UA37	Q3UA37	Glutamine-rich protein 1	Qrich1	2	6.6	1163200	0.914524
Q3UBX0	Q3UBX0	Transmembrane protein 109	Tmem109	2	32.3	6261400	1.54132
Q3UD01	Q3UD01	Putative ataxin-7-like protein 3B	Atxn7l3b	2	10.1	9249800	1.68662
Q3UDK1	Q3UDK1	TRAF-type zinc finger domain-containing protein 1	Trafd1	2	1.4	810600	0.780038
Q3UDW8	Q3UDW8	Heparan-alpha-glucosaminide N-acetyltransferase	Hgsnat	2	22.5	1011600	0.862524
Q3UE17;G3UYU0;Q69Z36;Q05A36	Q3UE17;G3UYU0;Q69Z36;Q05A36	RNA-binding protein MEX3D;RNA-binding protein MEX3B;RNA-binding E3 ubiquitin-protein ligase MEX3C	Mex3d;Mex3a;Mex3b;Mex3c	2	5.3	556710	0.640124
Q3UGP9	Q3UGP9	Leucine-rich repeat-containing protein 58	Lrrc58	2	13.3	1032400	0.870103
Q3UL36	Q3UL36	Arginine and glutamate-rich protein 1	Arglu1	2	1.8	9154400	1.68276
Q3UM18	Q3UM18	Large subunit GTPase 1 homolog	Lsg1	2	22.6	424640	0.539284
Q3UQ84	Q3UQ84	Threonine--tRNA ligase, mitochondrial	Tars2	2	10.6	120100	0.0690022
Q3URS9	Q3URS9	Coiled-coil domain-containing protein 51	Ccdc51	2	31.9	1371700	0.97592
Q3UWL8	Q3UWL8	Prefoldin subunit 4	Pfdn4	2	15.8	10694000	1.74065
Q3V009	Q3V009	Transmembrane emp24 domain-containing protein 1	Tmed1	2	30.9	8251400	1.64409
Q3V4B5	Q3V4B5	COMM domain-containing protein 6	Commd6	2	3.1	1096400	0.8925
Q4FK66	Q4FK66	Pre-mRNA-splicing factor 38A	Prpf38a	2	19.9	1979300	1.11247
Q4KML4	Q4KML4	Costars family protein ABRACL	Abracl	2	19.7	215260000	2.85858
Q4VAE3	Q4VAE3	Transmembrane protein 65	Tmem65	2	41.2	5368100	1.484
Q4VC33	Q4VC33	Macrophage erythroblast attacher	Maea	2	21.7	679780	0.714497
Q505D7	Q505D7	Optic atrophy 3 protein homolog	Opa3	2	9.6	1971900	1.11107
Q566J8	Q566J8	AarF domain-containing protein kinase 4	Adck4	2	21.9	87654000	2.52402
Q59J78	Q59J78	Mimitin, mitochondrial	Ndufaf2	2	15.8	1567600	1.02563
Q5F2E7	Q5F2E7	Nuclear fragile X mental retardation-interacting protein 2	Nufip2	2	4.2	889960	0.814818
Q5HZI1	Q5HZI1	Microtubule-associated tumor suppressor 1 homolog	Mtus1	2	22.4	141180	0.12922
Q5IRJ6	Q5IRJ6	Zinc transporter 9	Slc30a9	2	7.6	1238200	0.937791
Q5KU39	Q5KU39	Vacuolar protein sorting-associated protein 41 homolog	Vps41	2	10	317830	0.431397
Q5M8N0	Q5M8N0	CB1 cannabinoid receptor-interacting protein 1	Cnrip1	2	13.1	4041900	1.37833
Q5RJG1	Q5RJG1	Nucleolar protein 10	Nol10	2	13	218070	0.291122
Q5S006	Q5S006	Leucine-rich repeat serine/threonine-protein kinase 2	Lrrk2	2	15.8	3998900	1.37435
Q5SVD0	Q5SVD0	Filamin-interacting protein FAM101B	Fam101b	2	3.6	4882600	1.4487
Q5XG73	Q5XG73	Acyl-CoA-binding domain-containing protein 5	Acbd5	2	11.5	1643100	1.04315
Q5XPI3	Q5XPI3	E3 ubiquitin-protein ligase RNF123	Rnf123	2	47.4	234610	0.318346
Q60596	Q60596	DNA repair protein XRCC1	Xrcc1	2	5.8	519500	0.614364
Q60648	Q60648	Ganglioside GM2 activator	Gm2a	2	54.8	3946400	1.36943
Q60870	Q60870	Receptor expression-enhancing protein 5	Reep5	2	8.2	36369000	2.19645
Q61142	Q61142	Spindlin-1	Spin1	2	7.1	1630000	1.04017
Q61165	Q61165	Sodium/hydrogen exchanger 1	Slc9a1	2	7.6	2238200	1.15824
Q9WVP6;Q61183	Q9WVP6;Q61183	Poly(A) polymerase beta;Poly(A) polymerase alpha	Papolb;Papola	2	8.6	1441200	0.994324
Q61214;Q9Z188	Q61214;Q9Z188	Dual specificity tyrosine-phosphorylation-regulated kinase 1A;Dual specificity tyrosine-phosphorylation-regulated kinase 1B	Dyrk1a;Dyrk1b	2	4.5	359920	0.477707
Q61508	Q61508	Extracellular matrix protein 1	Ecm1	2	34.6	1208300	0.928689
Q61559	Q61559	IgG receptor FcRn large subunit p51	Fcgrt	2	13.9	8589000	1.65902
Q61581	Q61581	Insulin-like growth factor-binding protein 7	Igfbp7	2	21.6	3832100	1.35849
Q61789	Q61789	Laminin subunit alpha-3	Lama3	2	65.5	3690600	1.34448
Q62036	Q62036	Centrosomal protein of 131 kDa	Cep131	2	38.3	145240	0.139777
Q62084	Q62084	Protein phosphatase 1 regulatory subunit 14B	Ppp1r14b	2	6.7	34291000	2.17454
Q62193	Q62193	Replication protein A 32 kDa subunit	Rpa2	2	45.5	1663800	1.04781
Q62266;Q62267	Q62266;Q62267	Cornifin-A;Cornifin-B	Sprr1a;Sprr1b	2	9.8	3932500	1.36812
Q62311	Q62311	Transcription initiation factor TFIID subunit 6	Taf6	2	56.5	177940	0.215392
Q62312	Q62312	TGF-beta receptor type-2	Tgfbr2	2	37.6	1417900	0.988255
Q64310	Q64310	Surfeit locus protein 4	Surf4	2	11.5	27520000	2.09263
Q64311	Q64311	Protein N-terminal asparagine amidohydrolase	Ntan1	2	43.7	596270	0.665688
Q64516;Q9WU65	Q64516;Q9WU65	Glycerol kinase;Glycerol kinase 2	Gk;Gk2	2	3.4	187890	0.235653
Q689Z5;Q7TNB8	Q689Z5;Q7TNB8	Protein strawberry notch homolog 1;Protein strawberry notch homolog 2	Sbno1;Sbno2	2	6.8	147450	0.145401
Q68FE8;Q505F4	Q68FE8;Q505F4	Zinc finger protein 280D	Znf280d;Zfp280b	2	11.2	510680	0.607988
Q68FM7	Q68FM7		Arhgef11	2	7.4	130530	0.100013
Q69Z99	Q69Z99	Zinc finger protein 512	Znf512	2	22.6	904960	0.821042
Q69ZS0	Q69ZS0	E3 ubiquitin-protein ligase PDZRN3	Pdzrn3	2	5.9	187760	0.235395
Q6GQT6	Q6GQT6	Sterol regulatory element-binding protein cleavage-activating protein	Scap	2	7.3	164380	0.185875
Q6KCD5	Q6KCD5	Nipped-B-like protein	Nipbl	2	18.4	300470	0.410481
Q6NXN1	Q6NXN1	SUZ domain-containing protein 1	Szrd1	2	37.7	7161600	1.59134
Q6NZB0	Q6NZB0	DnaJ homolog subfamily C member 8	Dnajc8	2	15.6	3873800	1.36252
Q6NZN0;Q5SFM8	Q6NZN0;Q5SFM8	RNA-binding protein 26;RNA-binding protein 27	Rbm26;Rbm27	2	16.2	1334700	0.965737
Q6P1E1;Q8CIE2	Q6P1E1;Q8CIE2	Zinc finger MIZ domain-containing protein 1;Zinc finger MIZ domain-containing protein 2	Zmiz1;Zmiz2	2	20.3	557300	0.640519
Q6P2L7	Q6P2L7	Protein CASC4	Casc4	2	69	1529200	1.01639
Q6PAC3	Q6PAC3	DDB1- and CUL4-associated factor 13	Dcaf13	2	10.7	447070	0.558451
Q6PDY2	Q6PDY2	2-aminoethanethiol dioxygenase	Ado	2	4.8	1538400	1.01863
Q6PFF0	Q6PFF0		Scaf4	2	4.3	158020	0.171181
Q6W3F0	Q6W3F0	Prolyl 4-hydroxylase subunit alpha-3	P4ha3	2	48	2521800	1.20267
Q6ZPJ3	Q6ZPJ3	E2/E3 hybrid ubiquitin-protein ligase UBE2O	Ube2o	2	6.2	311910	0.424395
Q6ZPU9	Q6ZPU9	KIF1-binding protein	Kbp	2	29.2	888510	0.814211
Q6ZPY7;Q6PCM1	Q6ZPY7;Q6PCM1	Lysine-specific demethylase 3B;Lysine-specific demethylase 3A	Kdm3b;Kdm3a	2	4.5	307600	0.419214
Q6ZQ29	Q6ZQ29	Serine/threonine-protein kinase TAO2	Taok2	2	19.2	425020	0.539617
Q76N33	Q76N33	AMSH-like protease	Stambpl1	2	27.7	1126700	0.902652
Q78IK2	Q78IK2	Up-regulated during skeletal muscle growth protein 5	Usmg5	2	20.6	24472000	2.04892
Q78JE5	Q78JE5	F-box only protein 22	Fbxo22	2	12.8	656440	0.701487
Q7JJ13	Q7JJ13	Bromodomain-containing protein 2	Brd2	2	9.8	388340	0.506008
Q7TMA2;P0CL69	Q7TMA2;P0CL69	Zinc finger protein 503;Zinc finger protein 703	Znf503;Znf703	2	3	3153300	1.28589
Q7TMC8	Q7TMC8		Fuk	2	6.8	244190	0.333249
Q7TMK6	Q7TMK6	Protein Hook homolog 2	Hook2	2	2.8	183220	0.22628
Q7TMS5	Q7TMS5	ATP-binding cassette sub-family G member 2	Abcg2	2	45	192830	0.245317
Q7TPE5	Q7TPE5	Probable RNA polymerase II nuclear localization protein SLC7A6OS	Slc7a6os	2	1.7	1896900	1.09663
Q80TN5	Q80TN5	Palmitoyltransferase ZDHHC17	Zdhhc17	2	4.8	543900	0.631456
Q80U38	Q80U38	Protein KHNYN	Khnyn	2	9.7	279080	0.382981
Q80U58	Q80U58	Pumilio homolog 2	Pum2	2	5	1975800	1.11181
Q80UP8	Q80UP8	Sodium-dependent phosphate transporter 2	Slc20a2	2	66.3	1095900	0.89233
Q80UY2	Q80UY2	E3 ubiquitin-protein ligase KCMF1	Kcmf1	2	22	1711400	1.05831
Q80V53	Q80V53	Carbohydrate sulfotransferase 14	Chst14	2	25	916090	0.825594
Q80VJ3	Q80VJ3	2-deoxynucleoside 5-phosphate N-hydrolase 1	Dnph1	2	38.9	3355700	1.30905
Q80W22	Q80W22	Threonine synthase-like 2	Thnsl2	2	2.9	796910	0.773695
Q80W68	Q80W68	Kin of IRRE-like protein 1	Kirrel	2	5	443080	0.555113
Q80WQ2	Q80WQ2	Protein VAC14 homolog	Vac14	2	18.1	334940	0.450922
Q80WW9	Q80WW9	DDRGK domain-containing protein 1	Ddrgk1	2	5.9	8742900	1.66563
Q80X73	Q80X73	Protein pelota homolog	Pelo	2	52.3	1434000	0.992459
Q80X95;Q6NTA4	Q80X95;Q6NTA4	Ras-related GTP-binding protein A;Ras-related GTP-binding protein B	Rraga;Rragb	2	10.8	444250	0.556095
Q80XC2	Q80XC2	tRNA (adenine(58)-N(1))-methyltransferase catalytic subunit TRMT61A	Trmt61a	2	31.7	3160000	1.28668
Q80XS6	Q80XS6	Protein Smaug homolog 2	Samd4b	2	16.6	247100	0.337661
Q80Y44	Q80Y44	Probable ATP-dependent RNA helicase DDX10	Ddx10	2	42.7	328160	0.443307
Q80Y55	Q80Y55	BSD domain-containing protein 1	Bsdc1	2	68.1	797000	0.773737
Q80YD1	Q80YD1	ATP-dependent RNA helicase SUPV3L1, mitochondrial	Supv3l1	2	5.7	342080	0.458777
Q810A3	Q810A3	Tetratricopeptide repeat protein 9C	Ttc9c	2	72.4	6825800	1.57346
Q810J8	Q810J8	Zinc finger FYVE domain-containing protein 1	Zfyve1	2	18.1	312310	0.424872
Q810S1	Q810S1	Calcium uniporter regulatory subunit MCUb, mitochondrial	Ccdc109b	2	21.4	2091700	1.13304
Q810V0	Q810V0	U3 small nucleolar ribonucleoprotein protein MPP10	Mphosph10	2	4.5	771200	0.761483
Q8BFS6	Q8BFS6	Serine/threonine-protein phosphatase CPPED1	Cpped1	2	2.3	1315900	0.960455
Q8BFV2	Q8BFV2	PCI domain-containing protein 2	Pcid2	2	10.9	726780	0.739392
Q8BG67	Q8BG67	Protein EFR3 homolog A	Efr3a	2	10.2	190410	0.240614
Q8BGB5	Q8BGB5	LIM domain-containing protein 2	Limd2	2	2	4529400	1.42074
Q8BGC0	Q8BGC0	HIV Tat-specific factor 1 homolog	Htatsf1	2	6.6	566920	0.646892
Q8BGS0	Q8BGS0	Protein MAK16 homolog	Mak16	2	6.6	3996700	1.37415
Q8BGS2	Q8BGS2	BolA-like protein 2	Bola2	2	42.4	9795000	1.70795
Q8BGU5	Q8BGU5	Cyclin-Y	Ccny	2	5.9	1341000	0.967491
Q8BGW1	Q8BGW1	Alpha-ketoglutarate-dependent dioxygenase FTO	Fto	2	21.2	1128600	0.903279
Q8BH15	Q8BH15	CCR4-NOT transcription complex subunit 10	Cnot10	2	9	373870	0.491867
Q8BHL8	Q8BHL8	Proteasome inhibitor PI31 subunit	Psmf1	2	6.1	2890200	1.25344
Q8BIA4	Q8BIA4	F-box/WD repeat-containing protein 8	Fbxw8	2	3.1	435230	0.548456
Q8BIH0	Q8BIH0	Histone deacetylase complex subunit SAP130	Sap130	2	8.3	747150	0.749686
Q8BIP0	Q8BIP0	Aspartate--tRNA ligase, mitochondrial	Dars2	2	1.9	475160	0.581142
Q8BJM7	Q8BJM7	S-adenosyl-L-methionine-dependent tRNA 4-demethylwyosine synthase	Tyw1	2	6.1	205160	0.268397
Q8BJU2	Q8BJU2	Tetraspanin-9	Tspan9	2	20.3	4441000	1.4134
Q8BK08	Q8BK08	Transmembrane protein 11, mitochondrial	Tmem11	2	35.9	3265100	1.29886
Q8BLF1	Q8BLF1	Neutral cholesterol ester hydrolase 1	Nceh1	2	3.3	1338300	0.96674
Q8BMC4	Q8BMC4	Nucleolar protein 9	Nop9	2	2.4	4632000	1.42908
Q8BMQ3	Q8BMQ3	Zinc finger protein basonuclin-2	Bnc2	2	3.1	258780	0.354859
Q8BRK9	Q8BRK9	Alpha-mannosidase 2x	Man2a2	2	25.6	130970	0.101266
Q8BRV5	Q8BRV5	Uncharacterized protein KIAA1671	Kiaa1671	2	60.7	1233400	0.936345
Q8BSK8	Q8BSK8	Ribosomal protein S6 kinase beta-1	Rps6kb1	2	5.4	2806400	1.24249
Q8BT14	Q8BT14	CCR4-NOT transcription complex subunit 4	Cnot4	2	31.4	4531900	1.42094
Q8BUE4	Q8BUE4	Apoptosis-inducing factor 2	Aifm2	2	22.5	707540	0.729402
Q8BUV3	Q8BUV3	Gephyrin;Molybdopterin adenylyltransferase;Molybdopterin molybdenumtransferase	Gphn	2	3.3	473240	0.579635
Q8BVA4	Q8BVA4	Leiomodin-1	Lmod1	2	3.6	600000	0.66801
Q8BVU0	Q8BVU0	Leucine-rich repeat and calponin homology domain-containing protein 3	Lrch3	2	2.8	507230	0.605463
Q8BW10	Q8BW10	RNA-binding protein NOB1	Nob1	2	10.9	1751600	1.06696
Q8BW72	Q8BW72	Lysine-specific demethylase 4A	Kdm4a	2	32.3	440470	0.552913
Q8BWB6	Q8BWB6	Metalloreductase STEAP2	Steap2	2	13.7	1203700	0.927268
Q8BWM0	Q8BWM0	Prostaglandin E synthase 2;Prostaglandin E synthase 2 truncated form	Ptges2	2	30.4	559630	0.642072
Q8BX94	Q8BX94	Oxysterol-binding protein-related protein 2	Osbpl2	2	30.7	714790	0.733198
Q8BXC6	Q8BXC6	COMM domain-containing protein 2	Commd2	2	12.1	1583700	1.02944
Q8BXV2	Q8BXV2	BRI3-binding protein	Bri3bp	2	14.3	3870600	1.36221
Q8BYI6	Q8BYI6	Lysophosphatidylcholine acyltransferase 2	Lpcat2	2	34	1199900	0.926091
Q8BYL4	Q8BYL4	Tyrosine--tRNA ligase, mitochondrial	Yars2	2	10.7	515680	0.611616
Q8BZA9	Q8BZA9	Fructose-2,6-bisphosphatase TIGAR	Tigar	2	42.3	2831500	1.2458
Q8BZM1	Q8BZM1	Glomulin	Glmn	2	11.3	709990	0.730689
Q8BZX4	Q8BZX4	Splicing regulatory glutamine/lysine-rich protein 1	Srek1	2	31.9	3778200	1.35321
Q8C0L0	Q8C0L0	Thioredoxin-related transmembrane protein 4	Tmx4	2	13.5	7832900	1.62471
Q8C180	Q8C180	Fibroblast growth factor receptor substrate 2	Frs2	2	2.9	520290	0.61493
Q8C1D8	Q8C1D8	Protein IWS1 homolog	Iws1	2	7	590870	0.6623
Q8C1E7	Q8C1E7	Transmembrane protein 120A	Tmem120a	2	2.6	2533100	1.20433
Q8C3X2;Q9CXD6	Q8C3X2;Q9CXD6	Coiled-coil domain-containing protein 90B, mitochondrial;Mitochondrial calcium uniporter regulator 1	Ccdc90b;Mcur1	2	63	1228100	0.934741
Q8C407	Q8C407	Protein YIPF4	Yipf4	2	20.6	8489100	1.65466
Q8C436	Q8C436	Protein-lysine methyltransferase METTL21D	Vcpkmt	2	14.7	1820100	1.08124
Q8C460	Q8C460	ERI1 exoribonuclease 3	Eri3	2	2.7	1279500	0.950009
Q8C6E0	Q8C6E0	Cilia- and flagella-associated protein 36	Cfap36	2	5.4	813120	0.781193
Q8C754	Q8C754	Vacuolar protein sorting-associated protein 52 homolog	Vps52	2	8	439760	0.552312
Q8C8T8	Q8C8T8	Pre-rRNA-processing protein TSR2 homolog	Tsr2	2	13.7	679130	0.714141
Q8C9S4	Q8C9S4	Coiled-coil domain-containing protein 186	Ccdc186	2	13.3	433090	0.546621
Q8CB77	Q8CB77	Transcription elongation factor B polypeptide 3	Tceb3	2	2.3	660190	0.703608
Q8CBC7	Q8CBC7	Putative tRNA (cytidine(32)/guanosine(34)-2-O)-methyltransferase	Ftsj1	2	27.9	3706700	1.3461
Q8CD15	Q8CD15	Bifunctional lysine-specific demethylase and histidyl-hydroxylase MINA	Mina	2	21.2	1048500	0.875866
Q8CD26	Q8CD26	Solute carrier family 35 member E1	Slc35e1	2	2.5	897630	0.818014
Q8CDJ8	Q8CDJ8	Stonin-1	Ston1	2	11.5	462160	0.570813
Q8CF89	Q8CF89	TGF-beta-activated kinase 1 and MAP3K7-binding protein 1	Tab1	2	8.7	819010	0.783881
Q8CFE4	Q8CFE4	SCY1-like protein 2	Scyl2	2	17.6	267680	0.36745
Q8CGC6	Q8CGC6	RNA-binding protein 28	Rbm28	2	9.4	618800	0.679499
Q8CGF1	Q8CGF1	Rho GTPase-activating protein 29	Arhgap29	2	5.9	190860	0.241493
Q8CHP5	Q8CHP5	Partner of Y14 and mago	Wibg	2	11.4	32408000	2.15351
Q8CHT3	Q8CHT3	Integrator complex subunit 5	Ints5	2	29.5	233750	0.316978
Q8CI71	Q8CI71	Coiled-coil domain-containing protein 132	Ccdc132	2	19.6	343340	0.460146
Q8CJ40	Q8CJ40	Rootletin	Crocc	2	4.9	518640	0.613747
Q8CJ96	Q8CJ96	Ras association domain-containing protein 8	Rassf8	2	3.5	589970	0.661732
Q8JZX4	Q8JZX4	Splicing factor 45	Rbm17	2	5.7	2254200	1.1609
Q8K003	Q8K003	Translation machinery-associated protein 7	Tma7	2	25.5	6207500	1.5381
Q8K0L9	Q8K0L9	Zinc finger and BTB domain-containing protein 20	Zbtb20	2	9.9	837060	0.791999
Q8K0U4	Q8K0U4	Heat shock 70 kDa protein 12A	Hspa12a	2	16.6	709880	0.730631
Q8K0Z7	Q8K0Z7	Translational activator of cytochrome c oxidase 1	Taco1	2	1.8	958750	0.842543
Q8K183	Q8K183	Pyridoxal kinase	Pdxk	2	2.5	4552800	1.42266
Q8K221	Q8K221	Arfaptin-2	Arfip2	2	10.1	1082000	0.887577
Q8K273	Q8K273	Membrane magnesium transporter 1	Mmgt1	2	4.2	17188000	1.91735
Q8K2C9	Q8K2C9	Very-long-chain (3R)-3-hydroxyacyl-CoA dehydratase 3	Hacd3	2	13.3	1896000	1.09646
Q8K2H2	Q8K2H2	OTU domain-containing protein 6B	Otud6b	2	14.6	2196400	1.15122
Q8K3A0	Q8K3A0	Iron-sulfur cluster co-chaperone protein HscB, mitochondrial	Hscb	2	2.1	374920	0.492912
Q8K3A9	Q8K3A9	7SK snRNA methylphosphate capping enzyme	Mepce	2	13.8	174100	0.207268
Q8K3C3	Q8K3C3	Protein LZIC	Lzic	2	13.7	6641300	1.56325
Q8K3G9	Q8K3G9	DCC-interacting protein 13-beta	Appl2	2	8.7	483430	0.587568
Q8K3Z9	Q8K3Z9	Nuclear envelope pore membrane protein POM 121	Pom121	2	5.1	952010	0.839916
Q8K409	Q8K409	DNA polymerase beta	Polb	2	4.6	575420	0.652433
Q8K4F5	Q8K4F5	Alpha/beta hydrolase domain-containing protein 11	Abhd11	2	2.6	1942700	1.10552
Q8K4P0	Q8K4P0	pre-mRNA 3 end processing protein WDR33	Wdr33	2	35.9	368760	0.486743
Q8K5B2	Q8K5B2	Multiple coagulation factor deficiency protein 2 homolog	Mcfd2	2	7.5	33305000	2.16367
Q8QZV7	Q8QZV7	Protein asunder homolog	Asun	2	3.1	159660	0.175026
Q8QZZ7	Q8QZZ7	EKC/KEOPS complex subunit Tprkb	Tprkb	2	7.2	3422300	1.31637
Q8R0H9	Q8R0H9	ADP-ribosylation factor-binding protein GGA1	Gga1	2	10	1815100	1.08022
Q8R0I4	Q8R0I4	TM2 domain-containing protein 2	Tm2d2	2	27.2	3444100	1.31873
Q8R0S2	Q8R0S2	IQ motif and SEC7 domain-containing protein 1	Iqsec1	2	26.7	884720	0.812619
Q8R105	Q8R105	Vacuolar protein sorting-associated protein 37C	Vps37c	2	14.1	3008600	1.26839
Q8R127	Q8R127	Saccharopine dehydrogenase-like oxidoreductase	Sccpdh	2	32.5	1537500	1.01841
Q8R138	Q8R138	Transmembrane protein 119	Tmem119	2	6.2	9100700	1.68057
Q8R151	Q8R151	NFX1-type zinc finger-containing protein 1	Znfx1	2	15.6	155850	0.166032
Q8R1N4	Q8R1N4	NudC domain-containing protein 3	Nudcd3	2	14.9	944940	0.83714
Q8R242	Q8R242	Di-N-acetylchitobiase	Ctbs	2	1.8	1284300	0.951403
Q8R2M2	Q8R2M2	Deoxynucleotidyltransferase terminal-interacting protein 2	Dnttip2	2	31.5	1271300	0.947615
Q8R2U4	Q8R2U4	N-terminal Xaa-Pro-Lys N-methyltransferase 1;N-terminal Xaa-Pro-Lys N-methyltransferase 1, N-terminally processed	Ntmt1	2	3.8	3266000	1.29896
Q8R307	Q8R307	Vacuolar protein sorting-associated protein 18 homolog	Vps18	2	13.5	533430	0.624218
Q8R322	Q8R322	Nucleoporin GLE1	Gle1	2	5.2	802250	0.776182
Q8R323	Q8R323	Replication factor C subunit 3	Rfc3	2	6.7	1396900	0.982699
Q8R395	Q8R395	COMM domain-containing protein 5	Commd5	2	8.2	1384900	0.979486
Q8R3D1	Q8R3D1	TBC1 domain family member 13	Tbc1d13	2	6.9	605630	0.671488
Q8R3S6	Q8R3S6	Exocyst complex component 1	Exoc1	2	8.8	652090	0.699011
Q8R404	Q8R404	Protein QIL1	Qil1	2	16.9	15089000	1.86885
Q8VBT9	Q8VBT9	Tether containing UBX domain for GLUT4	Aspscr1	2	5.3	528000	0.620408
Q8VBX6	Q8VBX6	Multiple PDZ domain protein	Mpdz	2	18.8	261590	0.358881
Q8VC70	Q8VC70	RNA-binding motif, single-stranded-interacting protein 2	Rbms2	2	12.1	10684000	1.7403
Q8VCH5	Q8VCH5	Rab9 effector protein with kelch motifs	Rabepk	2	20.2	2363600	1.17854
Q8VCH6	Q8VCH6	Delta(24)-sterol reductase	Dhcr24	2	23	1716700	1.05946
Q8VCH7	Q8VCH7	Retinol dehydrogenase 10	Rdh10	2	35.9	1485000	1.00547
Q8VD04	Q8VD04	GRIP1-associated protein 1	Gripap1	2	20.9	250270	0.342407
Q8VDD8	Q8VDD8	WAS protein family homolog 1	Wash1	2	9.5	2445000	1.19115
Q8VDS8	Q8VDS8	Syntaxin-18	Stx18	2	7.9	1435800	0.992927
Q8VE73;Q80TT8	Q8VE73;Q80TT8	Cullin-7;Cullin-9	Cul7;Cul9	2	6.1	108360	0.0306974
Q8VEE0	Q8VEE0	Ribulose-phosphate 3-epimerase	Rpe	2	47.5	16571000	1.90374
Q8VEH6	Q8VEH6	COBW domain-containing protein 1	Cbwd1	2	8	930000	0.831206
Q8VEJ9	Q8VEJ9	Vacuolar protein sorting-associated protein 4A	Vps4a	2	16.3	124910	0.083625
Q8VHH5	Q8VHH5	Arf-GAP with GTPase, ANK repeat and PH domain-containing protein 3	Agap3	2	22.2	996990	0.857107
Q8VHL1	Q8VHL1	Histone-lysine N-methyltransferase SETD7	Setd7	2	7.4	975570	0.849019
Q8VI84	Q8VI84	Nucleolar complex protein 3 homolog	Noc3l	2	9.8	715810	0.733729
Q91UZ1	Q91UZ1	Phosphoinositide phospholipase C	Plcb4	2	3.7	136430	0.116475
Q91V01	Q91V01	Lysophospholipid acyltransferase 5	Lpcat3	2	24	1010400	0.862082
Q91V81	Q91V81	RNA-binding protein 42	Rbm42	2	18.1	3122400	1.28222
Q91VC9	Q91VC9	Growth hormone-inducible transmembrane protein	Ghitm	2	13.3	2514800	1.20163
Q91VJ5	Q91VJ5	Polyglutamine-binding protein 1	Pqbp1	2	6.3	2944200	1.26034
Q91VN6	Q91VN6	Probable ATP-dependent RNA helicase DDX41	Ddx41	2	20.7	727490	0.739756
Q91VR8	Q91VR8	Protein BRICK1	Brk1	2	7	16810000	1.90907
Q91VT4	Q91VT4	Carbonyl reductase family member 4	Cbr4	2	5	2362200	1.17832
Q91W67	Q91W67	Ubiquitin-like protein 7	Ubl7	2	3.5	3085700	1.27782
Q91WE2	Q91WE2	Protein FAM192A	Fam192a	2	38.6	2019900	1.12003
Q91WK1	Q91WK1	SPRY domain-containing protein 4	Spryd4	2	35	1349000	0.969706
Q91WK5	Q91WK5	Glycine cleavage system H protein, mitochondrial	Gcsh	2	7.5	14225000	1.84689
Q91WL8	Q91WL8	WW domain-containing oxidoreductase	Wwox	2	10.4	386200	0.50395
Q91WV0	Q91WV0	Protein Dr1	Dr1	2	7.8	15029000	1.86736
Q91X52	Q91X52	L-xylulose reductase	Dcxr	2	4.8	450250	0.56109
Q91XD7	Q91XD7	Cysteine-rich with EGF-like domain protein 1	Creld1	2	21.9	2200500	1.15192
Q91XE8	Q91XE8	Transmembrane protein 205	Tmem205	2	9	7182600	1.59243
Q91YD3	Q91YD3	mRNA-decapping enzyme 1A	Dcp1a	2	40.3	937430	0.834169
Q91YD9	Q91YD9	Neural Wiskott-Aldrich syndrome protein	Wasl	2	5.9	2141700	1.14183
Q91YL3	Q91YL3	Uridine-cytidine kinase-like 1	Uckl1	2	9.4	592370	0.663244
Q91YP0	Q91YP0	L-2-hydroxyglutarate dehydrogenase, mitochondrial	L2hgdh	2	43.4	1239300	0.938122
Q91YP3	Q91YP3	Deoxyribose-phosphate aldolase	Dera	2	3.4	2450400	1.19197
Q91YR5	Q91YR5	Methyltransferase-like protein 13	Mettl13	2	3.8	367000	0.484961
Q91YU6	Q91YU6	Leucine zipper putative tumor suppressor 2	Lzts2	2	13.9	135710	0.114505
Q91ZM2	Q91ZM2	SH2B adapter protein 1	Sh2b1	2	38	856750	0.800657
Q91ZR1	Q91ZR1	Ras-related protein Rab-4B	Rab4b	2	6.4	2199200	1.1517
Q920A7	Q920A7	AFG3-like protein 1	Afg3l1	2	71.3	280110	0.384353
Q920P5	Q920P5	Adenylate kinase isoenzyme 5	Ak5	2	16.9	516740	0.61238
Q920Q4	Q920Q4	Vacuolar protein sorting-associated protein 16 homolog	Vps16	2	34	261460	0.358695
Q920Q8	Q920Q8	Influenza virus NS1A-binding protein homolog	Ivns1abp	2	33.6	578320	0.654305
Q921E2	Q921E2	Ras-related protein Rab-31	Rab31	2	35.6	195340	0.250133
Q921V5	Q921V5	Alpha-1,6-mannosyl-glycoprotein 2-beta-N-acetylglucosaminyltransferase	Mgat2	2	6.1	1049700	0.876291
Q921Y2	Q921Y2	U3 small nucleolar ribonucleoprotein protein IMP3	Imp3	2	36.7	1396600	0.982619
Q921Z5	Q921Z5	Tumor necrosis factor alpha-induced protein 8	Tnfaip8	2	15.2	5564400	1.49737
Q922L6	Q922L6	Negative elongation factor D	Nelfcd	2	4.1	1730500	1.06244
Q922X9	Q922X9	Protein arginine N-methyltransferase 7	Prmt7	2	22.3	561620	0.643394
Q923S9	Q923S9	Ras-related protein Rab-30	Rab30	2	15	2206100	1.15286
Q924L1	Q924L1	LETM1 domain-containing protein 1	Letmd1	2	22.1	460190	0.569222
Q925E7	Q925E7	Serine/threonine-protein phosphatase 2A 55 kDa regulatory subunit B delta isoform	Ppp2r2d	2	4.5	790120	0.770509
Q925J9	Q925J9	Mediator of RNA polymerase II transcription subunit 1	Med1	2	4.2	334580	0.450522
Q99J56	Q99J56	Derlin-1	Derl1	2	11.6	6365100	1.54744
Q99J83	Q99J83	Autophagy protein 5	Atg5	2	8.2	4178600	1.39072
Q99JY8	Q99JY8	Lipid phosphate phosphohydrolase 3	Ppap2b	2	31.4	4567200	1.42383
Q99JZ7	Q99JZ7	ERBB receptor feedback inhibitor 1	Errfi1	2	4.3	453240	0.563555
Q99K46	Q99K46	Ubiquitin carboxyl-terminal hydrolase 11	Usp11	2	5.2	325090	0.439807
Q99KI3	Q99KI3	ER membrane protein complex subunit 3	Emc3	2	4.1	4236100	1.39581
Q99KN2	Q99KN2	Probable cytosolic iron-sulfur protein assembly protein CIAO1	Ciao1	2	37.4	1120900	0.90073
Q99KR7	Q99KR7	Peptidyl-prolyl cis-trans isomerase F, mitochondrial	Ppif	2	1.7	4164900	1.3895
Q99L43	Q99L43	Phosphatidate cytidylyltransferase 2	Cds2	2	15.2	3149500	1.28544
Q99LG0	Q99LG0	Ubiquitin carboxyl-terminal hydrolase 16	Usp16	2	7.2	700420	0.725635
Q99LL3	Q99LL3	Carbohydrate sulfotransferase 12	Chst12	2	21.9	926620	0.82985
Q99LN9	Q99LN9	Deoxyhypusine hydroxylase	Dohh	2	3.8	1286400	0.952012
Q99LR1	Q99LR1	Monoacylglycerol lipase ABHD12	Abhd12	2	18.2	802260	0.776186
Q99M28	Q99M28	RNA-binding protein with serine-rich domain 1	Rnps1	2	29	11438000	1.76569
Q99MD6	Q99MD6	Thioredoxin reductase 3	Txnrd3	2	12.5	820370	0.784499
Q99MR3	Q99MR3	Solute carrier family 12 member 9	Slc12a9	2	10.5	555400	0.639247
Q99N87	Q99N87	28S ribosomal protein S5, mitochondrial	Mrps5	2	2.8	1475900	1.00318
Q99N93	Q99N93	39S ribosomal protein L16, mitochondrial	Mrpl16	2	35.1	1048900	0.876008
Q99N95	Q99N95	39S ribosomal protein L3, mitochondrial	Mrpl3	2	16.1	1367600	0.974805
Q99PG2	Q99PG2	Opioid growth factor receptor	Ogfr	2	27.3	1760200	1.06878
Q9CPQ3	Q9CPQ3	Mitochondrial import receptor subunit TOM22 homolog	Tomm22	2	15.3	20513000	1.9832
Q9CPR1	Q9CPR1	RWD domain-containing protein 4	Rwdd4	2	17.4	4479600	1.41662
Q9CPW2	Q9CPW2	Adrenodoxin-like protein, mitochondrial	Fdx1l	2	54.3	2642700	1.22011
Q9CPZ8	Q9CPZ8	COX assembly mitochondrial protein homolog	Cmc1	2	1.6	4563100	1.4235
Q9CQ06	Q9CQ06	39S ribosomal protein L24, mitochondrial	Mrpl24	2	15.8	4958400	1.45444
Q9CQ54	Q9CQ54	NADH dehydrogenase [ubiquinone] 1 subunit C2	Ndufc2	2	24.1	15625000	1.88185
Q9CQ69	Q9CQ69	Cytochrome b-c1 complex subunit 8	Uqcrq	2	34.3	18519000	1.94512
Q9CQA1	Q9CQA1	Trafficking protein particle complex subunit 5	Trappc5	2	35.2	2464800	1.19415
Q9CQA5	Q9CQA5	Mediator of RNA polymerase II transcription subunit 4	Med4	2	23.3	951360	0.839662
Q9CQD4;Q99LU0	Q9CQD4;Q99LU0	Charged multivesicular body protein 1b-2;Charged multivesicular body protein 1b-1	Chmp1b2;Chmp1b1	2	30.4	4475900	1.41631
Q9CQE6;Q9DAP7	Q9CQE6;Q9DAP7	Histone chaperone ASF1A;Histone chaperone ASF1B	Asf1a;Asf1b	2	9	3772700	1.35267
Q9CQE7	Q9CQE7	Endoplasmic reticulum-Golgi intermediate compartment protein 3	Ergic3	2	25.7	3356000	1.30908
Q9CQI6	Q9CQI6	Coactosin-like protein	Cotl1	2	35	7116300	1.58898
Q9CQJ2	Q9CQJ2	PIH1 domain-containing protein 1	Pih1d1	2	54.1	1919400	1.10102
Q9CQJ8	Q9CQJ8	NADH dehydrogenase [ubiquinone] 1 beta subcomplex subunit 9	Ndufb9	2	55.4	8789600	1.66762
Q9CQK7	Q9CQK7	RWD domain-containing protein 1	Rwdd1	2	14	9818500	1.70884
Q9CQN7	Q9CQN7	39S ribosomal protein L41, mitochondrial	Mrpl41	2	7.8	7856100	1.62581
Q9CQR4	Q9CQR4	Acyl-coenzyme A thioesterase 13;Acyl-coenzyme A thioesterase 13, N-terminally processed	Acot13	2	2.4	18119000	1.93699
Q9CQS2	Q9CQS2	H/ACA ribonucleoprotein complex subunit 3	Nop10	2	8.2	10715000	1.74138
Q9CQT2	Q9CQT2	RNA-binding protein 7	Rbm7	2	48.4	1834900	1.08426
Q9CQU3	Q9CQU3	Protein RER1	Rer1	2	56	16953000	1.91222
Q9CQX8	Q9CQX8	28S ribosomal protein S36, mitochondrial	Mrps36	2	7.9	61160000	2.39
Q9CQY2	Q9CQY2	RNMT-activating mini protein	Fam103a1	2	20.8	8270900	1.64497
Q9CQY6	Q9CQY6	Ubiquinol-cytochrome-c reductase complex assembly factor 2	Uqcc2	2	11.8	2295600	1.16767
Q9CR26	Q9CR26	Vacuolar protein sorting-associated protein VTA1 homolog	Vta1	2	1.7	3854400	1.36065
Q9CR39	Q9CR39	WD repeat domain phosphoinositide-interacting protein 3	Wdr45b	2	4.3	3345400	1.30791
Q9CR41	Q9CR41	Huntingtin-interacting protein K	Hypk	2	3.9	29593000	2.11967
Q9CR86	Q9CR86	Calcium-regulated heat stable protein 1	Carhsp1	2	4.1	30150000	2.12661
Q9CU65	Q9CU65	Zinc finger MYM-type protein 2	Zmym2	2	42.4	179040	0.217687
Q9CVD2	Q9CVD2	Ataxin-3	Atxn3	2	12.1	821740	0.78512
Q9CWG8	Q9CWG8	NADH dehydrogenase [ubiquinone] complex I, assembly factor 7	Ndufaf7	2	17.9	904890	0.821013
Q9CWI3	Q9CWI3	BRCA2 and CDKN1A-interacting protein	Bccip	2	12.6	7260000	1.59642
Q9CWR2	Q9CWR2	Histone-lysine N-methyltransferase SMYD3	Smyd3	2	36.8	1022800	0.866624
Q9CWS4	Q9CWS4	Integrator complex subunit 11	Cpsf3l	2	14.1	621750	0.68127
Q9CWU2	Q9CWU2	Palmitoyltransferase ZDHHC13	Zdhhc13	2	18.3	132280	0.104972
Q9CWX9	Q9CWX9	Probable ATP-dependent RNA helicase DDX47	Ddx47	2	61.1	675020	0.711881
Q9CX00	Q9CX00	IST1 homolog	Ist1	2	34.7	7924400	1.62903
Q9CXK8	Q9CXK8	60S ribosome subunit biogenesis protein NIP7 homolog	Nip7	2	30.2	6393100	1.54907
Q9CXK9	Q9CXK9	RNA-binding protein 33	Rbm33	2	8	263210	0.36118
Q9CY73	Q9CY73	39S ribosomal protein L44, mitochondrial	Mrpl44	2	7.4	797720	0.774073
Q9CYH6	Q9CYH6	Ribosome biogenesis regulatory protein homolog	Rrs1	2	32	2772200	1.23792
Q9CYX7	Q9CYX7	RRP15-like protein	Rrp15	2	37.5	1803900	1.07791
Q9CZ28	Q9CZ28	Vacuolar-sorting protein SNF8	Snf8	2	14.3	7904000	1.62807
Q9CZ83	Q9CZ83	39S ribosomal protein L55, mitochondrial	Mrpl55	2	20.7	1162100	0.914171
Q9CZR2	Q9CZR2	N-acetylated-alpha-linked acidic dipeptidase 2	Naalad2	2	39.7	823000	0.785691
Q9CZX9	Q9CZX9	ER membrane protein complex subunit 4	Emc4	2	25.8	2450100	1.19193
Q9D023	Q9D023	Mitochondrial pyruvate carrier 2	Mpc2	2	6.5	3748300	1.35025
Q9D0D3	Q9D0D3	Poly(A) RNA polymerase, mitochondrial	Mtpap	2	28.3	1514700	1.01285
Q9D0D4	Q9D0D4	Probable dimethyladenosine transferase	Dimt1	2	10.6	846440	0.796148
Q9D0I4	Q9D0I4	Syntaxin-17	Stx17	2	37	4171400	1.39008
Q9D0I8	Q9D0I8	mRNA turnover protein 4 homolog	Mrto4	2	46.2	2640200	1.21975
Q9D0J4	Q9D0J4	ADP-ribosylation factor-like protein 2	Arl2	2	8.1	1448900	0.996309
Q9D0L4	Q9D0L4	Uncharacterized aarF domain-containing protein kinase 1	Adck1	2	15.3	617810	0.678902
Q9D0R4	Q9D0R4	Probable ATP-dependent RNA helicase DDX56	Ddx56	2	37.7	527780	0.620252
Q9D0T2	Q9D0T2	Dual specificity protein phosphatase 12	Dusp12	2	6.7	562190	0.643772
Q9D0W5	Q9D0W5	Peptidyl-prolyl cis-trans isomerase-like 1	Ppil1	2	59.6	3337100	1.30698
Q9D168	Q9D168	Integrator complex subunit 12	Ints12	2	23	715060	0.733338
Q9D198	Q9D198	Pre-mRNA-splicing factor SYF2	Syf2	2	5.6	1507300	1.01102
Q9D1C9	Q9D1C9	Ribosomal RNA-processing protein 7 homolog A	Rrp7a	2	42.3	757540	0.754828
Q9D1H7	Q9D1H7	Golgi to ER traffic protein 4 homolog	Get4	2	14.4	1158700	0.91308
Q9D1H8	Q9D1H8	39S ribosomal protein L53, mitochondrial	Mrpl53	2	16.7	3771000	1.3525
Q9D1I6	Q9D1I6	39S ribosomal protein L14, mitochondrial	Mrpl14	2	19.9	1659200	1.04678
Q9D1N9	Q9D1N9	39S ribosomal protein L21, mitochondrial	Mrpl21	2	45.8	1740800	1.06465
Q9D1P0	Q9D1P0	39S ribosomal protein L13, mitochondrial	Mrpl13	2	1.7	23301000	2.03066
Q9D1R2	Q9D1R2	Protein KTI12 homolog	Kti12	2	22.3	552570	0.637345
Q9D1X0	Q9D1X0	Nucleolar protein 3	Nol3	2	18.1	3313000	1.30428
Q9D2E2	Q9D2E2	Target of EGR1 protein 1	Toe1	2	19.4	605680	0.671518
Q9D2V8	Q9D2V8	Major facilitator superfamily domain-containing protein 10	Mfsd10	2	45	1914500	1.10007
Q9D3W4	Q9D3W4	GPN-loop GTPase 3	Gpn3	2	4.9	623850	0.682525
Q9D4H2	Q9D4H2	GRIP and coiled-coil domain-containing protein 1	Gcc1	2	46.5	226050	0.304505
Q9D4J7	Q9D4J7	PHD finger protein 6	Phf6	2	10.3	1983800	1.11331
Q9D6J5	Q9D6J5	NADH dehydrogenase [ubiquinone] 1 beta subcomplex subunit 8, mitochondrial	Ndufb8	2	42.9	10196000	1.72289
Q9D6N1	Q9D6N1	Carbonic anhydrase 13	Ca13	2	5.5	2872300	1.25113
Q9D6S7	Q9D6S7	Ribosome-recycling factor, mitochondrial	Mrrf	2	34.6	6966300	1.58104
Q9D6V8	Q9D6V8	Polyadenylate-binding protein-interacting protein 2	Paip2	2	13.1	10842000	1.74576
Q9D6Y7	Q9D6Y7	Mitochondrial peptide methionine sulfoxide reductase	Msra	2	17.1	962650	0.844055
Q9D753	Q9D753	Exosome complex component RRP43	Exosc8	2	4.3	3168400	1.28766
Q9D771	Q9D771	Transmembrane protein 206	Tmem206	2	11.2	1103000	0.894735
Q9D7H3	Q9D7H3	RNA 3-terminal phosphate cyclase	RtcA	2	51.7	3784900	1.35387
Q9D7M1	Q9D7M1	Glucose-induced degradation protein 8 homolog	Gid8	2	12.6	2635000	1.21902
Q9D7V9	Q9D7V9	N-acylethanolamine-hydrolyzing acid amidase;N-acylethanolamine-hydrolyzing acid amidase subunit alpha;N-acylethanolamine-hydrolyzing acid amidase subunit beta	Naaa	2	32.9	1053600	0.877672
Q9D823	Q9D823	60S ribosomal protein L37	Rpl37	2	6.4	71929000	2.45039
Q9D855	Q9D855	Cytochrome b-c1 complex subunit 7	Uqcrb	2	42.2	26223000	2.07465
Q9D898	Q9D898	Actin-related protein 2/3 complex subunit 5-like protein	Arpc5l	2	14.2	10831000	1.74539
Q9D8M4	Q9D8M4	60S ribosomal protein L7-like 1	Rpl7l1	2	27.8	1726400	1.06156
Q9D8N2	Q9D8N2	Protein FAM45A	Fam45a	2	25.8	2897800	1.25442
Q9D8T7	Q9D8T7	SRA stem-loop-interacting RNA-binding protein, mitochondrial	Slirp	2	5.5	6494100	1.55491
Q9D8V0	Q9D8V0	Minor histocompatibility antigen H13	Hm13	2	28.9	9139500	1.68215
Q9D8W7	Q9D8W7	OCIA domain-containing protein 2	Ociad2	2	5.8	3299100	1.30272
Q9DAJ4	Q9DAJ4	WD repeat domain-containing protein 83	Wdr83	2	9.5	350450	0.467778
Q9DB40	Q9DB40	Mediator of RNA polymerase II transcription subunit 27	Med27	2	24.4	630860	0.686686
Q9DBG9	Q9DBG9	Tax1-binding protein 3	Tax1bp3	2	38.6	62143000	2.39594
Q9DBY1	Q9DBY1	E3 ubiquitin-protein ligase synoviolin	Syvn1	2	17.5	1318100	0.961077
Q9DC48	Q9DC48	Pre-mRNA-processing factor 17	Cdc40	2	39.9	946970	0.83794
Q9DC63	Q9DC63	F-box only protein 3	Fbxo3	2	5.4	964850	0.844905
Q9DC70	Q9DC70	NADH dehydrogenase [ubiquinone] iron-sulfur protein 7, mitochondrial	Ndufs7	2	13.7	8102800	1.63732
Q9DC71	Q9DC71	28S ribosomal protein S15, mitochondrial	Mrps15	2	38.7	2517800	1.20208
Q9DCB8	Q9DCB8	Iron-sulfur cluster assembly 2 homolog, mitochondrial	Isca2	2	4.2	4288900	1.40042
Q9DCD2	Q9DCD2	Pre-mRNA-splicing factor SYF1	Xab2	2	38.1	149660	0.150941
Q9DCE5	Q9DCE5	p21-activated protein kinase-interacting protein 1	Pak1ip1	2	11.9	1013400	0.863186
Q9DCL8	Q9DCL8	Protein phosphatase inhibitor 2	Ppp1r2	2	17	20024000	1.97422
Q9DCT6	Q9DCT6	Chromatin complexes subunit BAP18	Bap18	2	46.7	5448600	1.48954
Q9DCU6	Q9DCU6	39S ribosomal protein L4, mitochondrial	Mrpl4	2	25.1	2707500	1.22913
Q9DCV4	Q9DCV4	Regulator of microtubule dynamics protein 1	Rmdn1	2	8.3	1235200	0.936888
Q9DCZ1	Q9DCZ1	GMP reductase 1	Gmpr	2	64.7	485270	0.588982
Q9DD18	Q9DD18	D-tyrosyl-tRNA(Tyr) deacylase 1	Dtd1	2	11	3793300	1.3547
Q9EPK2	Q9EPK2	Protein XRP2	Rp2	2	51.6	593290	0.663822
Q9EPM5	Q9EPM5	Syncoilin	Sync	2	11.5	729910	0.740993
Q9EPW0	Q9EPW0	Type I inositol 3,4-bisphosphate 4-phosphatase	Inpp4a	2	5.2	258930	0.355075
Q9EQC8	Q9EQC8		Prcc	2	12.3	1829100	1.08308
Q9EQG9	Q9EQG9	Collagen type IV alpha-3-binding protein	Col4a3bp	2	16.6	604020	0.670496
Q9EQQ2	Q9EQQ2	Protein YIPF5	Yipf5	2	31.7	51309000	2.3246
Q9ER69	Q9ER69	Pre-mRNA-splicing regulator WTAP	Wtap	2	21.7	1702900	1.05646
Q9ER71	Q9ER71	Rho-related GTP-binding protein RhoJ	Rhoj	2	10.1	622140	0.681503
Q9ER73	Q9ER73	Elongator complex protein 4	Elp4	2	45.2	794440	0.772539
Q9ERN0	Q9ERN0	Secretory carrier-associated membrane protein 2	Scamp2	2	19	21342000	1.99796
Q9ERS2	Q9ERS2	NADH dehydrogenase [ubiquinone] 1 alpha subcomplex subunit 13	Ndufa13	2	3.1	19192000	1.95842
Q9ERV1	Q9ERV1	Probable E3 ubiquitin-protein ligase makorin-2	Mkrn2	2	16.9	746260	0.749242
Q9ESN6;Q9R1R2	Q9ESN6;Q9R1R2	Tripartite motif-containing protein 2;Tripartite motif-containing protein 3	Trim2;Trim3	2	32.4	466210	0.574062
Q9ESV0	Q9ESV0	ATP-dependent RNA helicase DDX24	Ddx24	2	48	4713400	1.43557
Q9ESW8	Q9ESW8	Pyroglutamyl-peptidase 1	Pgpep1	2	16.4	6442000	1.55191
Q9ET22	Q9ET22	Dipeptidyl peptidase 2	Dpp7	2	46.2	664690	0.706138
Q9ET26	Q9ET26	E3 ubiquitin-protein ligase RNF114	Rnf114	2	12	3031600	1.27123
Q9JHH9	Q9JHH9	Coatomer subunit zeta-2	Copz2	2	2.2	13400000	1.82464
Q9JI13	Q9JI13	Something about silencing protein 10	Utp3	2	8.1	1822300	1.08169
Q9JI44	Q9JI44	DNA methyltransferase 1-associated protein 1	Dmap1	2	6.9	372380	0.49038
Q9JI99	Q9JI99	Sphingosine-1-phosphate phosphatase 1	Sgpp1	2	7.6	2070500	1.12924
Q9JIG8	Q9JIG8	PRA1 family protein 2	Praf2	2	17	29871000	2.12315
Q9JIQ3	Q9JIQ3	Diablo homolog, mitochondrial	Diablo	2	50.6	1143600	0.908196
Q9JIX0	Q9JIX0	Transcription and mRNA export factor ENY2	Eny2	2	25.1	12671000	1.80381
Q9JIZ9	Q9JIZ9	Phospholipid scramblase 3	Plscr3	2	8.5	3761700	1.35158
Q9JJ00	Q9JJ00	Phospholipid scramblase 1	Plscr1	2	60.8	2761300	1.23645
Q9JJ80	Q9JJ80	Ribosome production factor 2 homolog	Rpf2	2	8.1	2574400	1.21036
Q9JKK1	Q9JKK1	Syntaxin-6	Stx6	2	3.2	2538900	1.20518
Q9JKN1	Q9JKN1	Zinc transporter 7	Slc30a7	2	30.9	2314900	1.17079
Q9JKX4	Q9JKX4	Protein AATF	Aatf	2	15.1	814950	0.782031
Q9JKY5	Q9JKY5	Huntingtin-interacting protein 1-related protein	Hip1r	2	8.8	397290	0.514492
Q9JLB2	Q9JLB2	MAGUK p55 subfamily member 5	Mpp5	2	18.1	413270	0.529177
Q9JLQ0	Q9JLQ0	CD2-associated protein	Cd2ap	2	26.5	779060	0.765259
Q9QXD8	Q9QXD8	LIM domain-containing protein 1	Limd1	2	64.3	1004700	0.859976
Q9QXN3	Q9QXN3	Activating signal cointegrator 1	Trip4	2	20.6	858380	0.801364
Q9QYB5	Q9QYB5	Gamma-adducin	Add3	2	14.1	1295500	0.954637
Q9QYI5	Q9QYI5	DnaJ homolog subfamily B member 2	Dnajb2	2	13.4	1554900	1.0226
Q9QZ05	Q9QZ05	Eukaryotic translation initiation factor 2-alpha kinase 4	Eif2ak4	2	8.3	209670	0.276495
Q9R062	Q9R062	Glycogenin-1	Gyg1	2	13.1	675710	0.712261
Q9R0A0	Q9R0A0	Peroxisomal membrane protein PEX14	Pex14	2	13.8	2278600	1.1649
Q9R0L6	Q9R0L6	Pericentriolar material 1 protein	Pcm1	2	2.3	242030	0.329941
Q9R0L7	Q9R0L7	A-kinase anchor protein 8-like	Akap8l	2	32.9	878790	0.810115
Q9R0Q9	Q9R0Q9	Mannose-P-dolichol utilization defect 1 protein	Mpdu1	2	32.6	3252800	1.29745
Q9R233	Q9R233	Tapasin	Tapbp	2	4.1	388980	0.506621
Q9WTK3	Q9WTK3	Glycosylphosphatidylinositol anchor attachment 1 protein	Gpaa1	2	20	550080	0.635663
Q9WTL7	Q9WTL7	Acyl-protein thioesterase 2	Lypla2	2	36.8	6631800	1.56272
Q9WUB0	Q9WUB0	RanBP-type and C3HC4-type zinc finger-containing protein 1	Rbck1	2	2	336330	0.452464
Q9WUN2	Q9WUN2	Serine/threonine-protein kinase TBK1	Tbk1	2	52.8	639620	0.691821
Q9WUR2	Q9WUR2	Enoyl-CoA delta isomerase 2, mitochondrial	Eci2	2	23.9	4973200	1.45555
Q9WV03;Q9WTJ8	Q9WV03;Q9WTJ8	Protein FAM50A;Protein FAM50B	Fam50a;Fam50b	2	26.4	3111200	1.28088
Q9WV84	Q9WV84	Nucleoside diphosphate kinase, mitochondrial	Nme4	2	10.1	4071100	1.38101
Q9WV98	Q9WV98	Mitochondrial import inner membrane translocase subunit Tim9	Timm9	2	23.4	24640000	2.05146
Q9WVC3	Q9WVC3	Caveolin-2	Cav2	2	23.9	4503000	1.41856
Q9WVF7	Q9WVF7	DNA polymerase epsilon catalytic subunit A	Pole	2	60.1	492900	0.594792
Q9WVH4	Q9WVH4	Forkhead box protein O3	Foxo3	2	26.1	893660	0.816363
Q9WVH6	Q9WVH6	Angiopoietin-4	Angpt4	2	8.6	742760	0.747491
Q9WVH9	Q9WVH9	Fibulin-5	Fbln5	2	17.7	1540600	1.01916
Q9WVL2	Q9WVL2	Signal transducer and activator of transcription 2	Stat2	2	2.9	339240	0.455672
Q9WVM3	Q9WVM3	Anaphase-promoting complex subunit 7	Anapc7	2	7.4	642100	0.693262
Q9Z0J0	Q9Z0J0	Epididymal secretory protein E1	Npc2	2	16.5	31713000	2.14544
Q9Z0J1	Q9Z0J1	Reversion-inducing cysteine-rich protein with Kazal motifs	Reck	2	20.8	142230	0.131979
Q9Z0Y1	Q9Z0Y1	Dynactin subunit 3	Dctn3	2	41.4	2965500	1.26302
Q9Z148	Q9Z148	Histone-lysine N-methyltransferase EHMT2	Ehmt2	2	5.6	166320	0.190244
Q9Z1M4	Q9Z1M4	Ribosomal protein S6 kinase beta-2	Rps6kb2	2	75.2	629360	0.6858
Q9Z1W9	Q9Z1W9	STE20/SPS1-related proline-alanine-rich protein kinase	Stk39	2	29.9	2382300	1.18148
Q9Z2A5	Q9Z2A5	Arginyl-tRNA--protein transferase 1	Ate1	2	3.9	1883000	1.09389
Q9Z2G9	Q9Z2G9	Oxidoreductase HTATIP2	Htatip2	2	3.7	1057200	0.878943
Q9Z2H5	Q9Z2H5	Band 4.1-like protein 1	Epb41l1	2	11.3	530230	0.621977
Q9Z2L6	Q9Z2L6	Multiple inositol polyphosphate phosphatase 1	Minpp1	2	46.3	2262300	1.16223
Q9Z2V5	Q9Z2V5	Histone deacetylase 6	Hdac6	2	8.5	630460	0.68645
Q9Z321	Q9Z321	DNA topoisomerase 3-beta-1	Top3b	2	7.4	199900	0.258726
S4R1W5	S4R1W5		Rbm6	2	27.8	292080	0.399935
A0A087WP63;A0A087WQ44	A0A087WP63;A0A087WQ44		Srcap	3	1.3	298260	0.407732
A0A0N4SUH6;Q9CWZ3	A0A0N4SUH6;Q9CWZ3	RNA-binding protein 8A	Rbm8a	3	11.7	7499400	1.6085
A0A1B0GT05;O35153	A0A1B0GT05;O35153	BET1-like protein	Bet1l	3	46.9	14761000	1.86066
A2A8Z1	A2A8Z1	Oxysterol-binding protein-related protein 9	Osbpl9	3	1.3	1088800	0.88991
A2ABV5	A2ABV5	Mediator of RNA polymerase II transcription subunit 14	Med14	3	2.1	336280	0.452409
A2AF47	A2AF47	Dedicator of cytokinesis protein 11	Dock11	3	2.8	152710	0.158453
A3KGW5	A3KGW5	Probable inactive glycosyltransferase 25 family member 3	Cercam	3	7.4	524240	0.617746
A8C756	A8C756	Thyroid adenoma-associated protein homolog	Thada	3	6.9	183330	0.226504
B2RWS6	B2RWS6	Histone acetyltransferase p300	Ep300	3	5.2	188320	0.236504
B9EJ80	B9EJ80		Pdzd8	3	11.2	966910	0.845699
E2JF22	E2JF22	Piezo-type mechanosensitive ion channel component 1	Piezo1	3	20.8	382250	0.500122
E9Q4N7	E9Q4N7		Arid1b	3	18.2	241850	0.329664
E9Q4P1	E9Q4P1		Wdfy1	3	23.2	1098100	0.893077
O08585	O08585	Clathrin light chain A	Clta	3	29.3	8749800	1.66593
O08663	O08663	Methionine aminopeptidase 2	Metap2	3	53.4	1196000	0.924879
O08688	O08688	Calpain-5	Capn5	3	12.3	11221000	1.75856
O08736	O08736	Caspase-12	Casp12	3	2.9	3389600	1.31279
O08738	O08738	Caspase-6;Caspase-6 subunit p18;Caspase-6 subunit p11	Casp6	3	1.8	2549700	1.20677
O08739	O08739	AMP deaminase 3	Ampd3	3	9.5	1168100	0.916089
O08919	O08919	Numb-like protein	Numbl	3	24.7	1557100	1.02313
O09012	O09012	Peroxisomal targeting signal 1 receptor	Pex5	3	35.4	1125900	0.902387
O09159	O09159	Lysosomal alpha-mannosidase	Man2b1	3	14.6	1464200	1.00022
O35127	O35127	Protein C10	Grcc10	3	12.8	18571000	1.94617
O35215	O35215	D-dopachrome decarboxylase	Ddt	3	5.8	1999200	1.11619
O35250	O35250	Exocyst complex component 7	Exoc7	3	8.1	859060	0.801659
O35405	O35405	Phospholipase D3	Pld3	3	4	6163500	1.53545
O35495	O35495	Cyclin-dependent kinase 14	Cdk14	3	34.9	940550	0.835406
O35516	O35516	Neurogenic locus notch homolog protein 2;Notch 2 extracellular truncation;Notch 2 intracellular domain	Notch2	3	3.3	2780900	1.23909
O35598	O35598	Disintegrin and metalloproteinase domain-containing protein 10	Adam10	3	36.1	1076000	0.885506
O35654	O35654	DNA polymerase delta subunit 2	Pold2	3	6.4	1582800	1.02922
O35874	O35874	Neutral amino acid transporter A	Slc1a4	3	4	7805900	1.62342
O35972	O35972	39S ribosomal protein L23, mitochondrial	Mrpl23	3	1.5	2257200	1.16139
O54916	O54916	RalBP1-associated Eps domain-containing protein 1	Reps1	3	28.7	1694800	1.05468
O55091	O55091	Protein IMPACT	Impact	3	7.9	3700500	1.34547
O55125	O55125	Protein NipSnap homolog 1	Nipsnap1	3	6.8	6492400	1.55481
O70439	O70439	Syntaxin-7	Stx7	3	3.5	9009700	1.67683
O70551	O70551	SRSF protein kinase 1	Srpk1	3	24.6	972950	0.848018
O70591	O70591	Prefoldin subunit 2	Pfdn2	3	32.8	20181000	1.97713
O88384	O88384	Vesicle transport through interaction with t-SNAREs homolog 1B	Vti1b	3	42.9	5309100	1.47988
O88396	O88396	GrpE protein homolog 2, mitochondrial	Grpel2	3	42.7	2063400	1.12796
O88522	O88522	NF-kappa-B essential modulator	Ikbkg	3	44.9	2387400	1.18227
O88693	O88693	Ceramide glucosyltransferase	Ugcg	3	12.6	1824800	1.0822
O88796	O88796	Ribonuclease P protein subunit p30	Rpp30	3	2.1	4511100	1.41923
O88986	O88986	2-amino-3-ketobutyrate coenzyme A ligase, mitochondrial	Gcat	3	14.3	3116600	1.28153
O89032	O89032	SH3 and PX domain-containing protein 2A	Sh3pxd2a	3	19	220880	0.29589
O89110	O89110	Caspase-8;Caspase-8 subunit p18;Caspase-8 subunit p10	Casp8	3	27.2	1697900	1.05536
O89112	O89112	LanC-like protein 1	Lancl1	3	15.9	3999100	1.37437
P02787	P02787	Serotransferrin	TF	3	10	160720	0.17749
P02798	P02798	Metallothionein-2	Mt2	3	19.1	625820000	3.25599
P02802	P02802	Metallothionein-1	Mt1	3	35.5	311900000	2.99667
P08263;P30115	P08263	Glutathione S-transferase A1;Glutathione S-transferase A1, N-terminally processed	GSTA1	3	8.5	4411200	1.41089
P11438	P11438	Lysosome-associated membrane glycoprotein 1	Lamp1	3	36.8	32248000	2.15166
P15379	P15379	CD44 antigen	Cd44	3	15.2	23206000	2.02914
P15920	P15920	V-type proton ATPase 116 kDa subunit a isoform 2	Atp6v0a2	3	61.9	715140	0.73338
P16332	P16332	Methylmalonyl-CoA mutase, mitochondrial	Mut	3	57.9	1032100	0.869995
P19788	P19788	Matrix Gla protein	Mgp	3	36.2	30119000	2.12623
P21126	P21126	Ubiquitin-like protein 4A	Ubl4a	3	73.7	3864200	1.36159
P23242	P23242	Gap junction alpha-1 protein	Gja1	3	41.1	4885000	1.44888
P23950	P23950	Zinc finger protein 36, C3H1 type-like 1	Zfp36l1	3	28.6	2726800	1.23177
P24638	P24638	Lysosomal acid phosphatase	Acp2	3	5.8	1334100	0.96557
P24668	P24668	Cation-dependent mannose-6-phosphate receptor	M6pr	3	20.8	17127000	1.91602
P25085	P25085	Interleukin-1 receptor antagonist protein	Il1rn	3	9.4	25144000	2.059
P27808	P27808	Alpha-1,3-mannosyl-glycoprotein 2-beta-N-acetylglucosaminyltransferase	Mgat1	3	45.6	3091600	1.27853
P28741;E9PX57	P28741	Kinesin-like protein KIF3A	Kif3a	3	20.1	987130	0.853406
P29595	P29595	NEDD8	Nedd8	3	51.2	47451000	2.29549
P33609	P33609	DNA polymerase alpha catalytic subunit	Pola1	3	15.5	234770	0.3186
P35762	P35762	CD81 antigen	Cd81	3	11.7	316160000	3.00172
P41778	P41778	Pre-B-cell leukemia transcription factor 1	Pbx1	3	5	3090300	1.27837
P42859	P42859	Huntingtin	Htt	3	38.9	110960	0.0395268
P43024	P43024	Cytochrome c oxidase subunit 6A1, mitochondrial	Cox6a1	3	12.2	25116000	2.05859
P47934	P47934	Carnitine O-acetyltransferase	Crat	3	6.4	1314900	0.960172
P47955;E9Q3T0	P47955	60S acidic ribosomal protein P1	Rplp1	3	27.6	892010000	3.38796
P47968	P47968	Ribose-5-phosphate isomerase	Rpia	3	31.8	2394800	1.18343
P48758;A0A1B0GRG8	P48758	Carbonyl reductase [NADPH] 1	Cbr1	3	1.3	1482000	1.00472
P49138	P49138	MAP kinase-activated protein kinase 2	Mapkapk2	3	28.8	1034900	0.871004
P49935	P49935	Pro-cathepsin H;Cathepsin H mini chain;Cathepsin H;Cathepsin H heavy chain;Cathepsin H light chain	Ctsh	3	21.9	4031300	1.37736
P49962	P49962	Signal recognition particle 9 kDa protein	Srp9	3	3	29732000	2.12142
P50136	P50136	2-oxoisovalerate dehydrogenase subunit alpha, mitochondrial	Bckdha	3	26.2	2005800	1.11742
P50428	P50428	Arylsulfatase A	Arsa	3	25.4	12992000	1.81313
P52332	P52332	Tyrosine-protein kinase JAK1	Jak1	3	7.6	791110	0.770975
P52479	P52479	Ubiquitin carboxyl-terminal hydrolase 10	Usp10	3	30.3	2803000	1.24203
P53564	P53564	Homeobox protein cut-like 1	Cux1	3	23.7	732530	0.742327
P53569	P53569	CCAAT/enhancer-binding protein zeta	Cebpz	3	50.7	732010	0.742062
P54103	P54103	DnaJ homolog subfamily C member 2;DnaJ homolog subfamily C member 2, N-terminally processed	Dnajc2	3	42.3	3046400	1.27304
P55194	P55194	SH3 domain-binding protein 1	Sh3bp1	3	18.1	1224900	0.93377
P56387	P56387	Dynein light chain Tctex-type 3	Dynlt3	3	25.9	111930000	2.61506
P57716	P57716	Nicastrin	Ncstn	3	7.2	1225700	0.934013
P59024	P59024	Peptidyl-prolyl cis-trans isomerase FKBP14	Fkbp14	3	9.9	3536500	1.32859
P59235	P59235	Nucleoporin Nup43	Nup43	3	33.2	16192000	1.89512
P59708	P59708	Splicing factor 3B subunit 6	Sf3b6	3	32.6	34683000	2.17877
P60605	P60605	Ubiquitin-conjugating enzyme E2 G2	Ube2g2	3	25.1	20109000	1.9758
P60867	P60867	40S ribosomal protein S20	Rps20	3	6.5	693610000	3.29429
P60898	P60898	DNA-directed RNA polymerase II subunit RPB9	Polr2i	3	23.2	923740	0.828691
P61028;Q8K386	P61028	Ras-related protein Rab-8B	Rab8b	3	47.3	1759100	1.06855
P61600	P61600	N-alpha-acetyltransferase 20	Naa20	3	23.4	5697000	1.50614
P61804	P61804	Dolichyl-diphosphooligosaccharide--protein glycosyltransferase subunit DAD1	Dad1	3	12.6	154110000	2.73414
P61924	P61924	Coatomer subunit zeta-1	Copz1	3	77.1	90714000	2.5368
P61957;Q9Z172	P61957	Small ubiquitin-related modifier 2	Sumo2	3	4.8	388240000	3.0782
P62073	P62073	Mitochondrial import inner membrane translocase subunit Tim10	Timm10	3	14.3	14468000	1.8532
P62077	P62077	Mitochondrial import inner membrane translocase subunit Tim8 B	Timm8b	3	1	20094000	1.97552
P62309	P62309	Small nuclear ribonucleoprotein G	Snrpg	3	35.8	26887000	2.08396
P62313	P62313	U6 snRNA-associated Sm-like protein LSm6	Lsm6	3	27.1	14486000	1.85366
P62500	P62500	TSC22 domain family protein 1	Tsc22d1	3	45.9	14031000	1.84178
P62627	P62627	Dynein light chain roadblock-type 1	Dynlrb1	3	31.1	43841000	2.26603
P62878	P62878	E3 ubiquitin-protein ligase RBX1;E3 ubiquitin-protein ligase RBX1, N-terminally processed	Rbx1	3	9.9	65096000	2.41323
P62915	P62915	Transcription initiation factor IIB	Gtf2b	3	24.4	3443100	1.31863
P63028	P63028	Translationally-controlled tumor protein	Tpt1	3	32.1	384840000	3.07493
P63213	P63213	Guanine nucleotide-binding protein G(I)/G(S)/G(O) subunit gamma-2	Gng2	3	7.6	24112000	2.0434
P63254	P63254	Cysteine-rich protein 1	Crip1	3	9.9	125180000	2.65672
P70255	P70255	Nuclear factor 1 C-type	Nfic	3	40.1	3064400	1.27524
P70295	P70295	Ancient ubiquitous protein 1	Aup1	3	59.3	2612100	1.21577
P70451	P70451	Tyrosine-protein kinase Fer	Fer	3	52.5	768880	0.760361
P70665	P70665	Sialate O-acetylesterase;Sialate O-acetylesterase small subunit;Sialate O-acetylesterase large subunit	Siae	3	72.7	440270	0.552744
P97363	P97363	Serine palmitoyltransferase 2	Sptlc2	3	22.3	1090200	0.890388
Q80YP0;P97377	Q80YP0;P97377	Cyclin-dependent kinase 3;Cyclin-dependent kinase 2	Cdk3;Cdk2	3	5.3	698490	0.724608
P97770	P97770	THUMP domain-containing protein 3	Thumpd3	3	73.6	688670	0.719335
P97927	P97927	Laminin subunit alpha-4	Lama4	3	28.3	203270	0.264951
P97930	P97930	Thymidylate kinase	Dtymk	3	39.7	2155600	1.14424
Q00993;Q60805	Q00993	Tyrosine-protein kinase receptor UFO	Axl	3	9.5	1026400	0.867933
Q03147	Q03147	Cyclin-dependent kinase 7	Cdk7	3	3.2	489620	0.592306
Q03958	Q03958	Prefoldin subunit 6	Pfdn6	3	6	34914000	2.18124
Q04690	Q04690	Neurofibromin	Nf1	3	11.6	1726200	1.06152
Q05512	Q05512	Serine/threonine-protein kinase MARK2	Mark2	3	9.2	472200	0.578815
Q06180	Q06180	Tyrosine-protein phosphatase non-receptor type 2	Ptpn2	3	27.9	1008200	0.861271
Q08288	Q08288	Cell growth-regulating nucleolar protein	Lyar	3	16.4	3650300	1.34039
Q3TBT3	Q3TBT3	Stimulator of interferon genes protein	Tmem173	3	47.9	506120	0.604648
Q3TIR3	Q3TIR3	Synembryn-A	Ric8a	3	27	874090	0.808118
Q3TMW1	Q3TMW1	Coiled-coil domain-containing protein 102A	Ccdc102a	3	3.9	3078600	1.27696
Q3TVI8	Q3TVI8	Pre-B-cell leukemia transcription factor-interacting protein 1	Pbxip1	3	10.1	1685100	1.05255
Q3U1V6	Q3U1V6	Ubiquitin-conjugating enzyme E2 variant 3	Uevld	3	14.5	1526900	1.01583
Q3UFF7	Q3UFF7	Lysophospholipase-like protein 1	Lyplal1	3	22.9	1595100	1.03211
Q3UFY8	Q3UFY8	Mitochondrial ribonuclease P protein 1	Trmt10c	3	23.3	581770	0.65652
Q3UGR5	Q3UGR5	Haloacid dehalogenase-like hydrolase domain-containing protein 2	Hdhd2	3	9.4	9999300	1.71563
Q3UGS4	Q3UGS4	Protein FAM195B	Fam195b	3	12.2	17259000	1.91888
Q3UI43	Q3UI43	BRISC and BRCA1-A complex member 1	Babam1	3	15.7	3749200	1.35034
Q3UJD6	Q3UJD6	Ubiquitin carboxyl-terminal hydrolase 19	Usp19	3	11.8	571950	0.650181
Q3ULJ0	Q3ULJ0	Glycerol-3-phosphate dehydrogenase 1-like protein	Gpd1l	3	9	1690500	1.05374
Q3UMR5	Q3UMR5	Calcium uniporter protein, mitochondrial	Mcu	3	3	6331400	1.54546
Q3UQ28	Q3UQ28	Peroxidasin homolog	Pxdn	3	29.4	437080	0.550036
Q3URD3	Q3URD3	Sarcolemmal membrane-associated protein	Slmap	3	25.8	288310	0.395097
Q3UVK0	Q3UVK0	Endoplasmic reticulum metallopeptidase 1	Ermp1	3	1.7	535510	0.625667
Q3V3Q7	Q3V3Q7	Phosphofurin acidic cluster sorting protein 2	Pacs2	3	5.4	544610	0.631941
Q52KI8	Q52KI8	Serine/arginine repetitive matrix protein 1	Srrm1	3	12	1587100	1.03023
Q5DTM8	Q5DTM8	E3 ubiquitin-protein ligase BRE1A	Rnf20	3	12	640010	0.692048
Q5NCF2	Q5NCF2	Trafficking protein particle complex subunit 1	Trappc1	3	1.5	2399600	1.18417
Q5SSL4	Q5SSL4	Active breakpoint cluster region-related protein	Abr	3	2.4	4124500	1.38587
Q5SXC4	Q5SXC4		Vezf1	3	22.3	446420	0.557909
Q61112	Q61112	45 kDa calcium-binding protein	Sdf4	3	4.5	2133400	1.14039
Q61151	Q61151	Serine/threonine-protein phosphatase 2A 56 kDa regulatory subunit epsilon isoform	Ppp2r5e	3	4.1	1140900	0.907315
Q61189	Q61189	Methylosome subunit pICln	Clns1a	3	19.1	17556000	1.92524
Q61464	Q61464	Zinc finger protein 638	Znf638	3	39.2	359070	0.476827
Q61712	Q61712	DnaJ homolog subfamily C member 1	Dnajc1	3	25.4	1940800	1.10515
Q62018	Q62018	RNA polymerase-associated protein CTR9 homolog	Ctr9	3	2.9	563510	0.644645
Q62241	Q62241	U1 small nuclear ribonucleoprotein C	Snrpc	3	12	213960000	2.85633
Q64471	Q64471	Glutathione S-transferase theta-1	Gstt1	3	23.4	3533900	1.32832
Q64669	Q64669	NAD(P)H dehydrogenase [quinone] 1	Nqo1	3	16.3	54683000	2.34832
Q64735	Q64735	Complement component receptor 1-like protein	Cr1l	3	18.6	2154000	1.14396
Q66GT5	Q66GT5	Phosphatidylglycerophosphatase and protein-tyrosine phosphatase 1	Ptpmt1	3	26.9	2107600	1.13586
Q68FF6	Q68FF6	ARF GTPase-activating protein GIT1	Git1	3	41.7	575780	0.652666
Q69Z37	Q69Z37	Sterile alpha motif domain-containing protein 9-like	Samd9l	3	15.6	283520	0.388858
Q69ZA1	Q69ZA1	Cyclin-dependent kinase 13	Cdk13	3	51.3	422920	0.537772
Q69ZS7;J3KMK0	Q69ZS7	HBS1-like protein	Hbs1l	3	51.2	1554100	1.02241
Q6A0A2	Q6A0A2	La-related protein 4B	Larp4b	3	24.8	587220	0.659992
Q6DID3	Q6DID3	Protein SCAF8	Scaf8	3	75.5	463690	0.572043
Q6DVA0	Q6DVA0	LEM domain-containing protein 2	Lemd2	3	38.4	3319700	1.30504
Q6NVF0	Q6NVF0	Inositol polyphosphate 5-phosphatase OCRL-1	Ocrl	3	51.9	554960	0.638952
Q6NZF1	Q6NZF1	Zinc finger CCCH domain-containing protein 11A	Zc3h11a	3	8.6	1042500	0.873728
Q6P1G0	Q6P1G0	HEAT repeat-containing protein 6	Heatr6	3	8.6	204520	0.267234
Q6P3A8	Q6P3A8	2-oxoisovalerate dehydrogenase subunit beta, mitochondrial	Bckdhb	3	10.6	2406000	1.18516
Q6P4S6	Q6P4S6	Serine/threonine-protein kinase SIK3	Sik3	3	5.7	652280	0.69912
Q6P549	Q6P549	Phosphatidylinositol 3,4,5-trisphosphate 5-phosphatase 2	Inppl1	3	49.1	491310	0.593589
Q6PAV2	Q6PAV2	Probable E3 ubiquitin-protein ligase HERC4	Herc4	3	4.5	593510	0.66396
Q6PCP5	Q6PCP5	Mitochondrial fission factor	Mff	3	17.6	7611600	1.61403
Q6PEE2	Q6PEE2	CBP80/20-dependent translation initiation factor	Ctif	3	1	806420	0.778112
Q6PER3	Q6PER3	Microtubule-associated protein RP/EB family member 3	Mapre3	3	8.5	1079900	0.886854
Q6PFR5	Q6PFR5	Transformer-2 protein homolog alpha	Tra2a	3	19.9	6148400	1.53454
Q6PGF5	Q6PGF5		Bms1	3	1.6	256140	0.35104
Q6PGH1	Q6PGH1	Protein BUD31 homolog	Bud31	3	9.3	37618000	2.20902
Q6PGH2	Q6PGH2	Hematological and neurological expressed 1-like protein	Hn1l	3	2.2	10979000	1.75044
Q6PHN9	Q6PHN9	Ras-related protein Rab-35	Rab35	3	2.2	15958000	1.8897
Q6QI06	Q6QI06	Rapamycin-insensitive companion of mTOR	Rictor	3	1.6	169990	0.198372
Q6VN19;P69566	Q6VN19	Ran-binding protein 10	Ranbp10	3	8.8	1322300	0.962262
Q6WKZ8	Q6WKZ8	E3 ubiquitin-protein ligase UBR2	Ubr2	3	1.6	386840	0.504567
Q6X893	Q6X893	Choline transporter-like protein 1	Slc44a1	3	1.1	1995200	1.11545
Q6Y685	Q6Y685	Transforming acidic coiled-coil-containing protein 1	Tacc1	3	3.1	1031100	0.869634
Q6Y7W8	Q6Y7W8	PERQ amino acid-rich with GYF domain-containing protein 2	Gigyf2	3	9.2	1048300	0.875794
Q6ZPZ3	Q6ZPZ3	Zinc finger CCCH domain-containing protein 4	Zc3h4	3	1.5	1431400	0.991784
Q6ZQ88	Q6ZQ88	Lysine-specific histone demethylase 1A	Kdm1a	3	3.5	1611500	1.03591
Q6ZQ93	Q6ZQ93	Ubiquitin carboxyl-terminal hydrolase 34	Usp34	3	6.9	109920	0.0360201
Q6ZWQ7	Q6ZWQ7		Spcs3	3	7.5	42445000	2.25398
Q6ZWV7;G3UWD7	Q6ZWV7	60S ribosomal protein L35	Rpl35	3	15.6	286340000	2.96483
Q6ZWY8;CON__P21752	Q6ZWY8	Thymosin beta-10	Tmsb10	3	3.3	618940000	3.25187
Q6ZWZ2;A0A140T8I4;Q8CFI2	Q6ZWZ2	Ubiquitin-conjugating enzyme E2 R2	Ube2r2	3	5.4	8020800	1.63353
Q78IK4	Q78IK4	MICOS complex subunit Mic27	Apool	3	2.7	4255800	1.39754
Q78JW9	Q78JW9	Ubiquitin domain-containing protein UBFD1	Ubfd1	3	12.5	5400800	1.48626
Q791T5	Q791T5	Mitochondrial carrier homolog 1	Mtch1	3	3.3	1515200	1.01297
Q7TQK1	Q7TQK1	Integrator complex subunit 7	Ints7	3	1.9	488830	0.591704
Q7TSI3	Q7TSI3	Serine/threonine-protein phosphatase 6 regulatory subunit 1	Ppp6r1	3	4.4	1699000	1.0556
Q7TSJ2	Q7TSJ2	Microtubule-associated protein 6	Map6	3	8.7	613240	0.676138
Q7TSQ8	Q7TSQ8	Pyruvate dehydrogenase phosphatase regulatory subunit, mitochondrial	Pdpr	3	1.9	565880	0.646208
Q80TE4	Q80TE4	Signal-induced proliferation-associated 1-like protein 2	Sipa1l2	3	1.5	161580	0.179477
Q80TP3	Q80TP3	E3 ubiquitin-protein ligase UBR5	Ubr5	3	6.1	205640	0.269267
Q80UU1	Q80UU1	Ankyrin repeat and zinc finger domain-containing protein 1	Ankzf1	3	1.6	944090	0.836805
Q80V26	Q80V26	Inositol monophosphatase 3	Impad1	3	53	5038700	1.46042
Q80VJ2	Q80VJ2	Steroid receptor RNA activator 1	Sra1	3	2.6	12383000	1.79525
Q80VP1	Q80VP1	Epsin-1	Epn1	3	13.9	6904100	1.5777
Q80X82	Q80X82	Symplekin	Sympk	3	8.1	1095000	0.892024
Q80X85	Q80X85	28S ribosomal protein S7, mitochondrial	Mrps7	3	14.4	3948900	1.36967
Q80XI4;O70172	Q80XI4	Phosphatidylinositol 5-phosphate 4-kinase type-2 beta	Pip4k2b	3	20.8	3294900	1.30224
Q80Y14	Q80Y14	Glutaredoxin-related protein 5, mitochondrial	Glrx5	3	44.1	40154000	2.23331
Q80Y56	Q80Y56	Rabenosyn-5	Rbsn	3	14.3	950860	0.839466
Q80YS6	Q80YS6	Actin filament-associated protein 1	Afap1	3	25	1037900	0.872082
Q80YV3	Q80YV3	Transformation/transcription domain-associated protein	Trrap	3	28.8	1724000	1.06104
Q80YX1	Q80YX1	Tenascin	Tnc	3	19	301270	0.411471
Q810U5	Q810U5	Coiled-coil domain-containing protein 50	Ccdc50	3	44.6	1582400	1.02913
Q8BGB7	Q8BGB7	Enolase-phosphatase E1	Enoph1	3	5.3	13523000	1.82805
Q8BGE6	Q8BGE6	Cysteine protease ATG4B	Atg4b	3	8.6	2708500	1.22926
Q8BGS7	Q8BGS7	Choline/ethanolaminephosphotransferase 1	Cept1	3	4.3	6031600	1.5274
Q8BH57	Q8BH57	WD repeat-containing protein 48	Wdr48	3	29	454660	0.56472
Q8BHA3	Q8BHA3	Probable D-tyrosyl-tRNA(Tyr) deacylase 2	Dtd2	3	5.6	5926300	1.52084
Q8BHB4	Q8BHB4	WD repeat-containing protein 3	Wdr3	3	9.6	756890	0.754509
Q8BHC4	Q8BHC4	Dephospho-CoA kinase domain-containing protein	Dcakd	3	1.1	2296700	1.16785
Q8BHG9	Q8BHG9	CGG triplet repeat-binding protein 1	Cggbp1	3	29.6	1895700	1.0964
Q8BIW1	Q8BIW1	Protein prune homolog	Prune	3	8.3	4390500	1.40914
Q8BJF9	Q8BJF9	Charged multivesicular body protein 2b	Chmp2b	3	15.3	3069600	1.27587
Q8BKC8	Q8BKC8	Phosphatidylinositol 4-kinase beta	Pi4kb	3	5.3	307430	0.419008
Q8BP27	Q8BP27	Swi5-dependent recombination DNA repair protein 1 homolog	Sfr1	3	1.7	1836600	1.0846
Q8BQZ5	Q8BQZ5	Cleavage and polyadenylation specificity factor subunit 4	Cpsf4	3	33.2	758150	0.755128
Q8BR63	Q8BR63	Protein FAM177A1	Fam177a1	3	20.3	8640500	1.66125
Q8BTW3	Q8BTW3	Exosome complex component MTR3	Exosc6	3	18.1	3417400	1.31584
Q8BU88	Q8BU88	39S ribosomal protein L22, mitochondrial	Mrpl22	3	2.1	4523900	1.42029
Q8BVF2	Q8BVF2	Phosducin-like protein 3	Pdcl3	3	27.6	2211100	1.15371
Q8BVL3	Q8BVL3	Sorting nexin-17	Snx17	3	8.7	1583600	1.02941
Q8BVQ5	Q8BVQ5	Protein phosphatase methylesterase 1	Ppme1	3	3.5	2560100	1.20828
Q8BVU5	Q8BVU5	ADP-ribose pyrophosphatase, mitochondrial	Nudt9	3	25	2559100	1.20814
Q8BWF0	Q8BWF0	Succinate-semialdehyde dehydrogenase, mitochondrial	Aldh5a1	3	13.1	921380	0.827738
Q8BWL5	Q8BWL5	RNA-binding motif, single-stranded-interacting protein 3	Rbms3	3	36.7	486220	0.589711
Q8BX17	Q8BX17	Gem-associated protein 5	Gemin5	3	12.5	425640	0.540159
Q8BXQ2	Q8BXQ2	GPI transamidase component PIG-T	Pigt	3	1.1	1525400	1.01547
Q8BY71	Q8BY71	Histone acetyltransferase type B catalytic subunit	Hat1	3	4.7	2403900	1.18484
Q8BZ20	Q8BZ20	Poly [ADP-ribose] polymerase 12	Parp12	3	3.2	647050	0.696122
Q8BZH4	Q8BZH4	Pogo transposable element with ZNF domain	Pogz	3	2.4	203410	0.265207
Q8C0L8	Q8C0L8	Conserved oligomeric Golgi complex subunit 5	Cog5	3	8	1031600	0.869815
Q8C163	Q8C163	Nuclease EXOG, mitochondrial	Exog	3	16	1715100	1.05912
Q8C3I8	Q8C3I8	Protein HGH1 homolog	Hgh1	3	4	1913100	1.0998
Q8C4Q6	Q8C4Q6	Axin interactor, dorsalization-associated protein	Aida	3	7	5103900	1.46521
Q8C4S8	Q8C4S8	DENN domain-containing protein 2A	Dennd2a	3	13.6	587100	0.659916
Q8C4Y3	Q8C4Y3	Negative elongation factor B	Nelfb	3	1.6	1201200	0.926494
Q8C7Q4;Q8VE92	Q8C7Q4;Q8VE92	RNA-binding protein 4;RNA-binding protein 4B	Rbm4;Rbm4b	3	2.5	1809600	1.07909
Q8C863	Q8C863	E3 ubiquitin-protein ligase Itchy	Itch	3	41.5	763380	0.757688
Q8CBE3	Q8CBE3	WD repeat-containing protein 37	Wdr37	3	6.3	1105800	0.895679
Q8CC88	Q8CC88	von Willebrand factor A domain-containing protein 8	Vwa8	3	52.9	160340	0.176609
Q8CCP0	Q8CCP0	Nuclear export mediator factor Nemf	Nemf	3	13.6	792680	0.771713
Q8CGB3	Q8CGB3	Uveal autoantigen with coiled-coil domains and ankyrin repeats	Uaca	3	3.7	249980	0.341976
Q8CH72	Q8CH72	E3 ubiquitin-protein ligase TRIM32	Trim32	3	4.3	528570	0.620809
Q8CHG3	Q8CHG3	GRIP and coiled-coil domain-containing protein 2	Gcc2	3	9	131000	0.101352
Q8CHK3	Q8CHK3	Lysophospholipid acyltransferase 7	Mboat7	3	5.9	4290600	1.40057
Q8CHP8	Q8CHP8	Phosphoglycolate phosphatase	Pgp	3	5.2	7242600	1.59553
Q8CIH9	Q8CIH9	Amidophosphoribosyltransferase	Ppat	3	8	2091900	1.13307
Q8CIV8	Q8CIV8	Tubulin-specific chaperone E	Tbce	3	19	1315800	0.960427
Q8CJ26	Q8CJ26	Death domain-containing membrane protein NRADD	Nradd	3	15.1	10357000	1.72872
Q8JZK9	Q8JZK9	Hydroxymethylglutaryl-CoA synthase, cytoplasmic	Hmgcs1	3	10.6	674750	0.711732
Q8K012	Q8K012	Formin-binding protein 1-like	Fnbp1l	3	42.6	1925200	1.10215
Q8K021	Q8K021	Secretory carrier-associated membrane protein 1	Scamp1	3	9.4	12492000	1.79851
Q8K1A6	Q8K1A6	Coiled-coil and C2 domain-containing protein 1A	Cc2d1a	3	15	804100	0.77704
Q8K1R3	Q8K1R3	Polyribonucleotide nucleotidyltransferase 1, mitochondrial	Pnpt1	3	2.5	1181100	0.92021
Q8K1Z0	Q8K1Z0	Ubiquinone biosynthesis protein COQ9, mitochondrial	Coq9	3	2	1589100	1.0307
Q8K2B0	Q8K2B0	Synaptonemal complex protein SC65	Leprel4	3	38	4586800	1.42543
Q8K2I4	Q8K2I4	Beta-mannosidase	Manba	3	11.4	549450	0.635236
Q8K2L8	Q8K2L8	Trafficking protein particle complex subunit 12	Trappc12	3	3.3	611110	0.674842
Q8K2Q0	Q8K2Q0	COMM domain-containing protein 9	Commd9	3	1.6	2079100	1.13079
Q8K327	Q8K327	Chromosome alignment-maintaining phosphoprotein 1	Champ1	3	5.3	423290	0.538098
Q8K354	Q8K354	Carbonyl reductase [NADPH] 3	Cbr3	3	4.9	2240300	1.15859
Q8K358	Q8K358	Phosphatidylinositol glycan anchor biosynthesis class U protein	Pigu	3	2.5	1954300	1.10773
Q8K370	Q8K370	Acyl-CoA dehydrogenase family member 10	Acad10	3	23.8	508150	0.606138
Q8K371	Q8K371	Angiomotin-like protein 2	Amotl2	3	6.8	1180800	0.920116
Q8K4Z3	Q8K4Z3	NAD(P)H-hydrate epimerase	Apoa1bp	3	2.4	19187000	1.95832
Q8R0K9	Q8R0K9	Transcription factor E2F4	E2f4	3	14.6	1842000	1.0857
Q8R1K4	Q8R1K4	5-phosphohydroxy-L-lysine phospho-lyase	Phykpl	3	24.5	224170	0.301395
Q8R2U6;P0C028;P0C027	Q8R2U6	Diphosphoinositol polyphosphate phosphohydrolase 2	Nudt4	3	11	3797000	1.35506
Q8R2Y0	Q8R2Y0	Monoacylglycerol lipase ABHD6	Abhd6	3	18.9	3689000	1.34431
Q8R3F5	Q8R3F5	Malonyl-CoA-acyl carrier protein transacylase, mitochondrial	Mcat	3	26.7	1367100	0.974669
Q8R3I3	Q8R3I3	Conserved oligomeric Golgi complex subunit 6	Cog6	3	27	660960	0.704042
Q8R3L2	Q8R3L2	Transcription factor 25	Tcf25	3	9.5	1386800	0.979996
Q8R3V5	Q8R3V5	Endophilin-B2	Sh3glb2	3	9.6	1092200	0.891071
Q8R4X3;V9GXJ1	Q8R4X3;V9GXJ1	RNA-binding protein 12	Rbm12;Gm28036	3	6.6	1521400	1.01449
Q8R570	Q8R570	Synaptosomal-associated protein 47	Snap47	3	34.8	2783500	1.23944
Q8R5K4	Q8R5K4	Nucleolar protein 6	Nol6	3	5.7	619130	0.679697
Q8VBT0	Q8VBT0	Thioredoxin-related transmembrane protein 1	Tmx1	3	13.2	8351100	1.64856
Q8VBV3	Q8VBV3	Exosome complex component RRP4	Exosc2	3	10.5	1575700	1.02755
Q8VBV7	Q8VBV7	COP9 signalosome complex subunit 8	Cops8	3	3.5	27899000	2.09772
Q8VCB1	Q8VCB1	Nucleoporin NDC1	Ndc1	3	2	1704000	1.0567
Q8VD62	Q8VD62	UPF0696 protein C11orf68 homolog	Bles03	3	3.4	1934300	1.1039
Q8VDQ1	Q8VDQ1	Prostaglandin reductase 2	Ptgr2	3	24	9269500	1.68741
Q8VDQ8	Q8VDQ8	NAD-dependent protein deacetylase sirtuin-2	Sirt2	3	40.5	2633300	1.21878
Q8VE19	Q8VE19	WD repeat-containing protein mio	Mios	3	1.4	461030	0.569901
Q8VE80	Q8VE80	THO complex subunit 3	Thoc3	3	1.7	1970700	1.11085
Q8VED9	Q8VED9	Galectin-related protein	Lgalsl	3	3.2	15901000	1.88837
Q8VHN8	Q8VHN8	Protein syndesmos	Nudt16l1	3	13.7	1031800	0.869887
Q91V08;Q9WVF9;Q9D676	Q91V08	C-type lectin domain family 2 member D	Clec2d	3	4.4	9532300	1.69782
Q91VJ4	Q91VJ4	Serine/threonine-protein kinase 38	Stk38	3	6.8	1363400	0.97366
Q91VU0	Q91VU0	Protein FAM3C	Fam3c	3	6.3	4657500	1.43112
Q91W39	Q91W39	Nuclear receptor coactivator 5	Ncoa5	3	15.3	2152900	1.14377
Q91W40	Q91W40	Kinesin light chain 3	Klc3	3	3.5	941460	0.835766
Q91W59	Q91W59	RNA-binding motif, single-stranded-interacting protein 1	Rbms1	3	13.1	23685000	2.03674
Q91W86	Q91W86	Vacuolar protein sorting-associated protein 11 homolog	Vps11	3	7.7	367500	0.485468
Q91WK0	Q91WK0	Leucine-rich repeat flightless-interacting protein 2	Lrrfip2	3	23.9	5476100	1.49142
Q91WS0	Q91WS0	CDGSH iron-sulfur domain-containing protein 1	Cisd1	3	18.6	42204000	2.25186
Q91XC8	Q91XC8	Death-associated protein 1	Dap	3	29.2	15533000	1.87965
Q91XI1	Q91XI1	tRNA-dihydrouridine(47) synthase [NAD(P)(+)]-like	Dus3l	3	8.3	1785200	1.07403
Q91YD6	Q91YD6	Villin-like protein	Vill	3	24.9	571030	0.649582
Q91YJ3	Q91YJ3	Thymocyte nuclear protein 1	Thyn1	3	40	3984600	1.37302
Q91YL2	Q91YL2	E3 ubiquitin-protein ligase RNF126	Rnf126	3	23.5	5127800	1.46695
Q91YN9	Q91YN9	BAG family molecular chaperone regulator 2	Bag2	3	24.7	14720000	1.85963
Q91YU8	Q91YU8	Suppressor of SWI4 1 homolog	Ppan	3	16.9	1901700	1.09757
Q91YX5	Q91YX5	Acyl-CoA:lysophosphatidylglycerol acyltransferase 1	Lpgat1	3	23.6	727480	0.739751
Q91Z49	Q91Z49	UAP56-interacting factor	Fyttd1	3	37.4	1039700	0.872727
Q91Z96	Q91Z96	BMP-2-inducible protein kinase	Bmp2k	3	5.9	250550	0.342824
Q91ZN5	Q91ZN5	Adenosine 3-phospho 5-phosphosulfate transporter 1	Slc35b2	3	40.1	3729600	1.34839
Q920L1	Q920L1	Fatty acid desaturase 1	Fads1	3	13.3	1945600	1.10607
Q921G8	Q921G8	Gamma-tubulin complex component 2	Tubgcp2	3	8.4	670670	0.709473
Q921K8	Q921K8	TRPM8 channel-associated factor 2	Tcaf2	3	7.7	1014800	0.8637
Q921L5	Q921L5	Conserved oligomeric Golgi complex subunit 2	Cog2	3	1.1	766460	0.759187
Q921N6	Q921N6	Probable ATP-dependent RNA helicase DDX27	Ddx27	3	8.8	812910	0.781097
Q922E4	Q922E4	Ethanolamine-phosphate cytidylyltransferase	Pcyt2	3	20.2	1497300	1.00854
Q924H2	Q924H2	Mediator of RNA polymerase II transcription subunit 15	Med15	3	6	620500	0.68052
Q924W7	Q924W7	Suppression of tumorigenicity 5 protein	St5	3	12.8	579410	0.655007
Q924Z4	Q924Z4	Ceramide synthase 2	Cers2	3	45.6	9786600	1.70763
Q99J09	Q99J09	Methylosome protein 50	Wdr77	3	26.5	9292600	1.68834
Q99J45	Q99J45	Nuclear receptor-binding protein	Nrbp1	3	12.4	8699300	1.66377
Q99J47	Q99J47	Dehydrogenase/reductase SDR family member 7B	Dhrs7b	3	2.2	3741000	1.34953
Q99KB8	Q99KB8	Hydroxyacylglutathione hydrolase, mitochondrial	Hagh	3	20.8	1668400	1.04884
Q99KD5	Q99KD5	Protein unc-45 homolog A	Unc45a	3	19.2	725850	0.738916
Q99LB7	Q99LB7	Sarcosine dehydrogenase, mitochondrial	Sardh	3	5.4	820520	0.784567
Q99LD9	Q99LD9	Translation initiation factor eIF-2B subunit beta	Eif2b2	3	57.9	4200600	1.39268
Q99LI7	Q99LI7	Cleavage stimulation factor subunit 3	Cstf3	3	15.2	2620800	1.21701
Q99LJ0	Q99LJ0	CTTNBP2 N-terminal-like protein	Cttnbp2nl	3	10.1	1379900	0.978139
Q99LJ7	Q99LJ7	RCC1 and BTB domain-containing protein 2	Rcbtb2	3	11.7	1309100	0.958526
Q99M51	Q99M51	Cytoplasmic protein NCK1	Nck1	3	48.5	1611000	1.0358
Q99MD9	Q99MD9	Nuclear autoantigenic sperm protein	Nasp	3	12.8	2244400	1.15927
Q99MK9	Q99MK9	Ras association domain-containing protein 1	Rassf1	3	6.7	874570	0.808322
Q99N57;P28028;P04443	Q99N57;P28028;P04443	RAF proto-oncogene serine/threonine-protein kinase;Serine/threonine-protein kinase B-raf;Hemoglobin subunit beta-H0	Raf1;Braf;Hbb-bh0	3	1.5	1014900	0.863737
Q99N94	Q99N94	39S ribosomal protein L9, mitochondrial	Mrpl9	3	8.4	857720	0.801078
Q99NB8	Q99NB8	Ubiquilin-4	Ubqln4	3	10.3	3617900	1.33707
Q99P31	Q99P31	Hsp70-binding protein 1	Hspbp1	3	36.5	1095900	0.89233
Q99PM9	Q99PM9	Uridine-cytidine kinase 2	Uck2	3	13.7	2814700	1.24359
Q9CPN8	Q9CPN8	Insulin-like growth factor 2 mRNA-binding protein 3	Igf2bp3	3	14.1	1633900	1.04106
Q9CPQ1	Q9CPQ1	Cytochrome c oxidase subunit 6C	Cox6c	3	15.5	109040000	2.60532
Q9CPQ8	Q9CPQ8	ATP synthase subunit g, mitochondrial	Atp5l	3	34.1	27610000	2.09384
Q9CPR5	Q9CPR5	39S ribosomal protein L15, mitochondrial	Mrpl15	3	33.3	2298700	1.16818
Q9CPT4	Q9CPT4	Myeloid-derived growth factor	Mydgf	3	8.4	13599000	1.83013
Q9CPX6	Q9CPX6	Ubiquitin-like-conjugating enzyme ATG3	Atg3	3	19.3	4407000	1.41054
Q9CQ10	Q9CQ10	Charged multivesicular body protein 3	Chmp3	3	0.9	8632200	1.66089
Q9CQ49	Q9CQ49	Nuclear cap-binding protein subunit 2	Ncbp2	3	5.7	8709800	1.66422
Q9CQ56	Q9CQ56	Vesicle transport protein USE1	Use1	3	50.3	2026300	1.12121
Q9CQ71	Q9CQ71	Replication protein A 14 kDa subunit	Rpa3	3	9.3	5252500	1.47589
Q9CQ80	Q9CQ80	Vacuolar protein-sorting-associated protein 25	Vps25	3	18.1	2891600	1.25362
Q9CQB5	Q9CQB5	CDGSH iron-sulfur domain-containing protein 2	Cisd2	3	30.4	23622000	2.03575
Q9CQF0	Q9CQF0	39S ribosomal protein L11, mitochondrial	Mrpl11	3	25.6	819910	0.78429
Q9CQS8;E9PW43	Q9CQS8;E9PW43	Protein transport protein Sec61 subunit beta	Sec61b;Gm10320	3	11.5	51534000	2.32623
Q9CQW1	Q9CQW1	Synaptobrevin homolog YKT6	Ykt6	3	20.5	10444000	1.73184
Q9CQW9;A0A1B0GT68;Q99J93	Q9CQW9	Interferon-induced transmembrane protein 3	Ifitm3	3	6.3	161990000	2.75271
Q9CQX2	Q9CQX2	Cytochrome b5 type B	Cyb5b	3	6.8	12053000	1.78519
Q9CR09	Q9CR09	Ubiquitin-fold modifier-conjugating enzyme 1	Ufc1	3	17.3	13592000	1.82994
Q9CR51	Q9CR51	V-type proton ATPase subunit G 1	Atp6v1g1	3	22.4	22032000	2.0098
Q9CR68	Q9CR68	Cytochrome b-c1 complex subunit Rieske, mitochondrial;Cytochrome b-c1 complex subunit 11	Uqcrfs1	3	5.1	4276400	1.39933
Q9CR98;A0A140T8T1	Q9CR98	Protein FAM136A	Fam136a	3	18	19348000	1.96143
Q9CRA4	Q9CRA4	Methylsterol monooxygenase 1	Msmo1	3	7.3	6948700	1.5801
Q9CRA8	Q9CRA8	Exosome complex component RRP46	Exosc5	3	14.9	12106000	1.78683
Q9CRB2	Q9CRB2	H/ACA ribonucleoprotein complex subunit 2	Nhp2	3	3.1	180060000	2.79209
Q9CW79	Q9CW79	Golgin subfamily A member 1	Golga1	3	17.9	602850	0.669774
Q9CWM4	Q9CWM4	Prefoldin subunit 1	Pfdn1	3	49.7	38705000	2.21963
Q9CWW6	Q9CWW6	Peptidyl-prolyl cis-trans isomerase NIMA-interacting 4	Pin4	3	33.7	7590500	1.613
Q9CX30	Q9CX30	Protein YIF1B	Yif1b	3	18.2	10086000	1.71885
Q9CXA2	Q9CXA2	Trans-L-3-hydroxyproline dehydratase	L3hypdh	3	10	1351800	0.970478
Q9CXE7	Q9CXE7	Transmembrane emp24 domain-containing protein 5	Tmed5	3	26.7	18463000	1.94399
Q9CXG3	Q9CXG3	Peptidyl-prolyl cis-trans isomerase-like 4	Ppil4	3	18.8	865530	0.804453
Q9CY16	Q9CY16	28S ribosomal protein S28, mitochondrial	Mrps28	3	67.6	2030800	1.12203
Q9CY50	Q9CY50	Translocon-associated protein subunit alpha	Ssr1	3	7.9	26579000	2.07967
Q9CY57	Q9CY57	Chromatin target of PRMT1 protein	Chtop	3	20.2	22272000	2.01384
Q9CY97	Q9CY97	RNA polymerase II subunit A C-terminal domain phosphatase SSU72	Ssu72	3	61.8	2704100	1.22866
Q9CZ52	Q9CZ52	Anthrax toxin receptor 1	Antxr1	3	48.4	4388800	1.409
Q9CZB0	Q9CZB0	Succinate dehydrogenase cytochrome b560 subunit, mitochondrial	Sdhc	3	32.8	9228300	1.68575
Q9CZE3	Q9CZE3	Ras-related protein Rab-32	Rab32	3	37	1741100	1.06472
Q9CZH3;S4R185	Q9CZH3	Proteasome assembly chaperone 3	Psmg3	3	12.5	4444200	1.41367
Q9CZR8	Q9CZR8	Elongation factor Ts, mitochondrial	Tsfm	3	40.5	10184000	1.72245
Q9CZT5	Q9CZT5	Vasorin	Vasn	3	18	880250	0.810733
Q9CZX7	Q9CZX7	Type 2 phosphatidylinositol 4,5-bisphosphate 4-phosphatase	Tmem55a	3	31.8	4964200	1.45487
Q9D020	Q9D020	Cytosolic 5-nucleotidase 3A	Nt5c3a	3	4.5	1266700	0.946265
Q9D0A3	Q9D0A3	Arpin	Arpin	3	17.5	7783500	1.62235
Q9D0F6	Q9D0F6	Replication factor C subunit 5	Rfc5	3	26.4	1111200	0.897493
Q9D0G0	Q9D0G0	28S ribosomal protein S30, mitochondrial	Mrps30	3	23.1	1805200	1.07818
Q9D0S9	Q9D0S9	Histidine triad nucleotide-binding protein 2, mitochondrial	Hint2	3	7.3	8723600	1.66481
Q9D1C8	Q9D1C8	Vacuolar protein sorting-associated protein 28 homolog	Vps28	3	3.7	4813100	1.44336
Q9D1L9	Q9D1L9	Ragulator complex protein LAMTOR5	Lamtor5	3	11.6	38934000	2.22183
Q9D2R6	Q9D2R6	Cytochrome c oxidase assembly factor 3 homolog, mitochondrial	Coa3	3	16.9	5347200	1.48255
Q9D2Y4	Q9D2Y4	Mixed lineage kinase domain-like protein	Mlkl	3	18.6	3588000	1.33398
Q9D3P8	Q9D3P8	Plasminogen receptor (KT)	Plgrkt	3	25.9	11080000	1.75385
Q9D404	Q9D404	3-oxoacyl-[acyl-carrier-protein] synthase, mitochondrial	Oxsm	3	7.6	1591700	1.03131
Q9D5T0	Q9D5T0	ATPase family AAA domain-containing protein 1	Atad1	3	55	2037800	1.12331
Q9D6K5	Q9D6K5	Synaptojanin-2-binding protein	Synj2bp	3	45.4	8046800	1.63474
Q9D6M3;Q9DB41	Q9D6M3	Mitochondrial glutamate carrier 1	Slc25a22	3	7.3	2805300	1.24234
Q9D710	Q9D710	Thioredoxin-related transmembrane protein 2	Tmx2	3	4.7	1917400	1.10064
Q9D773	Q9D773	39S ribosomal protein L2, mitochondrial	Mrpl2	3	36.6	3294400	1.30219
Q9D7A8	Q9D7A8	Armadillo repeat-containing protein 1	Armc1	3	9.7	3894300	1.36448
Q9D7P6	Q9D7P6	Iron-sulfur cluster assembly enzyme ISCU, mitochondrial	Iscu	3	37.9	9706900	1.70458
Q9D7S9	Q9D7S9	Charged multivesicular body protein 5	Chmp5	3	21.2	35382000	2.1862
Q9D7X3	Q9D7X3	Dual specificity protein phosphatase 3	Dusp3	3	48	15512000	1.87914
Q9D824	Q9D824	Pre-mRNA 3-end-processing factor FIP1	Fip1l1	3	3.6	3239900	1.29597
Q9D8B7	Q9D8B7	Junctional adhesion molecule C	Jam3	3	10.9	2460800	1.19355
Q9D8S9	Q9D8S9	BolA-like protein 1	Bola1	3	62.9	12091000	1.78636
Q9D8X2	Q9D8X2	Coiled-coil domain-containing protein 124	Ccdc124	3	16.3	2766100	1.2371
Q9D8Y0;Q9D4J1	Q9D8Y0	EF-hand domain-containing protein D2	Efhd2	3	5.3	2154800	1.1441
Q9D906	Q9D906	Ubiquitin-like modifier-activating enzyme ATG7	Atg7	3	11.3	533740	0.624434
Q9DAS9	Q9DAS9	Guanine nucleotide-binding protein G(I)/G(S)/G(O) subunit gamma-12	Gng12	3	23.3	299220000	2.98122
Q9DAV6	Q9DAV6		Serpinb9b	3	61.2	1953800	1.10764
Q9DB34	Q9DB34	Charged multivesicular body protein 2a	Chmp2a	3	32.8	5859000	1.51658
Q9DBR3	Q9DBR3	Armadillo repeat-containing protein 8	Armc8	3	4	576670	0.653242
Q9DBR4	Q9DBR4	Amyloid beta A4 precursor protein-binding family B member 2	Apbb2	3	20.4	730730	0.741411
Q9DBS9;A2A716	Q9DBS9	Oxysterol-binding protein-related protein 3	Osbpl3	3	5.1	712690	0.732102
Q9DC50	Q9DC50	Peroxisomal carnitine O-octanoyltransferase	Crot	3	22.1	13008000	1.81359
Q9DC53;Q1RLL3;Q8JZW4	Q9DC53;Q1RLL3;Q8JZW4	Copine-8;Copine-9;Copine-5	Cpne8;Cpne9;Cpne5	3	9.9	867510	0.805304
Q9DCG9	Q9DCG9	Multifunctional methyltransferase subunit TRM112-like protein	Trmt112	3	7.6	8365800	1.64921
Q9DCT5	Q9DCT5	Stromal cell-derived factor 2	Sdf2	3	22.6	7606000	1.61376
Q9EP72	Q9EP72	ER membrane protein complex subunit 7	Emc7	3	22.7	9983600	1.71505
Q9EPB5	Q9EPB5	Serine hydrolase-like protein	Serhl	3	16.3	5051900	1.46139
Q9EQQ9	Q9EQQ9	Protein O-GlcNAcase	Mgea5	3	12.4	1101500	0.894228
Q9ERR7	Q9ERR7	15 kDa selenoprotein	2020-09-15	3	38.9	20290000	1.97913
Q9ES28	Q9ES28	Rho guanine nucleotide exchange factor 7	Arhgef7	3	36.7	2102700	1.13499
Q9ES30	Q9ES30	Complement C1q tumor necrosis factor-related protein 3	C1qtnf3	3	32	5152100	1.46871
Q9ES70	Q9ES70	Serine/threonine-protein kinase Nek6	Nek6	3	23.6	954940	0.84106
Q9JI46	Q9JI46	Diphosphoinositol polyphosphate phosphohydrolase 1	Nudt3	3	48.9	6977400	1.58164
Q9JIW9	Q9JIW9	Ras-related protein Ral-B	Ralb	3	20.5	1713900	1.05886
Q9JIY5	Q9JIY5	Serine protease HTRA2, mitochondrial	Htra2	3	9.5	2118300	1.13774
Q9JJV2	Q9JJV2	Profilin-2	Pfn2	3	19.9	16921000	1.91152
Q9JK38	Q9JK38	Glucosamine 6-phosphate N-acetyltransferase	Gnpnat1	3	15.5	16230000	1.89599
Q9JKF6	Q9JKF6	Nectin-1	Pvrl1	3	9.2	1933600	1.10377
Q9JLB0;Q9WV34	Q9JLB0	MAGUK p55 subfamily member 6	Mpp6	3	36.5	1075700	0.885402
Q9JLT4	Q9JLT4	Thioredoxin reductase 2, mitochondrial	Txnrd2	3	25.3	311220	0.42357
Q9JM13	Q9JM13	Rab5 GDP/GTP exchange factor	Rabgef1	3	21	1051700	0.877
Q9QYH6	Q9QYH6	Melanoma-associated antigen D1	Maged1	3	22.1	1233100	0.936254
Q9QZ06	Q9QZ06	Toll-interacting protein	Tollip	3	5.1	4757000	1.439
Q9QZ23	Q9QZ23	NFU1 iron-sulfur cluster scaffold homolog, mitochondrial	Nfu1	3	13.4	10534000	1.73503
Q9QZB9	Q9QZB9	Dynactin subunit 5	Dctn5	3	8.1	9947000	1.71368
Q9QZH3	Q9QZH3	Peptidyl-prolyl cis-trans isomerase E	Ppie	3	16.7	69435000	2.43725
Q9QZQ1	Q9QZQ1	Afadin	Mllt4	3	21.4	174620	0.208378
Q9R020	Q9R020	Zinc finger Ran-binding domain-containing protein 2	Zranb2	3	9.8	5827900	1.5146
Q9R045	Q9R045	Angiopoietin-related protein 2	Angptl2	3	10.1	830260	0.788961
Q9R0G7	Q9R0G7	Zinc finger E-box-binding homeobox 2	Zeb2	3	23.4	339610	0.456078
Q9R0P4	Q9R0P4	Small acidic protein	Smap	3	9.4	21212000	1.99568
Q9R0Q3	Q9R0Q3	Transmembrane emp24 domain-containing protein 2	Tmed2	3	1.8	41209000	2.24297
Q9R112	Q9R112	Sulfide:quinone oxidoreductase, mitochondrial	Sqrdl	3	31.3	2321800	1.1719
Q9R1Y5	Q9R1Y5	Hypermethylated in cancer 1 protein	Hic1	3	19.7	874170	0.808152
Q9R1Z8	Q9R1Z8	Vinexin	Sorbs3	3	2.6	1842200	1.08574
Q9R257	Q9R257	Heme-binding protein 1	Hebp1	3	4.8	7342400	1.60062
Q9WU56	Q9WU56	tRNA pseudouridine synthase A, mitochondrial	Pus1	3	6.7	1510700	1.01186
Q9WV95	Q9WV95	Pleckstrin homology-like domain family A member 3	Phlda3	3	54.4	4534700	1.42117
Q9WVB0	Q9WVB0	RNA-binding protein with multiple splicing	Rbpms	3	6.7	3046100	1.27301
Q9WVJ9	Q9WVJ9	EGF-containing fibulin-like extracellular matrix protein 2	Efemp2	3	28.8	1898500	1.09695
Q9Z0U1	Q9Z0U1	Tight junction protein ZO-2	Tjp2	3	3.7	146210	0.142256
Q9Z0X4	Q9Z0X4	cGMP-inhibited 3,5-cyclic phosphodiesterase A	Pde3a	3	2.2	450800	0.561545
Q9Z1B5	Q9Z1B5	Mitotic spindle assembly checkpoint protein MAD2A	Mad2l1	3	3.4	4313500	1.40255
Q9Z1M8	Q9Z1M8	Protein Red	Ik	3	16.2	4095600	1.38325
Q9Z266	Q9Z266	SNARE-associated protein Snapin	Snapin	3	43.3	6492500	1.55482
Q9Z2E1	Q9Z2E1	Methyl-CpG-binding domain protein 2	Mbd2	3	41.8	2155900	1.14429
Q9Z2L7	Q9Z2L7	Cytokine receptor-like factor 3	Crlf3	3	21	1643900	1.04333
Q9Z2M7;O35621	Q9Z2M7	Phosphomannomutase 2	Pmm2	3	4.8	3101400	1.27971
Q9Z2Q5	Q9Z2Q5	39S ribosomal protein L40, mitochondrial	Mrpl40	3	58.3	2912600	1.25632
Q9Z2X2	Q9Z2X2	26S proteasome non-ATPase regulatory subunit 10	Psmd10	3	51.9	2144400	1.1423
Q9Z2Y8	Q9Z2Y8	Proline synthase co-transcribed bacterial homolog protein	Prosc	3	22.8	4778200	1.44065
A0A0A6YVU8;Q9JKV1	A0A0A6YVU8;Q9JKV1	Proteasomal ubiquitin receptor ADRM1	Gm9774;Adrm1	4	10.8	17704000	1.92836
A2ADY9;Q9DAF3	A2ADY9	Protein DDI1 homolog 2	Ddi2	4	1.1	2429300	1.18875
A2AMM0	A2AMM0	Muscle-related coiled-coil protein	Murc	4	9.8	8249600	1.64401
A6X919	A6X919	Probable C-mannosyltransferase DPY19L1	Dpy19l1	4	1.4	1933500	1.10375
B2RRE7	B2RRE7	OTU domain-containing protein 4	Otud4	4	2.4	998250	0.857577
B2RXC1	B2RXC1	Trafficking protein particle complex subunit 11	Trappc11	4	1.4	742330	0.747276
B9EJ86	B9EJ86	Oxysterol-binding protein	Osbpl8	4	1.3	1104300	0.895174
D3YYU8	D3YYU8	Obscurin-like protein 1	Obsl1	4	17	328250	0.443409
E9PX68	E9PX68		Slc4a1ap	4	5.3	949030	0.838749
E9PYL9;Q9CXW4;E9PZB3	E9PYL9;Q9CXW4;E9PZB3	60S ribosomal protein L11	Gm10036;Rpl11;Gm5093	4	16.4	211140000	2.85139
E9Q6E5	E9Q6E5		Srsf11	4	10.7	26754000	2.08212
E9Q7M2;Q9Z2S7;Q9EQN3	E9Q7M2		Tsc22d2	4	3.8	7992500	1.63222
E9Q8I7	E9Q8I7		Nfxl1	4	18.4	2006600	1.11757
O08573	O08573	Galectin-9	Lgals9	4	5.5	6911400	1.5781
O08997	O08997	Copper transport protein ATOX1	Atox1	4	20.1	195930000	2.82355
O09174	O09174	Alpha-methylacyl-CoA racemase	Amacr	4	66.1	7210700	1.59388
O35114	O35114	Lysosome membrane protein 2	Scarb2	4	36.5	10999000	1.75112
O35295	O35295	Transcriptional activator protein Pur-beta	Purb	4	5.1	13576000	1.8295
O35465	O35465	Peptidyl-prolyl cis-trans isomerase FKBP8	Fkbp8	4	4.5	9325000	1.68964
O35551	O35551	Rab GTPase-binding effector protein 1	Rabep1	4	6.3	1507700	1.01112
O35609	O35609	Secretory carrier-associated membrane protein 3	Scamp3	4	33.2	14902000	1.8642
O35658	O35658	Complement component 1 Q subcomponent-binding protein, mitochondrial	C1qbp	4	34.6	43578000	2.26379
O54692	O54692	Centromere/kinetochore protein zw10 homolog	Zw10	4	8.5	1325000	0.963021
O54950	O54950	5-AMP-activated protein kinase subunit gamma-1	Prkag1	4	30.1	1336400	0.966211
O54998	O54998	Peptidyl-prolyl cis-trans isomerase FKBP7	Fkbp7	4	30.8	8387900	1.6502
O55128	O55128	Histone deacetylase complex subunit SAP18	Sap18	4	51.3	7639600	1.6154
O70252	O70252	Heme oxygenase 2	Hmox2	4	43.4	2523800	1.20296
O70423	O70423	Membrane primary amine oxidase	Aoc3	4	42.1	1556400	1.02296
O70493	O70493	Sorting nexin-12	Snx12	4	2.9	7075200	1.58682
O76070	O76070	Gamma-synuclein	SNCG	4	6.3	29787000	2.1221
O88441	O88441	Metaxin-2	Mtx2	4	12.8	12589000	1.80139
O88696	O88696	ATP-dependent Clp protease proteolytic subunit, mitochondrial	Clpp	4	1.8	17971000	1.93394
O88811	O88811	Signal transducing adapter molecule 2	Stam2	4	49.7	7199400	1.5933
O88952;Q8JZS0;O88951	O88952;Q8JZS0;O88951	Protein lin-7 homolog C;Protein lin-7 homolog A;Protein lin-7 homolog B	Lin7c;Lin7a;Lin7b	4	18.8	14826000	1.8623
O89017	O89017	Legumain	Lgmn	4	67.3	15021000	1.86717
O89090	O89090	Transcription factor Sp1	Sp1	4	24.7	5378300	1.48471
P00405	P00405	Cytochrome c oxidase subunit 2	Mtco2	4	5.4	181550000	2.79516
P01901;Q8HWB2;P79568;O19441;G3UXE9;P01896;P01898;P14430;P14429;P01897	P01901;Q8HWB2	H-2 class I histocompatibility antigen, K-B alpha chain	H2-K1;H2-Q4	4	2	1322100	0.962205
P05480	P05480	Neuronal proto-oncogene tyrosine-protein kinase Src	Src	4	8.7	1270400	0.947351
P05622	P05622	Platelet-derived growth factor receptor beta	Pdgfrb	4	2.7	1561000	1.02406
P07607	P07607	Thymidylate synthase	Tyms	4	14	4942700	1.45326
P07742	P07742	Ribonucleoside-diphosphate reductase large subunit	Rrm1	4	10.6	634620	0.688899
P08207	P08207	Protein S100-A10	S100a10	4	56.2	565240000	3.21808
P08228	P08228	Superoxide dismutase [Cu-Zn]	Sod1	4	8.8	19006000	1.95479
P10518	P10518	Delta-aminolevulinic acid dehydratase	Alad	4	34.4	3909100	1.36589
P11440	P11440	Cyclin-dependent kinase 1	Cdk1	4	29.5	4017400	1.37607
P11862	P11862	Growth arrest-specific protein 2	Gas2	4	2.2	8871900	1.67109
P12815	P12815	Programmed cell death protein 6	Pdcd6	4	58.4	24915000	2.0556
P13864	P13864	DNA (cytosine-5)-methyltransferase 1	Dnmt1	4	61.8	233520	0.316612
P14602	P14602	Heat shock protein beta-1	Hspb1	4	8.8	11157000	1.75643
P15208	P15208	Insulin receptor;Insulin receptor subunit alpha;Insulin receptor subunit beta	Insr	4	9.2	253740	0.347535
P17095	P17095	High mobility group protein HMG-I/HMG-Y	Hmga1	4	8.4	91931000	2.54176
P18052	P18052	Receptor-type tyrosine-protein phosphatase alpha	Ptpra	4	26.2	1115600	0.898965
P20352	P20352	Tissue factor	F3	4	4.4	18747000	1.94968
P22907	P22907	Porphobilinogen deaminase	Hmbs	4	23.6	5961400	1.52304
P23949	P23949	Zinc finger protein 36, C3H1 type-like 2	Zfp36l2	4	16.5	4104400	1.38405
P26645	P26645	Myristoylated alanine-rich C-kinase substrate	Marcks	4	90.6	42323000	2.2529
P27601	P27601	Guanine nucleotide-binding protein subunit alpha-13	Gna13	4	26.2	2532900	1.2043
P29391;P49945	P29391	Ferritin light chain 1	Ftl1	4	17.4	7731800	1.61987
P30051;P70210;Q62296;P48301	P30051;P70210	Transcriptional enhancer factor TEF-1;Transcriptional enhancer factor TEF-5	Tead1;Tead3	4	15	4124900	1.3859
P34884	P34884	Macrophage migration inhibitory factor	Mif	4	38.7	1234800000	3.50906
P35601	P35601	Replication factor C subunit 1	Rfc1	4	29.7	185180	0.230243
P37913	P37913	DNA ligase 1	Lig1	4	22.8	653570	0.699855
P38060	P38060	Hydroxymethylglutaryl-CoA lyase, mitochondrial	Hmgcl	4	51.9	7278700	1.59738
P41216	P41216	Long-chain-fatty-acid--CoA ligase 1	Acsl1	4	22.3	1390800	0.981069
P42232;P42230	P42232;P42230	Signal transducer and activator of transcription 5B;Signal transducer and activator of transcription 5A	Stat5b;Stat5a	4	36.3	836480	0.791741
P46425	P46425	Glutathione S-transferase P 2	Gstp2	4	28.5	176540000	2.78474
P48428	P48428	Tubulin-specific chaperone A	Tbca	4	29.6	76774000	2.47467
P49586;Q811Q9	P49586	Choline-phosphate cytidylyltransferase A	Pcyt1a	4	7.1	3341200	1.30744
P50518;Q9D593	P50518	V-type proton ATPase subunit E 1	Atp6v1e1	4	14.8	10128000	1.7204
P51175	P51175	Protoporphyrinogen oxidase	Ppox	4	48.4	2225400	1.15611
P52019	P52019	Squalene monooxygenase	Sqle	4	6.4	2059900	1.12733
P52633	P52633	Signal transducer and transcription activator 6	Stat6	4	3.6	1291900	0.953601
P52927	P52927	High mobility group protein HMGI-C	Hmga2	4	16	25478000	2.06392
P53690	P53690	Matrix metalloproteinase-14	Mmp14	4	13	2385400	1.18196
P53702	P53702	Cytochrome c-type heme lyase	Hccs	4	60.9	1771900	1.07125
P54276	P54276	DNA mismatch repair protein Msh6	Msh6	4	36	735770	0.74397
P54726	P54726	UV excision repair protein RAD23 homolog A	Rad23a	4	5.8	2168900	1.14653
P55096	P55096	ATP-binding cassette sub-family D member 3	Abcd3	4	40.8	2440900	1.19053
P56135	P56135	ATP synthase subunit f, mitochondrial	Atp5j2	4	72.9	71382000	2.44755
P56376	P56376	Acylphosphatase-1	Acyp1	4	28.4	13494000	1.82725
P56389	P56389	Cytidine deaminase	Cda	4	41.8	23440000	2.03287
P56391	P56391	Cytochrome c oxidase subunit 6B1	Cox6b1	4	31.3	112110000	2.61566
P57787	P57787	Monocarboxylate transporter 4	Slc16a3	4	40.7	17664000	1.92752
P59222	P59222	Scavenger receptor class F member 2	Scarf2	4	9.6	857200	0.800852
P60824	P60824	Cold-inducible RNA-binding protein	Cirbp	4	24.1	20670000	1.98604
P61211	P61211	ADP-ribosylation factor-like protein 1	Arl1	4	9.1	53411000	2.33955
P61290	P61290	Proteasome activator complex subunit 3	Psme3	4	32.8	15826000	1.88661
P61965	P61965	WD repeat-containing protein 5	Wdr5	4	7.1	4314000	1.40259
P62315	P62315	Small nuclear ribonucleoprotein Sm D1	Snrpd1	4	23.5	117590000	2.63343
P62320	P62320	Small nuclear ribonucleoprotein Sm D3	Snrpd3	4	19.7	220520000	2.86757
P62743	P62743	AP-2 complex subunit sigma	Ap2s1	4	44.1	32906000	2.15919
P62843	P62843	40S ribosomal protein S15	Rps15	4	55.6	158070000	2.74359
P62855	P62855	40S ribosomal protein S26	Rps26	4	28.3	547910000	3.20648
P63321	P63321	Ras-related protein Ral-A	Rala	4	71.4	14074000	1.84292
P67984	P67984	60S ribosomal protein L22	Rpl22	4	53.7	265470000	2.93665
P70202	P70202	Latexin	Lxn	4	39.3	82385000	2.50093
P70206	P70206	Plexin-A1	Plxna1	4	13	245550	0.335317
P70297	P70297	Signal transducing adapter molecule 1	Stam	4	4.1	5606000	1.50015
P70670	P70670	Nascent polypeptide-associated complex subunit alpha, muscle-specific form	Naca	4	19.7	22374000	2.01554
P82349	P82349	Beta-sarcoglycan	Sgcb	4	62.9	2509000	1.20077
P83870	P83870	PHD finger-like domain-containing protein 5A	Phf5a	4	69.3	45163000	2.27709
P83940	P83940	Transcription elongation factor B polypeptide 1	Tceb1	4	57.3	69934000	2.43992
P97355	P97355	Spermine synthase	Sms	4	28.5	3222900	1.29402
P97372	P97372	Proteasome activator complex subunit 2	Psme2	4	11.1	13458000	1.82625
P97822	P97822	Acidic leucine-rich nuclear phosphoprotein 32 family member E	Anp32e	4	2.9	47587000	2.29656
P98083;Q61120;Q8BMC3	P98083	SHC-transforming protein 1	Shc1	4	53.8	5305600	1.47964
P99026	P99026	Proteasome subunit beta type-4	Psmb4	4	7.8	57018000	2.36389
Q03173	Q03173	Protein enabled homolog	Enah	4	37.7	1343600	0.968212
Q05BC3	Q05BC3	Echinoderm microtubule-associated protein-like 1	Eml1	4	32.3	1017100	0.864543
Q09163	Q09163	Protein delta homolog 1;Fetal antigen 1	Dlk1	4	80.9	7250600	1.59594
Q0P678	Q0P678	Zinc finger CCCH domain-containing protein 18	Zc3h18	4	4.8	2141900	1.14187
Q14AX6	Q14AX6	Cyclin-dependent kinase 12	Cdk12	4	29.3	435150	0.548388
Q2YDW2	Q2YDW2	Protein misato homolog 1	Msto1	4	32.7	1526200	1.01566
Q3TIU4	Q3TIU4	2,5-phosphodiesterase 12	Pde12	4	24.9	1813300	1.07985
Q3TLP5	Q3TLP5	Enoyl-CoA hydratase domain-containing protein 2, mitochondrial	Echdc2	4	4.4	14333000	1.84971
Q3TN34	Q3TN34	MICAL-like protein 2	Micall2	4	2	260890	0.357883
Q3TPX4	Q3TPX4	Exocyst complex component 5	Exoc5	4	10.9	941060	0.835608
Q3U2P1	Q3U2P1	Protein transport protein Sec24A	Sec24a	4	19	1541600	1.0194
Q3UA06	Q3UA06	Pachytene checkpoint protein 2 homolog	Trip13	4	9	2524800	1.20311
Q3UMC0;Q9D3R6	Q3UMC0	Spermatogenesis-associated protein 5	Spata5	4	6.8	4406800	1.41052
Q3UQA7	Q3UQA7	Selenoprotein H	Selh	4	14.4	12858000	1.80927
Q3URE1	Q3URE1	Acyl-CoA synthetase family member 3, mitochondrial	Acsf3	4	1.8	1035500	0.87122
Q3URQ0	Q3URQ0	Testis-expressed sequence 10 protein	Tex10	4	35.4	826650	0.787339
Q3UU43	Q3UU43		Chpf2	4	35.2	800350	0.775299
Q3UX10	Q3UX10	Tubulin alpha chain-like 3	Tubal3	4	11.8	1191500	0.923475
Q4PJX1	Q4PJX1	Protein odr-4 homolog	Odr4	4	8	3913000	1.36627
Q5SNZ0	Q5SNZ0	Girdin	Ccdc88a	4	30.3	246650	0.336982
Q5SW19	Q5SW19	Clustered mitochondria protein homolog	Cluh	4	1.7	318980	0.432742
Q5SXY1	Q5SXY1	Cytospin-B	Specc1	4	9.6	330110	0.445513
Q5U3K5	Q5U3K5	Rab-like protein 6	Rabl6	4	12.9	1167700	0.915961
Q60676	Q60676	Serine/threonine-protein phosphatase 5	Ppp5c	4	10.7	6326000	1.54514
Q60759	Q60759	Glutaryl-CoA dehydrogenase, mitochondrial	Gcdh	4	19.3	3687300	1.34414
Q60866	Q60866	Phosphotriesterase-related protein	Pter	4	2.7	4071900	1.38109
Q60872;Q3UTA4;Q3TQZ4;M0QWL1;J3QP87;J3QNT6;Q8BX20;J3QPQ5;F6YNI8;Q3UT53;J3QMW5;D3Z367	Q60872;Q3UTA4;Q3TQZ4;M0QWL1;J3QP87;J3QNT6;Q8BX20	Eukaryotic translation initiation factor 1A	Eif1a;Gm8300;Gm2016;Gm21936;Gm2035;Gm5039;Gm5662	4	4.6	11561000	1.76967
Q60949;Q8BYJ6	Q60949	TBC1 domain family member 1	Tbc1d1	4	4.5	465070	0.57315
Q61072	Q61072	Disintegrin and metalloproteinase domain-containing protein 9	Adam9	4	6.4	1465000	1.00042
Q61103	Q61103	Zinc finger protein ubi-d4	Dpf2	4	5.9	2520800	1.20252
Q61239	Q61239	Protein farnesyltransferase/geranylgeranyltransferase type-1 subunit alpha	Fnta	4	36.9	4367600	1.40719
Q61749	Q61749	Translation initiation factor eIF-2B subunit delta	Eif2b4	4	10.3	1869600	1.09123
Q61810	Q61810	Latent-transforming growth factor beta-binding protein 3	Ltbp3	4	21.2	751650	0.751922
Q62048	Q62048	Astrocytic phosphoprotein PEA-15	Pea15	4	39.1	22029000	2.00975
Q62077	Q62077	1-phosphatidylinositol 4,5-bisphosphate phosphodiesterase gamma-1	Plcg1	4	20.8	288310	0.395097
Q62101	Q62101	Serine/threonine-protein kinase D1	Prkd1	4	9.4	2032800	1.1224
Q63810	Q63810	Calcineurin subunit B type 1	Ppp3r1	4	58.2	10546000	1.73546
Q63829	Q63829	COMM domain-containing protein 3	Commd3	4	7.8	18401000	1.94274
Q640M1;Q6EJB6	Q640M1	U3 small nucleolar RNA-associated protein 14 homolog A	Utp14a	4	1.5	788480	0.769735
Q64152	Q64152	Transcription factor BTF3	Btf3	4	2.7	74389000	2.46292
Q64261;J3QPN4	Q64261	Cyclin-dependent kinase 6	Cdk6	4	6.5	1862900	1.0899
Q65Z40	Q65Z40	Wings apart-like protein homolog	Wapal	4	26.7	877670	0.80964
Q68FH4	Q68FH4	N-acetylgalactosamine kinase	Galk2	4	29.7	3088000	1.27809
Q6A0D4	Q6A0D4	Raftlin	Rftn1	4	13	2208000	1.15318
Q6DYE8	Q6DYE8	Ectonucleotide pyrophosphatase/phosphodiesterase family member 3;Alkaline phosphodiesterase I;Nucleotide pyrophosphatase	Enpp3	4	20.4	1643200	1.04317
Q6NSR8	Q6NSR8	Probable aminopeptidase NPEPL1	Npepl1	4	20.2	3874400	1.36257
Q6P2K6	Q6P2K6	Serine/threonine-protein phosphatase 4 regulatory subunit 3A	Smek1	4	39.1	1620400	1.03797
Q6P5D3	Q6P5D3	Putative ATP-dependent RNA helicase DHX57	Dhx57	4	14.4	381210	0.499107
Q6P5G6	Q6P5G6	UBX domain-containing protein 7	Ubxn7	4	6.5	8613200	1.66007
Q6P9Q4	Q6P9Q4	FH1/FH2 domain-containing protein 1	Fhod1	4	6.2	1077700	0.886094
Q6P9Z1;Q61466	Q6P9Z1;Q61466	SWI/SNF-related matrix-associated actin-dependent regulator of chromatin subfamily D member 3;SWI/SNF-related matrix-associated actin-dependent regulator of chromatin subfamily D member 1	Smarcd3;Smarcd1	4	41.9	562120	0.643725
Q6QD59	Q6QD59	Vesicle transport protein SEC20	Bnip1	4	21.1	6700000	1.56653
Q6R891	Q6R891	Neurabin-2	Ppp1r9b	4	2.7	2451000	1.19206
Q6ZPR5	Q6ZPR5	Sphingomyelin phosphodiesterase 4	Smpd4	4	15.1	780450	0.765923
Q6ZQH8	Q6ZQH8	Nucleoporin NUP188 homolog	Nup188	4	30.6	675010	0.711875
Q6ZQL4	Q6ZQL4	WD repeat-containing protein 43	Wdr43	4	17.6	1038700	0.872369
Q6ZWM4	Q6ZWM4	U6 snRNA-associated Sm-like protein LSm8	Lsm8	4	6.1	61485000	2.39197
Q6ZWU9	Q6ZWU9	40S ribosomal protein S27	Rps27	4	4.3	223610000	2.87275
Q6ZWY3	Q6ZWY3	40S ribosomal protein S27-like	Rps27l	4	8.9	91904000	2.54165
Q7TMR0	Q7TMR0	Lysosomal Pro-X carboxypeptidase	Prcp	4	14.9	3681900	1.3436
Q7TPW1	Q7TPW1	Nexilin	Nexn	4	22	2652900	1.22154
Q80TH2	Q80TH2	Protein LAP2	Erbb2ip	4	5	349450	0.466714
Q80VI1	Q80VI1	E3 ubiquitin-protein ligase TRIM56	Trim56	4	12.6	743460	0.747842
Q80X41	Q80X41	Serine/threonine-protein kinase VRK1	Vrk1	4	6.5	2897700	1.25441
Q80YA7	Q80YA7	Dipeptidyl peptidase 8	Dpp8	4	4.9	585870	0.659135
Q8BFQ8	Q8BFQ8	Parkinson disease 7 domain-containing protein 1	Pddc1	4	5.7	10113000	1.71984
Q8BFU3	Q8BFU3	RING finger protein 214	Rnf214	4	13.7	1092400	0.891139
Q8BG95	Q8BG95	Protein phosphatase 1 regulatory subunit 12B	Ppp1r12b	4	3.4	980360	0.850843
Q8BGT7	Q8BGT7	Survival of motor neuron-related-splicing factor 30	Smndc1	4	14.6	10819000	1.74497
Q8BH43	Q8BH43	Wiskott-Aldrich syndrome protein family member 2	Wasf2	4	15.6	14213000	1.84658
Q8BHC9	Q8BHC9	Alpha-(1,3)-fucosyltransferase 11	Fut11	4	3.5	2925400	1.25795
Q8BHT6	Q8BHT6	Beta-1,3-glucosyltransferase	B3galtl	4	5.9	3288800	1.30155
Q8BI72	Q8BI72	CDKN2A-interacting protein	Cdkn2aip	4	3.2	1029400	0.86902
Q8BJH1	Q8BJH1	Zinc finger C2HC domain-containing protein 1A	Zc2hc1a	4	21.3	1764300	1.06965
Q8BJL1	Q8BJL1	F-box only protein 30	Fbxo30	4	4.7	2021600	1.12034
Q8BJU0	Q8BJU0	Small glutamine-rich tetratricopeptide repeat-containing protein alpha	Sgta	4	5.6	15773000	1.88536
Q8BK63	Q8BK63	Casein kinase I isoform alpha	Csnk1a1	4	3	2832700	1.24596
Q8BK72	Q8BK72	28S ribosomal protein S27, mitochondrial	Mrps27	4	9.6	3538100	1.32876
Q8BLU0	Q8BLU0		Flrt2	4	25.7	1780200	1.07299
Q8BMQ2	Q8BMQ2	General transcription factor 3C polypeptide 4	Gtf3c4	4	47.4	714440	0.733015
Q8BP40	Q8BP40	Lysophosphatidic acid phosphatase type 6	Acp6	4	33.2	1986400	1.1138
Q921Y0;Q8BPB0	Q921Y0;Q8BPB0	MOB kinase activator 1A;MOB kinase activator 1B	Mob1a;Mob1b	4	47.5	36387000	2.19663
Q8BPG6	Q8BPG6	Sulfatase-modifying factor 2	Sumf2	4	3.5	5821700	1.51421
Q8BQ30	Q8BQ30	Phostensin	Ppp1r18	4	8.5	3600800	1.3353
Q8BQ47	Q8BQ47	Protein canopy homolog 4	Cnpy4	4	5.6	7767500	1.62158
Q8BTY8	Q8BTY8	Sec1 family domain-containing protein 2	Scfd2	4	10.7	978460	0.850121
Q8BTZ4	Q8BTZ4	Anaphase-promoting complex subunit 5	Anapc5	4	50.3	2423500	1.18786
Q8BTZ7	Q8BTZ7	Mannose-1-phosphate guanyltransferase beta	Gmppb	4	15.7	11354000	1.76295
Q8BU31;Q80ZJ1;P61226	Q8BU31;Q80ZJ1;P61226	Ras-related protein Rap-2c;Ras-related protein Rap-2a;Ras-related protein Rap-2b	Rap2c;Rap2a;Rap2b	4	6.2	5345100	1.4824
Q8BUN5;Q62432	Q8BUN5;Q62432	Mothers against decapentaplegic homolog 3;Mothers against decapentaplegic homolog 2	Smad3;Smad2	4	2.9	1239300	0.938122
Q8BVY0	Q8BVY0	Ribosomal L1 domain-containing protein 1	Rsl1d1	4	14	2784500	1.23957
Q8BYH7	Q8BYH7	TBC1 domain family member 17	Tbc1d17	4	33.1	2686000	1.22616
Q8BYW9	Q8BYW9	EGF domain-specific O-linked N-acetylglucosamine transferase	Eogt	4	39	1152700	0.911147
Q8BYY4	Q8BYY4	Tetratricopeptide repeat protein 39B	Ttc39b	4	7.1	920900	0.827544
Q8BZW8	Q8BZW8	NHL repeat-containing protein 2	Nhlrc2	4	40.3	1318800	0.961275
Q8C079;Q8C9H6	Q8C079;Q8C9H6	Striatin-interacting protein 1;Striatin-interacting proteins 2	Strip1;Strip2	4	24.3	1016500	0.864324
Q8C547	Q8C547	HEAT repeat-containing protein 5B	Heatr5b	4	9	10652000	1.73918
Q8C5H8	Q8C5H8	NAD kinase 2, mitochondrial	Nadk2	4	25.1	1755500	1.06779
Q8C650	Q8C650	Septin-10	2020-09-10	4	18	1827100	1.08267
Q8CFQ3	Q8CFQ3	Intron-binding protein aquarius	Aqr	4	8.8	763240	0.75762
Q8CG47	Q8CG47	Structural maintenance of chromosomes protein 4	Smc4	4	15.7	31663000	2.14485
Q8CG72	Q8CG72	Poly(ADP-ribose) glycohydrolase ARH3	Adprhl2	4	10	6492700	1.55483
Q8CG76	Q8CG76	Aflatoxin B1 aldehyde reductase member 2	Akr7a2	4	15.2	3629000	1.33821
Q8CH25	Q8CH25	SAFB-like transcription modulator	Sltm	4	16.1	946480	0.837747
Q8CHT0	Q8CHT0	Delta-1-pyrroline-5-carboxylate dehydrogenase, mitochondrial	Aldh4a1	4	2.3	1702800	1.05644
Q8CHY3	Q8CHY3	Dymeclin	Dym	4	5.5	1550200	1.02147
Q8CI04	Q8CI04	Conserved oligomeric Golgi complex subunit 3	Cog3	4	26.8	497040	0.597906
Q8CI11	Q8CI11	Guanine nucleotide-binding protein-like 3	Gnl3	4	34.9	2121800	1.13836
Q8CI32	Q8CI32	BAG family molecular chaperone regulator 5	Bag5	4	48	3048100	1.27325
Q8JZM7	Q8JZM7	Parafibromin	Cdc73	4	11.1	1208600	0.928781
Q8JZR0	Q8JZR0	Long-chain-fatty-acid--CoA ligase 5	Acsl5	4	15	1412600	0.98686
Q8JZU2	Q8JZU2	Tricarboxylate transport protein, mitochondrial	Slc25a1	4	34.7	5003100	1.45778
Q8K1I7	Q8K1I7	WAS/WASL-interacting protein family member 1	Wipf1	4	2.8	1041300	0.8733
Q8K205	Q8K205		Pop1	4	1.5	1345800	0.968821
Q8K268	Q8K268	ATP-binding cassette sub-family F member 3	Abcf3	4	3.9	1135400	0.905516
Q8K2C7	Q8K2C7	Protein OS-9	Os9	4	3.2	799770	0.775029
Q8K2D3	Q8K2D3	Enhancer of mRNA-decapping protein 3	Edc3	4	11.9	973760	0.848328
Q8K2Q7	Q8K2Q7	BRO1 domain-containing protein BROX	Brox	4	48.2	6807000	1.57243
Q8K2T1	Q8K2T1	NmrA-like family domain-containing protein 1	Nmral1	4	1.5	1072500	0.884293
Q8K2Z4	Q8K2Z4	Condensin complex subunit 1	Ncapd2	4	10.4	694820	0.722646
Q8R001	Q8R001	Microtubule-associated protein RP/EB family member 2	Mapre2	4	26.7	6428900	1.55115
Q8R086	Q8R086	Sulfite oxidase, mitochondrial	Suox	4	5.7	1337500	0.966518
Q8R0A0	Q8R0A0	General transcription factor IIF subunit 2	Gtf2f2	4	7.4	1201300	0.926525
Q8R0F3	Q8R0F3	Sulfatase-modifying factor 1	Sumf1	4	21	3916800	1.36663
Q8R0F6	Q8R0F6	Integrin-linked kinase-associated serine/threonine phosphatase 2C	Ilkap	4	6.2	1895000	1.09626
Q8R164	Q8R164	Valacyclovir hydrolase	Bphl	4	32.5	4349800	1.40567
Q8R326	Q8R326	Paraspeckle component 1	Pspc1	4	7.2	9687500	1.70384
Q8R332	Q8R332	Nucleoporin p58/p45	Nupl1	4	18.2	4877100	1.44828
Q8R3G1	Q8R3G1	Nuclear inhibitor of protein phosphatase 1	Ppp1r8	4	7.1	4399400	1.40989
Q8R3N1	Q8R3N1	Nucleolar protein 14	Nop14	4	47.6	1063400	0.88112
Q8R3Q6	Q8R3Q6	Coiled-coil domain-containing protein 58	Ccdc58	4	2.9	45099000	2.27656
Q8R409	Q8R409	Protein HEXIM1	Hexim1	4	7.8	7375700	1.60231
Q8R4U7	Q8R4U7	Leucine zipper protein 1	Luzp1	4	10.3	495150	0.596488
Q8R5A3	Q8R5A3	Amyloid beta A4 precursor protein-binding family B member 1-interacting protein	Apbb1ip	4	20.2	2086600	1.13213
Q8R5C5	Q8R5C5	Beta-centractin	Actr1b	4	7.1	4804100	1.44266
Q8R5J9	Q8R5J9	PRA1 family protein 3	Arl6ip5	4	6	113570000	2.62047
Q8VC30	Q8VC30	Bifunctional ATP-dependent dihydroxyacetone kinase/FAD-AMP lyase (cyclizing);ATP-dependent dihydroxyacetone kinase;FAD-AMP lyase (cyclizing)	Dak	4	6.9	1308200	0.958269
Q8VCF0	Q8VCF0	Mitochondrial antiviral-signaling protein	Mavs	4	19	6868400	1.57577
Q8VCH8	Q8VCH8	UBX domain-containing protein 4	Ubxn4	4	19	3473900	1.32194
Q8VD75	Q8VD75	Huntingtin-interacting protein 1	Hip1	4	9.2	1419900	0.98878
Q8VDC0	Q8VDC0	Probable leucine--tRNA ligase, mitochondrial	Lars2	4	17.8	375700	0.493686
Q8VDD9	Q8VDD9	PH-interacting protein	Phip	4	2.8	395530	0.512839
Q8VDG3	Q8VDG3	Poly(A)-specific ribonuclease PARN	Parn	4	23.2	2060000	1.12735
Q8VDS4	Q8VDS4	Regulation of nuclear pre-mRNA domain-containing protein 1A	Rprd1a	4	5	2747400	1.23457
Q8VE18	Q8VE18	Protein SMG8	Smg8	4	37.7	485580	0.58922
Q8VE70	Q8VE70	Programmed cell death protein 10	Pdcd10	4	8.2	10244000	1.72464
Q8VEJ4	Q8VEJ4	Notchless protein homolog 1	Nle1	4	28.5	1197600	0.925376
Q8VHC3	Q8VHC3	Selenoprotein M	Selm	4	7.2	9530700	1.69776
Q8VIM9	Q8VIM9	Immunity-related GTPase family Q protein	Irgq	4	1.3	2596900	1.2136
Q91VE6	Q91VE6	MKI67 FHA domain-interacting nucleolar phosphoprotein	Nifk	4	2	8381200	1.6499
Q91VJ2	Q91VJ2	Protein kinase C delta-binding protein	Prkcdbp	4	38.8	12160000	1.78848
Q91VN4	Q91VN4	MICOS complex subunit Mic25	Chchd6	4	3	6005700	1.52579
Q91VW3	Q91VW3	SH3 domain-binding glutamic acid-rich-like protein 3	Sh3bgrl3	4	10.3	38219000	2.21492
Q91VY9	Q91VY9	Zinc finger protein 622	Znf622	4	37.6	2129700	1.13974
Q91W96	Q91W96	Anaphase-promoting complex subunit 4	Anapc4	4	66.2	1976300	1.1119
Q91X20	Q91X20	Set1/Ash2 histone methyltransferase complex subunit ASH2	Ash2l	4	45.9	1347200	0.969208
Q91X78	Q91X78	Erlin-1	Erlin1	4	38.7	1884400	1.09417
Q91XU0	Q91XU0	ATPase WRNIP1	Wrnip1	4	27.9	1306900	0.957899
Q91XU3	Q91XU3	Phosphatidylinositol 5-phosphate 4-kinase type-2 gamma	Pip4k2c	4	12.7	1559700	1.02375
Q91YE7	Q91YE7	RNA-binding protein 5	Rbm5	4	7.3	1456400	0.998231
Q91YM4	Q91YM4	Protein TBRG4	Tbrg4	4	28.5	700770	0.725821
Q91YT7	Q91YT7	YTH domain-containing family protein 2	Ythdf2	4	5.1	1206100	0.92801
Q91Z67	Q91Z67	SLIT-ROBO Rho GTPase-activating protein 2	Srgap2	4	35.6	862880	0.803312
Q921L3	Q921L3	Transmembrane and coiled-coil domain-containing protein 1	Tmco1	4	2.4	15318000	1.87446
Q921Q7	Q921Q7	Ras and Rab interactor 1	Rin1	4	8.9	1967900	1.11032
Q921S7	Q921S7	39S ribosomal protein L37, mitochondrial	Mrpl37	4	22.1	2191200	1.15034
Q922H2	Q922H2	[Pyruvate dehydrogenase (acetyl-transferring)] kinase isozyme 3, mitochondrial	Pdk3	4	9.2	7196400	1.59315
Q922J9	Q922J9	Fatty acyl-CoA reductase 1	Far1	4	17.6	2035900	1.12297
Q922P9	Q922P9	Putative oxidoreductase GLYR1	Glyr1	4	2.3	1457500	0.998512
Q923B1	Q923B1	Lariat debranching enzyme	Dbr1	4	8.9	2330500	1.17329
Q923D4	Q923D4	Splicing factor 3B subunit 5	Sf3b5	4	45.1	32894000	2.15905
Q924M7	Q924M7	Mannose-6-phosphate isomerase	Mpi	4	8.2	6641900	1.56329
Q99J95	Q99J95	Cyclin-dependent kinase 9	Cdk9	4	8.1	1267800	0.946588
Q99JB8	Q99JB8	Protein kinase C and casein kinase II substrate protein 3	Pacsin3	4	8.2	1630400	1.04026
Q99JT9	Q99JT9	1,2-dihydroxy-3-keto-5-methylthiopentene dioxygenase	Adi1	4	7.3	3778200	1.35321
Q99K23	Q99K23	Ufm1-specific protease 2	Ufsp2	4	35.4	1971700	1.11103
Q99KG3	Q99KG3	RNA-binding protein 10	Rbm10	4	28.9	2012900	1.11874
Q99KK2	Q99KK2	N-acylneuraminate cytidylyltransferase	Cmas	4	8.8	11024000	1.75196
Q99LI2	Q99LI2	Chloride channel CLIC-like protein 1	Clcc1	4	13	6239000	1.53998
Q99LL5	Q99LL5	Periodic tryptophan protein 1 homolog	Pwp1	4	37.5	2425300	1.18814
Q99M71	Q99M71	Mammalian ependymin-related protein 1	Epdr1	4	41.9	4819300	1.44384
Q99ME9	Q99ME9	Nucleolar GTP-binding protein 1	Gtpbp4	4	10.6	1105800	0.895679
Q99MS7	Q99MS7	EH domain-binding protein 1-like protein 1	Ehbp1l1	4	8.2	445170	0.556865
Q99N89	Q99N89	39S ribosomal protein L43, mitochondrial	Mrpl43	4	29.4	4106800	1.38427
Q99NH2	Q99NH2	Partitioning defective 3 homolog	Pard3	4	15.7	453590	0.563843
Q9CPP0	Q9CPP0	Nucleoplasmin-3	Npm3	4	25.2	37812000	2.21094
Q9CQ22	Q9CQ22	Ragulator complex protein LAMTOR1	Lamtor1	4	16.2	16604000	1.90448
Q9CQ48	Q9CQ48	NudC domain-containing protein 2	Nudcd2	4	25.1	34869000	2.18076
Q9CQC8	Q9CQC8	Maspardin	Spg21	4	6.5	3237300	1.29568
Q9CQC9	Q9CQC9	GTP-binding protein SAR1b	Sar1b	4	6.6	13970000	1.84016
Q9CQI7	Q9CQI7	U2 small nuclear ribonucleoprotein B	Snrpb2	4	25.6	12353000	1.79435
Q9CQJ6	Q9CQJ6	Density-regulated protein	Denr	4	27.6	12256000	1.79141
Q9CQP3	Q9CQP3	Coiled-coil-helix-coiled-coil-helix domain-containing protein 5	Chchd5	4	6.3	14698000	1.85907
Q9CQR2	Q9CQR2	40S ribosomal protein S21	Rps21	4	4.9	429250000	3.11559
Q9CQZ5	Q9CQZ5	NADH dehydrogenase [ubiquinone] 1 alpha subcomplex subunit 6	Ndufa6	4	13.7	7349000	1.60096
Q9CR67	Q9CR67	Transmembrane protein 33	Tmem33	4	33.8	12935000	1.81149
Q9CR89	Q9CR89	Endoplasmic reticulum-Golgi intermediate compartment protein 2	Ergic2	4	24.4	4987100	1.45659
Q9CRA5;Q8R088	Q9CRA5	Golgi phosphoprotein 3	Golph3	4	37.1	8650100	1.66166
Q9CWR0	Q9CWR0	Rho guanine nucleotide exchange factor 25	Arhgef25	4	8.6	2138200	1.14122
Q9CXY9	Q9CXY9	GPI-anchor transamidase	Pigk	4	28.7	3009500	1.2685
Q9CY27	Q9CY27	Very-long-chain enoyl-CoA reductase	Tecr	4	21.8	5698500	1.50624
Q9CY64	Q9CY64	Biliverdin reductase A	Blvra	4	12.8	15783000	1.88559
Q9CY66	Q9CY66	H/ACA ribonucleoprotein complex subunit 1	Gar1	4	7.4	15103000	1.86919
Q9CYI4	Q9CYI4	Putative RNA-binding protein Luc7-like 1	Luc7l	4	59	616150	0.6779
Q9CYT6	Q9CYT6	Adenylyl cyclase-associated protein 2	Cap2	4	3.1	970980	0.847263
Q9CZ04	Q9CZ04	COP9 signalosome complex subunit 7a	Cops7a	4	18.5	19093000	1.95649
Q9CZW4	Q9CZW4	Long-chain-fatty-acid--CoA ligase 3	Acsl3	4	12	3893100	1.36437
Q9D0M0	Q9D0M0	Exosome complex exonuclease RRP42	Exosc7	4	20	5759100	1.51018
Q9D0M1	Q9D0M1	Phosphoribosyl pyrophosphate synthase-associated protein 1	Prpsap1	4	21.7	3321600	1.30525
Q9D0M5	Q9D0M5	Dynein light chain 2, cytoplasmic	Dynll2	4	57.7	18175000	1.93814
Q9D0Q7	Q9D0Q7	39S ribosomal protein L45, mitochondrial	Mrpl45	4	10.4	3191000	1.29031
Q9D0T1	Q9D0T1	NHP2-like protein 1;NHP2-like protein 1, N-terminally processed	Nhp2l1	4	68.1	61649000	2.39297
Q9D187	Q9D187	Mitotic spindle-associated MMXD complex subunit MIP18	Fam96b	4	9.1	13753000	1.83433
Q9D1K2	Q9D1K2	V-type proton ATPase subunit F	Atp6v1f	4	55.1	2140600	1.14164
Q9D1M4	Q9D1M4	Eukaryotic translation elongation factor 1 epsilon-1	Eef1e1	4	17.6	8042000	1.63452
Q9D4H1	Q9D4H1	Exocyst complex component 2	Exoc2	4	65.6	781550	0.766447
Q9D5V6	Q9D5V6	Synapse-associated protein 1	Syap1	4	16.4	13581000	1.82964
Q9D7B7	Q9D7B7	Probable glutathione peroxidase 8	Gpx8	4	13	11141000	1.75589
Q9D7S7	Q9D7S7	60S ribosomal protein L22-like 1	Rpl22l1	4	12.4	170580000	2.77195
Q9D883	Q9D883	Splicing factor U2AF 35 kDa subunit	U2af1	4	7.5	43094000	2.25963
Q9D8B3	Q9D8B3	Charged multivesicular body protein 4b	Chmp4b	4	46.4	26096000	2.07284
Q9D903	Q9D903	Probable rRNA-processing protein EBP2	Ebna1bp2	4	20.1	8758700	1.66631
Q9D967	Q9D967	Magnesium-dependent phosphatase 1	Mdp1	4	50.3	4461900	1.41515
Q9D9V3	Q9D9V3	Ethylmalonyl-CoA decarboxylase	Echdc1	4	16.1	3236300	1.29556
Q9DAM7	Q9DAM7	Transmembrane protein 263	Tmem263	4	7.1	29728000	2.12137
Q9DAU1	Q9DAU1	Protein canopy homolog 3	Cnpy3	4	3.9	7720500	1.61932
Q9DB15	Q9DB15	39S ribosomal protein L12, mitochondrial	Mrpl12	4	43.8	33507000	2.16593
Q9DB26	Q9DB26	Phytanoyl-CoA dioxygenase domain-containing protein 1	Phyhd1	4	10.9	10865000	1.74655
Q9DB43	Q9DB43	Zinc finger protein-like 1	Zfpl1	4	9.1	7593900	1.61317
Q9DBE8	Q9DBE8	Alpha-1,3/1,6-mannosyltransferase ALG2	Alg2	4	20.9	5341500	1.48215
Q9DBL7	Q9DBL7	Bifunctional coenzyme A synthase;Phosphopantetheine adenylyltransferase;Dephospho-CoA kinase	Coasy	4	7.7	1676400	1.05062
Q9DBU0	Q9DBU0	Transmembrane 9 superfamily member 1	Tm9sf1	4	19.5	2610500	1.21554
Q9DBV4	Q9DBV4	Matrix-remodeling-associated protein 8	Mxra8	4	5.5	1765100	1.06982
Q9DCR2	Q9DCR2	AP-3 complex subunit sigma-1	Ap3s1	4	6.8	15528000	1.87953
Q9EQS3	Q9EQS3	C-Myc-binding protein	Mycbp	4	4.4	57920000	2.36973
Q9ER67	Q9ER67		Maged2	4	56.9	2673600	1.22443
Q9ER88	Q9ER88	28S ribosomal protein S29, mitochondrial	Dap3	4	57.6	4622500	1.42831
Q9ERA6	Q9ERA6	Tuftelin-interacting protein 11	Tfip11	4	4.7	1013300	0.86315
Q9ERE7	Q9ERE7	LDLR chaperone MESD	Mesdc2	4	56.8	25086000	2.05814
Q9ERI6	Q9ERI6	Retinol dehydrogenase 14	Rdh14	4	15.8	3145500	1.28496
Q9ERS5	Q9ERS5	Pleckstrin homology domain-containing family A member 2	Plekha2	4	9.7	3543200	1.3293
Q9ERU3	Q9ERU3	Zinc finger protein 22	Znf22	4	23.4	3295000	1.30225
Q9ESJ0	Q9ESJ0	Exportin-4	Xpo4	4	28.2	356670	0.47433
Q9EST5	Q9EST5	Acidic leucine-rich nuclear phosphoprotein 32 family member B	Anp32b	4	1.2	140580000	2.69992
Q9ET78	Q9ET78	Junctophilin-2	Jph2	4	7.9	3590100	1.33419
Q9JHI5	Q9JHI5	Isovaleryl-CoA dehydrogenase, mitochondrial	Ivd	4	2.9	3030500	1.27109
Q9JI75	Q9JI75	Ribosyldihydronicotinamide dehydrogenase [quinone]	Nqo2	4	1.9	13119000	1.81675
Q9JI78	Q9JI78	Peptide-N(4)-(N-acetyl-beta-glucosaminyl)asparagine amidase	Ngly1	4	5.8	1640300	1.04251
Q9JIH2	Q9JIH2	Nuclear pore complex protein Nup50	Nup50	4	45.4	3419300	1.31604
Q9JIP6;Q61090	Q9JIP6	Frizzled-2	Fzd2	4	19.8	1889000	1.09508
Q9JJ43;Q8BIF2	Q9JJ43;Q8BIF2	RNA binding protein fox-1 homolog 1;RNA binding protein fox-1 homolog 3	Rbfox1;Rbfox3	4	7.6	15266000	1.87319
Q9JJT0	Q9JJT0	RNA 3-terminal phosphate cyclase-like protein	Rcl1	4	6.1	1828100	1.08288
Q9JKX6	Q9JKX6	ADP-sugar pyrophosphatase	Nudt5	4	4.9	10026000	1.71663
Q9JKY0	Q9JKY0	Cell differentiation protein RCD1 homolog	Rqcd1	4	4.2	4726300	1.43658
Q9JLQ2	Q9JLQ2	ARF GTPase-activating protein GIT2	Git2	4	7.6	1424100	0.98988
Q9JLR1	Q9JLR1	Protein transport protein Sec61 subunit alpha isoform 2	Sec61a2	4	8.3	989580	0.854329
Q9JLZ3	Q9JLZ3	Methylglutaconyl-CoA hydratase, mitochondrial	Auh	4	34.2	6376900	1.54813
Q9JMD0	Q9JMD0	BUB3-interacting and GLEBS motif-containing protein ZNF207	Znf207	4	3.5	24825000	2.05425
Q9QUH0	Q9QUH0	Glutaredoxin-1	Glrx	4	21.1	54977000	2.35031
Q9QUJ7	Q9QUJ7	Long-chain-fatty-acid--CoA ligase 4	Acsl4	4	15.1	2599900	1.21403
Q9QX60	Q9QX60	Deoxyguanosine kinase, mitochondrial	Dguok	4	5	14854000	1.863
Q9QXK7	Q9QXK7	Cleavage and polyadenylation specificity factor subunit 3	Cpsf3	4	2.1	1647800	1.04421
Q9QY76	Q9QY76	Vesicle-associated membrane protein-associated protein B	Vapb	4	11.9	44615000	2.27254
Q9QYF9	Q9QYF9	Protein NDRG3	Ndrg3	4	13.4	3924100	1.36732
Q9QYS9	Q9QYS9	Protein quaking	Qki	4	8.7	10257000	1.72511
Q9QZ73	Q9QZ73	DCN1-like protein 1	Dcun1d1	4	20.3	9441500	1.69426
Q9QZN4	Q9QZN4	F-box only protein 6	Fbxo6	4	54.8	6707600	1.56695
Q9R0I7	Q9R0I7	YLP motif-containing protein 1	Ylpm1	4	8.8	841910	0.79415
Q9R0Q6	Q9R0Q6	Actin-related protein 2/3 complex subunit 1A	Arpc1a	4	37	2054200	1.1263
Q9WUA6	Q9WUA6	RAC-gamma serine/threonine-protein kinase	Akt3	4	47.1	264120	0.362465
Q9WV60	Q9WV60	Glycogen synthase kinase-3 beta	Gsk3b	4	36.8	2806300	1.24247
Q9WVA2;Q4FZG7	Q9WVA2	Mitochondrial import inner membrane translocase subunit Tim8 A	Timm8a1	4	67	91754000	2.54104
Q9WVJ3	Q9WVJ3	Carboxypeptidase Q	Cpq	4	18.4	11591000	1.77064
Q9Z0G0;Q8R5M0	Q9Z0G0	PDZ domain-containing protein GIPC1	Gipc1	4	18.8	1727200	1.06173
Q9Z0H3	Q9Z0H3	SWI/SNF-related matrix-associated actin-dependent regulator of chromatin subfamily B member 1	Smarcb1	4	0.2	3605600	1.3358
Q9Z1J3	Q9Z1J3	Cysteine desulfurase, mitochondrial	Nfs1	4	29.8	2748900	1.23478
Q9Z1K6	Q9Z1K6	E3 ubiquitin-protein ligase ARIH2	Arih2	4	25.4	2710800	1.22958
Q9Z2A0	Q9Z2A0	3-phosphoinositide-dependent protein kinase 1	Pdpk1	4	57.8	2590300	1.21265
Q9Z2D6	Q9Z2D6	Methyl-CpG-binding protein 2	Mecp2	4	5.2	2529300	1.20377
Q9Z2D8	Q9Z2D8	Methyl-CpG-binding domain protein 3	Mbd3	4	27.4	5796400	1.51258
Q9Z2V6	Q9Z2V6	Histone deacetylase 5	Hdac5	4	8.1	661780	0.704504
A2AR02	A2AR02	Peptidyl-prolyl cis-trans isomerase G	Ppig	5	11.8	3994900	1.37398
B1AY13	B1AY13	Ubiquitin carboxyl-terminal hydrolase 24	Usp24	5	2.1	354980	0.472561
B2RXR6	B2RXR6	Serine/threonine-protein phosphatase 6 regulatory ankyrin repeat subunit B	Ankrd44	5	3.4	630870	0.686692
D3YZP9	D3YZP9	Coiled-coil domain-containing protein 6	Ccdc6	5	13.2	7006200	1.58317
D3YZZ5	D3YZZ5		Tmed7	5	21.2	63368000	2.40321
D3Z3N4	D3Z3N4		Hnrnph3	5	2.9	11207000	1.75809
E9PWG6	E9PWG6		Ncapg	5	23.5	1428500	0.991028
E9PY39;Q9CZY3	E9PY39;Q9CZY3	Ubiquitin-conjugating enzyme E2 variant 1	Gm20431;Ube2v1	5	27.3	9124400	1.68154
E9PYK3	E9PYK3		Parp4	5	23.4	516700	0.612352
E9PZM4	E9PZM4	Chromodomain-helicase-DNA-binding protein 2	Chd2	5	37.9	2152900	1.14377
E9Q137	E9Q137		Tex264	5	42.8	9471500	1.69544
E9QAE3	E9QAE3		Btaf1	5	6.9	224730	0.302324
G3X9B1	G3X9B1		Heatr1	5	0.6	464180	0.572437
O08808	O08808	Protein diaphanous homolog 1	Diaph1	5	7.7	947000	0.837951
O09167;A0A140T8K5	O09167	60S ribosomal protein L21	Rpl21	5	21.1	227420000	2.87904
O35239	O35239	Tyrosine-protein phosphatase non-receptor type 9	Ptpn9	5	2.6	2923200	1.25767
O35682	O35682	Myeloid-associated differentiation marker	Myadm	5	21.2	50858000	2.32131
O35704	O35704	Serine palmitoyltransferase 1	Sptlc1	5	3.8	6397500	1.54933
O35857	O35857	Mitochondrial import inner membrane translocase subunit TIM44	Timm44	5	1.9	4561300	1.42335
O35969	O35969	Guanidinoacetate N-methyltransferase	Gamt	5	11.9	14598000	1.85653
O55126	O55126	Protein NipSnap homolog 2	Gbas	5	9.1	5043200	1.46075
O70152	O70152	Dolichol-phosphate mannosyltransferase subunit 1	Dpm1	5	22	9967700	1.71445
O70481	O70481	E3 ubiquitin-protein ligase UBR1	Ubr1	5	27.1	376670	0.494646
O88291	O88291	DBIRD complex subunit ZNF326	Znf326	5	13.6	6103500	1.53181
O88531	O88531	Palmitoyl-protein thioesterase 1	Ppt1	5	17.1	29946000	2.12409
O89001	O89001	Carboxypeptidase D	Cpd	5	30.6	596630	0.665912
O89023	O89023	Tripeptidyl-peptidase 1	Tpp1	5	1.5	12647000	1.80311
P00375	P00375	Dihydrofolate reductase	Dhfr	5	36.8	13876000	1.83764
P02463;Q63ZW6	P02463	Collagen alpha-1(IV) chain;Arresten	Col4a1	5	2.1	4444000	1.41365
P06537	P06537	Glucocorticoid receptor	Nr3c1	5	10.7	2166600	1.14614
P07091	P07091	Protein S100-A4	S100a4	5	28.9	3081500000	3.8496
P08030	P08030	Adenine phosphoribosyltransferase	Aprt	5	13.8	48882000	2.30656
Q3THW5;P0C0S6	Q3THW5;P0C0S6	Histone H2A.V;Histone H2A.Z	H2afv;H2afz	5	5	185220000	2.80261
P10922	P10922	Histone H1.0;Histone H1.0, N-terminally processed	H1f0	5	8.5	102130000	2.58094
P12265	P12265	Beta-glucuronidase	Gusb	5	69.9	1653900	1.04559
P12787	P12787	Cytochrome c oxidase subunit 5A, mitochondrial	Cox5a	5	38.9	37896000	2.21176
P17439	P17439	Glucosylceramidase	Gba	5	57.6	3040100	1.27227
Q63836;P17563	Q63836;P17563	Selenium-binding protein 2;Selenium-binding protein 1	Selenbp2;Selenbp1	5	9.7	2231600	1.15714
P18872	P18872	Guanine nucleotide-binding protein G(o) subunit alpha	Gnao1	5	31.8	15019000	1.86712
P19783	P19783	Cytochrome c oxidase subunit 4 isoform 1, mitochondrial	Cox4i1	5	28.2	63716000	2.40525
P20065	P20065	Thymosin beta-4;Hematopoietic system regulatory peptide	Tmsb4x	5	41.5	348850000	3.03836
P23506	P23506	Protein-L-isoaspartate(D-aspartate) O-methyltransferase	Pcmt1	5	35.3	15193000	1.87141
P23591	P23591	GDP-L-fucose synthase	Tsta3	5	36.2	17926000	1.933
P24288	P24288	Branched-chain-amino-acid aminotransferase, cytosolic	Bcat1	5	71.9	13484000	1.82697
P24549	P24549	Retinal dehydrogenase 1	Aldh1a1	5	35.9	346530	0.46359
P26883	P26883	Peptidyl-prolyl cis-trans isomerase FKBP1A	Fkbp1a	5	19.7	654220000	3.27252
P27048;P63163	P27048;P63163	Small nuclear ribonucleoprotein-associated protein B;Small nuclear ribonucleoprotein-associated protein N	Snrpb;Snrpn	5	22.9	53356000	2.33917
P28659	P28659	CUGBP Elav-like family member 1	Celf1	5	12.8	2346500	1.17584
P30285	P30285	Cyclin-dependent kinase 4	Cdk4	5	6.6	6216800	1.53866
P35282	P35282	Ras-related protein Rab-21	Rab21	5	43.4	27598000	2.09368
P35821	P35821	Tyrosine-protein phosphatase non-receptor type 1	Ptpn1	5	16.8	4648900	1.43044
P36536	P36536	GTP-binding protein SAR1a	Sar1a	5	20.6	174990000	2.78146
P39098	P39098	Mannosyl-oligosaccharide 1,2-alpha-mannosidase IB	Man1a2	5	59	2352700	1.17682
P42128	P42128	Forkhead box protein K1	Foxk1	5	53.7	1112900	0.898062
P48774	P48774	Glutathione S-transferase Mu 5	Gstm5	5	42.3	10861000	1.74642
P50171	P50171	Estradiol 17-beta-dehydrogenase 8	Hsd17b8	5	25.5	3407700	1.31478
P50543	P50543	Protein S100-A11	S100a11	5	39.6	1483800000	3.57746
P52431	P52431	DNA polymerase delta catalytic subunit	Pold1	5	52.6	481270	0.5859
P52503	P52503	NADH dehydrogenase [ubiquinone] iron-sulfur protein 6, mitochondrial	Ndufs6	5	62.7	19443000	1.96325
P54761	P54761	Ephrin type-B receptor 4	Ephb4	5	48.1	1601100	1.0335
P55258	P55258	Ras-related protein Rab-8A	Rab8a	5	51	4070200	1.38093
P56380	P56380	Bis(5-nucleosyl)-tetraphosphatase [asymmetrical]	Nudt2	5	38.4	14869000	1.86338
P56960	P56960	Exosome component 10	Exosc10	5	46.6	1049700	0.876291
P57746	P57746	V-type proton ATPase subunit D	Atp6v1d	5	1	8570800	1.65823
P58044	P58044	Isopentenyl-diphosphate Delta-isomerase 1	Idi1	5	15.1	22097000	2.0109
P58389	P58389	Serine/threonine-protein phosphatase 2A activator	Ppp2r4	5	9.5	17249000	1.91867
P58404	P58404	Striatin-4	Strn4	5	16.5	1657100	1.04631
P58742	P58742	Aladin	Aaas	5	55.7	2302000	1.16871
P59326	P59326	YTH domain-containing family protein 1	Ythdf1	5	3.4	7950700	1.63026
P60670	P60670	Nuclear protein localization protein 4 homolog	Nploc4	5	42.4	3867700	1.36193
P61022	P61022	Calcineurin B homologous protein 1	Chp1	5	42.9	16861000	1.9102
P61027;Q9DD03	P61027	Ras-related protein Rab-10	Rab10	5	49.1	16736000	1.90742
P61082	P61082	NEDD8-conjugating enzyme Ubc12	Ube2m	5	20.6	45705000	2.28153
P61514	P61514	60S ribosomal protein L37a	Rpl37a	5	9.8	234010000	2.88968
P61971	P61971	Nuclear transport factor 2	Nutf2	5	20.8	197370000	2.82627
P62849	P62849	40S ribosomal protein S24	Rps24	5	9.7	190400000	2.81288
P62852	P62852	40S ribosomal protein S25	Rps25	5	8.2	278860000	2.95498
P62858;J3QNN8	P62858	40S ribosomal protein S28	Rps28	5	21.5	802410000	3.34855
P62900	P62900	60S ribosomal protein L31	Rpl31	5	61.5	54655000	2.34813
P62911	P62911	60S ribosomal protein L32	Rpl32	5	39.7	263110000	2.93333
P63168;Q80ZS7	P63168	Dynein light chain 1, cytoplasmic	Dynll1	5	50.1	162710000	2.75436
P84228;P68433;P84244;P02301	P84228;P68433;P84244;P02301	Histone H3.2;Histone H3.1;Histone H3.3;Histone H3.3C	Hist1h3b;Hist1h3a;H3f3a;H3f3c	5	60.9	3038100000	3.84432
P70271	P70271	PDZ and LIM domain protein 4	Pdlim4	5	69.2	4554300	1.42278
P70290	P70290	55 kDa erythrocyte membrane protein	Mpp1	5	19.3	2935700	1.25926
P70677	P70677	Caspase-3;Caspase-3 subunit p17;Caspase-3 subunit p12	Casp3	5	78.1	7281000	1.5975
P70697	P70697	Uroporphyrinogen decarboxylase	Urod	5	57	7202700	1.59347
P82347	P82347	Delta-sarcoglycan	Sgcd	5	23.9	5514800	1.49404
P83510	P83510	Traf2 and NCK-interacting protein kinase	Tnik	5	58.7	262630	0.360358
P83882;A0A0A6YW33	P83882	60S ribosomal protein L36a	Rpl36a	5	4.5	218050000	2.86338
P84099	P84099	60S ribosomal protein L19	Rpl19	5	3.3	272200000	2.94598
P97450	P97450	ATP synthase-coupling factor 6, mitochondrial	Atp5j	5	6.1	197120000	2.8258
P97452	P97452	Ribosome biogenesis protein BOP1	Bop1	5	44	4284200	1.40001
P97494	P97494	Glutamate--cysteine ligase catalytic subunit	Gclc	5	40.8	1446100	0.995588
P97820	P97820	Mitogen-activated protein kinase kinase kinase kinase 4	Map4k4	5	60.2	924090	0.828832
Q00915	Q00915	Retinol-binding protein 1	Rbp1	5	17.8	9112400	1.68105
Q02780	Q02780	Nuclear factor 1 A-type	Nfia	5	67.1	2032300	1.12231
Q04207	Q04207	Transcription factor p65	Rela	5	4.4	6002000	1.52556
Q05CL8;A2AMD0	Q05CL8;A2AMD0	La-related protein 7	Larp7;Gm12666	5	5.7	3239300	1.29591
Q0KL02	Q0KL02	Triple functional domain protein	Trio	5	46.2	381820	0.499703
Q0VBL3	Q0VBL3		Rbm15	5	2.7	1809100	1.07899
Q11136	Q11136	Xaa-Pro dipeptidase	Pepd	5	39.3	3821100	1.35742
Q2NL51	Q2NL51	Glycogen synthase kinase-3 alpha	Gsk3a	5	39.7	2334300	1.1739
Q2TBE6	Q2TBE6	Phosphatidylinositol 4-kinase type 2-alpha	Pi4k2a	5	61.5	1201600	0.926618
Q3THK3	Q3THK3	General transcription factor IIF subunit 1	Gtf2f1	5	15.9	4886000	1.44896
Q3TIV5	Q3TIV5	Zinc finger CCCH domain-containing protein 15	Zc3h15	5	12.8	5007900	1.45814
Q3UHB1	Q3UHB1	5-nucleotidase domain-containing protein 3	Nt5dc3	5	46.9	2150900	1.14343
Q3UN02	Q3UN02	Lysocardiolipin acyltransferase 1	Lclat1	5	6.5	10555000	1.73577
Q3UPH1	Q3UPH1	Protein PRRC1	Prrc1	5	25	15198000	1.87153
Q4LDD4	Q4LDD4	Arf-GAP with Rho-GAP domain, ANK repeat and PH domain-containing protein 1	Arap1	5	35	1069100	0.883111
Q570Y9	Q570Y9	DEP domain-containing mTOR-interacting protein	Deptor	5	9.6	5373800	1.48439
Q571I9	Q571I9	Aldehyde dehydrogenase family 16 member A1	Aldh16a1	5	35.3	4011800	1.37555
Q5I012	Q5I012	Putative sodium-coupled neutral amino acid transporter 10	Slc38a10	5	5.3	1412800	0.986913
Q5SRX1	Q5SRX1	TOM1-like protein 2	Tom1l2	5	3.2	3031800	1.27125
Q5SUQ9	Q5SUQ9	CST complex subunit CTC1	Ctc1	5	5.8	1115600	0.898965
Q5SVR0	Q5SVR0	TBC1 domain family member 9B	Tbc1d9b	5	9.5	1655700	1.04599
Q5U4D9	Q5U4D9	THO complex subunit 6 homolog	Thoc6	5	19.6	3575100	1.33264
Q60631	Q60631	Growth factor receptor-bound protein 2	Grb2	5	11.6	13515000	1.82782
Q60739	Q60739	BAG family molecular chaperone regulator 1	Bag1	5	6	3181200	1.28917
Q60751	Q60751	Insulin-like growth factor 1 receptor;Insulin-like growth factor 1 receptor alpha chain;Insulin-like growth factor 1 receptor beta chain	Igf1r	5	12.8	1143200	0.908065
Q60996	Q60996	Serine/threonine-protein phosphatase 2A 56 kDa regulatory subunit gamma isoform	Ppp2r5c	5	4	500610	0.600571
Q61164	Q61164	Transcriptional repressor CTCF	Ctcf	5	11.8	1261100	0.944615
Q61187	Q61187	Tumor susceptibility gene 101 protein	Tsg101	5	1.2	10001000	1.7157
Q61206	Q61206	Platelet-activating factor acetylhydrolase IB subunit beta	Pafah1b2	5	1.9	59976000	2.38272
Q61249	Q61249	Immunoglobulin-binding protein 1	Igbp1	5	45.4	5410700	1.48694
Q61398	Q61398	Procollagen C-endopeptidase enhancer 1	Pcolce	5	41.4	12909000	1.81074
Q61425	Q61425	Hydroxyacyl-coenzyme A dehydrogenase, mitochondrial	Hadh	5	49.2	17814000	1.93067
Q61550	Q61550	Double-strand-break repair protein rad21 homolog	Rad21	5	4.1	3269200	1.29933
Q62086	Q62086	Serum paraoxonase/arylesterase 2	Pon2	5	25.6	12126000	1.78744
Q62093	Q62093	Serine/arginine-rich splicing factor 2	Srsf2	5	2.1	177570000	2.78691
Q62186	Q62186	Translocon-associated protein subunit delta	Ssr4	5	8.8	130210000	2.67139
Q62425	Q62425	Cytochrome c oxidase subunit NDUFA4	Ndufa4	5	38.6	38339000	2.21609
Q6A4J8	Q6A4J8	Ubiquitin carboxyl-terminal hydrolase 7	Usp7	5	38.8	2467300	1.19453
Q6KAR6	Q6KAR6	Exocyst complex component 3	Exoc3	5	43.7	1753100	1.06728
Q6P1F6;Q6ZWR4;Q8BG02	Q6P1F6	Serine/threonine-protein phosphatase 2A 55 kDa regulatory subunit B alpha isoform	Ppp2r2a	5	4.1	16691000	1.90642
Q6P1H6	Q6P1H6	Ankyrin repeat and LEM domain-containing protein 2	Ankle2	5	50.2	1560300	1.02389
Q6P3D0;E9Q9G1	Q6P3D0	U8 snoRNA-decapping enzyme	Nudt16	5	34	4540700	1.42167
Q6P8I4	Q6P8I4	PEST proteolytic signal-containing nuclear protein	Pcnp	5	2.4	9835400	1.70948
Q6PD26	Q6PD26	GPI transamidase component PIG-S	Pigs	5	11	4706300	1.43501
Q6PDN3	Q6PDN3	Myosin light chain kinase, smooth muscle;Myosin light chain kinase, smooth muscle, deglutamylated form	Mylk	5	3	865690	0.804522
Q6PGC1	Q6PGC1	ATP-dependent RNA helicase Dhx29	Dhx29	5	4.2	1715800	1.05927
Q6PGF7	Q6PGF7	Exocyst complex component 8	Exoc8	5	17.8	940450	0.835367
Q6VNB8	Q6VNB8	WD repeat and FYVE domain-containing protein 3	Wdfy3	5	45.5	178540	0.216645
Q6Y5D8	Q6Y5D8	Rho GTPase-activating protein 10	Arhgap10	5	15.7	825680	0.786901
Q6ZPE2;E9PXF8	Q6ZPE2	Myotubularin-related protein 5	Sbf1	5	18.1	602200	0.669373
Q6ZPF4	Q6ZPF4	Formin-like protein 3	Fmnl3	5	6.6	1536600	1.01819
Q6ZQ03	Q6ZQ03	Formin-binding protein 4	Fnbp4	5	0.8	2005300	1.11733
Q7TMF3	Q7TMF3	NADH dehydrogenase [ubiquinone] 1 alpha subcomplex subunit 12	Ndufa12	5	9.6	8335500	1.64786
Q7TMY7	Q7TMY7	Importin-8	Ipo8	5	4.2	734280	0.743215
Q7TPD0	Q7TPD0	Integrator complex subunit 3	Ints3	5	20.9	833240	0.790295
Q7TQ95	Q7TQ95	Protein lunapark	Lnp	5	8.5	4053100	1.37936
Q7TSG2	Q7TSG2	RNA polymerase II subunit A C-terminal domain phosphatase	Ctdp1	5	4.7	1058800	0.879506
Q80U35	Q80U35	Rho guanine nucleotide exchange factor 17	Arhgef17	5	17	257430	0.352911
Q80U72;Q80VQ1	Q80U72	Protein scribble homolog	Scrib	5	1.2	1206500	0.928134
Q80U78	Q80U78	Pumilio homolog 1	Pum1	5	4	1736700	1.06378
Q80W54	Q80W54	CAAX prenyl protease 1 homolog	Zmpste24	5	48.9	6686800	1.5658
Q80WG5;Q66JT1;Q5DU41	Q80WG5	Volume-regulated anion channel subunit LRRC8A	Lrrc8a	5	6.3	605620	0.671481
Q80Y81	Q80Y81	Zinc phosphodiesterase ELAC protein 2	Elac2	5	3	727010	0.73951
Q8BGF0	Q8BGF0		AW551984	5	49.2	2040100	1.12373
Q8BH79	Q8BH79	Anoctamin-10	Ano10	5	16.5	4963600	1.45483
Q8BHJ5	Q8BHJ5	F-box-like/WD repeat-containing protein TBL1XR1	Tbl1xr1	5	2.1	923150	0.828453
Q8BJ05	Q8BJ05	Zinc finger CCCH domain-containing protein 14	Zc3h14	5	12.9	2328200	1.17292
Q8BKT7	Q8BKT7	THO complex subunit 5 homolog	Thoc5	5	34.7	2741700	1.2338
Q8BKX1	Q8BKX1	Brain-specific angiogenesis inhibitor 1-associated protein 2	Baiap2	5	48.8	2458800	1.19325
Q8BMJ3;J3QQ02;J3QPI8	Q8BMJ3	Eukaryotic translation initiation factor 1A, X-chromosomal	Eif1ax	5	33.9	104080000	2.58798
Q8BQ46	Q8BQ46		Taf15	5	2.7	4159100	1.38898
Q8BR92	Q8BR92	Paralemmin-2	Palm2	5	36.7	2367900	1.17922
Q8BU14	Q8BU14	Translocation protein SEC62	Sec62	5	11.7	21511000	2.00089
Q8BU85	Q8BU85	Methionine-R-sulfoxide reductase B3, mitochondrial	Msrb3	5	3.4	13684000	1.83245
Q8BWU5	Q8BWU5	Probable tRNA N6-adenosine threonylcarbamoyltransferase	Osgep	5	43.8	3349000	1.30831
Q8BX09	Q8BX09	Retinoblastoma-binding protein 5	Rbbp5	5	19.5	2266000	1.16284
Q8BY89	Q8BY89	Choline transporter-like protein 2	Slc44a2	5	33.8	5745500	1.5093
Q8BYU6	Q8BYU6	Torsin-1A-interacting protein 2	Tor1aip2	5	34.7	2682500	1.22567
Q8C0E2	Q8C0E2	Vacuolar protein sorting-associated protein 26B	Vps26b	5	17.2	10724000	1.74169
Q8C5R8	Q8C5R8		Prps1l1	5	30.4	9775800	1.70722
Q8C7K6	Q8C7K6	Prenylcysteine oxidase-like	Pcyox1l	5	7	5888300	1.51844
Q8C9B9	Q8C9B9	Death-inducer obliterator 1	Dido1	5	11.4	666750	0.70729
Q8CBY8	Q8CBY8	Dynactin subunit 4	Dctn4	5	7.3	6224100	1.53909
Q8CCS6;D3Z5F7;Q5XFR0	Q8CCS6;D3Z5F7	Polyadenylate-binding protein 2	Pabpn1;Gm20521	5	41.6	30430000	2.13006
Q8CDM8	Q8CDM8	Protein FAM160B1	Fam160b1	5	8.3	2004400	1.11716
Q8CHT1	Q8CHT1	Ephexin-1	Ngef	5	15.5	1229500	0.935165
Q8CHW4	Q8CHW4	Translation initiation factor eIF-2B subunit epsilon	Eif2b5	5	5.2	2261000	1.16202
Q8CI95;S4R1M9	Q8CI95	Oxysterol-binding protein-related protein 11	Osbpl11	5	2.2	599180	0.667501
Q8CIG8	Q8CIG8	Protein arginine N-methyltransferase 5	Prmt5	5	14.5	1247100	0.940458
Q8K0G5	Q8K0G5	Protein TSSC1	Tssc1	5	2.5	2947600	1.26077
Q8K1E0	Q8K1E0	Syntaxin-5	Stx5	5	14.9	9207500	1.68491
Q8K1R7	Q8K1R7	Serine/threonine-protein kinase Nek9	Nek9	5	7.3	1779200	1.07278
Q8K224	Q8K224	N-acetyltransferase 10	Nat10	5	10	1002400	0.859122
Q8K2A1	Q8K2A1	PTB domain-containing engulfment adapter protein 1	Gulp1	5	4.4	8862700	1.6707
Q8K2V6	Q8K2V6	Importin-11	Ipo11	5	31.7	258060	0.353821
Q8K363	Q8K363	ATP-dependent RNA helicase DDX18	Ddx18	5	1.1	1048200	0.875759
Q8K3W0	Q8K3W0	BRCA1-A complex subunit BRE	Bre	5	2.9	7412300	1.60415
Q8R010	Q8R010	Aminoacyl tRNA synthase complex-interacting multifunctional protein 2	Aimp2	5	9	38890000	2.2214
Q8R1X6	Q8R1X6	Spartin	Spg20	5	1.9	6512900	1.55598
Q8R317	Q8R317	Ubiquilin-1	Ubqln1	5	17.6	8983100	1.67573
Q8R480	Q8R480	Nuclear pore complex protein Nup85	Nup85	5	18.9	2245700	1.15949
Q8R4R6	Q8R4R6	Nucleoporin NUP53	Nup35	5	14.6	5359400	1.4834
Q8R574	Q8R574	Phosphoribosyl pyrophosphate synthase-associated protein 2	Prpsap2	5	5.1	3249600	1.29709
Q8VBZ3	Q8VBZ3	Cleft lip and palate transmembrane protein 1 homolog	Clptm1	5	18.2	5129900	1.4671
Q8VC52	Q8VC52	RNA-binding protein with multiple splicing 2	Rbpms2	5	39.1	10710000	1.7412
Q8VCN5	Q8VCN5	Cystathionine gamma-lyase	Cth	5	15.6	4129200	1.38629
Q8VCR7	Q8VCR7	Alpha/beta hydrolase domain-containing protein 14B	Abhd14b	5	20	6443700	1.55201
Q8VDK1	Q8VDK1	Nitrilase homolog 1	Nit1	5	5.1	3321800	1.30527
Q8VDR9	Q8VDR9	Dedicator of cytokinesis protein 6	Dock6	5	26.6	108860	0.0324117
Q8VE11	Q8VE11	Myotubularin-related protein 6	Mtmr6	5	6.9	1021700	0.866224
Q8VE22	Q8VE22	28S ribosomal protein S23, mitochondrial	Mrps23	5	13.4	8875600	1.67124
Q8VE97	Q8VE97	Serine/arginine-rich splicing factor 4	Srsf4	5	36.9	6282100	1.54255
Q8VEH8	Q8VEH8	Endoplasmic reticulum lectin 1	Erlec1	5	8.5	5377400	1.48464
Q91V04	Q91V04	Translocating chain-associated membrane protein 1	Tram1	5	4.6	5609700	1.50039
Q91V64	Q91V64	Isochorismatase domain-containing protein 1	Isoc1	5	5.8	9850900	1.71007
Q91VZ6;Q7TN29	Q91VZ6	Stromal membrane-associated protein 1	Smap1	5	2.4	14208000	1.84645
Q91W89	Q91W89	Alpha-mannosidase 2C1	Man2c1	5	4.5	1646400	1.04389
Q91X51	Q91X51	Golgi reassembly-stacking protein 1	Gorasp1	5	6	6420100	1.55064
Q91XD6	Q91XD6	Vacuolar protein-sorting-associated protein 36	Vps36	5	13.1	2429600	1.1888
Q91XR9	Q91XR9	Phospholipid hydroperoxide glutathione peroxidase, nuclear	Gpx4	5	22.3	13590000	1.82989
Q91XX1;Q91XX6;Q91XX8;Q91XX5;Q91XY5;Q91XX7;Q91XY9;A0A140LI48;Q91XY7;Q91XY2;Q91XY8;Q6DD96;Q91XW9;Q91XY4	Q91XX1		Pcdhgc3	5	1.8	2958800	1.26218
Q91YE3	Q91YE3	Egl nine homolog 1	Egln1	5	16.4	661670	0.704442
Q91YK2	Q91YK2	Ribosomal RNA processing protein 1 homolog B	Rrp1b	5	2.5	1272100	0.947849
Q91YN5	Q91YN5	UDP-N-acetylhexosamine pyrophosphorylase;UDP-N-acetylgalactosamine pyrophosphorylase;UDP-N-acetylglucosamine pyrophosphorylase	Uap1	5	18.5	2964200	1.26286
Q91YS8;Q8BW96	Q91YS8	Calcium/calmodulin-dependent protein kinase type 1	Camk1	5	1.5	7151600	1.59082
Q91Z31	Q91Z31	Polypyrimidine tract-binding protein 2	Ptbp2	5	61.4	3914100	1.36637
Q91ZA3	Q91ZA3	Propionyl-CoA carboxylase alpha chain, mitochondrial	Pcca	5	17	2068000	1.12879
Q921C5	Q921C5	Protein bicaudal D homolog 2	Bicd2	5	17.2	1049900	0.876362
Q921I9	Q921I9	Exosome complex component RRP41	Exosc4	5	38.7	11321000	1.76186
Q921M7	Q921M7	Protein FAM49B	Fam49b	5	2.9	7571800	1.61208
Q922D4	Q922D4	Serine/threonine-protein phosphatase 6 regulatory subunit 3	Ppp6r3	5	9.8	1495000	1.00797
Q922H4	Q922H4	Mannose-1-phosphate guanyltransferase alpha	Gmppa	5	10.6	2404400	1.18492
Q922Y1	Q922Y1	UBX domain-containing protein 1	Ubxn1	5	15.3	28449000	2.10499
Q924K8	Q924K8	Metastasis-associated protein MTA3	Mta3	5	7.6	862390	0.8031
Q99J62	Q99J62	Replication factor C subunit 4	Rfc4	5	11.8	3259100	1.29817
Q99JF5	Q99JF5	Diphosphomevalonate decarboxylase	Mvd	5	22.4	6709000	1.56703
Q99JR8	Q99JR8	SWI/SNF-related matrix-associated actin-dependent regulator of chromatin subfamily D member 2	Smarcd2	5	34.9	2597000	1.21361
Q99JX7	Q99JX7	Nuclear RNA export factor 1	Nxf1	5	16	3594800	1.33468
Q99K70;Q7TT45	Q99K70	Ras-related GTP-binding protein C	Rragc	5	2	2070000	1.12915
Q99KF1	Q99KF1	Transmembrane emp24 domain-containing protein 9	Tmed9	5	8	33455000	2.16535
Q99KK9	Q99KK9	Probable histidine--tRNA ligase, mitochondrial	Hars2	5	18	504620	0.603542
Q99L04	Q99L04	Dehydrogenase/reductase SDR family member 1	Dhrs1	5	5.1	4064600	1.38042
Q99LJ6	Q99LJ6	Glutathione peroxidase 7	Gpx7	5	4.1	15829000	1.88668
Q99LY9	Q99LY9	NADH dehydrogenase [ubiquinone] iron-sulfur protein 5;NADH dehydrogenase [ubiquinone] iron-sulfur protein 5, N-terminally processed	Ndufs5	5	5.1	20408000	1.98129
Q99ME2	Q99ME2	WD repeat-containing protein 6	Wdr6	5	42.2	1052200	0.877177
Q99MR8	Q99MR8	Methylcrotonoyl-CoA carboxylase subunit alpha, mitochondrial	Mccc1	5	53.2	3334000	1.30664
Q9CQ26	Q9CQ26	STAM-binding protein	Stambp	5	42.4	7635100	1.61518
Q9CQ60	Q9CQ60	6-phosphogluconolactonase	Pgls	5	13.4	36648000	2.19929
Q9CQ92	Q9CQ92	Mitochondrial fission 1 protein	Fis1	5	69.4	21504000	2.00077
Q9CQD1	Q9CQD1	Ras-related protein Rab-5A	Rab5a	5	22.4	15524000	1.87943
Q9CQJ4;O35730	Q9CQJ4	E3 ubiquitin-protein ligase RING2	Rnf2	5	3.6	8492100	1.65479
Q9CQR6	Q9CQR6	Serine/threonine-protein phosphatase 6 catalytic subunit;Serine/threonine-protein phosphatase 6 catalytic subunit, N-terminally processed	Ppp6c	5	38.2	16163000	1.89445
Q9CQU0	Q9CQU0	Thioredoxin domain-containing protein 12	Txndc12	5	7.3	39907000	2.23102
Q9CQW2	Q9CQW2	ADP-ribosylation factor-like protein 8B	Arl8b	5	4.9	19997000	1.97372
Q9CQY5	Q9CQY5	Magnesium transporter protein 1	Magt1	5	11.4	10809000	1.74463
Q9CR57	Q9CR57	60S ribosomal protein L14	Rpl14	5	9.2	411960000	3.10028
Q9CR62	Q9CR62	Mitochondrial 2-oxoglutarate/malate carrier protein	Slc25a11	5	6.7	13086000	1.81581
Q9CWZ7	Q9CWZ7	Gamma-soluble NSF attachment protein	Napg	5	28	4235700	1.39577
Q9CX34	Q9CX34	Suppressor of G2 allele of SKP1 homolog	Sugt1	5	33.6	13795000	1.83546
Q9CXR1	Q9CXR1	Dehydrogenase/reductase SDR family member 7	Dhrs7	5	11.3	15011000	1.86692
Q9CXW2	Q9CXW2	28S ribosomal protein S22, mitochondrial	Mrps22	5	15.6	2720800	1.23095
Q9CXZ1	Q9CXZ1	NADH dehydrogenase [ubiquinone] iron-sulfur protein 4, mitochondrial	Ndufs4	5	3.1	9948000	1.71372
Q9CZX0	Q9CZX0	Elongator complex protein 3	Elp3	5	10.2	2409300	1.18567
Q9D0M3	Q9D0M3	Cytochrome c1, heme protein, mitochondrial	Cyc1	5	1.2	18140000	1.93742
Q9D1D6	Q9D1D6	Collagen triple helix repeat-containing protein 1	Cthrc1	5	26.7	53964000	2.34339
Q9D287	Q9D287	Pre-mRNA-splicing factor SPF27	Bcas2	5	14.2	29930000	2.12389
Q9D2C2	Q9D2C2	Protein SAAL1	Saal1	5	26.3	3596900	1.3349
Q9D2G2	Q9D2G2	Dihydrolipoyllysine-residue succinyltransferase component of 2-oxoglutarate dehydrogenase complex, mitochondrial	Dlst	5	23.5	9578700	1.69963
Q9D3E6;O70576	Q9D3E6	Cohesin subunit SA-1	Stag1	5	26.2	682060	0.715744
Q9D868	Q9D868	Peptidyl-prolyl cis-trans isomerase H	Ppih	5	13.3	16414000	1.90019
Q9D8S4	Q9D8S4	Oligoribonuclease, mitochondrial	Rexo2	5	20.3	21855000	2.0068
Q9DB27;Q9CQ21	Q9DB27;Q9CQ21	Malignant T-cell-amplified sequence 1;Malignant T-cell-amplified sequence 2	Mcts1;Mcts2	5	63.7	15771000	1.88531
Q9DCS3	Q9DCS3	Trans-2-enoyl-CoA reductase, mitochondrial	Mecr	5	11.8	2725700	1.23162
Q9DCT2	Q9DCT2	NADH dehydrogenase [ubiquinone] iron-sulfur protein 3, mitochondrial	Ndufs3	5	7	17275000	1.91923
Q9EPJ9	Q9EPJ9	ADP-ribosylation factor GTPase-activating protein 1	Arfgap1	5	12.9	10355000	1.72865
Q9EQ80	Q9EQ80	NIF3-like protein 1	Nif3l1	5	5.8	5677700	1.50488
Q9ET01	Q9ET01	Glycogen phosphorylase, liver form	Pygl	5	26	818990	0.783872
Q9JHF5	Q9JHF5	V-type proton ATPase subunit a	Tcirg1	5	10.2	2055800	1.12659
Q9JHK4	Q9JHK4	Geranylgeranyl transferase type-2 subunit alpha	Rabggta	5	45.9	1263900	0.945441
Q9JHP7	Q9JHP7	KDEL motif-containing protein 1	Kdelc1	5	16.6	2272000	1.16382
Q9JHQ5	Q9JHQ5	Leucine zipper transcription factor-like protein 1	Lztfl1	5	6.6	9472400	1.69548
Q9JHS3	Q9JHS3	Ragulator complex protein LAMTOR2	Lamtor2	5	26.8	16413000	1.90017
Q9JJC6	Q9JJC6	RILP-like protein 1	Rilpl1	5	29.5	1495500	1.0081
Q9JJI8	Q9JJI8	60S ribosomal protein L38	Rpl38	5	28.8	508520000	3.1787
Q9JJK2	Q9JJK2	LanC-like protein 2	Lancl2	5	22.4	2753900	1.23545
Q9JK23	Q9JK23	Proteasome assembly chaperone 1	Psmg1	5	5.2	5229200	1.47424
Q9JKC8	Q9JKC8	AP-3 complex subunit mu-1	Ap3m1	5	1.7	5106600	1.4654
Q9JMH9	Q9JMH9	Unconventional myosin-XVIIIa	Myo18a	5	14.4	2359800	1.17794
Q9QUR7;Q3ULQ2	Q9QUR7	Peptidyl-prolyl cis-trans isomerase NIMA-interacting 1	Pin1	5	15	28879000	2.11058
Q9QXA5	Q9QXA5	U6 snRNA-associated Sm-like protein LSm4	Lsm4	5	13.8	42411000	2.25368
Q9QXK3	Q9QXK3	Coatomer subunit gamma-2	Copg2	5	4.5	1660900	1.04716
Q9QYC7	Q9QYC7	Vitamin K-dependent gamma-carboxylase	Ggcx	5	2.3	4887800	1.4491
Q9QYJ3	Q9QYJ3	DnaJ homolog subfamily B member 1	Dnajb1	5	47.5	2368300	1.17928
Q9QZ08	Q9QZ08	N-acetyl-D-glucosamine kinase	Nagk	5	30.4	14231000	1.84705
Q9QZ88	Q9QZ88	Vacuolar protein sorting-associated protein 29	Vps29	5	10.4	23366000	2.03169
Q9R0M6	Q9R0M6	Ras-related protein Rab-9A	Rab9a	5	19	12408000	1.796
Q9R0P6	Q9R0P6	Signal peptidase complex catalytic subunit SEC11A	Sec11a	5	85.1	13705000	1.83302
Q9R0P9	Q9R0P9	Ubiquitin carboxyl-terminal hydrolase isozyme L1	Uchl1	5	26.4	37972000	2.21251
Q9R0Q7	Q9R0Q7	Prostaglandin E synthase 3	Ptges3	5	20.4	205570000	2.84143
Q9R0U0	Q9R0U0	Serine/arginine-rich splicing factor 10	Srsf10	5	3.9	16381000	1.89944
Q9R0Y5	Q9R0Y5	Adenylate kinase isoenzyme 1	Ak1	5	44.2	22382000	2.01567
Q9WTX2	Q9WTX2	Interferon-inducible double-stranded RNA-dependent protein kinase activator A	Prkra	5	6.5	6257300	1.54108
Q9WU28	Q9WU28	Prefoldin subunit 5	Pfdn5	5	24.6	25551000	2.06498
Q9WUK4	Q9WUK4	Replication factor C subunit 2	Rfc2	5	3.4	2974900	1.2642
Q9Z0H8	Q9Z0H8	CAP-Gly domain-containing linker protein 2	Clip2	5	19.5	623070	0.682059
Q9Z0R4;CON__ENSEMBL:ENSBTAP00000001528;Q9Z0R6	Q9Z0R4;CON__ENSEMBL:ENSBTAP00000001528	Intersectin-1	Itsn1	5	38.3	823940	0.786116
Q9Z108	Q9Z108	Double-stranded RNA-binding protein Staufen homolog 1	Stau1	5	9.5	3734400	1.34887
Q9Z1G3	Q9Z1G3	V-type proton ATPase subunit C 1	Atp6v1c1	5	4.5	5168400	1.46988
Q9Z2B9;Q8C050	Q9Z2B9	Ribosomal protein S6 kinase alpha-4	Rps6ka4	5	52.9	1753500	1.06736
Q9Z2G6	Q9Z2G6	Protein sel-1 homolog 1	Sel1l	5	20	2501700	1.19969
Q9Z2I0	Q9Z2I0	LETM1 and EF-hand domain-containing protein 1, mitochondrial	Letm1	5	19	4115000	1.38501
Q9Z2Z6	Q9Z2Z6	Mitochondrial carnitine/acylcarnitine carrier protein	Slc25a20	5	34.6	9441500	1.69426
A2AAY5	A2AAY5	SH3 and PX domain-containing protein 2B	Sh3pxd2b	6	13.8	4139700	1.38724
A2BE28	A2BE28	Ribosomal biogenesis protein LAS1L	Las1l	6	14.9	3015800	1.26928
A2RSJ4	A2RSJ4	UHRF1-binding protein 1-like	Uhrf1bp1l	6	0.9	1318900	0.961303
B1AUN2	B1AUN2		Eif2b3	6	4.9	4450600	1.4142
B1AZI6;E9Q5E2	B1AZI6;E9Q5E2	THO complex subunit 2	Thoc2;BC005561	6	8.8	996630	0.856973
E9PUR0	E9PUR0		Ankhd1	6	78.2	127240	0.0905071
E9PYG6	E9PYG6		Rasa1	6	3.6	2320000	1.17161
E9Q3G8	E9Q3G8		Nup153	6	9.1	1834400	1.08416
E9Q512	E9Q512		Trip11	6	3.7	828920	0.78836
E9Q5C9	E9Q5C9		Nolc1	6	26.8	3823300	1.35763
F8VPP8;E9PWW6	F8VPP8		Zc3h7b	6	3.1	1070300	0.883528
G3UXL2;Q9D7G0	G3UXL2;Q9D7G0	Ribose-phosphate pyrophosphokinase 1	Prps1l3;Prps1	6	32.1	4331800	1.40413
G3X972	G3X972		Sec24c	6	8.3	4023500	1.37664
G5E870	G5E870	E3 ubiquitin-protein ligase TRIP12	Trip12	6	3	508180	0.60616
O08583;Q9JJW6	O08583;Q9JJW6	THO complex subunit 4;Aly/REF export factor 2	Alyref;Alyref2	6	1.4	113400000	2.61992
O09172	O09172	Glutamate--cysteine ligase regulatory subunit	Gclm	6	60.9	30761000	2.13409
O35218	O35218	Cleavage and polyadenylation specificity factor subunit 2	Cpsf2	6	2.3	2502700	1.19984
O35459	O35459	Delta(3,5)-Delta(2,4)-dienoyl-CoA isomerase, mitochondrial	Ech1	6	61.3	14598000	1.85653
O35638	O35638	Cohesin subunit SA-2	Stag2	6	12.4	926300	0.829721
O35685	O35685	Nuclear migration protein nudC	Nudc	6	4.2	14129000	1.84437
O54941	O54941	SWI/SNF-related matrix-associated actin-dependent regulator of chromatin subfamily E member 1	Smarce1	6	38.2	12258000	1.79147
O54962	O54962	Barrier-to-autointegration factor;Barrier-to-autointegration factor, N-terminally processed	Banf1	6	18.3	190080000	2.81226
O54984	O54984	ATPase Asna1	Asna1	6	35.2	9034500	1.67785
O55135	O55135	Eukaryotic translation initiation factor 6	Eif6	6	18.6	124590000	2.65496
O88207	O88207	Collagen alpha-1(V) chain	Col5a1	6	55.6	2586300	1.21207
O88428	O88428	Bifunctional 3-phosphoadenosine 5-phosphosulfate synthase 2;Sulfate adenylyltransferase;Adenylyl-sulfate kinase	Papss2	6	36.2	2103000	1.13504
O88456;Q9D7J7	O88456	Calpain small subunit 1	Capns1	6	3.8	109580000	2.60716
O88543	O88543	COP9 signalosome complex subunit 3	Cops3	6	11.4	15408000	1.87664
O88851	O88851	Putative hydrolase RBBP9	Rbbp9	6	7.9	24420000	2.04812
P01008;CON__P41361	P01008	Antithrombin-III	SERPINC1	6	22.5	4347900	1.40551
P01031	P01031	Complement C5;Complement C5 beta chain;Complement C5 alpha chain;C5a anaphylatoxin;Complement C5 alpha chain	C5	6	11.8	413610000	3.10177
P01831	P01831	Thy-1 membrane glycoprotein	Thy1	6	35.2	652650000	3.27162
P08122;B1AVK5	P08122	Collagen alpha-2(IV) chain;Canstatin	Col4a2	6	41.9	804880	0.777401
P14115	P14115	60S ribosomal protein L27a	Rpl27a	6	10.3	362410000	3.05256
P17047	P17047	Lysosome-associated membrane glycoprotein 2	Lamp2	6	70.1	52067000	2.33006
P17809	P17809	Solute carrier family 2, facilitated glucose transporter member 1	Slc2a1	6	13.1	160420000	2.74908
P19973	P19973	Lymphocyte-specific protein 1	Lsp1	6	53.4	32456000	2.15406
P21300	P21300	Aldose reductase-related protein 1	Akr1b7	6	4	3336400	1.3069
P22437;Q05769	P22437	Prostaglandin G/H synthase 1	Ptgs1	6	56	13140000	1.81735
P24788	P24788	Cyclin-dependent kinase 11B	Cdk11b	6	1.7	2575300	1.21049
P28352	P28352	DNA-(apurinic or apyrimidinic site) lyase;DNA-(apurinic or apyrimidinic site) lyase, mitochondrial	Apex1	6	23.2	27932000	2.09816
P28653	P28653	Biglycan	Bgn	6	36.6	26845000	2.08338
P29416	P29416	Beta-hexosaminidase subunit alpha	Hexa	6	57.4	3368400	1.31046
P31324	P31324	cAMP-dependent protein kinase type II-beta regulatory subunit	Prkar2b	6	54.4	8561700	1.65783
P31786	P31786	Acyl-CoA-binding protein	Dbi	6	48.4	1120500000	3.47289
P32233	P32233	Developmentally-regulated GTP-binding protein 1	Drg1	6	47.4	5370200	1.48415
P32507	P32507	Nectin-2	Pvrl2	6	52.7	4760800	1.43929
P32883	P32883	GTPase KRas;GTPase KRas, N-terminally processed	Kras	6	46.1	7109000	1.5886
P34022	P34022	Ran-specific GTPase-activating protein	Ranbp1	6	41.7	295480000	2.97653
P35505	P35505	Fumarylacetoacetase	Fah	6	34.1	4342500	1.40505
P35979;F8VQK7	P35979	60S ribosomal protein L12	Rpl12	6	18.7	592860000	3.23584
P36916	P36916	Guanine nucleotide-binding protein-like 1	Gnl1	6	13.1	2573500	1.21023
P36993	P36993	Protein phosphatase 1B	Ppm1b	6	24.9	2527600	1.20352
P40336	P40336	Vacuolar protein sorting-associated protein 26A	Vps26a	6	70.1	14408000	1.85165
P42225	P42225	Signal transducer and activator of transcription 1	Stat1	6	24.3	2470300	1.19498
P43247	P43247	DNA mismatch repair protein Msh2	Msh2	6	58.7	1554800	1.02258
P43276	P43276	Histone H1.5	Hist1h1b	6	7.6	55460000	2.35357
P45878	P45878	Peptidyl-prolyl cis-trans isomerase FKBP2	Fkbp2	6	4.6	61618000	2.39278
P46414	P46414	Cyclin-dependent kinase inhibitor 1B	Cdkn1b	6	11.5	23711000	2.03715
P46467;Q8BPY9	P46467	Vacuolar protein sorting-associated protein 4B	Vps4b	6	54.5	7229500	1.59485
P46737	P46737	Lys-63-specific deubiquitinase BRCC36	Brcc3	6	11.5	6047400	1.52837
P47809	P47809	Dual specificity mitogen-activated protein kinase kinase 4	Map2k4	6	67.4	6817800	1.57302
P47811	P47811	Mitogen-activated protein kinase 14	Mapk14	6	14.2	4521300	1.42007
P49817;P51637	P49817	Caveolin-1	Cav1	6	24.2	111310000	2.61299
P53395	P53395	Lipoamide acyltransferase component of branched-chain alpha-keto acid dehydrogenase complex, mitochondrial	Dbt	6	27.7	4196100	1.39228
P54227;P55821	P54227	Stathmin	Stmn1	6	15	29900000	2.12351
P56395	P56395	Cytochrome b5	Cyb5a	6	9.4	1341700000	3.53997
P56546	P56546	C-terminal-binding protein 2	Ctbp2	6	4.6	22125000	2.01137
P56812	P56812	Programmed cell death protein 5	Pdcd5	6	78.7	68890000	2.43432
P57759	P57759	Endoplasmic reticulum resident protein 29	Erp29	6	8.1	43675000	2.26461
P57784;A0A0U1RNZ6	P57784	U2 small nuclear ribonucleoprotein A	Snrpa1	6	26.7	59192000	2.37782
P61021	P61021	Ras-related protein Rab-5B	Rab5b	6	48.5	4016300	1.37597
P62075	P62075	Mitochondrial import inner membrane translocase subunit Tim13	Timm13	6	32	146500000	2.71528
P62267	P62267	40S ribosomal protein S23	Rps23	6	31.4	72364000	2.45264
P62331	P62331	ADP-ribosylation factor 6	Arf6	6	31.7	97557000	2.56388
P62748;P84075;Q91X97	P62748	Hippocalcin-like protein 1	Hpcal1	6	20.9	10777000	1.74352
P62897;CON__P62894	P62897	Cytochrome c, somatic	Cycs	6	54.4	53635000	2.34111
P63073	P63073	Eukaryotic translation initiation factor 4E	Eif4e	6	13	68240000	2.43079
P67871	P67871	Casein kinase II subunit beta	Csnk2b	6	27.4	15517000	1.87926
P70452	P70452	Syntaxin-4	Stx4	6	64	16195000	1.89519
P84089	P84089	Enhancer of rudimentary homolog	Erh	6	34.4	339140000	3.02785
P84096	P84096	Rho-related GTP-binding protein RhoG	Rhog	6	6.6	7729400	1.61975
P84104;A2A4X6	P84104;A2A4X6	Serine/arginine-rich splicing factor 3	Srsf3;Gm12355	6	19.1	228730000	2.88118
P97300	P97300	Neuroplastin	Nptn	6	3.1	16097000	1.89293
P97314	P97314	Cysteine and glycine-rich protein 2	Csrp2	6	2.1	36387000	2.19663
P97370	P97370	Sodium/potassium-transporting ATPase subunit beta-3	Atp1b3	6	10.5	39805000	2.23006
P97390	P97390	Vacuolar protein sorting-associated protein 45	Vps45	6	17.7	3267400	1.29912
P97789	P97789	5-3 exoribonuclease 1	Xrn1	6	66.4	1263600	0.945353
P97873	P97873	Lysyl oxidase homolog 1	Loxl1	6	47.3	2587900	1.2123
Q0VF55	Q0VF55	Calcium-transporting ATPase	Atp2b3	6	39	245060	0.334573
Q3TAQ9	Q3TAQ9		Wdr36	6	2.3	770280	0.761039
Q3TB82	Q3TB82	Pleckstrin homology domain-containing family F member 1	Plekhf1	6	4.7	10113000	1.71984
Q3TC93	Q3TC93	HCLS1-binding protein 3	Hs1bp3	6	24.4	11977000	1.78284
Q3TJZ6	Q3TJZ6	Protein FAM98A	Fam98a	6	27.9	6366400	1.54751
Q3TYX3	Q3TYX3	SET and MYND domain-containing protein 5	Smyd5	6	1.6	10112000	1.71981
Q3UGC7;Q66JS6	Q3UGC7;Q66JS6	Eukaryotic translation initiation factor 3 subunit J-A;Eukaryotic translation initiation factor 3 subunit J-B	Eif3j1;Eif3j2	6	4.1	43017000	2.25896
Q3UHX2	Q3UHX2	28 kDa heat- and acid-stable phosphoprotein	Pdap1	6	10	75556000	2.46871
Q3ULD5	Q3ULD5	Methylcrotonoyl-CoA carboxylase beta chain, mitochondrial	Mccc2	6	4.5	2130800	1.13993
Q3UMB9	Q3UMB9	WASH complex subunit 7	Kiaa1033	6	7.1	927060	0.830027
Q3UMY5	Q3UMY5	Echinoderm microtubule-associated protein-like 4	Eml4	6	1.9	951600	0.839756
Q3UPH7	Q3UPH7	Rho guanine nucleotide exchange factor 40	Arhgef40	6	32.4	984230	0.85231
Q3UU96	Q3UU96	Serine/threonine-protein kinase MRCK alpha	Cdc42bpa	6	3.7	487130	0.590407
Q3UVG3	Q3UVG3	Protein FAM91A1	Fam91a1	6	2.9	2618400	1.21667
Q3V1L4	Q3V1L4	Cytosolic purine 5-nucleotidase	Nt5c2	6	37.1	4494800	1.41788
Q4FZC9	Q4FZC9	Nesprin-3	Syne3	6	29.4	1084200	0.888333
Q5SSH7	Q5SSH7	Zinc finger ZZ-type and EF-hand domain-containing protein 1	Zzef1	6	40.5	355700	0.473315
Q60766	Q60766	Immunity-related GTPase family M protein 1	Irgm1	6	6	11927000	1.78128
Q60767	Q60767	Lymphocyte antigen 75	Ly75	6	12	763820	0.757903
Q60780	Q60780	Growth arrest-specific protein 7	Gas7	6	16.9	8126400	1.6384
Q60855	Q60855	Receptor-interacting serine/threonine-protein kinase 1	Ripk1	6	3.6	1566900	1.02546
Q60902	Q60902	Epidermal growth factor receptor substrate 15-like 1	Eps15l1	6	26.2	1803200	1.07777
Q61001	Q61001	Laminin subunit alpha-5	Lama5	6	2.7	370890	0.488887
Q61127	Q61127	NGFI-A-binding protein 2	Nab2	6	15.9	7181000	1.59235
Q61263	Q61263	Sterol O-acyltransferase 1	Soat1	6	56.3	10157000	1.72146
Q61335	Q61335	B-cell receptor-associated protein 31	Bcap31	6	9.3	20340000	1.98005
Q61411	Q61411	GTPase HRas;GTPase HRas, N-terminally processed	Hras	6	10.6	24144000	2.04389
Q61545	Q61545	RNA-binding protein EWS	Ewsr1	6	9.7	46663000	2.28926
Q61687	Q61687	Transcriptional regulator ATRX	Atrx	6	10.3	705450	0.7283
Q62074	Q62074	Protein kinase C iota type	Prkci	6	47.5	2284600	1.16588
Q62165	Q62165	Dystroglycan;Alpha-dystroglycan;Beta-dystroglycan	Dag1	6	8.1	3896000	1.36464
Q62189;F8VQ88	Q62189	U1 small nuclear ribonucleoprotein A	Snrpa	6	4.6	23708000	2.03711
Q62203	Q62203	Splicing factor 3A subunit 2	Sf3a2	6	69.7	11536000	1.76887
Q62351	Q62351	Transferrin receptor protein 1	Tfrc	6	2.5	2023400	1.12067
Q62356	Q62356	Follistatin-related protein 1	Fstl1	6	3.5	13914000	1.83866
Q62426	Q62426	Cystatin-B	Cstb	6	24.5	351710000	3.0414
Q62470	Q62470	Integrin alpha-3;Integrin alpha-3 heavy chain;Integrin alpha-3 light chain	Itga3	6	41.6	1169100	0.916408
Q63850	Q63850	Nuclear pore glycoprotein p62	Nup62	6	31	28104000	2.10045
Q64008	Q64008	Ras-related protein Rab-34	Rab34	6	23.1	9621300	1.70128
Q64213	Q64213	Splicing factor 1	Sf1	6	38.7	19472000	1.96381
Q64433	Q64433	10 kDa heat shock protein, mitochondrial	Hspe1	6	4.5	289190000	2.96852
Q68FL4	Q68FL4	Putative adenosylhomocysteinase 3	Ahcyl2	6	62.6	732040	0.742078
Q6P5H2	Q6P5H2	Nestin	Nes	6	5.9	1117900	0.899732
Q6PEB6	Q6PEB6	MOB-like protein phocein	Mob4	6	9.5	32615000	2.15588
Q6PGB6	Q6PGB6	N-alpha-acetyltransferase 50	Naa50	6	4.8	12216000	1.79019
Q6PGL7	Q6PGL7	WASH complex subunit FAM21	Fam21	6	1.9	2298900	1.16821
Q6ZQI3	Q6ZQI3	Malectin	Mlec	6	2.7	32414000	2.15358
Q791V5	Q791V5	Mitochondrial carrier homolog 2	Mtch2	6	19.7	25521000	2.06455
Q7TNV0	Q7TNV0	Protein DEK	Dek	6	9.6	19185000	1.95828
Q7TQK5	Q7TQK5	Coiled-coil domain-containing protein 93	Ccdc93	6	15.2	1330500	0.964564
Q7TSC1	Q7TSC1	Protein PRRC2A	Prrc2a	6	8.2	421180	0.536237
Q80U95	Q80U95	Ubiquitin-protein ligase E3C	Ube3c	6	40.5	1921400	1.10141
Q80VD1	Q80VD1	Protein FAM98B	Fam98b	6	63.6	8400900	1.65077
Q80Y17	Q80Y17	Lethal(2) giant larvae protein homolog 1	Llgl1	6	4.1	4607300	1.42709
Q8BFP9	Q8BFP9	[Pyruvate dehydrogenase (acetyl-transferring)] kinase isozyme 1, mitochondrial	Pdk1	6	10.3	5788200	1.51206
Q8BG51;Q8JZN7	Q8BG51	Mitochondrial Rho GTPase 1	Rhot1	6	2.1	2724200	1.23142
Q8BH58	Q8BH58	TIP41-like protein	Tiprl	6	4.1	14606000	1.85673
Q8BH60	Q8BH60	Golgi-associated PDZ and coiled-coil motif-containing protein	Gopc	6	12.5	3284600	1.30108
Q8BHS3	Q8BHS3	Pre-mRNA-splicing factor RBM22	Rbm22	6	1.7	6157000	1.53506
Q8BIQ5;Q8C7E9	Q8BIQ5	Cleavage stimulation factor subunit 2	Cstf2	6	2.5	8298200	1.64619
Q8BKZ9	Q8BKZ9	Pyruvate dehydrogenase protein X component, mitochondrial	Pdhx	6	1.9	5431500	1.48837
Q8BLN5	Q8BLN5	Lanosterol synthase	Lss	6	1.2	3744800	1.3499
Q8BP71	Q8BP71	RNA binding protein fox-1 homolog 2	Rbfox2	6	6	16149000	1.89413
Q8BTS4	Q8BTS4	Nuclear pore complex protein Nup54	Nup54	6	21	5044900	1.46088
Q8BX10	Q8BX10	Serine/threonine-protein phosphatase PGAM5, mitochondrial	Pgam5	6	10.5	6996100	1.58263
Q8BX70	Q8BX70	Vacuolar protein sorting-associated protein 13C	Vps13c	6	19	443470	0.55544
Q8C0I1	Q8C0I1	Alkyldihydroxyacetonephosphate synthase, peroxisomal	Agps	6	11.9	4118900	1.38536
Q8CBW3	Q8CBW3	Abl interactor 1	Abi1	6	7.5	11804000	1.77742
Q8CCF0	Q8CCF0	U4/U6 small nuclear ribonucleoprotein Prp31	Prpf31	6	20	4770000	1.44001
Q8CEC0	Q8CEC0	Nuclear pore complex protein Nup88	Nup88	6	3.8	3816300	1.35695
Q8CG14;Q8CFG8	Q8CG14	Complement C1s-A subcomponent;Complement C1s-A subcomponent heavy chain;Complement C1s-A subcomponent light chain	C1sa	6	7	2468200	1.19467
Q8K0C9	Q8K0C9	GDP-mannose 4,6 dehydratase	Gmds	6	37.8	5081500	1.46357
Q8K1X1	Q8K1X1	WD repeat-containing protein 11	Wdr11	6	55.7	1567000	1.02549
Q8K2K6	Q8K2K6	Arf-GAP domain and FG repeat-containing protein 1	Agfg1	6	2	11840000	1.77855
Q8K4X7	Q8K4X7	1-acyl-sn-glycerol-3-phosphate acyltransferase delta	Agpat4	6	4	7601300	1.61353
Q8R016	Q8R016	Bleomycin hydrolase	Blmh	6	14	6918600	1.57849
Q8R1U1	Q8R1U1	Conserved oligomeric Golgi complex subunit 4	Cog4	6	3.5	2301200	1.16858
Q8R1V4	Q8R1V4	Transmembrane emp24 domain-containing protein 4	Tmed4	6	4	71274000	2.44699
Q8R2Y8	Q8R2Y8	Peptidyl-tRNA hydrolase 2, mitochondrial	Ptrh2	6	20.2	31120000	2.13841
Q8R361	Q8R361	Rab11 family-interacting protein 5	Rab11fip5	6	5.7	2934000	1.25904
Q8VCW8	Q8VCW8	Acyl-CoA synthetase family member 2, mitochondrial	Acsf2	6	60.9	5564900	1.49741
Q8VDP3	Q8VDP3	Protein-methionine sulfoxide oxidase MICAL1	Mical1	6	57.1	1157500	0.912694
Q8VEB4	Q8VEB4	Group XV phospholipase A2	Pla2g15	6	11	23324000	2.03102
Q8VEE4	Q8VEE4	Replication protein A 70 kDa DNA-binding subunit;Replication protein A 70 kDa DNA-binding subunit, N-terminally processed	Rpa1	6	2.9	2949200	1.26097
Q8VEH3	Q8VEH3	ADP-ribosylation factor-like protein 8A	Arl8a	6	5	43375000	2.26205
Q91V12	Q91V12	Cytosolic acyl coenzyme A thioester hydrolase	Acot7	6	17.9	22408000	2.01611
Q91VX2	Q91VX2	Ubiquitin-associated protein 2	Ubap2	6	14.6	3869100	1.36206
Q91WD5	Q91WD5	NADH dehydrogenase [ubiquinone] iron-sulfur protein 2, mitochondrial	Ndufs2	6	8	3574100	1.33253
Q91X43	Q91X43	SH3 domain-containing protein 19	Sh3d19	6	10.7	1560500	1.02394
Q91XD2	Q91XD2	LIM and senescent cell antigen-like-containing domain protein 2	Lims2	6	1.1	464190	0.572445
Q91XV3	Q91XV3	Brain acid soluble protein 1	Basp1	6	11.1	76196000	2.47185
Q921J2	Q921J2	GTP-binding protein Rheb	Rheb	6	3.7	35850000	2.19109
Q922K7	Q922K7	Probable 28S rRNA (cytosine-C(5))-methyltransferase	Nop2	6	5.8	3943500	1.36916
Q922Q1	Q922Q1	Mitochondrial amidoxime reducing component 2	2020-03-02	6	4.5	16719000	1.90705
Q923D2	Q923D2	Flavin reductase (NADPH)	Blvrb	6	4.1	19967000	1.97316
Q925I1	Q925I1	ATPase family AAA domain-containing protein 3	Atad3	6	5	6433000	1.55139
Q99J99	Q99J99	3-mercaptopyruvate sulfurtransferase	Mpst	6	13.8	8058700	1.63529
Q99JB2	Q99JB2	Stomatin-like protein 2, mitochondrial	Stoml2	6	16.2	31716000	2.14547
Q99JR1	Q99JR1	Sideroflexin-1	Sfxn1	6	26.7	44423000	2.27094
Q99JR5	Q99JR5	Tubulointerstitial nephritis antigen-like	Tinagl1	6	19.5	14628000	1.85729
Q99JW2	Q99JW2	Aminoacylase-1	Acy1	6	4.2	5834600	1.51503
Q99KR3	Q99KR3	Beta-lactamase-like protein 2	Lactb2	6	50	6017600	1.52653
[truncated: 1,821 more rows]
