# Supplementary material for: Interspecies Differences in Proteome Turnover Kinetics Are Correlated With Life Spans and Energetic Demands
Source: Mol Cell Proteomics. 2021 Jan 7;20:100041. doi: 10.1074/mcp.RA120.002301 (PMC7950207; doi:10.1074/mcp.RA120.002301)
Supplement: Supplemental Data 8 [file mmc9.xlsx]

## Sheet: Description and Legend
Description
Processed protein quantification data from mouse and naked mole rat fibroblasts using Proteus
Legend
Uniprot Accession Number	Accession number of the ID'd peptides
Log Fold Change	The Log2 value of the mean abundance in naked mole rat divided by the mean abundance in mouse
P-value	The p-value of the Log fold change in protein abundance between mouse and naled mole rat
Mouse Abundance	The mean abundance of the given protein in the three mouse biological replicates
Naked mole rat abundance	The mean abundance of the given protein in the three naked mole rat biological replicates
* For additional information regarding the Proteus package, refer to: Gierlinski et al. 2018 (bioRxiv).

## Sheet: Statistics
Uniprot Accession Number	Log Fold Change	P-value	Mouse Abundance	Naked mole rat Abundance
A0A087WSK7;Q921I0	-	-	-	-
A0A087WSK7;Q921I0;Q9CQZ0	-	-	-	-
A0A0A6YVU8;Q9JKV1	-0.367328	0.167321	28.2366	27.8692
A0A0A6YY83	-0.751752	0.0915932	25.3371	24.5853
A0A0G2JG52	-	-	-	-
A0A0J9YUD5	-1.93002	0.00011833	27.5565	25.6265
A0A0U1RNF2	0.180009	0.611482	26.2558	26.4358
A0A140T8K5	-	-	-	-
A0A140T8K5;O09167	-1.00769	0.0380149	28.9575	27.9498
A0A140T8K6	-2.40794	5.13008e-05	30.7477	28.3397
A0A140T8K6;P47964	-	-	-	-
A0A140T8K6;P47964;D3YX71	-	-	-	-
A0A140T8M7;P62751	1.71676	0.217602	27.7682	29.4849
A0A140T8M7;P62751;D3YTY6	-1.4808	0.00580543	29.9083	28.4275
A0A140T8T4;P51410	-0.549596	0.256118	30.4085	29.8589
A0A140T8T4;P51410;S4R1R7	-1.05089	0.0197437	30.5569	29.506
A0A140T8V3;Q60931	-2.02033	0.00114862	30.247	28.2267
A0A140T8V5;P17918	-2.00968	0.005302	29.2088	27.1991
A0A1B0GRV7	-	-	-	-
A0A1B0GS18;Q8VCG3	1.05072	0.276672	24.735	25.7858
A0A1B0GT05;O35153	-	-	27.4383	-
A0A1B0GT68;Q99J93	-	-	26.3304	-
A0A1B0GT68;Q99J93;Q9CQW9	-	-	-	-
A0A1D5RLM8	-2.42366	0.00959716	28.7901	26.3664
A0A1L1SQU7	-	-	23.1308	-
A0A1L1SUI3	-	-	-	-
A0A1W2P7Z8;A0A1W2P7H4;A0A1W2P855;A0A1W2P6Q8	-	-	-	-
A0A1W2P7Z8;A0A1W2P7H4;A0A1W2P855;A0A1W2P6Q8;Q6A068	0.199092	0.73523	26.1425	26.3416
A0A1W2P7Z8;A0A1W2P7H4;A0A1W2P855;A0A1W2P6Q8;Q6A068;A0A1W2P7S8	-0.10729	0.722776	26.7489	26.6416
A0A1W2P7Z8;A0A1W2P7H4;Q6A068	-	-	-	-
A1A5B6	-1.77752	0.0322631	25.2085	23.4309
A1L3P4	-1.04777	0.0281091	25.7713	24.7236
A2A432	-0.862252	0.0257335	26.4908	25.6285
A2A432;Q3TCH7	-1.06985	0.0264905	27.6195	26.5496
A2A484	-1.53169	0.00144561	25.3079	23.7762
A2A4P0	-0.000826564	0.998057	23.5635	23.5627
A2A4P4	-	-	-	-
A2A4P4;Q3THG9	-	-	25.9156	-
A2A5R2	-0.237913	0.538951	25.4741	25.2362
A2A5Z6	-	-	-	26.0217
A2A5Z6;Q9CUN6	-	-	-	-
A2A654	5.18932	0.0010379	23.6868	28.8761
A2A699	-	-	-	-
A2A6A1	-0.0371209	0.95717	25.2827	25.2456
A2A6P4	-	-	-	-
A2A6Q5	-0.335704	0.415603	24.0705	23.7348
A2A6T1	0.867768	0.0425226	24.4735	25.3412
A2A791	-1.2629	0.120843	22.6542	21.3913
A2A8U2	-	-	-	-
A2A8Z1	0.106385	0.842864	24.6025	24.7088
A2AAY5	-1.29164	0.0103565	27.3876	26.096
A2ADY9	-0.166941	0.552074	26.3211	26.1541
A2AF47	0.586366	0.223206	24.545	25.1313
A2AGH6	-1.74972	0.0432284	24.9704	23.2206
A2AGT5	-0.860576	0.0178558	27.4364	26.5758
A2AHC3	1.44405	0.192325	24.9821	26.4261
A2AHM8	-	-	-	-
A2AIR5	-	-	-	-
A2AIV2	-1.86754	0.0997401	25.7637	23.8962
A2AIX1	-0.782472	0.203874	26.8877	26.1053
A2AJ15	0.425386	0.299195	25.0237	25.4491
A2AJ88	-	-	23.9647	-
A2AJI0	-2.25218	0.0056756	26.3874	24.1352
A2AJN7	-	-	-	-
A2AJQ3	-	-	26.0771	-
A2AJT4	-	-	25.318	-
A2AJW4	-	-	-	-
A2AK44;A2AK42;Q8C5N3	-2.30443	0.0201423	24.4781	22.1736
A2AKG8	-3.10424	0.101492	26.3454	23.2412
A2ALU4	2.47353	0.0122924	24.1423	26.6158
A2ALW5	-	-	27.0894	-
A2ALW5;G3UZK1	-	-	-	-
A2AMM0	-	-	26.8119	-
A2AN08	0.166728	0.505812	26.9975	27.1642
A2ANY6	-1.0452	0.129284	25.0714	24.0262
A2APV2	-	-	23.9413	-
A2APV2;Q6ZPF4	0.871394	0.0503881	25.0312	25.9026
A2APY7	-	-	25.6533	-
A2AQ19	0.0608284	0.850352	25.1969	25.2577
A2AQ25	1.81754	0.349104	22.8505	24.668
A2AR02	0.0490977	0.860534	26.3855	26.4346
A2ARA8	-	-	26.0543	-
A2ASQ1	-	-	-	-
A2ASS6	-0.677168	0.527688	28.2833	27.6062
A2AT37	-0.497033	0.155271	25.3075	24.8105
A2AVA0	-	-	-	25.0653
A2AWA9	0.41448	0.344709	27.194	27.6085
A2AWA9;A6H6A9	-	-	-	-
A2BDX3	-	-	25.3269	-
A2BE28	-0.778977	0.132166	25.7085	24.9296
A2BH40	-0.956211	0.0694626	24.5408	23.5846
A2BH40;E9Q4N7	-	-	-	-
A2CG49	-	-	-	-
A2RSJ4	-	-	25.1641	-
A2RSY1	-	-	-	-
A2RSY6	-1.73326	0.169071	23.5304	21.7972
A2RTL5	-1.3544	0.116607	25.732	24.3776
A3KFM7	-	-	24.7543	-
A3KGB4	-	-	26.7564	-
A3KGB4;Q9Z1A9	-	-	-	-
A3KGW5	-	-	25.865	-
A3KMP2	-	-	24.8384	-
A6H5Z3	0.932148	0.0196775	25.253	26.1851
A6H619	-	-	23.246	-
A6H630	1.69976	0.00181114	24.4094	26.1092
A6H6A9	-0.531684	0.323446	24.9721	24.4405
A6H6T1	1.759	0.416104	25.6247	27.3837
A6H8H2	-2.38715	0.000417095	25.7572	23.3701
A6X8Z5	-	-	-	26.7551
A6X919	0.632351	0.183111	26.5971	27.2295
A6X919;P0CW70	-	-	-	-
A6ZI46	-	-	-	-
A6ZI47	-	-	-	-
B0QZW4	-	-	-	-
B1AQJ2	3.94876	0.078325	25.3189	29.2677
B1AR13	-	-	-	-
B1AR17	-1.78056	0.0117094	25.8915	24.111
B1AR51	5.11009	0.00570154	24.2475	29.3575
B1ART2	2.48602	0.178609	23.3808	25.8668
B1ARW8	-	-	-	-
B1AUN2	-0.443327	0.290693	26.4028	25.9595
B1AVD1	3.31801	0.00172539	23.8448	27.1628
B1AVZ0	0.251918	0.606109	25.0887	25.3406
B1AWL2	-1.07883	0.1751	22.8635	21.7847
B1AWZ3	-	-	-	-
B1AXB9	0.576357	0.172603	25.0041	25.5804
B1AY13	0.162557	0.704335	25.7035	25.866
B1AZI6	-0.735864	0.112464	26.1285	25.3927
B1AZI6;E9Q5E2	-0.171414	0.497164	26.0043	25.8329
B1AZP2	0.822549	0.163917	25.1177	25.9402
B2KF50	-	-	-	-
B2RPU8;Q9D1L0	-0.431616	0.192032	29.6403	29.2087
B2RPY5	-	-	-	27.4849
B2RQC6	-1.92386	0.000285307	28.9067	26.9828
B2RQE8	0.76585	0.211781	24.5017	25.2675
B2RQG2	-0.323517	0.263957	24.0663	23.7428
B2RR83	-2.96072	0.0116929	28.1261	25.1654
B2RRE7	-0.0146823	0.956255	25.0964	25.0817
B2RSH2	2.32962	0.0017521	25.1856	27.5152
B2RT41	-	-	23.0048	-
B2RUJ5	-	-	22.0101	-
B2RUR8	-	-	23.885	-
B2RVL6	0.71465	0.464278	23.9494	24.6641
B2RWS6	-0.995425	0.171072	23.2703	22.2749
B2RWS6;P45481	-3.7485	0.00221984	24.6546	20.9061
B2RX14	-	-	23.5944	-
B2RXC1	1.12953	0.0335546	24.8487	25.9783
B2RXC6	-	-	-	-
B2RXC8	-	-	-	-
B2RXQ2	-1.57244	0.00231619	26.3052	24.7328
B2RXQ2;Q8BSS9	1.34428	0.0172736	23.957	25.3013
B2RXR6	-0.0506608	0.913575	24.3315	24.2809
B2RXS4	0.000858202	0.997531	27.5217	27.5226
B2RY04	-	-	26.484	-
B2RY56	-0.604563	0.0405943	27.8911	27.2866
B7ZMP1	-	-	25.3666	-
B7ZNL8	-	-	27.2566	-
B8JK39	0.0971833	0.80014	24.5133	24.6104
B8ZXI1	-	-	-	25.7081
B9EJ80	-2.6367	0.00127532	26.3752	23.7385
B9EJ86	-0.101708	0.873552	24.2994	24.1977
B9EJR8	-	-	24.7276	-
B9EKI3	-	-	24.8648	-
C0HK80;C0HK79	-	-	-	-
C0HKD9;C0HKD8	-0.805523	0.179286	27.0558	26.2503
C0HKE9;C0HKE8;C0HKE7;C0HKE6;C0HKE5;C0HKE4;C0HKE3;C0HKE2;C0HKE1;Q8CGP6;Q8R1M2;Q8CGP7;Q8CGP5;Q8BFU2;F8WIX8;Q64523;Q6GSS7;P27661;Q8CGP4	-	-	-	-
C0HKE9;C0HKE8;C0HKE7;C0HKE6;C0HKE5;C0HKE4;C0HKE3;C0HKE2;C0HKE1;Q8CGP6;Q8R1M2;Q8CGP7;Q8CGP5;Q8BFU2;F8WIX8;Q64523;Q6GSS7;Q8CGP4	-	-	-	-
C0HKE9;C0HKE8;C0HKE7;C0HKE6;C0HKE5;C0HKE4;C0HKE3;C0HKE2;C0HKE1;Q8CGP6;Q8R1M2;Q8CGP7;Q8CGP5;Q8BFU2;P27661	-	-	-	-
C0HKE9;C0HKE8;C0HKE7;C0HKE6;C0HKE5;C0HKE4;C0HKE3;C0HKE2;C0HKE1;Q8CGP6;Q8R1M2;Q8CGP7;Q8CGP5;Q8BFU2;Q8CGP4	-	-	-	-
D2EAC2	-	-	23.1569	-
D3YUJ3	-0.36203	0.253352	24.5364	24.1744
D3YWE6	-	-	24.758	-
D3YXG0	-	-	-	23.0395
D3YXJ0	-0.890122	0.124726	24.2176	23.3275
D3YXK2	-0.322979	0.586662	27.5566	27.2336
D3YXK2;Q80YR5	-	-	27.9607	-
D3YYU8	-	-	25.6925	-
D3YZG8	-	-	24.1098	-
D3YZP9	-0.139489	0.726981	27.5601	27.4206
D3YZZ5	0.210174	0.738655	29.059	29.2692
D3Z0A0;Q8CBG9	-	-	-	-
D3Z0M9	0.0970958	0.663743	27.2321	27.3292
D3Z1Q2	-	-	-	-
D3Z2H9	-0.175802	0.480082	31.5496	31.3738
D3Z2H9;P21107	2.28292	0.00141139	30.98	33.2629
D3Z2H9;P21107;P58771	-	-	-	-
D3Z2H9;P21107;P58771;CON__Q3SX28	1.78628	0.0831628	32.0713	33.8576
D3Z2H9;P21107;P58771;Q6IRU2;CON__Q3SX28	-	-	-	-
D3Z2R5	-	-	-	-
D3Z3L3	-	-	-	-
D3Z3L3;Q99PQ1	-	-	25.0776	-
D3Z3N4	1.42611	0.00119137	27.3783	28.8044
D3Z4I3;Q62176	-	-	-	-
D3Z5M2	-1.22354	0.0806719	27.9281	26.7045
D3Z7P3	0.155464	0.654601	28.8251	28.9806
D3Z7Q2	-	-	-	-
D4AFX7	-0.451496	0.218063	27.4524	27.0009
E0CYQ0	-	-	26.0135	-
E0CZ22	-0.391339	0.201606	24.7656	24.3742
E2JF22	-	-	25.7053	-
E5D8G1;Q6P9S7	-	-	-	-
E9PUA5;Q9QWT9	-	-	-	-
E9PUR0	0.487704	0.190176	24.5423	25.03
E9PUU5	-	-	24.2749	-
E9PV48;Q64345	-	-	23.765	-
E9PVA8	0.193446	0.41347	28.0772	28.2706
E9PVB5	0.272402	0.655324	24.883	25.1554
E9PVX6	-	-	-	-
E9PVZ8	-0.599746	0.162716	27.4966	26.8968
E9PW37	-	-	-	-
E9PW37;Q3UHC7	-	-	-	-
E9PWG2	-0.66664	0.169403	25.0848	24.4181
E9PWG6	-0.699746	0.358451	24.3291	23.6294
E9PWI3	-0.39735	0.299438	25.6284	25.2311
E9PWQ3	-2.66577	0.000646459	30.8652	28.1994
E9PWR4	0.709442	0.310167	23.9372	24.6466
E9PWW6	-	-	-	25.0641
E9PWW9	-0.18597	0.486555	24.6432	24.4572
E9PX39	-	-	-	-
E9PX68	-	-	25.3441	-
E9PXF8	2.63313	0.186324	22.3769	25.01
E9PXX9	-	-	-	-
E9PY39	-	-	26.4309	-
E9PY39;Q9D2M8	0.581567	0.343103	28.3547	28.9362
E9PY46	4.57756	0.000794758	23.833	28.4105
E9PYB0	-	-	32.2163	-
E9PYD1	-	-	-	-
E9PYF4	0.775298	0.163231	24.9972	25.7725
E9PYG6	1.23344	0.00146576	26.201	27.4345
E9PYH6	-	-	24.6884	-
E9PYK3	0.667096	0.195924	24.4222	25.0893
E9PYL2	-	-	-	-
E9PYP2	-	-	24.3267	-
E9PZ11	-3.43176	0.00312848	24.0161	20.5844
E9PZF0;Q01768	-4.58619	0.0799637	32.0165	27.4304
E9PZJ8	0.554081	0.690531	26.7344	27.2885
E9PZM4	-0.0401934	0.897173	24.6408	24.6006
E9PZM7	0.94304	0.0773337	25.0295	25.9725
E9PZP8	1.06662	0.236943	20.7878	21.8544
E9PZU5	-	-	-	-
E9Q035;P47758	-0.0764276	0.850779	28.9571	28.8806
E9Q0S6	-2.1741	3.15548e-05	29.1472	26.9731
E9Q0S6;Q8CGB6;Q5SSZ5	-	-	-	-
E9Q137	-0.949295	0.0574276	27.7104	26.7611
E9Q1P8	-3.11161	5.89637e-05	27.8359	24.7243
E9Q1P8;Q8K3X4	-1.45743	0.044338	27.6817	26.2243
E9Q238	-	-	24.5233	-
E9Q2E4	-0.876558	0.092006	24.8011	23.9245
E9Q2I4	-	-	22.7264	-
E9Q2S7	-	-	-	-
E9Q394	-1.80444	0.00825085	25.2664	23.4619
E9Q3G8	-0.765063	0.147233	26.147	25.3819
E9Q3L2	-0.794259	0.0608964	26.5195	25.7252
E9Q411	-0.353987	0.385685	26.0253	25.6713
E9Q4K7	2.55306	0.00126432	23.0732	25.6262
E9Q4N7	0.110979	0.821967	23.5837	23.6947
E9Q4P1	-0.106689	0.734126	26.7945	26.6878
E9Q4X2	-	-	24.6857	-
E9Q512	-2.69162	0.000596571	27.1157	24.424
E9Q555	-0.292892	0.499265	25.9157	25.6228
E9Q557	-	-	-	26.9182
E9Q5C9	0.227134	0.72942	26.5803	26.8074
E9Q5F9	-	-	26.5923	-
E9Q5K9	-0.741698	0.244959	25.215	24.4733
E9Q616	-1.04751	0.0395786	33.4051	32.3576
E9Q634	-1.73935	0.00081023	27.6953	25.9559
E9Q6B2	-	-	-	-
E9Q6E5	-0.266416	0.448262	27.4204	27.154
E9Q6H8	-1.66648	0.00909585	25.1009	23.4345
E9Q6J5	-	-	24.7122	-
E9Q6J5;Q5SQY2	-	-	-	-
E9Q6K3	-	-	24.8853	-
E9Q6P5	0.836581	0.131766	23.1117	23.9483
E9Q6R7	-1.15397	0.0319348	28.2855	27.1315
E9Q735	1.18222	0.00253531	25.1648	26.347
E9Q7D5	-1.22274	0.024662	24.0398	22.8171
E9Q7E2	-	-	24.0409	-
E9Q7G0	-0.428047	0.220049	28.2507	27.8227
E9Q7L0	-	-	26.8758	-
E9Q7M2	-0.432642	0.134056	26.8135	26.3808
E9Q7M2;P62500;Q9Z2S7;Q9EQN3	-	-	-	-
E9Q8D0	1.67136	0.079332	23.1249	24.7962
E9Q8I7	-1.42891	0.00333663	26.1837	24.7548
E9Q8V6	-	-	23.7535	-
E9Q912	-1.52661	0.00103105	29.2276	27.701
E9Q9B3	3.86602	0.000231613	20.6245	24.4905
E9Q9B7	0.45575	0.207798	23.8642	24.3199
E9Q9Q2	-	-	24.8517	-
E9QA15	-1.77647	0.000184102	32.3171	30.5406
E9QA22	-	-	-	-
E9QAB6	-	-	25.6982	-
E9QAE3	0.481136	0.0744725	24.1101	24.5912
E9QAS7	0.86928	0.0978705	25.3428	26.2121
E9QAZ2;Q9CZM2	-0.287265	0.395282	31.2792	30.9919
E9QJZ1;Q9EPV8	-0.0141647	0.97496	26.6008	26.5866
F2Z3U3	-	-	-	24.7207
F6QL70;P47915;F6YH22	-	-	-	-
F6QL70;P47915;W4VSN7	-	-	-	-
F6SVV1;P62082	-1.15059	0.00183714	31.7088	30.5582
F6U238	-	-	22.9422	-
F6XJP7	-	-	24.077	-
F6YVP7;P62270	0.157106	0.757767	30.2736	30.4307
F6ZDS4	-0.631408	0.0234551	28.4735	27.8421
F7BE84	-0.0870111	0.886471	25.3295	25.2425
F7BJB9	-	-	23.6933	-
F8VPK0	-1.88995	0.000452779	26.5982	24.7083
F8VPN4	-2.45148	0.000474995	27.9061	25.4547
F8VPP8	-0.569013	0.164449	25.4001	24.8311
F8VPP8;E9PWW6	-	-	-	-
F8VPQ2	-	-	-	-
F8VPU2	-2.43112	0.0365757	29.6057	27.1746
F8VPU6	-	-	-	26.9454
F8VPU6;P70398	0.62933	0.0371249	26.8464	27.4758
F8VPX2	-	-	-	24.7669
F8VQ05	1.21959	0.396733	23.5752	24.7948
F8VQ29	-	-	-	-
F8VQ70	-5.41802	1.52572e-06	28.4144	22.9963
F8VQB6	-0.0514339	0.91921	24.8547	24.8032
F8VQC1	-0.149845	0.523185	28.9777	28.8278
F8VQG7	-	-	23.4971	-
F8WIA3;J3QMA2;P0C8B4	1.26876	0.0211665	24.9721	26.2409
F8WIX8;Q64523;Q6GSS7	-1.79501	0.0616625	29.8433	28.0483
G3UW78	-	-	-	-
G3UW78;Q99N17;G3UW81;Q99N18;Q3V1F1;Q9EP75	-	-	-	-
G3UXE9	-	-	-	-
G3UXL2;Q9D7G0	1.73389	0.0804879	25.8431	27.577
G3UXL2;Q9D7G0;Q8C5R8	-0.0905179	0.74198	27.2751	27.1846
G3UXL2;Q9D7G0;Q8C5R8;Q9CS42	-	-	-	-
G3UXL2;Q9D7G0;Q9CS42	-0.113945	0.782565	28.0479	27.9339
G3UYK7	-	-	-	-
G3UZF1;Q99L28	-	-	-	-
G3X8Q1	-	-	-	-
G3X8X0	-1.09009	0.0281251	25.1604	24.0703
G3X8X0;O35286;A2A4P0	-	-	-	-
G3X972	1.11702	0.041917	27.0612	28.1782
G3X9B1	0.857537	0.0553241	24.2549	25.1125
G3X9H3;Q3TQG9	-	-	-	-
G3X9K3	-0.80633	0.0549914	25.2988	24.4925
G3X9K3;A2A5R2	-0.477515	0.0946771	26.3594	25.8818
G3X9L6;Q9DCX2	-	-	29.9271	-
G5E829	-0.023585	0.918349	27.6896	27.666
G5E829;Q0VF55;Q6Q477	-	-	-	-
G5E829;Q0VF55;Q9R0K7	-	-	-	-
G5E829;Q0VF55;Q9R0K7;Q6Q477	1.19313	0.00267967	27.2393	28.4325
G5E829;Q6Q477	0.43359	0.321083	28.3	28.7336
G5E829;Q9R0K7	-	-	-	-
G5E870	1.26994	0.104445	26.3078	27.5778
G5E895	-	-	24.6744	-
G5E895;P21300	-	-	-	-
G5E895;P45377	-3.23327	0.000496164	29.8316	26.5983
G5E895;P45377;P21300	0.681364	0.120714	28.2035	28.8849
G5E897	-7.46017	0.00354606	29.0376	21.5774
G5E8G3	-	-	-	-
G5E8K5	-	-	26.468	-
G5E8V9	-	-	28.7866	-
G5E8V9;E9QAY5	-0.0217146	0.969309	27.9517	27.93
H3BKQ3	-	-	23.9784	-
I3ITR1;Q9D924	-0.889958	0.0746981	24.3126	23.4226
J3QMK6	-	-	-	-
J3QMK6;E9Q3E1	-	-	-	-
J3QN89	-0.456521	0.373965	25.2584	24.8019
J3QNY1;B2RXM2	-1.93932	0.0481944	30.3466	28.4073
J3QNY1;B2RXM2;Q8BG05	-0.422039	0.259107	32.4059	31.9839
J3QNY1;B2RXM2;V9GX38;Q8BG05	-	-	-	-
J3QNY1;Q8BG05	-	-	-	-
J3QP80;Q9CQL7	-	-	-	-
J3QQ59	-	-	-	-
O08528	-0.235274	0.56651	29.4168	29.1815
O08528;P17710	-1.77028	0.0328354	29.0163	27.246
O08528;Q3TRM8	-	-	-	-
O08528;Q3TRM8;P17710	-	-	-	-
O08528;Q91W97	-	-	-	-
O08529	-1.1221	0.00540719	30.7144	29.5923
O08532	-0.0809804	0.761841	27.4829	27.4019
O08532;Q6PHS9	-	-	-	-
O08539	-3.21326	0.0106641	28.0803	24.867
O08547	-0.135859	0.6033	30.2686	30.1328
O08553	-0.66835	0.0256955	30.5631	29.8947
O08553;P97427	-	-	-	-
O08553;Q62188	-	-	-	-
O08553;Q62188;P97427	-	-	-	-
O08573	-	-	27.3674	-
O08579	-	-	28.3279	-
O08582	0.677619	0.075642	26.0645	26.7421
O08583	-0.0383922	0.867608	29.1353	29.0969
O08583;Q9JJW6	0.0924607	0.76763	28.2167	28.3092
O08585	-1.06581	0.00501654	30.0542	28.9884
O08586	-1.17698	0.0070542	25.7449	24.568
O08599	0.355892	0.222352	26.7357	27.0916
O08600	-	-	25.7062	-
O08638	-1.3405	0.358219	25.4729	24.1324
O08638;Q61879	-2.44379	8.81275e-05	31.4208	28.977
O08638;Q61879;Q6URW6	-	-	-	-
O08648	-	-	23.1174	-
O08663	0.505229	0.711801	28.2033	28.7085
O08664	-	-	22.906	-
O08688	0.0778928	0.813486	24.7544	24.8323
O08709	0.0199315	0.943758	30.5879	30.6078
O08709;Q8BG37	0.269024	0.283337	30.4832	30.7522
O08715	-	-	25.2293	-
O08734	-	-	27.2435	-
O08736	-	-	-	-
O08738	-	-	25.524	-
O08739	1.12793	0.0419179	24.6807	25.8086
O08739;Q3V1D3	-	-	-	-
O08746	-	-	-	-
O08749	-0.641007	0.045142	30.0622	29.4212
O08756	-1.38155	0.010495	29.9783	28.5967
O08759	-1.01195	0.00290737	27.8151	26.8032
O08784	-0.117974	0.642441	26.7465	26.6285
O08785	-	-	-	-
O08788	0.118007	0.759693	28.6605	28.7786
O08789	-	-	-	-
O08795	-0.173828	0.469882	30.9446	30.7708
O08796	-	-	24.1873	-
O08797	-	-	29.1056	-
O08797;Q8VHQ1;Q80UK5;F6V5V4;O08806	-	-	-	-
O08797;Q9DAV6	-	-	27.0173	-
O08800	-	-	25.6439	-
O08804	-	-	25.2876	-
O08806	-	-	-	-
O08807	-0.381724	0.353367	31.8462	31.4645
O08808	-1.07772	0.0954407	25.6197	24.542
O08810	-0.176042	0.506972	28.9354	28.7594
O08811	-	-	-	-
O08832	1.26803	0.0190582	22.6025	23.8706
O08848	2.33929	0.000270949	26.2698	28.6091
O08911	-	-	25.153	-
O08912	0.681766	0.0479888	25.9718	26.6536
O08915	-3.3543	0.000740496	28.0071	24.6528
O08917	-0.0214188	0.95257	27.7593	27.7379
O08919	-0.948451	0.0208037	26.8426	25.8942
O08919;Q9QZS3	-	-	-	-
O08967	2.37364	0.0443998	21.8229	24.1966
O08992	-1.05145	0.247046	25.3461	24.2946
O08997	-	-	27.0176	-
O08999	2.19109	0.0167501	23.3063	25.4974
O09005	-	-	26.7081	-
O09012	-1.66471	0.00037694	26.6601	24.9954
O09044	-	-	27.8271	-
O09044;P60879	-	-	-	-
O09061	-0.397707	0.123878	30.1742	29.7765
O09106	-	-	-	-
O09106;D3YYI8	0.446389	0.243658	26.6792	27.1256
O09110	1.37178	0.00279508	24.9236	26.2954
O09111	-	-	26.6569	-
O09117	-	-	26.5282	-
O09131	-	-	29.3007	-
O09131;Q8K2Q2	-	-	-	-
O09159	-2.30991	0.000290215	28.5327	26.2228
O09167	-	-	-	-
O09172	-1.18528	0.266679	26.413	25.2278
O09174	-	-	26.5382	-
O35071	-0.348717	0.500619	25.017	24.6683
O35071;Q60575	-	-	-	-
O35071;Q60575;P33173	-	-	-	26.7948
O35074	-4.22389	8.04324e-06	30.1883	25.9644
O35075	-0.753804	0.0154557	26.7117	25.9579
O35083	-	-	26.5337	-
O35098	-	-	-	-
O35114	-	-	28.6616	-
O35127	-1.07253	0.00280018	27.1347	26.0622
O35129	0.0657408	0.834335	30.304	30.3697
O35130	-2.75238	0.268174	24.3814	21.629
O35134	-1.28988	0.0854188	24.8061	23.5162
O35166	-2.39583	0.00125974	28.0934	25.6975
O35206	-	-	26.816	-
O35207	-	-	-	-
O35215	-	-	26.1072	-
O35218	-0.223077	0.46626	25.845	25.6219
O35226	-0.146054	0.65008	29.0758	28.9297
O35239	-2.85441	0.000610093	26.713	23.8586
O35245	-2.46412	0.000191011	26.9106	24.4465
O35250	0.263619	0.739884	26.3665	26.6301
O35286	0.644425	0.0243187	28.1608	28.8053
O35295	-0.542108	0.0690821	28.4112	27.8691
O35309	-	-	24.7162	-
O35326	1.7398	0.281319	26.3564	28.0962
O35343	-0.587197	0.101755	28.5155	27.9284
O35344	-0.399205	0.182929	28.0847	27.6855
O35344;O35343	-0.582279	0.0934693	27.9534	27.3711
O35345	-0.698392	0.100321	26.397	25.6986
O35345;Q60960	0.614375	0.400967	26.6176	27.232
O35350	-0.435913	0.103327	28.5664	28.1305
O35379	-1.44651	0.0379295	26.4857	25.0392
O35381	-2.4079	4.11246e-05	29.4185	27.0106
O35381;Q64G17	-	-	30.3894	-
O35381;Q64G17;Q9EST5	-	-	29.3226	-
O35381;Q9EST5	-	-	-	-
O35382	0.206061	0.398842	26.7864	26.9925
O35386	2.4203	0.00233545	24.1734	26.5937
O35387	-	-	24.4897	-
O35405	0.976766	0.0178477	26.7541	27.7309
O35409	-	-	-	24.4982
O35435	-	-	25.465	-
O35454	-	-	-	24.4205
O35459	-	-	27.6301	-
O35465	0.234384	0.553252	27.313	27.5474
O35474	-	-	-	29.0541
O35492	-	-	23.0423	-
O35495	1.6516	0.0439548	24.6395	26.2911
O35516	-0.402666	0.215367	25.2643	24.8617
O35551	0.611445	0.128571	25.8878	26.4992
O35566	-	-	-	-
O35593	-0.376871	0.246181	28.8475	28.4706
O35594	-	-	24.2802	-
O35598	-0.101119	0.854455	26.0918	25.9907
O35607	3.37167	0.000208369	21.7801	25.1518
O35609	1.16354	0.00171939	27.9718	29.1353
O35613	-	-	-	-
O35623	-0.146482	0.957283	22.1884	22.0419
O35638	-0.529173	0.234797	24.4164	23.8873
O35638;Q9D3E6	-	-	-	-
O35639	-4.55933	2.5913e-06	30.9835	26.4242
O35643	-1.67906	0.000771255	28.2451	26.5661
O35643;Q9DBG3	0.152812	0.590687	29.7561	29.909
O35646	-	-	25.4516	-
O35648	-0.874769	0.0127591	25.7809	24.9062
O35654	-0.194775	0.872205	24.827	24.6323
O35657	-1.81903	0.0123177	26.3619	24.5429
O35658	0.631562	0.335552	29.4044	30.0359
O35682	-5.95422	0.00492114	29.0998	23.1456
O35685	0.681811	0.215249	27.6195	28.3014
O35691	0.119696	0.817854	27.6002	27.7199
O35704	-	-	26.3088	-
O35710	-	-	-	-
O35711	-	-	-	24.9387
O35730	-	-	-	25.6666
O35737	-0.497456	0.0963309	30.3847	29.8872
O35737;P70333	-0.263096	0.332036	31.4142	31.1511
O35841	-0.603753	0.0909988	29.284	28.6802
O35855	-3.43529	0.000943322	29.0706	25.6353
O35857	-0.0470414	0.882931	28.2063	28.1593
O35864	-0.52427	0.150335	27.8197	27.2954
O35874	-	-	28.3752	-
O35887	-1.37944	0.00112275	33.0741	31.6947
O35900	-0.507494	0.054775	29.1383	28.6308
O35927	-	-	-	25.946
O35943	-	-	26.4798	-
O35945	-	-	27.3391	-
O35945;P24549	-	-	27.669	-
O35954	-	-	24.9728	-
O35963	0.920498	0.430425	24.6531	25.5736
O35963;P97950	-	-	-	-
O35969	-	-	27.2979	-
O35972	-	-	25.8756	-
O35988	-0.266685	0.513134	24.7135	24.4468
O54692	0.405651	0.132086	26.8255	27.2311
O54724	-0.981896	0.0047523	31.5647	30.5828
O54734	0.499262	0.146773	30.3902	30.8895
O54774	-1.13623	0.00304937	28.4159	27.2797
O54781	0.906313	0.102791	24.6354	25.5417
O54782	-3.44123	1.5042e-05	29.4506	26.0094
O54784	1.26112	0.0103227	24.8653	26.1264
O54784;Q8VDF3	-	-	-	-
O54785	0.539507	0.31368	23.9917	24.5312
O54786	4.18014	0.00934302	22.5271	26.7073
O54818	-	-	23.3615	-
O54819	-	-	-	-
O54825	0.49711	0.258527	24.8215	25.3187
O54833	-0.147699	0.638699	27.4804	27.3327
O54879	-0.720057	0.081832	26.4893	25.7692
O54890	1.84023	0.00496174	25.5018	27.342
O54916	1.25912	0.242431	25.6753	26.9344
O54931	-0.623303	0.0572562	28.1573	27.534
O54941	-0.370938	0.300232	26.508	26.1371
O54941;P46460	-	-	-	-
O54946	0.587176	0.194777	26.3105	26.8977
O54946;Q9QYI8	-	-	-	-
O54950	0.409234	0.624848	24.8921	25.3013
O54962	-1.08214	0.420743	28.9743	27.8921
O54984	-0.00205055	0.993153	28.3581	28.3561
O54988	-1.85652	0.014707	27.2767	25.4202
O54988;O55098	-	-	-	-
O54998	-0.163669	0.662076	28.8618	28.6981
O55003	-	-	-	-
O55013	-0.735825	0.0169518	27.0357	26.2999
O55022	0.304965	0.560991	27.9224	28.2273
O55022;Q80UU9	-	-	-	-
O55023	-	-	28.19	-
O55028	0.391693	0.371561	26.213	26.6046
O55029	-0.398125	0.380046	30.2626	29.8645
O55033	0.167456	0.758559	23.9046	24.0721
O55057	-0.12361	0.821539	25.9843	25.8607
O55060	-	-	25.7502	-
O55091	-1.55248	0.328164	27.2949	25.7424
O55098	-	-	-	25.5682
O55100	-	-	-	24.7834
O55102	-0.512629	0.558467	26.2521	25.7395
O55106	0.0786387	0.829492	26.8046	26.8832
O55125	0.370219	0.221531	27.398	27.7682
O55126	-	-	27.8194	-
O55128	-0.109243	0.710688	26.7583	26.6491
O55131	-0.0288273	0.912156	30.9858	30.957
O55131;P28661	-	-	-	-
O55131;P42208	-	-	-	-
O55131;Q9DA97;Q8C650	-	-	-	-
O55135	-1.16074	0.0144194	28.5849	27.4242
O55142	-1.285	0.0292312	30.999	29.714
O55143	-0.706039	0.0594616	31.0705	30.3644
O55143;Q8R429	0.0784948	0.774683	29.9153	29.9938
O55186	-	-	-	-
O55201	-0.516953	0.0918252	27.2683	26.7513
O55222	-0.0983408	0.716534	29.0903	28.992
O55229	-	-	-	-
O55234	-0.545989	0.153251	30.2119	29.6659
O55236	-0.789569	0.11131	24.5931	23.8036
O55239	-	-	25.2321	-
O70133	-1.2371	0.00204242	30.1004	28.8633
O70139	-	-	25.6472	-
O70152	-0.86722	0.0299177	28.1072	27.24
O70172	0.640331	0.259071	25.0994	25.7397
O70194	-0.195361	0.490959	29.409	29.2136
O70230	-	-	23.3042	-
O70251	-0.216335	0.429817	31.2462	31.0299
O70251;P57776	1.75738	0.00184484	26.3831	28.1405
O70252	-	-	26.8896	-
O70258	-1.05639	0.0211249	25.1128	24.0564
O70274	-1.25107	0.0113747	27.6233	26.3722
O70274;Q63739	0.694167	0.362478	26.4154	27.1095
O70281	-	-	24.6285	-
O70305	0.867032	0.0774296	26.5192	27.3862
O70309	-0.892817	0.0221623	27.7824	26.8896
O70310	0.00630168	0.980544	27.0806	27.0869
O70310;O70311	0.174141	0.612241	26.6808	26.8549
O70311	-	-	26.3609	-
O70318	-1.40149	0.000683503	29.2066	27.8052
O70318;P48193	-	-	-	-
O70318;Q9WV92	-1.21534	0.0451722	28.612	27.3966
O70318;Q9WV92;Q9Z2H5	-	-	-	-
O70324	-	-	-	-
O70326	-	-	27.3468	-
O70361	5.15496	0.000100188	25.4262	30.5812
O70378	0.0486858	0.916137	27.9949	28.0436
O70378;M0QWE2	-	-	-	-
O70400	0.56151	0.0497438	29.9919	30.5534
O70401	-	-	25.5332	-
O70404	0.0172233	0.954794	27.7427	27.76
O70423	-	-	27.3775	-
O70433	1.27107	0.0149105	29.7673	31.0383
O70435	0.328342	0.424158	29.1545	29.4828
O70439	0.510119	0.115029	27.8447	28.3549
O70456	-2.34707	0.0846617	31.566	29.2189
O70458	-	-	25.1255	-
O70475	-0.410468	0.170253	29.7248	29.3144
O70480	-0.987821	0.00901728	26.1959	25.2081
O70481	0.523157	0.0543427	25.4613	25.9844
O70492	0.641801	0.376065	29.1568	29.7986
O70492;O70493	0.20755	0.633563	28.5551	28.7627
O70493	0.990366	0.032249	27.0852	28.0756
O70494	-0.268109	0.501207	26.0433	25.7752
O70496	-0.135188	0.670712	25.7258	25.5906
O70503	-	-	27.8857	-
O70546	-	-	-	-
O70551	0.609182	0.360754	24.5182	25.1273
O70551;Q9Z0G2;O54781	-	-	-	-
O70566	0.50711	0.111291	25.5688	26.0759
O70572	-	-	26.5277	-
O70579	-	-	-	-
O70583	-	-	-	25.1746
O70585	-	-	26.1279	-
O70585;Q9D2N4	-	-	25.7779	-
O70589	0.842711	0.0145843	26.5899	27.4326
O70591	1.00863	0.171074	27.5468	28.5554
O88196	-	-	-	-
O88207	-2.05595	0.000539841	28.9815	26.9256
O88207;Q61245	-	-	-	-
O88271	-0.690447	0.133338	26.5507	25.8603
O88286	-0.686226	0.1463	24.6419	23.9557
O88291	-0.437985	0.192758	26.6442	26.2062
O88322	-4.42259	0.000117339	28.535	24.1124
O88325	-	-	28.5344	-
O88342	-0.586034	0.0358054	31.7035	31.1175
O88351	0.344458	0.703788	25.7706	26.1151
O88379	-	-	-	24.567
O88384	-6.53017	9.84195e-06	27.8972	21.367
O88396	-	-	26.2495	-
O88413	-	-	25.0411	-
O88428	0.587081	0.0596926	26.8162	27.4033
O88441	0.330236	0.548242	27.3106	27.6408
O88447	0.881784	0.0289874	27.6292	28.511
O88447;O88448	-0.382862	0.262826	27.833	27.4502
O88447;O88448;Q9DBS5	0.926838	0.205731	26.9884	27.9153
O88447;Q91W40;Q9DBS5	-	-	-	-
O88447;Q9DBS5	-	-	-	-
O88448	-	-	24.9861	-
O88448;Q9DBS5	-1.37514	0.107125	24.9882	23.6131
O88456	0.276461	0.38854	29.5042	29.7807
O88456;Q9D7J7	-	-	-	-
O88485	-	-	-	-
O88487	0.0376705	0.888719	29.0662	29.1039
O88492	-	-	-	-
O88502	-	-	-	-
O88508	-	-	23.3782	-
O88520	-0.0434453	0.883728	25.2733	25.2298
O88522	1.02149	0.00523828	25.5515	26.573
O88531	-1.94553	0.00189722	28.7624	26.8169
O88532	0.51538	0.0796246	26.4205	26.9359
O88543	-0.427005	0.122319	28.4564	28.0294
O88544	0.142081	0.694647	28.499	28.641
O88545	-0.0986598	0.693505	28.4495	28.3509
O88559	-	-	24.5534	-
O88569	-0.579978	0.0450531	33.2069	32.6269
O88569;P49312	-	-	-	-
O88572	-	-	25.3604	-
O88587	0.622001	0.117433	27.8167	28.4388
O88597	0.799509	0.0954877	24.2525	25.052
O88609	-	-	-	-
O88622	-	-	24.1139	-
O88630	-0.763131	0.0910232	27.3242	26.5611
O88643	-2.46978	0.012457	26.3319	23.8622
O88653	-1.73057	0.0011218	28.1009	26.3704
O88665	-	-	25.0228	-
O88668	-	-	27.8908	-
O88685	0.32674	0.494229	29.1931	29.5199
O88696	-0.516379	0.0601368	28.7497	28.2333
O88712	-1.35267	0.0139503	27.9582	26.6055
O88712;P56546	-	-	-	-
O88736	-4.86413	0.000635915	25.1087	20.2445
O88738	-1.45178	0.0222362	25.8122	24.3604
O88741	-	-	-	-
O88746	-2.74382	0.00833087	27.5228	24.779
O88783	-3.37154	0.0157247	25.7849	22.4134
O88792	-	-	25.8783	-
O88796	-2.05069	0.0803828	26.7164	24.6657
O88811	-0.777407	0.0936967	26.2139	25.4365
O88811;P70297	0.708345	0.13456	26.7891	27.4975
O88829	-	-	24.5328	-
O88843	-	-	25.3359	-
O88844	-0.216068	0.476368	30.3545	30.1384
O88845	1.58841	0.159485	22.9086	24.497
O88851	-0.927869	0.11187	27.2283	26.3004
O88874	-0.335837	0.387098	25.7101	25.3743
O88879	-1.76623	0.00411432	25.961	24.1948
O88888	4.20707	1.65268e-05	23.1133	27.3203
O88895	0.713208	0.122095	24.0973	24.8105
O88907	-	-	24.0002	-
O88907;Q8C5D8	-	-	-	-
O88935	-	-	-	24.3196
O88935;Q64332	-	-	-	-
O88952	-0.448417	0.293649	27.0317	26.5832
O88952;Q8JZS0	-0.845661	0.350365	27.1667	26.3211
O88958	-0.49867	0.151765	27.3348	26.8361
O88958;Q9CRC9	0.422501	0.401845	26.5799	27.0024
O88967	-1.06072	0.57919	26.6464	25.5857
O88974	-2.04038	0.535385	28.5023	26.462
O88983	-0.0169141	0.959135	25.6861	25.6692
O88986	-2.90877	0.0173952	27.5898	24.681
O88990	-	-	-	24.7219
O89001	-1.3374	0.468257	27.3649	26.0275
O89016	-	-	25.8019	-
O89017	3.73908	6.67841e-05	27.8441	31.5832
O89023	-0.109154	0.877162	28.4719	28.3628
O89032	4.03091	0.00159022	25.7312	29.7621
O89032;A2AAY5	-	-	-	-
O89050	2.30794	0.148064	21.8803	24.1882
O89051	0.755545	0.04484	25.1093	25.8648
O89079	-0.755891	0.0133458	30.0803	29.3244
O89084	-	-	25.2113	-
O89084;B1AWC9;Q01063	-	-	-	-
O89084;Q01063	-	-	-	-
O89086	-1.77663	0.00108631	31.023	29.2464
O89090	-	-	26.6282	-
O89110	-	-	25.6291	-
O89112	-0.415052	0.132162	27.2909	26.8759
O89116	-	-	26.4845	-
P00158	-	-	-	-
P00375	-	-	26.1179	-
P00405	-5.71017	0.0158526	27.9841	22.274
P00416	-	-	-	-
P00493	0.907562	0.00747176	29.0687	29.9763
P01027	1.39831	0.52347	23.9636	25.3619
P01831	-	-	31.6228	-
P01901	3.36228	2.50936e-06	25.4934	28.8557
P01901;P06339;P01897;P14427;Q8HWB2;Q4KN81	-	-	-	-
P01942	-	-	-	-
P02463	-	-	27.8258	-
P02468	-2.84965	2.99076e-05	28.5924	25.7427
P02469	-0.9144	0.00512352	29.3411	28.4267
P02798	0.20353	0.791577	28.4758	28.6793
P02802	-	-	28.7832	-
P03888	-	-	-	-
P03930	-	-	-	-
P03958	-	-	26.9989	-
P04202	-	-	-	-
P04627	-0.233651	0.632521	25.0207	24.787
P04627;P28028	-	-	-	-
P04925	0.918219	0.0566364	27.1979	28.1161
P05017	-	-	26.4288	-
P05063	3.60109	0.00135801	23.6047	27.2058
P05064	-8.65602	0.000345844	32.7112	24.0552
P05064;A6ZI46	-1.44644	0.002524	33.7229	32.2765
P05064;A6ZI47	0.347501	0.612242	31.912	32.2595
P05064;A6ZI47;A6ZI46	-0.574982	0.565719	31.7817	31.2067
P05064;P05063	-0.85387	0.135655	32.42	31.5661
P05064;Q91Y97;A6ZI47;A6ZI46;P05063	-	-	-	-
P05132	-6.19206	0.000259157	27.4364	21.2443
P05201	-3.38244	3.36442e-05	30.1059	26.7235
P05202	-0.312644	0.266642	30.6225	30.3099
P05213;P68368	0.429714	0.876449	29.4344	29.8642
P05213;P68368;P68369;P05214	-	-	-	-
P05213;P68368;P68369;P05214;P68373	0.272992	0.755082	31.0978	31.3708
P05213;P68368;P68369;P05214;P68373;Q9JJZ2	0.331569	0.245653	33.7246	34.0562
P05213;P68368;P68369;P05214;P68373;Q9JJZ2;Q3UX10	-2.61229	0.114698	32.2961	29.6838
P05213;P68368;P68369;P68373	-	-	-	-
P05213;P68368;P68369;P68373;Q3UX10	-	-	-	-
P05213;P68368;P68373;Q9JJZ2	-	-	-	-
P05213;P68369	0.925096	0.0263138	25.5868	26.5119
P05213;P68369;P05214;P68373	-2.14561	0.0101035	33.473	31.3274
P05213;P68369;P68373	0.466783	0.252443	33.0432	33.51
P05480	-0.326576	0.380755	26.259	25.9324
P05622	2.25292	0.00280332	25.0817	27.3346
P05627	0.810894	0.280377	23.5423	24.3532
P05977;P09542	-0.834425	0.326798	31.0522	30.2177
P06151	-2.0929	0.000143914	34.1518	32.0589
P06151;P00342	-	-	-	-
P06151;P00342;P16125	-	-	-	-
P06537	-1.46843	0.00212019	27.0517	25.5833
P06745	-3.46223	1.19001e-05	32.3254	28.8632
P06745;CON__Q3ZBD7	-1.68672	0.000401184	32.6653	30.9786
P06797	-	-	28.2235	-
P06801	-1.50268	0.00206153	27.382	25.8793
P06802	-1.66419	0.00279154	28.3241	26.6599
P07091	-2.69081	0.238248	31.3623	28.6715
P07214	-1.0237	0.00638316	30.8709	29.8472
P07310	-	-	-	-
P07356	0.116558	0.664873	33.9866	34.1031
P07607	-	-	24.9931	-
P07742	-1.97572	0.00634259	27.1044	25.1287
P07901	1.16079	0.00149101	31.9539	33.1147
P07901;P11499	0.457843	0.125734	33.2821	33.7399
P08003	-0.578492	0.0412386	32.2466	31.6681
P08030	0.104542	0.819553	27.5853	27.6898
P08113	-0.0810043	0.74744	33.9359	33.8549
P08113;P11499	-	-	-	-
P08121	-1.01111	0.0180133	31.449	30.4379
P08121;CON__P04258	0.643072	0.248494	30.2166	30.8597
P08122	-	-	27.8513	-
P08207	1.31497	0.0378518	29.7368	31.0518
P08228	-1.38063	0.170287	29.2309	27.8502
P08249	-0.344315	0.279468	32.2103	31.8659
P08556	-	-	-	-
P08556;P32883;Q61411	0.873517	0.0467549	26.8997	27.7732
P08556;Q61411	-0.0217501	0.96032	24.595	24.5733
P08752	-0.463357	0.138196	29.8278	29.3644
P08752;B2RSH2	-	-	-	-
P08775	-0.284047	0.522873	26.1301	25.8461
P09025	-	-	-	24.6779
P09025;P09632	-	-	-	24.5974
P09025;P09632;P23463	-	-	-	-
P09055	-0.514834	0.0663516	30.4454	29.9305
P09103	-0.312371	0.311958	33.6108	33.2984
P09405	-0.192577	0.496238	31.5469	31.3543
P09411	-1.23566	0.00252409	33.539	32.3033
P09450	-	-	-	24.0647
P09470	-	-	-	-
P09528	3.2936	0.206856	24.547	27.8406
P09541	-	-	-	-
P09671	2.82122	6.96937e-06	29.8971	32.7183
P09922	-	-	-	-
P09922;Q9WVP9	-	-	-	-
P09925	0.0348044	0.954905	25.7873	25.8221
P09926	-	-	25.8054	-
P0C0A3	-0.113146	0.697148	26.6043	26.4912
P0C5K1	-	-	-	-
P0C605	2.38862	0.361114	22.7404	25.129
P0C7N9	-	-	-	-
P0C8K7	-	-	-	-
P0DN34	-1.30037	0.00774597	27.8441	26.5437
P0DOV1	-	-	26.1896	-
P0DOV1;E9Q3L4;P0DOV2	-	-	-	-
P0DOV1;P0DOV2	-	-	-	-
P0DOV1;Q8CGE8	-	-	26.83	-
P0DOV1;Q8CGE8;P0DOV2	-	-	26.9709	-
P0DOV2	-	-	-	-
P0DP28;P0DP27;P0DP26	-0.503727	0.280563	32.5533	32.0496
P0DP28;P0DP27;P0DP26;Q9D6P8	-0.315161	0.253938	32.9875	32.6723
P10107	-2.22343	0.000236764	32.5355	30.312
P10126	0.283992	0.40959	33.9772	34.2612
P10126;P62631	0.123227	0.743366	34.1926	34.3158
P10287	-	-	-	-
P10404	-	-	26.2773	-
P10404;P11370	-	-	-	-
P10404;P11370;B2RQY6	-	-	-	-
P10493	-0.704531	0.655221	26.8087	26.1041
P10518	0.698764	0.0214882	27.6972	28.396
P10605	-4.57266	2.89716e-05	31.7143	27.1416
P10630	0.0466401	0.897709	28.7114	28.7581
P10630;P60843	0.689004	0.0478434	30.6583	31.3473
P10639	-1.02616	0.0391834	32.2897	31.2635
P10649	-0.804652	0.253928	29.9085	29.1039
P10649;P15626;F6Y363;P48774;Q8R5I6	-	-	-	-
P10649;P15626;F6Y363;Q8R5I6	-	-	-	-
P10649;P15626;P19639;O35660	-	-	-	-
P10649;P19639	-	-	-	-
P10711	-0.183122	0.536333	28.0952	27.9121
P10711;Q9QVN7	-	-	-	-
P10833	2.32643	0.0646835	26.1962	28.5226
P10852	-3.44363	0.000968845	29.5867	26.1431
P10922	0.214206	0.637956	30.0263	30.2405
P11031	1.38313	0.0230781	29.416	30.7991
P11087	-2.44824	0.000357116	32.889	30.4408
P11087;CON__Q862S4	-	-	30.2302	-
P11103	-0.324909	0.190213	26.9843	26.6594
P11276	0.456436	0.221231	30.3576	30.8141
P11352	-1.70539	0.00148019	28.7871	27.0817
P11404	-	-	26.5404	-
P11438	-	-	30.0591	-
P11440	-	-	25.1575	-
P11440;Q80YP0;P97377	-	-	-	-
P11499	0.139261	0.570873	32.8026	32.9418
P11531	-2.80611	0.0149581	29.2447	26.4386
P11688	-0.189752	0.692137	27.7148	27.5251
P11862	-2.34454	0.0018317	28.0383	25.6937
P11881	-2.10291	0.0254516	26.5162	24.4133
P11881;Q9Z329	2.71324	0.144335	23.1764	25.8896
P11983	0.0253542	0.914341	30.454	30.4794
P12023	2.6338	0.000172729	25.4817	28.1155
P12265	-	-	27.8649	-
P12367	-0.858813	0.0467351	27.9217	27.0628
P12382	-2.25341	0.000209689	31.4669	29.2135
P12399	-	-	-	-
P12399;P12400	-	-	-	-
P12787	-0.888406	0.0174731	29.8581	28.9697
P12815	2.68896	0.000199163	26.6856	29.3746
P12970	-	-	-	-
P12970;A0A140T8L1	-	-	-	-
P12970;A0A140T8L1;A0A140T8L3	-0.490573	0.163299	30.7719	30.2813
P12970;A0A140T8L1;A0A140T8L3;V9GX35	-	-	-	-
P13020	-2.13195	0.000362367	32.3804	30.2485
P13346	-	-	-	-
P13439	-	-	26.3478	-
P13595	-1.00046	0.00715435	30.811	29.8105
P13808	2.72158	0.0014714	21.2494	23.971
P13864	-	-	24.2247	-
P14069	-0.125115	0.977107	28.7084	28.5833
P14094	-	-	26.7263	-
P14115	-0.516429	0.220876	31.2502	30.7338
P14131	-0.559284	0.138066	30.535	29.9757
P14148	-1.14255	0.0176658	31.3576	30.215
P14152	0.32434	0.391949	30.7931	31.1175
P14206	0.0566841	0.802684	31.6259	31.6826
P14211	-0.356257	0.355402	33.4351	33.0788
P14404	-	-	23.3691	-
P14576	0.14285	0.606422	28.0636	28.2064
P14576;E9PXC0	0.0533372	0.835338	28.0795	28.1328
P14602	5.94222	1.63982e-05	24.7976	30.7398
P14685	0.515198	0.0489354	29.2217	29.7369
P14733	-0.932418	0.0944769	30.2579	29.3254
P14824	-2.19545	0.000144316	32.8037	30.6083
P14869	-0.58477	0.087401	31.6807	31.096
P14873	-0.773806	0.0223262	28.28	27.5062
P14873;Q9QYR6	-	-	-	-
P14901	0.832922	0.209367	28.4299	29.2629
P15066	-	-	-	-
P15105	-	-	-	26.6074
P15116	-1.73199	0.0261371	27.2098	25.4778
P15116;P39038	-	-	-	-
P15307	-	-	24.3397	-
P15327	-	-	24.0457	-
P15379	0.376686	0.218774	28.0481	28.4248
P15532	-0.868585	0.655909	29.5733	28.7047
P15532;E9PZF0	-	-	30.8214	-
P15532;E9PZF0;Q01768	-0.504664	0.470743	31.9408	31.4361
P15626	-	-	29.498	-
P15626;F6Y363	-	-	-	-
P15626;P19639;O35660	-	-	28.2818	-
P15626;Q8R5I6	1.18443	0.314212	28.0978	29.2822
P15655	-	-	-	26.5993
P15864	-	-	29.8045	-
P15920	-2.84821	0.0381215	26.9439	24.0957
P16045	-2.23304	0.000326689	34.2818	32.0487
P16054	-	-	-	-
P16092	-0.538382	0.144411	24.4432	23.9049
P16110	-0.159035	0.722903	28.815	28.6559
P16125	-1.22859	0.00410073	29.7883	28.5597
P16254	1.51488	0.01035	26.7086	28.2234
P16331	-	-	-	-
P16332	0.923716	0.00420179	26.3587	27.2824
P16381	-	-	-	29.3615
P16460	2.1666	0.0494486	25.4613	27.6279
P16546	-1.15108	0.00148309	30.5993	29.4482
P16627	-0.785983	0.222515	30.0628	29.2769
P16675	-7.07031	0.00020441	30.3029	23.2326
P16858;A0A1D5RLD8	-0.375343	0.189861	33.4651	33.0897
P16858;A0A1D5RLD8;S4R1W1	-1.13155	0.0292694	33.9419	32.8103
P16858;A0A1D5RLD8;S4R1W1;V9GX06	-	-	32.7854	-
P16858;S4R1W1	-	-	-	-
P16951	-	-	24.9689	-
P17047	-	-	28.0773	-
P17095	0.0457522	0.934778	27.6584	27.7041
P17141	-	-	23.5974	-
P17156	0.178091	0.672162	27.234	27.4121
P17182	-1.57472	0.000191235	34.2399	32.6652
P17182;P17183	-	-	-	-
P17182;P17183;P21550	0.331025	0.632807	30.9617	31.2927
P17182;P21550	-	-	-	-
P17183	1.85376	0.000293947	26.5289	28.3827
P17183;P21550	-	-	-	-
P17225	-0.459344	0.137014	30.6873	30.228
P17225;Q8BHD7	1.20176	0.310953	28.1509	29.3527
P17426	1.60189	0.000418634	28.0071	29.609
P17426;P17427	1.0404	0.00404236	29.2015	30.2419
P17427	0.117349	0.702915	29.0873	29.2046
P17439	-2.21511	0.00502117	27.5348	25.3197
P17665	-0.844951	0.135074	28.1941	27.3492
P17710	-1.54965	0.000224974	30.0511	28.5014
P17710;Q91W97	-0.785947	0.329756	29.0388	28.2529
P17742	-2.14255	0.0208217	33.132	30.9894
P17742;F8VPN3	-1.20223	0.286714	32.8928	31.6906
P17742;V9GX31	3.26459	0.0843466	29.6189	32.8835
P17751	-1.32853	0.00119545	34.046	32.7175
P17809	-4.10325	4.57588e-06	30.7632	26.66
P17879	-	-	-	-
P17879;Q61696	2.02358	6.32876e-05	28.7427	30.7663
P17879;Q61696;P16627	1.86764	0.00075301	28.7332	30.6008
P18052	-2.77497	0.0118928	26.4233	23.6483
P18155	0.255463	0.441653	28.0214	28.2768
P18242	-	-	27.8268	-
P18242;F6Y6L6	-	-	30.6577	-
P18406	2.44976	0.00144696	25.7435	28.1932
P18572	-	-	31.9203	-
P18581	1.05227	0.10217	24.897	25.9493
P18608	-	-	28.7253	-
P18654	0.421592	0.141068	26.6459	27.0675
P18654;Q7TPS0	-	-	-	-
P18654;Q9WUT3	-1.09262	0.10321	27.876	26.7833
P18760	-0.567957	0.0428497	33.1214	32.5534
P18760;P45591	-	-	-	-
P18828	-	-	-	-
P18872	-0.092392	0.742578	27.4843	27.3919
P18872;Q9DC51;P08752;B2RSH2	-	-	-	-
P19091	-	-	24.7112	-
P19096	-1.91066	0.000127748	29.6996	27.7889
P19157	-	-	30.2169	-
P19157;P46425	-4.09197	0.000505923	30.5848	26.4928
P19157;P46425;F6RWR5	-	-	-	-
P19253;A0A140T8K2	-	-	-	-
P19253;A0A1B0GS68	-0.138543	0.646725	29.0909	28.9524
P19253;A0A1B0GS68;A0A140T8K2	0.639464	0.492806	29.0129	29.6524
P19258	-	-	25.5793	-
P19324	-0.408025	0.143058	34.2005	33.7925
P19426	-0.330557	0.206764	25.0777	24.7471
P19536	-3.49224	0.00307996	28.8258	25.3335
P19639	-	-	-	-
P19639;O35660	-	-	-	-
P19783	-2.10266	0.00994799	30.1085	28.0058
P19788	-	-	-	-
P19973	-4.01813	0.000200753	28.3099	24.2918
P20029	-0.0468364	0.834808	33.7203	33.6734
P20060	-3.19231	0.000598723	29.3568	26.1644
P20065	-0.363775	0.481457	26.2096	25.8458
P20108	-0.655933	0.0790707	30.9655	30.3095
P20152	0.109486	0.62609	34.4867	34.5962
P20152;CON__Q9DCV7;CON__Q3KNV1;CON__P08729;Q9DCV7;CON__Q9NSB2;CON__Q6ISB0;P03995;CON__H-INV:HIT000292931;E9Q1Y9;CON__Q61726;CON__O43790;CON__Q6NT21;CON__P78385;CON__Q14533;CON__P78386;CON__Q8N1N4-2;CON__Q7RTT2;CON__P07744;Q9ERE2;P97861;Q6IMF0;Q9Z2T6;P07744;CON__P13647;CON__P48668;CON__P04259;CON__P02538;CON__O95678;E9Q1Z0;CON__Q922U2;Q922U2;Q3UV17	-	-	-	-
P20152;P03995	-	-	-	-
P20152;P08553;P08551;P31001;P46660	-	-	-	-
P20152;P08553;P31001;P46660	-	-	-	-
P20152;P15331	-0.850064	0.0302152	33.958	33.1079
P20152;P15331;CON__Q9DCV7;CON__Q3KNV1;CON__P08729;Q9DCV7;CON__Q9H552;CON__Q9NSB2;CON__Q6ISB0;P31001	-	-	-	-
P20152;P15331;CON__Q9DCV7;CON__Q3KNV1;CON__P08729;Q9DCV7;CON__Q9H552;P31001	-	-	-	-
P20152;P31001	1.56332	0.156997	31.9448	33.5081
P20352	-	-	29.4091	-
P20444	-0.758779	0.116994	26.5635	25.8047
P20444;P63318;P68404	-	-	-	-
P20444;P68404	-0.725254	0.103023	25.6647	24.9394
P21107	0.859198	0.185101	29.9169	30.7761
P21107;P58771	0.183116	0.586767	31.7142	31.8973
P21126	-1.2011	0.0166757	26.5752	25.3741
P21278	-2.05264	0.00723161	26.9869	24.9343
P21279	-1.10301	0.00650847	27.221	26.118
P21279;P21278	0.201606	0.568375	26.4159	26.6175
P21279;P30677;P21278	-	-	-	-
P21300	-	-	-	-
P21440	-	-	-	-
P21440;B5X0E4	-	-	-	-
P21447	-	-	-	25.8131
P21447;P06795	-	-	-	27.4421
P21447;P06795;P21440	-	-	-	25.9888
P21447;P06795;P21440;Q9QY30	-	-	-	-
P21460	-	-	26.0174	-
P21550	-0.31905	0.73282	28.2033	27.8843
P21619	0.419363	0.392432	26.9298	27.3492
P21956	-2.14071	0.0149771	27.6316	25.4909
P21981	1.7114	0.00028294	30.4386	32.15
P21995	-	-	-	-
P22315	-2.61309	0.00367366	28.279	25.6659
P22366	-0.965327	0.0951423	24.6631	23.6978
P22437	1.71061	0.00800937	27.7925	29.5031
P22682	-0.328357	0.555556	25.0724	24.7441
P22682;Q3TTA7	-	-	-	-
P22725	-	-	-	-
P22725;P22726	-	-	-	-
P22892	0.12747	0.616855	27.4707	27.5982
P22907	-0.267625	0.705575	26.0397	25.7721
P23116	-0.622958	0.0353541	29.5638	28.9409
P23188	-	-	-	-
P23198	-0.561456	0.135822	29.869	29.3075
P23198;Q61686	-	-	-	-
P23242	0.232584	0.363669	26.4973	26.7299
P23249	-1.59578	0.000467156	27.1666	25.5708
P23475	-1.77748	0.0170065	26.2801	24.5026
P23492	-0.374721	0.268312	29.1817	28.807
P23506	0.996909	0.0654661	27.6753	28.6722
P23591	-0.945572	0.00602663	27.834	26.8884
P23607;P17012	0.967632	0.208735	23.0737	24.0414
P23708	-1.46865	0.0297286	25.7405	24.2719
P23780	-1.34172	0.00528747	29.3248	27.983
P23881	-	-	-	-
P23949	-4.0211	0.000269237	25.7244	21.7033
P23949;P23950	-	-	-	-
P23950	1.57211	0.215795	23.5069	25.079
P24270	0.0510661	0.846305	28.1354	28.1864
P24288	-2.1121	0.00211679	27.0665	24.9544
P24369	-0.545333	0.0781271	33.0958	32.5505
P24452	-1.04461	0.0531997	29.41	28.3654
P24472	-	-	27.7294	-
P24527	-0.222696	0.366663	29.2643	29.0416
P24547	-0.713802	0.0153005	29.1387	28.4249
P24547;P50096	-	-	-	-
P24549	-	-	27.092	-
P24638	-0.633663	0.176576	27.2609	26.6272
P24668	-2.05405	0.062065	28.7725	26.7185
P24788	0.177123	0.55648	25.5002	25.6773
P25085	-	-	28.3409	-
P25206	-1.73475	0.0466292	27.0856	25.3509
P25444	-	-	-	-
P25444;A0A140T8L5;D3Z536	-	-	-	-
P25444;A0A140T8L5;E9Q1N8	1.28716	0.0118873	27.0875	28.3746
P25444;A0A140T8L5;E9Q1N8;F6YTZ4	1.93631	0.0644466	28.4758	30.4121
P25444;A0A140T8L5;E9Q1N8;F6YTZ4;D3Z536	-0.906037	0.136076	30.579	29.6729
P25444;A0A140T8L5;F6YTZ4	-	-	-	-
P25444;A0A140T8L5;F6YTZ4;D3Z536	-	-	-	-
P25444;E9Q1N8;F6YTZ4;D3Z536	-	-	-	-
P25785	-1.05314	0.0254286	24.7998	23.7466
P25799	-0.868336	0.0281009	25.8094	24.941
P25911	-	-	-	-
P25916	-1.55773	0.0886953	23.7322	22.1745
P25976	-0.195271	0.670165	28.2486	28.0534
P26039	0.257694	0.274372	30.6245	30.8822
P26039;Q71LX4	0.638118	0.237512	30.0119	30.6501
P26040	1.0315	0.0537098	28.2964	29.3279
P26041	0.929652	0.00684069	31.1978	32.1275
P26043	-2.426	1.34624e-05	29.9014	27.4754
P26043;P26040	-	-	-	-
P26043;P26041	-1.49578	0.0648152	30.6585	29.1627
P26043;P26041;P26040	0.442077	0.172624	30.6283	31.0703
P26231	-0.215925	0.426849	29.6158	29.3999
P26231;Q61301	0.522165	0.0650511	28.4406	28.9628
P26231;Q65CL1	-	-	-	-
P26350	-2.03888	0.000597517	31.5463	29.5074
P26369	-0.55507	0.0586144	29.7113	29.1563
P26443	0.270909	0.241554	30.8158	31.0867
P26450	-0.238403	0.590541	25.3534	25.1149
P26450;A0A1L1ST33;Q64143	-	-	-	-
P26516	0.0749844	0.779593	29.1824	29.2574
P26618	1.65977	0.00275159	24.667	26.3268
P26638	-1.07906	0.00283054	30.3413	29.2623
P26645	-1.67339	0.000436936	31.9433	30.2699
P26883	0.388614	0.408572	30.3632	30.7518
P26952	-	-	25.9589	-
P27046	-3.00838	1.25022e-05	28.8681	25.8597
P27048	-	-	-	-
P27048;P63163	1.19486	0.189801	28.2724	29.4672
P27545	-	-	-	-
P27546	-4.5274	0.00444653	31.1599	26.6325
P27601	0.600636	0.0775707	25.8603	26.461
P27612	-2.09829	0.000373852	28.1313	26.033
P27641	-4.64103	7.24726e-05	26.9072	22.2662
P27659	-0.85913	0.0129464	31.3069	30.4478
P27659;E9PWZ3	-0.0373643	0.93725	29.6595	29.6222
P27661	-	-	28.0789	-
P27773	-1.22183	0.00349353	33.5798	32.358
P27773;P08003	-	-	-	-
P27808	-4.00245	0.00970822	25.8509	21.8485
P28028	-	-	24.5955	-
P28033	-	-	-	-
P28271	-0.556478	0.0661711	28.3056	27.7491
P28301	-3.49089	0.00049745	29.522	26.0311
P28352	1.16671	0.0207834	27.9846	29.1513
P28474	-1.39136	0.00181166	29.9584	28.5671
P28481	-0.903367	0.453887	25.4618	24.5584
P28571	-1.08958	0.0702743	26.7028	25.6132
P28650	1.56206	0.0876159	23.6822	25.2443
P28653	-1.91909	0.0522553	29.476	27.5569
P28656	-1.08393	0.03936	30.5608	29.4769
P28658	-2.64563	0.00139071	28.2674	25.6218
P28659	1.09256	0.0143256	24.4011	25.4937
P28660	3.50887	0.0110797	26.7291	30.238
P28661	-	-	-	25.8568
P28662	-	-	-	-
P28667	-	-	27.6699	-
P28740	0.0521612	0.857269	25.7203	25.7725
P28740;Q8C0N1	-	-	-	-
P28741	1.18419	0.00446136	25.4532	26.6374
P28741;E9PX57;P33174	-	-	-	-
P28798	-1.9895	0.0116951	29.3599	27.3704
P28862	-	-	-	-
P28862;O55123	-	-	-	-
P28867	2.86015	5.27496e-05	25.6985	28.5587
P28867;Q02111	-	-	-	-
P29319	-	-	-	-
P29319;Q60629	-	-	-	-
P29341	0.00998418	0.980224	29.6136	29.6236
P29341;A2A5N3	-	-	-	-
P29341;A2A5N3;D3Z5M2	-	-	-	-
P29341;D3Z5M2	-0.262354	0.375446	28.7234	28.461
P29341;Q8C7D3	-0.911212	0.580743	28.6155	27.7043
P29341;Q9D4E6	0.467199	0.0919038	28.9546	29.4218
P29341;Q9D4E6;A2A5N3;D3Z5M2	-	-	-	-
P29341;Q9D4E6;D3Z5M2	-	-	-	-
P29387	4.28376	0.0188788	22.0945	26.3783
P29391	-	-	25.0152	-
P29391;P49945	-0.657366	0.491692	25.3215	24.6642
P29416	-1.60591	0.00485369	29.3515	27.7455
P29533	-	-	27.559	-
P29595	0.416751	0.286576	27.7678	28.1846
P29758	-0.941772	0.00535576	31.4545	30.5127
P30051	-0.115777	0.752694	25.8375	25.7217
P30051;P70210	-	-	-	-
P30051;P70210;Q62296;P48301	-	-	-	-
P30275	-	-	-	26.6294
P30275;Q6P8J7	-	-	-	27.5205
P30280	-	-	25.7102	-
P30285	-1.73285	0.0222943	27.3759	25.6431
P30412	-2.53801	2.91582e-05	31.3518	28.8138
P30416	-0.0735608	0.846194	29.8253	29.7517
P30681	-2.49353	0.000205774	30.8163	28.3228
P30999	-0.34631	0.369442	29.0297	28.6834
P31001	-	-	-	31.933
P31230	-1.53961	0.352072	29.7825	28.2429
P31254	-	-	-	-
P31266	-0.111848	0.765489	25.8244	25.7125
P31266;O08674	-	-	-	-
P31324	-0.268242	0.294914	26.9637	26.6955
P31324;P12367	1.82822	0.0540541	25.7109	27.5391
P31750	-1.51282	0.172025	29.5279	28.0151
P31750;Q9WUA6	-	-	-	-
P31786	-	-	29.6518	-
P31938	-3.33629	3.88802e-05	29.6778	26.3415
P31938;Q63932	-1.55507	0.01734	29.1506	27.5955
P32020	-0.688107	0.0415998	29.7668	29.0787
P32067	0.193303	0.546383	29.1227	29.316
P32211	-	-	-	-
P32233	1.31024	0.00559618	26.4927	27.8029
P32261	-	-	-	-
P32507	-	-	25.069	-
P32883	-	-	-	-
P32883;Q61411	-	-	-	-
P32921	0.607404	0.0360804	28.4561	29.0635
P33173	-	-	-	24.4319
P33215	-0.474095	0.339113	24.1684	23.6943
P33434	2.59848	0.000606041	25.2373	27.8357
P33609	-	-	23.0045	-
P34022	-0.0972725	0.738576	30.3644	30.2672
P34152	-0.840578	0.0138882	27.0182	26.1777
P34884	-2.39699	0.00915265	32.1101	29.7131
P35123	-0.999902	0.00806451	26.7605	25.7606
P35235	-0.383957	0.136582	28.4629	28.0789
P35276	0.247069	0.53422	25.5656	25.8127
P35278	-0.0643385	0.867683	27.7375	27.6732
P35278;P61021;Q9CQD1	1.3538	0.00137088	28.441	29.7948
P35279	0.670342	0.114017	28.2092	28.8796
P35279;P61294	1.12693	0.00871634	27.6508	28.7777
P35279;Q8BHD0;P61294	-	-	-	-
P35282	0.170277	0.632527	28.112	28.2822
P35283	0.493149	0.393	26.5646	27.0577
P35285	-0.0434573	0.887199	26.0097	25.9662
P35285;Q921E2	-	-	-	27.0989
P35288	-0.168662	0.689922	27.2383	27.0696
P35290	0.728904	0.069558	24.1739	24.9028
P35292	-	-	-	-
P35293	-0.470373	0.0905173	29.755	29.2846
P35385	-	-	26.041	-
P35441	-2.28961	0.000216787	28.1216	25.832
P35456	-	-	26.2789	-
P35486	-0.416423	0.16076	29.7664	29.35
P35505	0.473443	0.230108	26.3051	26.7786
P35550	0.565254	0.113888	29.4334	29.9987
P35550;Q80WS3	-0.463194	0.519105	28.9717	28.5085
P35564	-0.0435765	0.86364	31.72	31.6764
P35569	0.335775	0.370519	25.5979	25.9337
P35585	0.168247	0.626723	27.9696	28.1379
P35585;Q9WVP1	-1.41312	0.0255418	27.7019	26.2888
P35601	3.15063	0.00401854	24.4882	27.6388
P35700	-1.68262	0.14417	32.3295	30.6469
P35700;O08807	-	-	-	-
P35762	-	-	30.6209	-
P35803	-	-	-	26.3639
P35821	0.266619	0.383441	25.5432	25.8098
P35822	-1.65455	0.0339322	24.1988	22.5443
P35831	-1.83592	0.00303239	25.8744	24.0385
P35922	-2.10226	6.05297e-05	28.022	25.9197
P35922;Q61584;Q9WVR4	-	-	-	-
P35922;Q9WVR4	-	-	-	-
P35951	-	-	-	-
P35979	-0.515446	0.080089	31.7062	31.1907
P35979;F8VQK7	-	-	-	-
P35980	-0.414223	0.242754	30.943	30.5287
P35991	1.72987	0.0221733	23.8521	25.582
P36536	-0.957176	0.146034	28.1669	27.2097
P36536;Q9CQC9	-	-	-	-
P36552	-1.71307	0.000146734	27.2333	25.5202
P36895	-	-	-	-
P36916	-2.40611	0.000680173	26.52	24.1138
P36993	-1.56803	0.000975072	27.4288	25.8608
P37040	-1.34709	0.00138065	28.707	27.3599
P37804	0.122318	0.624184	33.7428	33.8651
P37889	-	-	29.0781	-
P37913	-	-	-	-
P38060	-1.51929	0.043561	26.2912	24.7719
P38585	-	-	-	-
P38647	-0.278047	0.288373	32.341	32.0629
P39053	-2.11674	6.87879e-05	27.3792	25.2624
P39053;P39054	-0.0207355	0.974275	27.8423	27.8215
P39053;P39054;Q8BZ98	1.27146	0.237109	27.6298	28.9013
P39053;Q8BZ98	-	-	-	-
P39054	-0.428352	0.231545	28.922	28.4936
P39054;Q8BZ98	0.892922	0.056276	27.0092	27.9021
P39061	-	-	-	26.5223
P39098	0.788386	0.164258	26.0389	26.8273
P39429	-0.108417	0.788495	25.3613	25.2529
P39447	0.102922	0.679965	27.3876	27.4905
P39688	-	-	-	-
P39688;P06240;Q04736;P05480	-	-	-	-
P39688;P08103;Q04736;P05480;P25911	-	-	-	-
P39688;Q04736	-	-	-	-
P39688;Q04736;P05480	-	-	-	-
P39749	-0.502433	0.309461	25.818	25.3155
P39876	-2.10142	0.0296484	27.1723	25.0708
P40124	-0.0194152	0.940727	31.4202	31.4008
P40124;Q9CYT6	-	-	-	-
P40142	-1.64498	0.000172096	31.0307	29.3857
P40201	-0.759635	0.415508	23.4333	22.6737
P40201;E9PZM4	-0.671238	0.263742	25.3448	24.6735
P40240	-	-	-	-
P40336	0.330966	0.232467	28.2079	28.5389
P40338	-	-	-	-
P40630	-	-	28.7332	-
P40694	0.815473	0.242813	23.6866	24.5021
P41105	-0.000191827	0.999422	30.0151	30.015
P41216	1.8613	0.000708016	25.8053	27.6666
P41230	-	-	24.5492	-
P41230;Q62240	-	-	-	-
P41233	-	-	-	-
P41234	-	-	-	-
P41241	-1.18992	0.0309576	26.7206	25.5306
P41731	-	-	28.5132	-
P41778	-3.28906	0.000716671	27.1013	23.8122
P41778;O35984	-	-	26.5574	-
P42125	-	-	28.7945	-
P42128	-0.544703	0.277716	25.9175	25.3728
P42208	-0.164788	0.512275	31.3223	31.1575
P42225	2.86682	2.68665e-05	27.5259	30.3927
P42227	-0.483387	0.0798686	28.7695	28.2861
P42230	1.48863	0.00284688	25.823	27.3117
P42230;P42232	1.72813	0.00977346	25.7229	27.451
P42232	0.189813	0.913966	22.8182	23.008
P42337	-1.27906	0.0740738	25.2681	23.9891
P42567	-1.81015	0.000484284	26.11	24.2999
P42669	-1.1142	0.00709577	29.3523	28.2381
P42859	-0.368586	0.61708	25.34	24.9714
P42932	0.329297	0.183985	30.4768	30.8061
P43024	-1.55825	0.000754543	30.5354	28.9772
P43247	-0.0624873	0.892394	24.4547	24.3922
P43274	0.849072	0.0101807	30.7722	31.6212
P43274;P43277	-	-	-	-
P43274;P43277;P15864;P43275	-	-	-	-
P43274;Q07133;P43277;P15864	0.354263	0.753454	30.483	30.8373
P43275	-	-	26.9227	-
P43276	-2.70576	6.51484e-05	30.3854	27.6796
P43277	-	-	-	-
P43277;P15864	-	-	29.1438	-
P43346	-	-	-	-
P43406	-1.92393	0.000216281	28.5887	26.6648
P43407	-	-	-	-
P43883	-2.95975	0.000993922	27.0641	24.1043
P45376	0.422604	0.100657	30.4265	30.8491
P45377	-	-	28.923	-
P45377;P21300	-	-	-	-
P45481	0.0443827	0.908653	23.9426	23.987
P45591	-1.25286	0.00138448	29.7522	28.4993
P45878	0.0496344	0.943043	28.6564	28.706
P45952	-1.35702	0.00160643	29.7763	28.4193
P46061	-0.690705	0.0420988	27.3882	26.6975
P46414	-0.0248204	0.957738	26.0556	26.0308
P46460	0.432005	0.117883	28.2852	28.7172
P46467	-0.464096	0.258951	27.3305	26.8664
P46467;Q8VEJ9	-	-	-	-
P46471	0.212968	0.454142	29.3888	29.6017
P46638	0.531022	0.166334	28.8022	29.3332
P46638;P62492	0.624963	0.0424411	30.0873	30.7123
P46638;P62492;Q9WTL2	-	-	-	-
P46656	-	-	27.9291	-
P46660	-	-	-	25.5093
P46662	0.97427	0.0036737	24.3543	25.3286
P46664	-1.28415	0.00336653	28.4089	27.1247
P46664;P28650	-	-	-	-
P46718	0.906376	0.187431	25.0972	26.0036
P46735	-1.89174	0.000374134	27.9133	26.0215
P46737	1.06521	0.125194	25.7903	26.8555
P46737;Q7M757	-0.132841	0.840156	24.2769	24.1441
P46935	-8.94813	8.84084e-06	30.5923	21.6442
P46935;Q8CFI0	-	-	-	-
P46938	-2.79728	0.00114732	28.1103	25.313
P46978	0.866808	0.084471	29.0084	29.8752
P47199	0.940358	0.00798625	28.4873	29.4276
P47226	-3.6868	6.25423e-06	28.3424	24.6555
P47226;A2ALC6	-	-	-	-
P47713	-1.3374	0.0013207	26.6228	25.2854
P47738	-3.69421	1.91219e-06	31.3919	27.6977
P47739	-	-	-	-
P47739;P47740	-0.212676	0.468358	27.5868	27.3741
P47740	-0.321243	0.439267	28.0728	27.7516
P47753	-0.0451277	0.854254	30.2464	30.2013
P47753;P47754	1.46652	0.00176884	28.7854	30.2519
P47754	-0.241247	0.344893	30.2256	29.9843
P47757	-0.546386	0.0740318	30.9527	30.4063
P47791	-0.960066	0.0200656	27.4009	26.4408
P47802	1.98774	0.273511	24.8745	26.8622
P47809	-0.767718	0.119245	27.193	26.4253
P47811	-1.93674	0.0105543	25.628	23.6913
P47856	-1.89975	0.00010584	29.3226	27.4229
P47856;Q9Z2Z9	-1.01785	0.090864	27.7132	26.6954
P47857	-1.16602	0.00377182	27.6714	26.5053
P47857;P12382	-3.21655	4.20261e-05	30.0676	26.851
P47857;Q9WUA3;P12382	1.23056	0.45982	27.5122	28.7428
P47877	7.10909	2.17923e-05	22.7501	29.8592
P47879	-	-	24.7177	-
P47911	-0.405168	0.183117	31.117	30.7118
P47930	-0.705528	0.206039	26.1369	25.4314
P47934	0.369354	0.41702	26.08	26.4493
P47941	0.769905	0.0342531	26.8728	27.6427
P47955	-4.42162	0.00079287	30.4583	26.0367
P47955;E9Q3T0	-5.27915	0.000221098	25.6706	20.3914
P47962	-0.130119	0.790832	31.2111	31.081
P47963	1.42381	0.343158	28.1349	29.5588
P47963;A0A140T8K8	-0.680315	0.257418	30.7334	30.0531
P47968	-2.02342	0.000612477	27.1135	25.0901
P48024	-0.580831	0.0913637	29.8402	29.2594
P48024;Q9CXU9	-0.317596	0.371735	29.2851	28.9676
P48036	-0.115069	0.775817	32.5656	32.4505
P48193	0.300323	0.641695	24.4533	24.7536
P48377	-	-	22.3731	-
P48377;P48379;P48381	-	-	-	-
P48410	0.690236	0.127601	25.1222	25.8124
P48428	0.483493	0.280354	28.0834	28.5669
P48441	-0.782774	0.269429	24.4452	23.6624
P48453	-1.06918	0.108698	25.2124	24.1432
P48678	0.64244	0.0392904	32.7417	33.3841
P48678;P14733;P21619	2.44891	0.0230224	29.219	31.6679
P48722	1.26181	0.00165658	26.0151	27.2769
P48725	-	-	24.6084	-
P48758	3.9612	1.52104e-06	25.752	29.7132
P48758;Q8K354	-	-	-	-
P48760	-	-	-	-
P48771	-	-	28.8118	-
P48774	0.385394	0.374579	28.4126	28.798
P48962	-1.89717	0.000104126	32.2315	30.3343
P49135	0.919274	0.0588453	23.0101	23.9294
P49138	-	-	24.6331	-
P49138;Q3UMW7	-	-	-	-
P49312	0.358826	0.379356	31.3863	31.7451
P49312;V9GXF8	-	-	-	-
P49442	-1.48744	0.00134316	26.5959	25.1085
P49443	-0.896287	0.102725	27.6941	26.7978
P49443;P36993	1.1487	0.0865621	25.7061	26.8548
P49586	-	-	25.4067	-
P49586;Q811Q9	-	-	26.8787	-
P49615	0.0609814	0.872461	26.7471	26.808
P49717	-2.01043	0.25831	25.4955	23.485
P49718	-	-	26.1301	-
P49722	-0.0465184	0.924514	29.0267	28.9801
P49769	0.790259	0.373	22.7351	23.5253
P49769;Q61144	-	-	-	-
P49813	-	-	23.283	-
P49817	-0.117571	0.804978	30.5087	30.3912
P49935	-7.46531	0.000264275	28.764	21.2987
P49962	1.09057	0.0150847	27.2667	28.3573
P50096	2.32908	0.000696605	24.4474	26.7765
P50136	-0.810043	0.105468	26.3192	25.5092
P50171	0.977349	0.0202907	26.8074	27.7847
P50172	-	-	-	-
P50247	-0.375007	0.149123	30.3103	29.9353
P50285	-	-	27.8624	-
P50295	-0.561278	0.269929	25.4197	24.8585
P50295;P50296;P50294	-	-	-	-
P50396	0.621906	0.0863868	28.7436	29.3655
P50396;Q61598	0.734645	0.0262512	30.2342	30.9688
P50428	-	-	30.3503	-
P50429	-	-	30.3614	-
P50431	1.34877	0.00255441	26.2571	27.6059
P50431;Q9CZN7	-	-	-	-
P50516	-0.288237	0.263087	29.4268	29.1385
P50518	-1.46551	0.0031729	28.6352	27.1697
P50518;Q9D593	0.738067	0.294956	27.399	28.137
P50543	1.2336	0.021829	31.6181	32.8517
P50544	-1.30356	0.00453235	28.8755	27.5719
P50580	0.746241	0.0431263	29.8218	30.568
P50608	-	-	29.5996	-
P51125	-	-	29.6234	-
P51150	-0.105482	0.642428	30.6533	30.5478
P51174	-0.124812	0.702228	30.2945	30.1696
P51175	1.23315	0.00668539	27.0487	28.2818
P51432	-0.941214	0.00420744	26.6834	25.7422
P51569	-0.23951	0.350488	27.6576	27.4181
P51655	-	-	24.1519	-
P51660	-0.235804	0.47825	28.77	28.5342
P51791	-	-	-	24.7259
P51807	1.3522	0.0281871	26.2009	27.5531
P51855	1.71388	0.00524645	26.4336	28.1475
P51859	-0.484776	0.242041	29.7372	29.2524
P51863	-0.937835	0.00579547	28.6643	27.7264
P51881	0.189677	0.439707	31.4369	31.6266
P51881;P48962	2.01165	0.00872672	29.6515	31.6631
P51881;Q3V132;P48962	-2.28628	0.0536933	30.1945	27.9082
P51912	-7.73093	0.000133623	27.1206	19.3896
P51949	-0.396549	0.60934	23.7512	23.3547
P51954	-	-	24.8767	-
P52019	-	-	26.0879	-
P52196	-	-	-	-
P52293	0.856814	0.0635031	25.2362	26.093
P52332	-	-	-	24.9096
P52431	-	-	-	-
P52432	1.15177	0.0780662	25.4772	26.629
P52479	-0.301907	0.734803	25.6014	25.2995
P52480	-1.83975	0.00138908	35.2023	33.3625
P52480;P53657	-	-	-	-
P52482	-	-	-	-
P52482;P52483;Q91W82	-	-	-	-
P52483	-	-	-	-
P52483;Q91W82	-	-	-	-
P52503	-2.17161	0.00186981	28.2494	26.0778
P52633	1.55726	0.0141259	24.1373	25.6945
P52760	-	-	25.4825	-
P52795	-	-	-	-
P52795;P52800	-	-	-	-
P52800	-	-	-	-
P52825	-2.51352	7.0041e-05	29.4059	26.8924
P52875	-2.37358	0.00174219	27.9422	25.5687
P52912	-1.40424	0.0884676	26.0476	24.6434
P52912;P70318	1.42172	0.0343673	27.0573	28.4791
P52927	-	-	28.0696	-
P53026	-0.417178	0.231744	30.8279	30.4107
P53395	-0.515776	0.123211	26.9168	26.401
P53564	0.119322	0.841808	24.8704	24.9897
P53569	-	-	25.2051	-
P53612	0.23235	0.693598	25.5302	25.7626
P53657	-	-	-	27.8874
P53690	-0.542852	0.0837867	27.5102	26.9673
P53702	-2.39903	0.0121505	26.4922	24.0932
P53762	-	-	24.6994	-
P53810	0.314176	0.229641	27.9294	28.2436
P53811	-0.591423	0.0794683	28.3668	27.7754
P53986	-	-	27.47	-
P53994	-1.10363	0.00685106	30.0827	28.9791
P53994;P59279	-0.915936	0.0939519	30.2023	29.2864
P53995	-4.46253	0.000102301	26.9786	22.516
P53996	-1.02105	0.00533404	30.2888	29.2678
P54071	-0.516284	0.138458	31.1604	30.6442
P54071;O88844	-	-	-	-
P54103	-1.28184	0.0325886	25.8898	24.608
P54116	-0.965565	0.00495599	27.113	26.1474
P54227	0.466199	0.0633589	27.7203	28.1865
P54227;P55821	-	-	-	-
P54254	-	-	24.7692	-
P54276	-0.354148	0.599207	24.4376	24.0835
P54285	-	-	-	24.4577
P54320	1.07242	0.166703	26.0541	27.1265
P54726	-1.70893	0.016959	27.2151	25.5062
P54726;P54728	-	-	-	-
P54728	0.334763	0.254435	29.4491	29.7839
P54729	-1.24263	0.00416289	27.0475	25.8048
P54731	-0.596421	0.0704304	26.3283	25.7319
P54751	-3.9909	0.00077119	27.2372	23.2463
P54754	0.45067	0.129553	25.5847	26.0354
P54761	2.19739	0.00254849	25.5656	27.763
P54761;P54754	0.262657	0.434052	26.118	26.3806
P54761;Q8CBF3;P54754	-	-	-	-
P54763	0.0449687	0.908573	25.1655	25.2104
P54775	0.0233826	0.959544	29.4856	29.509
P54818	-0.808681	0.183822	25.9686	25.1599
P54822	-1.26308	0.00341055	29.0537	27.7906
P54823	-0.445655	0.114404	29.0792	28.6335
P54923	-	-	28.2703	-
P54987	-	-	-	-
P55002	0.774667	0.154399	28.0945	28.8691
P55012	-	-	25.0197	-
P55041	-0.0270997	0.959226	26.352	26.3249
P55041;O35929;O88667	-	-	-	-
P55096	-1.68069	0.00094353	27.7105	26.0298
P55194	-	-	25.0496	-
P55258	-0.159983	0.799153	26.4204	26.2604
P55264	-2.15231	2.88666e-05	30.2417	28.0894
P55271	-1.74362	0.103275	26.3466	24.603
P55288	1.58654	0.013551	25.0037	26.5903
P55302	-1.35748	0.00482028	29.5486	28.1911
P55821	-	-	-	-
P55937	-1.6849	0.0022183	28.3321	26.6472
P56135	-	-	27.9655	-
P56183	-	-	24.8741	-
P56212	0.746474	0.132612	26.6674	27.4139
P56212;P60840	-	-	-	-
P56213	-0.288762	0.5726	27.009	26.7203
P56371	-0.743454	0.321674	25.6639	24.9205
P56375	-	-	-	-
P56376	0.452384	0.494214	26.6172	27.0696
P56379	-	-	27.8748	-
P56380	-0.739458	0.143031	26.9546	26.2152
P56387	-	-	29.694	-
P56389	-	-	28.3085	-
P56391	-	-	29.1476	-
P56394	-	-	27.7879	-
P56395	-1.13979	0.0342651	30.4496	29.3098
P56399	0.653612	0.0299985	29.4346	30.0882
P56480	-0.211488	0.363159	32.861	32.6495
P56546	-2.17905	0.000907612	27.4455	25.2664
P56564	-	-	-	-
P56565	-	-	24.4348	-
P56695	-0.15005	0.582378	26.5269	26.3769
P56726	-	-	22.5633	-
P56812	-0.117428	0.644794	29.1581	29.0407
P56873	-0.761162	0.062062	26.1542	25.393
P56959	-0.519002	0.0785966	29.9562	29.4372
P56960	0.240049	0.408552	25.415	25.6551
P57080	-0.183592	0.738347	25.2831	25.0995
P57716	-1.70531	0.00180467	26.5622	24.8568
P57722	-0.508484	0.182126	25.3539	24.8454
P57722;P60335;Q61990	0.59846	0.0380492	30.2132	30.8117
P57722;Q61990	0.2758	0.774443	27.5403	27.8161
P57746	-0.59553	0.0479917	27.3289	26.7334
P57759	1.1875	0.00390188	29.3482	30.5357
P57776	-2.46888	0.00144347	31.7922	29.3233
P57780	-0.00362464	0.989842	32.5566	32.553
P57784	0.328862	0.342416	27.6979	28.0268
P57787	-	-	28.5506	-
P58006	-	-	23.2208	-
P58021	-0.16007	0.50496	28.3245	28.1644
P58022	4.28187	1.80977e-05	25.0184	29.3002
P58043	-	-	-	-
P58044	-2.81084	8.56857e-05	28.1432	25.3324
P58059	-	-	25.0022	-
P58064	-	-	26.1106	-
P58069	1.3468	0.489768	23.231	24.5778
P58137	1.53496	0.0161942	22.6104	24.1454
P58158	-	-	-	-
P58196	-	-	23.9681	-
P58252	-0.210597	0.46874	32.3818	32.1712
P58252;O08810	-	-	-	-
P58281	0.924323	0.0286464	26.9422	27.8665
P58389	0.104138	0.672129	27.6071	27.7112
P58404	-0.737596	0.14922	26.031	25.2934
P58466	-	-	24.1726	-
P58466;P58465	-	-	-	-
P58501	-1.19004	0.148936	24.2835	23.0935
P58710	-	-	-	-
P58742	-1.91028	0.00510115	25.1446	23.2343
P58749	-	-	-	24.8295
P58771	1.03972	0.00341631	33.2429	34.2826
P58771;CON__Q3SX28	0.468967	0.452733	33.0074	33.4764
P58802	-	-	-	26.1967
P58854	0.275773	0.40666	25.243	25.5188
P58871	-	-	28.1325	-
P59016	0.391512	0.5914	25.3138	25.7053
P59017	-0.922648	0.113976	26.3794	25.4568
P59024	-2.31008	0.00103335	27.9562	25.6461
P59108	-1.50576	0.00559946	26.3825	24.8768
P59110	-	-	23.4169	-
P59113	-	-	-	29.4634
P59114	-2.137	0.0758233	26.6066	24.4696
P59222	1.57783	0.00474176	25.6366	27.2145
P59235	-0.133255	0.870107	26.0266	25.8933
P59266	-	-	-	-
P59279	0.936273	0.058194	25.1233	26.0595
P59325	-0.266643	0.259874	29.513	29.2464
P59326	-	-	26.0902	-
P59481	2.4025	0.0493158	25.52	27.9225
P59708	0.274118	0.255136	28.0498	28.3239
P59759	-	-	24.1101	-
P59808	1.02211	0.147666	23.6318	24.6539
P59941	-0.0556288	0.930333	24.0399	23.9843
P59999	0.416707	0.10378	30.2306	30.6473
P60003	-	-	-	-
P60060	-	-	-	-
P60122	-0.504139	0.0704501	29.1701	28.666
P60122;Q05CB6	-	-	-	-
P60229	0.17002	0.596754	28.6873	28.8573
P60335	0.375724	0.148023	30.6537	31.0294
P60335;Q61990	-	-	-	-
P60487	-	-	25.1834	-
P60603	-	-	-	-
P60605	0.483942	0.171118	26.2653	26.7493
P60670	0.0451329	0.878726	28.007	28.0521
P60710	-0.90675	0.360269	31.7125	30.8057
P60710;P62737;P63260;P68033;Q8BFZ3	-	-	-	24.2468
P60710;P62737;P63268;P63260;P68033;P68134	0.303716	0.326152	35.319	35.6227
P60710;P62737;P63268;P63260;P68033;P68134;Q8BFZ3	0.274902	0.390427	35.6749	35.9498
P60710;P63260	0.219665	0.615264	35.3092	35.5289
P60710;P63260;P68033;P68134	-	-	-	-
P60710;P63260;Q8BFZ3	-	-	-	-
P60762	-0.0226354	0.961345	25.5563	25.5337
P60766	0.536746	0.0886	29.957	30.4938
P60824	1.88333	0.000449047	27.8991	29.7824
P60840	-	-	-	-
P60843	0.0131084	0.962981	30.6394	30.6525
P60867	0.359331	0.378718	31.5021	31.8615
P60882	-0.265997	0.681564	25.8394	25.5734
P60898	-0.955473	0.0544594	26.3325	25.377
P60904	-1.07817	0.035875	28.02	26.9419
P61021	2.241	0.00126998	26.8928	29.1338
P61022	-0.601528	0.11681	27.2628	26.6613
P61027	1.17364	0.105182	27.7543	28.928
P61027;Q9DD03	-	-	-	-
P61028	2.22891	0.000189544	26.0986	28.3275
P61028;P55258	-	-	-	-
P61028;Q8K386;P55258;P61027;P62821;Q9D1G1;Q9DD03	-	-	-	-
P61028;Q9CZT8;P62823;P55258;Q9DD03;P63011;P35276	-	-	-	-
P61082	0.244634	0.355836	28.4508	28.6955
P61087	-0.814688	0.0693653	28.5948	27.7801
P61089	0.37214	0.44497	29.9077	30.2799
P61089;Q9CQ37	-	-	-	-
P61161	1.18785	0.00203975	30.2263	31.4141
P61164	0.899797	0.206249	28.5403	29.4401
P61164;Q8R5C5	0.320369	0.422296	28.5896	28.9099
P61166	-	-	-	-
P61202	-0.148143	0.623629	28.4783	28.3301
P61211	0.115428	0.77386	28.8352	28.9506
P61222	0.181902	0.550789	28.2471	28.429
P61226	-0.873754	0.0443024	26.4485	25.5748
P61255	-0.542391	0.169219	29.8625	29.3201
P61264	-	-	-	24.5148
P61290	0.00344224	0.988921	27.4642	27.4676
P61294	0.56146	0.141183	25.7999	26.3614
P61327	-	-	-	-
P61327;Q9CQL1	0.982953	0.200881	27.7963	28.7793
P61358	-1.27062	0.0853188	31.4242	30.1536
P61406	-	-	23.85	-
P61514	-0.0149107	0.965252	28.8753	28.8603
P61588	-	-	26.5948	-
P61600	-1.28217	0.0303366	25.3769	24.0947
P61620	0.0278513	0.924635	29.4082	29.4361
P61620;Q9JLR1	0.0303873	0.96905	29.5268	29.5572
P61622	-1.69054	0.000322931	29.3008	27.6103
P61750	-0.562751	0.270817	30.1786	29.6159
P61759	0.450994	0.0876147	28.0101	28.4611
P61793	-	-	-	-
P61804	-0.521489	0.0894657	30.1852	29.6637
P61922	-0.563951	0.317518	25.2983	24.7344
P61924	1.59726	0.0328897	27.5741	29.1714
P61957	0.705413	0.336045	28.5502	29.2556
P61961	-0.264196	0.379783	28.2288	27.9646
P61963	0.495494	0.362654	26.0358	26.5312
P61965	-0.215931	0.400752	26.3242	26.1082
P61967	1.54468	0.0104396	25.9977	27.5424
P61967;Q9DB50	-	-	-	-
P61971	-0.715534	0.0722497	29.8821	29.1665
P61979	0.264805	0.312645	31.9343	32.1991
P61982	-0.378436	0.350125	32.0584	31.68
P62046	0.91283	0.107281	24.2627	25.1755
P62071	1.03609	0.0703265	28.1851	29.2212
P62071;P10833	0.0682058	0.836187	29.7039	29.7722
P62073	1.27755	0.00508383	25.8818	27.1594
P62075	-0.9186	0.107382	29.4916	28.573
P62077	-3.06185	0.00137221	27.6852	24.6234
P62137	0.703179	0.0311245	28.3068	29.0099
P62137;P62141	-	-	-	-
P62141	-0.203164	0.618516	30.0192	29.8161
P62192	0.409316	0.0964425	29.4555	29.8649
P62196	0.0660729	0.778398	29.3812	29.4473
P62196;P62192;P54775	-	-	-	-
P62242	0.266517	0.585972	31.0937	31.3602
P62245	0.658325	0.149333	29.9213	30.5796
P62254	0.107622	0.864237	25.8193	25.927
P62257	-1.01253	0.0196508	26.9777	25.9651
P62259	-0.236903	0.602251	32.6819	32.445
P62264	-0.782983	0.0352111	31.3151	30.5321
P62267	0.939863	0.0105135	27.1683	28.1081
P62274	0.80423	0.459264	25.7616	26.5658
P62281	-0.179392	0.661946	30.4401	30.2607
P62301	-0.512197	0.26375	30.6196	30.1074
P62305	1.09678	0.43563	27.679	28.7758
P62307	-3.27462	0.0268151	27.8165	24.5418
P62309	0.347018	0.372516	28.9197	29.2667
P62311	-0.675184	0.0342955	28.7019	28.0268
P62313	-0.560377	0.0537092	27.9125	27.3522
P62315	-0.0448197	0.8567	29.3772	29.3323
P62317	-0.419097	0.15393	28.5505	28.1314
P62317;D3Z5N9	-0.995205	0.0111033	30.3035	29.3083
P62320	-0.827609	0.272539	30.74	29.9124
P62322	-0.575729	0.18146	29.233	28.6573
P62331	0.177012	0.741361	27.8568	28.0338
P62334	0.623676	0.0905572	28.9307	29.5544
P62340	-	-	-	-
P62342	-0.715621	0.105575	25.1064	24.3908
P62484	-0.0200876	0.953844	25.3573	25.3372
P62488	-0.490284	0.65836	24.6587	24.1684
P62500	-0.663624	0.158977	28.3167	27.653
P62627	-0.680654	0.0338996	29.8907	29.21
P62631	-	-	-	28.2672
P62700	0.0788998	0.785709	25.1732	25.2521
P62702	-0.33459	0.255908	29.8374	29.5028
P62702;V9GWY0	-0.867194	0.0244777	31.6647	30.7975
P62715	-0.476015	0.198754	28.2002	27.7242
P62715;P63330	0.482732	0.230338	29.3047	29.7875
P62717	-0.878656	0.013418	30.5849	29.7062
P62737	1.01479	0.00328053	26.6243	27.6391
P62737;P63268	-	-	-	-
P62737;P63268;P68033	0.273551	0.448266	33.153	33.4266
P62737;P63268;P68033;P68134	0.73209	0.208142	33.5365	34.2686
P62737;P68033;P68134	-	-	-	-
P62743	1.00469	0.128759	27.4561	28.4607
P62746	0.733487	0.251197	24.8297	25.5632
P62748	-0.245449	0.677899	26.2359	25.9904
P62748;Q91X97	-	-	-	-
P62754	-0.06438	0.821601	31.0153	30.951
P62774	-1.22013	0.00191484	31.1616	29.9415
P62806	0.0859122	0.736758	34.6835	34.7694
P62814	-0.461766	0.361467	28.0949	27.6331
P62814;Q91YH6	-0.457182	0.257112	28.9497	28.4926
P62821	-0.00236136	0.992858	30.4688	30.4664
P62821;Q9D1G1	0.833669	0.313945	29.259	30.0927
P62827	0.127615	0.90771	28.8647	28.9923
P62827;Q14AA6	-0.75345	0.0783729	31.6897	30.9362
P62827;Q14AA6;Q61820	0.157352	0.502078	31.456	31.6133
P62827;Q61820	-0.824432	0.0481903	29.8724	29.048
P62830	-0.686728	0.0420517	30.4902	29.8035
P62835	0.34146	0.29687	27.168	27.5095
P62838;P61079	2.93284	0.236531	23.5626	26.4954
P62838;P61079;Q6ZWY6	-	-	-	-
P62843	-0.339025	0.345754	28.533	28.194
P62849	0.206288	0.706842	29.9801	30.1864
P62852	2.39628	0.00961661	28.2902	30.6865
P62855	-0.592589	0.0407082	30.8701	30.2775
P62858	-	-	-	-
P62858;J3QNN8	0.078374	0.866281	30.916	30.9944
P62869	-0.261574	0.441746	29.1392	28.8777
P62874	-0.704398	0.0263555	29.4709	28.7665
P62874;P62880	1.23037	0.233537	27.4311	28.6615
P62874;P62880;P29387	-	-	-	-
P62874;Q61011;P62880;P29387	-	-	-	-
P62878	0.89033	0.0167613	28.3755	29.2658
P62880	-0.5463	0.281016	29.4908	28.9445
P62880;P29387	-1.72205	0.00888813	29.7711	28.0491
P62889	0.13332	0.791666	31.184	31.3173
P62897	-0.34695	0.61764	30.0433	29.6964
P62897;CON__P62894	-	-	-	-
P62900	0.713657	0.0962826	29.8433	30.557
P62908	-0.526309	0.0542245	31.686	31.1597
P62911	0.625334	0.560233	29.2507	29.8761
P62915	1.32361	0.0635655	24.7708	26.0944
P62918	0.570876	0.1221	30.4262	30.9971
P62960	-0.699063	0.06942	30.1952	29.4962
P62960;Q9Z2C8;Q9JKB3	-0.233985	0.363488	29.5901	29.3561
P62962	-2.32883	0.00341993	31.1187	28.7899
P62962;CON__P02584	-0.757359	0.145735	32.2813	31.5239
P62965	-2.50389	7.89332e-05	27.0609	24.557
P62983	-2.20035	0.047792	30.1116	27.9112
P62984	-	-	-	-
P62984;A0A0A6YW67;P0CG49;P0CG50;P62983	0.103848	0.755363	31.88	31.9838
P62996	1.03056	0.0112553	27.4526	28.4832
P62996;Q6PFR5	-	-	-	-
P63001	0.526685	0.307751	30.1762	30.7029
P63005	0.0752418	0.773689	29.5323	29.6076
P63011	0.261446	0.539118	25.5771	25.8386
P63013	-1.44596	0.030328	27.6989	26.253
P63013;Q06348	-	-	-	-
P63017	0.319274	0.21982	32.8102	33.1295
P63017;P17156	0.48765	0.25517	32.2792	32.7669
P63017;P17156;P17879;Q61696;P16627	0.764042	0.222381	32.5163	33.2803
P63017;P17156;P17879;Q61696;P20029;P16627	-	-	-	-
P63017;P17156;P20029;P16627	-	-	-	-
P63017;P17879;Q61696	-	-	-	-
P63024	2.11821	0.00179923	28.4939	30.6121
P63024;P63044	-	-	-	-
P63028	-0.474546	0.583473	29.8393	29.3647
P63037	-0.0926641	0.707191	28.6883	28.5956
P63038	0.414783	0.236926	32.4362	32.851
P63044	0.584632	0.363966	27.0957	27.6803
P63073	0.0694706	0.77119	28.3493	28.4188
P63078	-	-	-	26.5343
P63085	-1.21924	0.00286222	29.5072	28.288
P63087	-1.19558	0.0110341	28.1992	27.0036
P63087;P62137	3.70982	0.00514378	23.7984	27.5082
P63087;P62137;P62141	0.968826	0.0408436	29.811	30.7799
P63087;P62141	-	-	-	-
P63089	-5.05084	9.14058e-05	28.5249	23.474
P63101	0.397812	0.315552	32.7181	33.1159
P63139	-	-	-	-
P63154	0.614691	0.173054	24.1478	24.7625
P63158	-0.484252	0.133547	32.0187	31.5345
P63166	1.16671	0.0655815	27.0164	28.1831
P63168	-	-	-	-
P63168;Q80ZS7;Q9D0M5	-	-	-	28.9343
P63168;Q9D0M5	-1.04672	0.0065679	28.1683	27.1215
P63213	-2.1683	0.00740585	27.9827	25.8144
P63242	0.0531501	0.870793	30.1184	30.1716
P63242;Q8BGY2	0.158076	0.625743	31.55	31.708
P63248	-	-	-	-
P63254	0.434507	0.305353	29.9368	30.3713
P63260	-1.02088	0.356931	32.4774	31.4566
P63276	-0.770588	0.0418352	30.6003	29.8297
P63280	-0.922799	0.050019	28.4378	27.515
P63321	0.72958	0.0205164	27.3844	28.1139
P63321;Q9JIW9	-	-	-	-
P63323	-0.401702	0.143427	31.3287	30.927
P63325	-1.31054	0.0879519	29.6604	28.3499
P63328	1.49605	0.000677145	27.5273	29.0234
P63328;P48453	1.42768	0.00399307	27.8963	29.3239
P63328;P48455;P48453	1.1365	0.0138887	27.2038	28.3403
P63330	-	-	-	-
P67778	-0.178129	0.572816	30.3989	30.2208
P67871	0.798303	0.0515487	27.325	28.1233
P67984	0.622597	0.0441088	30.4787	31.1013
P68033;P68134	-	-	-	-
P68037	-0.868812	0.00584187	30.0602	29.1914
P68040	-0.559516	0.0698055	31.5568	30.9973
P68181	-0.0137591	0.959686	26.6018	26.5881
P68181;P05132	-0.560454	0.0930756	28.7805	28.22
P68254	-0.486114	0.141111	32.0255	31.5394
P68368	2.21568	0.000233043	27.9337	30.1494
P68369;P05214	-	-	-	-
P68369;P05214;P68373;Q9JJZ2	1.53999	0.331415	30.4326	31.9726
P68372	-	-	-	-
P68372;CON__ENSEMBL:ENSBTAP00000025008;A2AQ07;P99024;Q7TMM9;Q9CWF2;Q922F4;Q9D6F9;Q9ERD7	0.185538	0.733251	30.7124	30.898
P68372;P99024;Q7TMM9;Q9CWF2	-3.27773	0.0360079	31.9785	28.7008
P68372;P99024;Q7TMM9;Q9CWF2;Q922F4;Q9D6F9;Q9ERD7	0.501303	0.262488	32.0555	32.5568
P68372;P99024;Q7TMM9;Q9CWF2;Q922F4;Q9ERD7	0.197894	0.734422	32.9795	33.1774
P68372;P99024;Q7TMM9;Q9CWF2;Q9D6F9	-0.436009	0.553577	30.9194	30.4834
P68372;P99024;Q7TMM9;Q9CWF2;Q9D6F9;Q9ERD7	3.72129	1.25649e-05	28.0939	31.8152
P68372;P99024;Q9CWF2;Q922F4;Q9D6F9	-	-	-	-
P68372;P99024;Q9D6F9	0.0772319	0.788453	31.9014	31.9786
P68372;P99024;Q9D6F9;Q9ERD7	-	-	-	-
P68372;Q7TMM9;Q9CWF2	-	-	-	-
P68372;Q922F4;Q9D6F9;Q9ERD7	-	-	-	-
P68372;Q9D6F9	-0.808363	0.0360062	32.6873	31.8789
P68373	-	-	29.6836	-
P68404	-0.115683	0.834569	26.0719	25.9562
P68433	-	-	-	-
P68510	-0.914917	0.00585387	31.0191	30.1041
P68510;P61982	-	-	-	-
P69566	-0.813682	0.187277	25.8896	25.0759
P70122	-0.416771	0.10305	27.793	27.3762
P70168	-0.319353	0.352806	30.4457	30.1264
P70175	2.55604	0.00120136	23.0497	25.6057
P70180	-	-	-	25.5544
P70182	-1.4456	0.0203241	25.8791	24.4335
P70187	-	-	-	-
P70188	-0.174468	0.680983	24.7701	24.5957
P70195	0.0240283	0.935333	28.8962	28.9202
P70196	-1.52167	0.0490522	25.0858	23.5641
P70202	-	-	28.6751	-
P70206	-1.40929	0.0135576	25.0795	23.6702
P70207	-	-	24.2873	-
P70207;P70208;P70206	-	-	-	-
P70213	-	-	-	-
P70227	-1.68286	0.000677166	26.2447	24.5618
P70227;P11881	-	-	-	-
P70227;P11881;Q9Z329	-	-	-	-
P70236	-	-	25.0217	-
P70236;O09110	1.41316	0.0359104	24.0604	25.4735
P70245	-	-	26.8686	-
P70255	-	-	26.682	-
P70257	-3.65783	1.66191e-06	28.2401	24.5823
P70261	-	-	22.6801	-
P70268	-0.547165	0.0730691	25.5558	25.0086
P70271	1.9284	0.00303373	26.4879	28.4163
P70280	0.630628	0.0478689	26.429	27.0596
P70288	-1.15883	0.020422	27.5253	26.3665
P70288;O09106;D3YYI8	-0.158432	0.645985	27.8186	27.6601
P70288;O09106;D3YYI8;O88895	-	-	-	-
P70290	-3.0744	0.017619	25.5028	22.4284
P70295	-1.3587	0.0260928	26.1565	24.7978
P70296	-2.05272	0.000187637	32.3585	30.3058
P70296;Q8VIN1	-	-	-	-
P70297	0.562252	0.088354	27.2223	27.7846
P70302	0.617909	0.0897054	27.4724	28.0903
P70302;P83093	-	-	-	-
P70303	-0.762669	0.0323582	27.805	27.0423
P70303;P70698	2.09311	0.284214	25.7746	27.8677
P70314	-	-	23.5113	-
P70318	1.35509	0.00153138	27.0593	28.4144
P70333	0.145634	0.566956	28.7769	28.9225
P70335	-1.25644	0.00481046	26.2747	25.0183
P70335;P70336	-0.271688	0.436866	26.9301	26.6584
P70336	-0.968455	0.00487858	28.4787	27.5103
P70340	0.110096	0.814334	24.683	24.793
P70340;Q8BUN5	-	-	-	-
P70349	-0.959303	0.0956976	30.4394	29.4801
P70362	0.270496	0.442548	26.4935	26.7639
P70372	-0.750644	0.115276	29.7008	28.9502
P70388	-0.585058	0.381543	26.1363	25.5513
P70398	0.772781	0.0490474	27.4678	28.2406
P70399	1.29668	0.00223009	25.474	26.7707
P70404	-1.54881	0.00631055	29.9773	28.4285
P70428	2.50006	0.00027232	23.4731	25.9731
P70429	-	-	25.1428	-
P70429;Q03173	-	-	-	-
P70444	-	-	24.932	-
P70445	0.255677	0.701068	25.6985	25.9542
[truncated: 4,879 more rows]
